# Supplementary material for: Spatio-Temporal Simulation of First Pass Drug Perfusion in the Liver
Source: PLoS Comput Biol. 2014 Mar 13;10(3):e1003499. doi: 10.1371/journal.pcbi.1003499 (PMC3952820; doi:10.1371/journal.pcbi.1003499)
Supplement: Data S1 — Datasets for the organ and vascular geometries used in the simulations including a basic 3D viewer using python and vtk. (ZIP) [file pcbi.1003499.s001.zip]

Archive with 20 entries (19 files):
- treeData/
- treeData/HV-00100.tree
- treeData/HV-00200.tree
- treeData/HV-00400.tree
- treeData/HV-00800.tree
- treeData/HV-01600.tree
- treeData/HV-03200.tree
- treeData/HV-05333.tree
- treeData/OrganMask.raw
- treeData/PV-00100.tree
- treeData/PV-00200.tree
- treeData/PV-00400.tree
- treeData/PV-00800.tree
- treeData/PV-01600.tree
- treeData/PV-03200.tree
- treeData/PV-05333.tree
- treeData/vascularTreeSimpleViewer.py
- treeData/OrganLobeDecomposition.txt
- treeData/OrganMask.txt
- treeData/OrganLobeDecomposition.raw
