# Supplementary material for: Spatio-Temporal Simulation of First Pass Drug Perfusion in the Liver
Source: PLoS Comput Biol. 2014 Mar 13;10(3):e1003499. doi: 10.1371/journal.pcbi.1003499 (PMC3952820; doi:10.1371/journal.pcbi.1003499)
Supplement: Data S1 — Datasets for the organ and vascular geometries used in the simulations including a basic 3D viewer using python and vtk. (ZIP) [file pcbi.1003499.s001.zip › treeData/HV-00100.tree]

# numNodes
 200
# id xCoord [m]                yCoord [m]                zCoord [m]
   0 +1.67300000000000018e-02  +1.49800000000000003e-02  +2.47799999999999999e-02  
   1 +1.67300000000000018e-02  +1.49800000000000003e-02  +2.47799999999999999e-02  
   2 +1.49099999999999996e-02  +1.36500000000000007e-02  +2.51299999999999996e-02  
   3 +1.51199999999999998e-02  +1.39299999999999997e-02  +2.50599999999999989e-02  
   4 +2.04400000000000033e-02  +1.21099999999999992e-02  +2.49899999999999983e-02  
   5 +1.67300000000000018e-02  +1.49800000000000003e-02  +2.47799999999999999e-02  
   6 +1.90399999999999979e-02  +1.37900000000000002e-02  +2.47799999999999999e-02  
   7 +1.95300000000000022e-02  +1.39299999999999997e-02  +2.45000000000000009e-02  
   8 +2.19099999999999989e-02  +1.08500000000000003e-02  +2.39400000000000029e-02  
   9 +2.26100000000000016e-02  +1.08500000000000003e-02  +2.38700000000000023e-02  
  10 +2.19099999999999989e-02  +9.73000000000000080e-03  +2.12800000000000003e-02  
  11 +1.62399999999999975e-02  +1.54700000000000011e-02  +2.12099999999999997e-02  
  12 +1.83399999999999987e-02  +1.53299999999999999e-02  +2.02300000000000015e-02  
  13 +1.92499999999999998e-02  +1.54000000000000005e-02  +1.88299999999999995e-02  
  14 +1.43499999999999999e-02  +1.40000000000000003e-02  +1.93200000000000004e-02  
  15 +1.52599999999999993e-02  +1.49099999999999996e-02  +1.94600000000000016e-02  
  16 +1.47700000000000001e-02  +1.43499999999999999e-02  +1.94600000000000016e-02  
  17 +1.17599999999999996e-02  +1.46300000000000006e-02  +1.84099999999999993e-02  
  18 +1.14800000000000006e-02  +1.42799999999999993e-02  +1.82000000000000009e-02  
  19 +2.15194852132855469e-02  +9.57836689329748421e-03  +2.07818719957238093e-02  
  20 +1.83126583433927577e-02  +8.57051620824550615e-03  +1.70230459402674686e-02  
  21 +2.26501388522446397e-02  +1.39506038290402399e-02  +2.46979229052067158e-02  
  22 +1.40266216993979783e-02  +1.39794932677931426e-02  +1.91298355920699673e-02  
  23 +9.51690940312001007e-03  +1.41440219461511241e-02  +1.67351829492033838e-02  
  24 +2.02356472288463679e-02  +1.58338092633675438e-02  +1.82657762961223741e-02  
  25 +2.23891922210807566e-02  +1.73986431663590256e-02  +1.83218476271301209e-02  
  26 +1.84213866815718975e-02  +1.45362812312749244e-02  +1.81325340771566722e-02  
  27 +2.45668744782923144e-02  +1.79227005191905063e-02  +2.22010307474645001e-02  
  28 +1.70712853962000505e-02  +1.01359838530696387e-02  +2.29140598384773714e-02  
  29 +2.01382414332008514e-02  +1.45384431291598754e-02  +2.44166926173823642e-02  
  30 +2.00343101815839454e-02  +1.63709936044392143e-02  +2.30349791068913748e-02  
  31 +2.27787888700687093e-02  +1.08094568237718271e-02  +2.37333931663513235e-02  
  32 +2.55713202784186716e-02  +1.16317449585812051e-02  +2.29442665027033942e-02  
  33 +1.23388442267444685e-02  +1.48925490160458345e-02  +2.48214756410766457e-02  
  34 +8.09598639186581183e-03  +1.43096656281315945e-02  +2.06225300073622046e-02  
  35 +1.45607974762562865e-02  +1.41699428261899320e-02  +1.93894080341538606e-02  
  36 +1.42687405892330862e-02  +1.35615983102061657e-02  +1.92485499537999837e-02  
  37 +2.53139537837222366e-02  +9.19607232857109873e-03  +1.68695721706851910e-02  
  38 +2.35997726418906845e-02  +9.40743681033661718e-03  +1.89059427947862423e-02  
  39 +2.45647567534466350e-02  +7.90959252832475201e-03  +1.33704953637245536e-02  
  40 +1.23620434285972875e-02  +1.49086593545939127e-02  +2.48667399150979511e-02  
  41 +1.13889466575034827e-02  +1.62655815189872086e-02  +2.30991006206331465e-02  
  42 +1.04650000000000003e-02  +1.50150000000000006e-02  +1.74650000000000014e-02  
  43 +9.62780386821932357e-03  +1.65817934603563061e-02  +1.49020565230512363e-02  
  44 +2.07280561295965296e-02  +1.34662578135620430e-02  +2.36943548152582090e-02  
  45 +2.32547694685701668e-02  +1.35006618333935614e-02  +2.15579031221949588e-02  
  46 +1.50380379959574890e-02  +1.37192193748909511e-02  +2.51258554842947179e-02  
  47 +2.32827207050865896e-02  +1.70131954435109034e-02  +2.48167006956156663e-02  
  48 +2.33616632556599979e-02  +1.77758640629814384e-02  +2.44305849603963753e-02  
  49 +2.30370061444208109e-02  +9.63694562258496021e-03  +2.01186985829472156e-02  
  50 +2.64897285842632738e-02  +1.03599614285282016e-02  +2.00153868766397673e-02  
  51 +1.41540313848678174e-02  +1.40002134916673415e-02  +1.92380298886901981e-02  
  52 +1.06050911376821769e-02  +1.04234767810907989e-02  +2.09557597617053386e-02  
  53 +1.45835461253410650e-02  +1.31155293962355399e-02  +2.48630479796064958e-02  
  54 +1.55879158085843236e-02  +1.18821200437790077e-02  +2.17810646229469884e-02  
  55 +2.49882542612954762e-02  +8.68991407331451242e-03  +1.67806868911053869e-02  
  56 +2.79696522319372899e-02  +8.05237981781293036e-03  +1.50565265955022749e-02  
  57 +2.00259271897212827e-02  +9.36223977407469460e-03  +1.94637153791746738e-02  
  58 +2.05292137775124756e-02  +1.38952747251574280e-02  +1.66560805596509716e-02  
  59 +2.10447485023946695e-02  +1.52233784362223717e-02  +2.44420018265900513e-02  
  60 +2.22427429816545313e-02  +1.54547297256964426e-02  +2.28898158711089289e-02  
  61 +1.42881494874559142e-02  +1.26992226616389498e-02  +2.47600355352390715e-02  
  62 +1.34012437495670510e-02  +1.10857029767116450e-02  +2.42355354691096356e-02  
  63 +2.04613330472977369e-02  +1.48004778605722361e-02  +2.44503026005441250e-02  
  64 +2.06910038891526087e-02  +1.55567679763405527e-02  +2.62598414050992310e-02  
  65 +2.48224510532225676e-02  +1.02109893232948633e-02  +1.99407554727946620e-02  
  66 +3.06957083026455670e-02  +1.23115815171705185e-02  +1.92025684090367244e-02  
  67 +1.97778467012850526e-02  +9.08850843260546222e-03  +1.89592423322302202e-02  
  68 +1.45107126165882078e-02  +8.47814297540798283e-03  +1.67599441013177169e-02  
  69 +1.21511386321671404e-02  +1.42094200021524071e-02  +2.36111002222293039e-02  
  70 +2.41393400695256166e-02  +9.08347387237032518e-03  +1.77119513305588130e-02  
  71 +2.31796779605734811e-02  +9.11327095345533002e-03  +1.51413420328223164e-02  
  72 +9.69849487230114472e-03  +1.49734925619557594e-02  +1.72774086411787986e-02  
  73 +7.55993451099987342e-03  +1.41896618940857127e-02  +1.76179478544360793e-02  
  74 +1.50028774743865296e-02  +1.21211699640846986e-02  +2.33466900057076598e-02  
  75 +1.58794913366491243e-02  +8.90121718049096712e-03  +1.96273977943382076e-02  
  76 +2.11734650093597723e-02  +1.31947580861649909e-02  +2.34351351214033936e-02  
  77 +2.08282997217083682e-02  +1.18733482905685368e-02  +2.35812047044656331e-02  
  78 +9.41967820534928696e-03  +1.38162116596931821e-02  +1.87979721312289023e-02  
  79 +1.14153615803717062e-02  +1.41825649432801987e-02  +1.79655737938039760e-02  
  80 +1.09106673442598036e-02  +1.32174367001273007e-02  +1.54900321288274061e-02  
  81 +2.79688704356879612e-02  +1.08550861165506770e-02  +1.91979395790622780e-02  
  82 +2.97879195075534675e-02  +1.06317858077805381e-02  +1.84041386938904664e-02  
  83 +2.17635267855927107e-02  +1.57281647908804091e-02  +2.46857250390758419e-02  
  84 +2.49235290631140069e-02  +1.46961505475568469e-02  +2.43441486321792876e-02  
  85 +2.11775537520404490e-02  +1.14595467965939567e-02  +2.44792029422713983e-02  
  86 +2.17240023803495184e-02  +9.93616255712949543e-03  +2.50307603878299166e-02  
  87 +2.19828267818646915e-02  +9.71378661565647922e-03  +2.11812446302695329e-02  
  88 +2.15380039501385477e-02  +1.00997570234242894e-02  +2.09963170428243244e-02  
  89 +1.51065963808105757e-02  +1.03393632824253200e-02  +2.21115166417885471e-02  
  90 +1.49233496056362797e-02  +9.20235128838433822e-03  +2.28122374127805137e-02  
  91 +2.07368166787734870e-02  +1.51565453921180936e-02  +1.75697102252984627e-02  
  92 +2.17961654285965881e-02  +1.52113716506616613e-02  +1.72583564567614506e-02  
  93 +1.35457710892666339e-02  +1.42974545829472992e-02  +2.13231323498375216e-02  
  94 +1.52542054874392884e-02  +1.40090845179336870e-02  +2.50250382770372121e-02  
  95 +1.28181118029867709e-02  +1.62723959457336219e-02  +2.52248528012334744e-02  
  96 +1.28523347441325594e-02  +1.48464241737367043e-02  +1.90038850473722536e-02  
  97 +1.46656688518717482e-02  +1.42770797928337984e-02  +1.94183597988005427e-02  
  98 +1.42879413972453618e-02  +1.59022517031131676e-02  +1.85468490632516615e-02  
  99 +1.96611886548882057e-02  +1.30838784294300750e-02  +2.50303129738259182e-02  
 100 +1.75366257424029830e-02  +1.08504551829953760e-02  +2.66059267957522959e-02  
 101 +1.95227559490870235e-02  +1.46429948607163535e-02  +2.05645910531415607e-02  
 102 +1.95054715152148082e-02  +1.26230329722650716e-02  +1.94392874137646679e-02  
 103 +1.48160939763133971e-02  +1.25420178437628226e-02  +2.41084104887084420e-02  
 104 +1.52343309416629723e-02  +1.12654297587908032e-02  +2.36179377599198201e-02  
 105 +1.51376182037829612e-02  +1.12754732086284889e-02  +2.25207242892948994e-02  
 106 +1.66264399313700434e-02  +7.74123061432090403e-03  +1.64751093606512154e-02  
 107 +2.47314243955459936e-02  +1.15383021908289155e-02  +2.31974589883701086e-02  
 108 +2.74853670618522110e-02  +1.26003481942156912e-02  +2.23102497147094486e-02  
 109 +9.42930480916154279e-03  +1.53205429132706981e-02  +1.70551178427055007e-02  
 110 +8.88880431034290604e-03  +1.64190574084995301e-02  +1.69936286068748804e-02  
 111 +2.43650596387160814e-02  +1.72480477921437871e-02  +2.36503135591041719e-02  
 112 +2.85900293400808414e-02  +1.62087787504779889e-02  +1.99857498195085831e-02  
 113 +1.99809937261929520e-02  +1.14309026343612889e-02  +2.48267158390686853e-02  
 114 +1.95224260022775382e-02  +1.04588468994062083e-02  +2.48051787141347069e-02  
 115 +2.16878646329431955e-02  +1.17976914872089701e-02  +2.20383554400113875e-02  
 116 +2.32516738774960104e-02  +1.52920497443444804e-02  +2.49774819847293841e-02  
 117 +2.41259476845428027e-02  +1.51773673599947829e-02  +2.61266632672982994e-02  
 118 +1.50999636436519417e-02  +1.08681405463974291e-02  +2.22278313032156123e-02  
 119 +1.46822385917762584e-02  +1.10192067689538833e-02  +2.02506291633829209e-02  
 120 +1.90562137911983141e-02  +8.87905861310268017e-03  +1.82142131362682813e-02  
 121 +1.82011762472626647e-02  +9.09015731079187463e-03  +1.93399447478976132e-02  
 122 +2.65427510102922322e-02  +1.62166444273675950e-02  +2.19455867616589681e-02  
 123 +2.84529604897601797e-02  +1.45360596252157494e-02  +2.10853666506745155e-02  
 124 +1.57094665476610294e-02  +9.81046276611103468e-03  +1.93421172600443392e-02  
 125 +1.64248460462102612e-02  +8.08608257522993104e-03  +1.82733623729960035e-02  
 126 +2.35027940039091825e-02  +1.15111182465002567e-02  +2.29983188670338651e-02  
 127 +1.44604916064102959e-02  +1.40832093922092887e-02  +1.93391901658255608e-02  
 128 +1.45541863220751654e-02  +1.32934464447296286e-02  +1.68220047416817661e-02  
 129 +1.44040774481168730e-02  +1.51056652783050360e-02  +1.89541285959139508e-02  
 130 +1.33186212456777465e-02  +1.79039128743851798e-02  +1.73292594630983475e-02  
 131 +2.53415459118861326e-02  +1.03700176649139993e-02  +1.96966164698095247e-02  
 132 +2.52104790332714629e-02  +1.06589340527341002e-02  +1.90047117874387293e-02  
 133 +2.19468814108090618e-02  +1.38944336880731083e-02  +2.25060479254135422e-02  
 134 +2.32377345295041310e-02  +1.51768862425972276e-02  +2.09482717226666393e-02  
 135 +1.46234038333252561e-02  +1.18097195512144749e-02  +2.54088361179082810e-02  
 136 +1.54946787583001254e-02  +9.07992290268116488e-03  +1.88678740353090887e-02  
 137 +1.45204444694939181e-02  +8.37518398503437136e-03  +1.83981050173846646e-02  
 138 +2.63904714801822503e-02  +1.05693224771862895e-02  +1.93877068748352817e-02  
 139 +2.71398370305804375e-02  +1.09531059791018945e-02  +1.80703340855957323e-02  
 140 +2.15169294574784585e-02  +1.55720412414764742e-02  +2.45955710150265530e-02  
 141 +2.11934584632446285e-02  +1.67737906204995860e-02  +2.50521711330086924e-02  
 142 +1.16534809783137450e-02  +1.60469598950894535e-02  +2.33541457234933240e-02  
 143 +1.07216347396462304e-02  +1.71971554610093717e-02  +2.18636234557869832e-02  
 144 +2.13374687702027957e-02  +1.36803457508175765e-02  +2.31002013703358738e-02  
 145 +2.10209058814811479e-02  +1.38814254313667299e-02  +2.25155850268790696e-02  
 146 +1.84786114346043376e-02  +1.40695756994820339e-02  +2.48148972209903534e-02  
 147 +1.86617506356067421e-02  +1.34156073123790701e-02  +2.44877227637030209e-02  
 148 +2.19417311708681485e-02  +1.59439879165397327e-02  +2.48036413939614238e-02  
 149 +2.25399048821949312e-02  +1.57871523842867886e-02  +2.51987095525103288e-02  
 150 +2.09496454005797320e-02  +1.33270150975103377e-02  +2.35568245056667382e-02  
 151 +1.99221538120065537e-02  +1.27278261897903009e-02  +2.24124549985625192e-02  
 152 +2.75666065218360401e-02  +1.55589541632619038e-02  +2.17196732634989606e-02  
 153 +2.76677957594796860e-02  +1.58236551936191371e-02  +2.21821951495784417e-02  
 154 +2.33988576924376857e-02  +1.01884338112723134e-02  +2.55834999563285675e-02  
 155 +1.22052995720343394e-02  +1.56235627441256176e-02  +2.40445198708920324e-02  
 156 +1.32332186863549778e-02  +1.82082272990065977e-02  +2.16867365948272307e-02  
 157 +2.33548158644477019e-02  +8.93972222905132716e-03  +1.67594531234651171e-02  
 158 +2.22384019107058316e-02  +8.51492541367862565e-03  +1.67613561840115437e-02  
 159 +1.33016309294642990e-02  +1.25457756521659500e-02  +2.03359971640859338e-02  
 160 +2.19439435233746115e-02  +9.72115887650383190e-03  +2.12329144836035308e-02  
 161 +2.16743494561800129e-02  +8.71024117381360291e-03  +2.16224883039657888e-02  
 162 +2.19223653932774966e-02  +1.02591689436997216e-02  +2.25354082956069623e-02  
 163 +2.34258659025695197e-02  +9.89232815993630783e-03  +2.16790268744236625e-02  
 164 +2.39417804260457050e-02  +9.87744929133146758e-03  +2.00830617018431974e-02  
 165 +2.48553045063542588e-02  +8.97677607412406854e-03  +2.12847399870850149e-02  
 166 +1.55054540081309127e-02  +1.19821043167339884e-02  +2.29931347997733085e-02  
 167 +1.66173599543387382e-02  +1.17742035944261077e-02  +2.31872176682595688e-02  
 168 +2.18519710304709985e-02  +1.58406561765129864e-02  +2.47383353050702158e-02  
 169 +2.19770392953852513e-02  +1.72269116729936930e-02  +2.34927402488514826e-02  
 170 +1.55433156934870389e-02  +1.41402438541547611e-02  +2.49206168655640020e-02  
 171 +1.65079697377672821e-02  +1.40419185220470796e-02  +2.53538211829311862e-02  
 172 +2.16285140136621805e-02  +1.27318477194887283e-02  +2.25123970343148322e-02  
 173 +2.24033400052694662e-02  +1.25679283306473592e-02  +1.96572505740834659e-02  
 174 +1.46643415098413211e-02  +1.43383685589848365e-02  +1.97022167626730478e-02  
 175 +1.54400544981854963e-02  +1.43278982690851191e-02  +2.00366711976200269e-02  
 176 +8.16643455398015014e-03  +1.53401639011939116e-02  +1.59339258023063583e-02  
 177 +2.54539053245041551e-02  +1.67323461097556893e-02  +2.27979501603815665e-02  
 178 +2.58404972071440801e-02  +1.71043670471171909e-02  +2.26384710254654807e-02  
 179 +1.83742556195726284e-02  +1.40698869274380207e-02  +2.48325392774906978e-02  
 180 +1.87234064954777471e-02  +1.47069094578841375e-02  +2.53174802376468187e-02  
 181 +2.08365805796066964e-02  +1.33975850389413398e-02  +2.36254385197994937e-02  
 182 +2.13122069684018346e-02  +1.32817417053753533e-02  +2.38127675275601330e-02  
 183 +2.13124197249635605e-02  +1.66162262148632847e-02  +1.82938119616262475e-02  
 184 +2.36557566749364678e-02  +1.82223438477395056e-02  +1.79802292556482252e-02  
 185 +1.16421469150901555e-02  +1.44862249773722411e-02  +1.83849354874343757e-02  
 186 +1.18606083349772715e-02  +1.48587222565721121e-02  +2.03249910670146444e-02  
 187 +1.10925751495872769e-02  +1.48995795558787402e-02  +1.79424424531057988e-02  
 188 +1.02825593801615049e-02  +1.63298966830380567e-02  +1.76755105607522452e-02  
 189 +1.15283188737965760e-02  +1.22416509261530811e-02  +1.75996722454312346e-02  
 190 +1.83219196668661481e-02  +1.40694521290600505e-02  +2.48409412065523361e-02  
 191 +1.78856780107170751e-02  +1.23646703549715707e-02  +2.36581987234938326e-02  
 192 +2.26885209961382728e-02  +1.38778030538283352e-02  +2.23172721646554238e-02  
 193 +2.46128060552952312e-02  +1.42850179467758527e-02  +2.26182036093804106e-02  
 194 +2.49301323865366714e-02  +1.17434873693695683e-02  +2.31464177135017914e-02  
 195 +2.51060717047994139e-02  +1.30232196106253480e-02  +2.33137680008418530e-02  
 196 +2.26991604755748047e-02  +1.07980084147904654e-02  +2.40140158458785093e-02  
 197 +2.36894385593355156e-02  +1.13016360813070517e-02  +2.45093988025886569e-02  
 198 +2.16717782301155161e-02  +1.71580447980184264e-02  +1.84072635968309632e-02  
 199 +2.20529108727963892e-02  +1.86680312536658087e-02  +1.88713823012455206e-02  
# numEdges
 199
# id   initNode   termNode parentEdge nDau   dauEdges      ...   radiusRelativeToParent    flowThroughEdge
   0          0          1 2147483646    2          4         36 +6.40694333333333404e-04  +nan                        # rad = +6.40694333333333404e-04 , len = +0                       
   1          2         46          2    2 2147483645 2147483645 +2.82212282264385994e-01  +nan                        # rad = +7.19828062074085747e-05 , len = +1.45609846094058227e-04 
   2          3          2        101    2          1          3 +8.92328640567131459e-01  +nan                        # rad = +2.55066170862020306e-04 , len = +3.56931365951494316e-04 
   3          2         53          2    2         65         66 +9.88551400154927151e-01  +nan                        # rad = +2.52146020337806059e-04 , len = +6.80804186062594825e-04 
   4          1        190          0    2        189        190 +7.62045480949037679e-01  +nan                        # rad = +4.88238221386323116e-04 , len = +1.83494399960449804e-03 
   5          3         40        101    2         53         54 +6.58678874012617488e-01  +nan                        # rad = +1.88278948566894061e-04 , len = +2.93282253852733543e-03 
   6          5        170         36    2        171        172 +5.68228085326985655e-01  +nan                        # rad = +2.94298239985765493e-04 , len = +1.46054206741539879e-03 
   7          5         11         36    2         18         19 +8.00522364808319398e-01  +nan                        # rad = +4.14608726875511887e-04 , len = +3.63663305820095166e-03 
   8          6         99        149    2        105        106 +7.67914183836496567e-01  +nan                        # rad = +3.51722390807635336e-04 , len = +9.73210975200924098e-04 
   9          6          7        149    2         10         11 +8.15915294996018892e-01  +nan                        # rad = +3.73708005781046317e-04 , len = +5.81463670404268286e-04 
  10          7         29          9    2         43         44 +7.07984195076490130e-01  +nan                        # rad = +2.64579361666534315e-04 , len = +8.64349930573656911e-04 
  11          7         44          9    2         57         58 +8.64069791917272956e-01  +nan                        # rad = +3.22909798793047733e-04 , len = +1.51639687049390324e-03 
  12          4         85        105    2         93         94 +9.66462281336439522e-01  +nan                        # rad = +3.34059593440898196e-04 , len = +1.10814644391177665e-03 
  13          8          9         93    2         15         34 +5.88327977299793581e-01  +nan                        # rad = +1.95480671576338586e-04 , len = +7.03491293478465045e-04 
  14          8        162         93    2        163        164 +9.26908511325112761e-01  +nan                        # rad = +3.07979061467150109e-04 , len = +1.52384779295359975e-03 
  15          9         31         13    2         45         46 +9.10471234264569440e-01  +nan                        # rad = +1.77979528324975875e-04 , len = +2.20895583471597675e-04 
  16         10         19        163    2         37         38 +6.38039963657477838e-01  +nan                        # rad = +1.94864626916837477e-04 , len = +6.50865505565529040e-04 
  17         10        160        163    2        161        162 +9.04608918676611862e-01  +nan                        # rad = +2.76277803091019316e-04 , len = +5.87143432057242643e-05 
  18         11         12          7    2         20         21 +6.71076923810353998e-01  +nan                        # rad = +2.78234349016545787e-04 , len = +2.32163735324878058e-03 
  19         11         15          7    2         23         24 +7.88902501020150582e-01  +nan                        # rad = +3.27085861576871875e-04 , len = +2.08242646929009036e-03 
  20         12        101         18    2        107        108 +7.59370747390083256e-01  +nan                        # rad = +2.11283025562287655e-04 , len = +1.40813311492389418e-03 
  21         12         13         18    2         28         29 +8.18744282355301389e-01  +nan                        # rad = +2.27802782412146260e-04 , len = +1.67122709408386739e-03 
  22         14        159        131    2 2147483645 2147483645 +5.78330106386226617e-01  +nan                        # rad = +1.09470525894656131e-04 , len = +2.06060583307917430e-03 
  23         15         17         19    2         32         33 +8.22485929719061648e-01  +nan                        # rad = +2.69023518957013826e-04 , len = +3.66481923155835901e-03 
  24         15         16         19    2         25         26 +7.03053346464731388e-01  +nan                        # rad = +2.29958809562919681e-04 , len = +7.44110206891424649e-04 
  25         16        174         24    2        175        176 +5.31734979654841955e-01  +nan                        # rad = +1.22277142924390755e-04 , len = +2.64514587655410209e-04 
  26         16         97         24    2        103        104 +9.47140484095900237e-01  +nan                        # rad = +2.17803298211540668e-04 , len = +1.33926291066587829e-04 
  27         14         51        131    2         63         64 +9.04913279679067983e-01  +nan                        # rad = +1.71288562572893995e-04 , len = +2.12421380382622716e-04 
  28         13         26         21    2 2147483645 2147483645 +4.46738205160491175e-01  +nan                        # rad = +1.01768206145368129e-04 , len = +1.38530460782171935e-03 
  29         13         24         21    2         41         42 +9.44594321549284244e-01  +nan                        # rad = +2.15181214699640497e-04 , len = +1.21574640642421869e-03 
  30         18         79        185    2         87         88 +8.56853314110318398e-01  +nan                        # rad = +1.81919456836548711e-04 , len = +2.61968245635793508e-04 
  31         18         78        185    2 2147483645 2147483645 +6.52284289274907003e-01  +nan                        # rad = +1.38487185208724812e-04 , len = +2.19490231943103228e-03 
  32         17        187         23    2        187        188 +7.65028828258915605e-01  +nan                        # rad = +2.05810747481774431e-04 , len = +8.58335090482700760e-04 
  33         17        185         23    2        185        186 +8.16966372527869522e-01  +nan                        # rad = +2.19783168406994113e-04 , len = +1.87586877324966421e-04 
  34          9        196         13    2        195        196 +6.25951792590074607e-01  +nan                        # rad = +1.22361476789920780e-04 , len = +1.77181486621563381e-04 
  35          4        113        105    2        119        120 +4.03974027027168725e-01  +nan                        # rad = +1.39634419092657684e-04 , len = +8.35776111541071073e-04 
  36          1          5          0    2          6          7 +8.08377257126242865e-01  +nan                        # rad = +5.17922727836326777e-04 , len = +0                       
  37         19         57         16    2 2147483645 2147483645 +5.42980114326559349e-01  +nan                        # rad = +1.05807617401506776e-04 , len = +2.00373734984628108e-03 
  38         19         67         16    2         77         78 +9.34689213632767690e-01  +nan                        # rad = +1.82137864897741474e-04 , len = +2.56812089050371777e-03 
  39         22         96         63    2 2147483645 2147483645 +6.71387983577232395e-01  +nan                        # rad = +9.80335540486632323e-05 , len = +1.46505378355072800e-03 
  40         22         23         63    2 2147483645 2147483645 +8.52888263960142945e-01  +nan                        # rad = +1.24535543929330802e-04 , len = +5.10871177119935366e-03 
  41         24         91         29    2         99        100 +6.99014951344569035e-01  +nan                        # rad = +1.50414886323534477e-04 , len = +1.09287014040657256e-03 
  42         24        183         29    2        183        184 +8.43861941050487063e-01  +nan                        # rad = +1.81583237514040227e-04 , len = +1.33131562483228727e-03 
  43         29         63         10    2         73         74 +9.87258807223111434e-01  +nan                        # rad = +2.61208305014754851e-04 , len = +4.17348802004046293e-04 
  44         29         30         10    2 2147483645 2147483645 +3.35424968151875114e-01  +nan                        # rad = +8.87465239606407104e-05 , len = +2.29742794763677450e-03 
  45         31        126         15    2 2147483645 2147483645 +5.70056260139893189e-01  +nan                        # rad = +1.01458344298397982e-04 , len = +1.24773651525059495e-03 
  46         31        107         15    2        113        114 +8.80589596191198254e-01  +nan                        # rad = +1.56726920977990475e-04 , len = +2.15202846346532629e-03 
  47         33         69         53    2 2147483645 2147483645 +6.45820564973547229e-01  +nan                        # rad = +9.20374406019655838e-05 , len = +1.40246472127056126e-03 
  48         33         34         53    2 2147483645 2147483645 +8.78376004049102654e-01  +nan                        # rad = +1.25179475048417679e-04 , len = +5.99772791028295622e-03 
  49         35        127        103    2        131        132 +9.84862778425284691e-01  +nan                        # rad = +1.98627082028234839e-04 , len = +1.41794888465959459e-04 
  50         35         36        103    2 2147483645 2147483645 +3.54970510722763699e-01  +nan                        # rad = +7.15904370593326380e-05 , len = +6.89362948080461148e-04 
  51         38         37         61    2 2147483645 2147483645 +5.26393750472068600e-01  +nan                        # rad = +1.12962773346181208e-04 , len = +2.67018674438036915e-03 
  52         38         70         61    2         79         80 +9.48804166770521262e-01  +nan                        # rad = +2.03610985017759697e-04 , len = +1.34970389744872910e-03 
  53         40         33          5    2         47         48 +7.56921599865355454e-01  +nan                        # rad = +1.42512402970220445e-04 , len = +5.33535423136772914e-05 
  54         40        155          5    2        157        158 +8.21065874890888447e-01  +nan                        # rad = +1.54589419628613412e-04 , len = +1.10077304383243767e-03 
  55         42         72        187    2         81         82 +9.10447764418311323e-01  +nan                        # rad = +1.79829950549279346e-04 , len = +7.90217372693122200e-04 
  56         42         43        187    2 2147483645 2147483645 +6.26001442136534636e-01  +nan                        # rad = +1.23646641556766793e-04 , len = +3.11839997058075248e-03 
  57         44        181         11    2        181        182 +9.65235676628130701e-01  +nan                        # rad = +3.11684058127860929e-04 , len = +1.45749655244422472e-04 
  58         44        144         11    2        147        148 +4.65253741013211985e-01  +nan                        # rad = +1.50234991898288940e-04 , len = +8.77630746682287626e-04 
  59         47        111        151    2        117        118 +9.45892235745318999e-01  +nan                        # rad = +2.11782260198898844e-04 , len = +1.60843779647460729e-03 
  60         47         48        151    2 2147483645 2147483645 +3.64800850090707285e-01  +nan                        # rad = +8.16777489391417666e-05 , len = +8.58475806531587972e-04 
  61         49         38         95    2         51         52 +7.90297491617831693e-01  +nan                        # rad = +2.14597481913256932e-04 , len = +1.35652387641799297e-03 
  62         49        164         95    2        165        166 +7.93341968924399010e-01  +nan                        # rad = +2.15424179670317987e-04 , len = +9.36871657520492408e-04 
  63         51         22         27    2         39         40 +8.52457662153055185e-01  +nan                        # rad = +1.46016247604446528e-04 , len = +1.68429692899045347e-04 
  64         51         52         27    2 2147483645 2147483645 +7.24653881668771316e-01  +nan                        # rad = +1.24124921753911838e-04 , len = +5.32340288645604884e-03 
  65         53         61          3    2         71         72 +7.22864373450373354e-01  +nan                        # rad = +1.82267375009493248e-04 , len = +5.20751413477561612e-04 
  66         53        103          3    2        109        110 +8.53745675491608180e-01  +nan                        # rad = +2.15268574455821006e-04 , len = +9.75946589973256009e-04 
  67         55         39         79    2 2147483645 2147483645 +7.94301911717794851e-01  +nan                        # rad = +1.37874215253085906e-04 , len = +3.52386976293809790e-03 
  68         55         56         79    2 2147483645 2147483645 +7.93098227528553079e-01  +nan                        # rad = +1.37665280828333736e-04 , len = +3.50255799541125288e-03 
  69         59        140         73    2        143        144 +9.81300873403291196e-01  +nan                        # rad = +2.52982799895028806e-04 , len = +6.06715832782156027e-04 
  70         59         60         73    2 2147483645 2147483645 +3.44487859269981989e-01  +nan                        # rad = +8.88101758900079605e-05 , len = +1.97433417431580388e-03 
  71         61        135         65    2 2147483645 2147483645 +6.25526509966898625e-01  +nan                        # rad = +1.14013074970516239e-04 , len = +1.15089246063696232e-03 
  72         61         62         65    2 2147483645 2147483645 +4.63197176119056697e-01  +nan                        # rad = +8.44257334030304235e-05 , len = +1.91445759444232159e-03 
  73         63         59         43    2         69         70 +9.86965173896152681e-01  +nan                        # rad = +2.57803500182006841e-04 , len = +7.20615981629198796e-04 
  74         63         64         43    2 2147483645 2147483645 +3.31441374341450601e-01  +nan                        # rad = +8.65752396034911856e-05 , len = +1.97462759020477097e-03 
  75         65        131        165    2        135        136 +6.07141361324144868e-01  +nan                        # rad = +1.26196890949362459e-04 , len = +5.95275850768075491e-04 
  76         65        138        165    2        141        142 +9.19017211101720188e-01  +nan                        # rad = +1.91021600829583988e-04 , len = +1.70086844295655004e-03 
  77         67        120         38    2        125        126 +7.90256979260775316e-01  +nan                        # rad = +1.43935718923096412e-04 , len = +1.05815489728380320e-03 
  78         67         68         38    2 2147483645 2147483645 +7.97114448883274873e-01  +nan                        # rad = +1.45184723798739583e-04 , len = +5.74039721326059706e-03 
  79         70         55         52    2         67         68 +8.52503637681227056e-01  +nan                        # rad = +1.73579105399498116e-04 , len = +1.32015077798395045e-03 
  80         70        157         52    2        159        160 +7.24590250093162469e-01  +nan                        # rad = +1.47534534555733690e-04 , len = +1.24233473662566140e-03 
  81         72        109         55    2        115        116 +8.79903333501756979e-01  +nan                        # rad = +1.58232972951767098e-04 , len = +4.92260536227333160e-04 
  82         72         73         55    2 2147483645 2147483645 +6.83100426286791129e-01  +nan                        # rad = +1.22841915879345290e-04 , len = +2.30299758805529694e-03 
  83         74        166        109    2        167        168 +5.10751287537530185e-01  +nan                        # rad = +1.08056938537737229e-04 , len = +6.30018817327603910e-04 
  84         74        105        109    2        111        112 +9.53454425080747070e-01  +nan                        # rad = +2.01717291220559813e-04 , len = +1.18978041294882952e-03 
  85         76        172        153    2        173        174 +6.22290036221708753e-01  +nan                        # rad = +1.92215331960955877e-04 , len = +1.12818490561468802e-03 
  86         76         77        153    2 2147483645 2147483645 +2.58866995013099566e-01  +nan                        # rad = +7.99598297962306680e-05 , len = +1.37353530962757396e-03 
  87         79        189         30    2 2147483645 2147483645 +7.24895025801817527e-01  +nan                        # rad = +1.31872509357382607e-04 , len = +1.97833023409135778e-03 
  88         79         80         30    2 2147483645 2147483645 +6.25252401008640435e-01  +nan                        # rad = +1.13745577177239802e-04 , len = +2.70453236858628557e-03 
  89         81         66        141    2 2147483645 2147483645 +8.39242262010845841e-01  +nan                        # rad = +1.48947026778564550e-04 , len = +3.09144707714164007e-03 
  90         81         82        141    2 2147483645 2147483645 +7.42230023223863666e-01  +nan                        # rad = +1.31729489980749685e-04 , len = +1.99722867970874868e-03 
  91         83        168        143    2        169        170 +9.52301361192893769e-01  +nan                        # rad = +2.37118991173415589e-04 , len = +1.52461589856680023e-04 
  92         83        116        143    2        121        122 +5.14733526052853940e-01  +nan                        # rad = +1.28166460108697919e-04 , len = +1.57794176581151665e-03 
  93         85          8         12    2         13         14 +9.94627294336147161e-01  +nan                        # rad = +3.32264789571153985e-04 , len = +1.09488109689687596e-03 
  94         85         86         12    2 2147483645 2147483645 +2.52150379408582703e-01  +nan                        # rad = +8.42332532311993744e-05 , len = +1.70983076945661980e-03 
  95         87         49        161    2         61         62 +9.91776455175939375e-01  +nan                        # rad = +2.71540127849767901e-04 , len = +1.49873372195854821e-03 
  96         87         88        161    2 2147483645 2147483645 +2.59680022564002022e-01  +nan                        # rad = +7.10982259752786531e-05 , len = +6.17283338423790665e-04 
  97         89         75        123    2 2147483645 2147483645 +8.64686812948839645e-01  +nan                        # rad = +1.12335911986773414e-04 , len = +2.97262127953219941e-03 
  98         89         90        123    2 2147483645 2147483645 +7.07063267207506008e-01  +nan                        # rad = +9.18582263134413627e-05 , len = +1.34810431870252697e-03 
  99         91         58         41    2 2147483645 2147483645 +8.09853613395574601e-01  +nan                        # rad = +1.21814039197599007e-04 , len = +1.57118484778161530e-03 
 100         91         92         41    2 2147483645 2147483645 +7.39215152667378250e-01  +nan                        # rad = +1.11188963157097880e-04 , len = +1.10551655869998294e-03 
 101         94          3        171    2          2          5 +9.86623089051243407e-01  +nan                        # rad = +2.85843308469746742e-04 , len = +1.59648977159728296e-04 
 102         94         95        171    2 2147483645 2147483645 +3.22422650422524826e-01  +nan                        # rad = +9.34119200585344767e-05 , len = +3.33122453501996782e-03 
 103         97         35         26    2         49         50 +9.25972920835767099e-01  +nan                        # rad = +2.01679956212603935e-04 , len = +1.52690994237659870e-04 
 104         97        129         26    2        133        134 +5.90638857126777439e-01  +nan                        # rad = +1.28643091134107078e-04 , len = +9.85136832620517192e-04 
 105         99          4          8    2         12         35 +9.82740880501806413e-01  +nan                        # rad = +3.45651972034495959e-04 , len = +1.24764235357843149e-03 
 106         99        100          8    2 2147483645 2147483645 +2.74327315258311222e-01  +nan                        # rad = +9.64870591864931221e-05 , len = +3.46186450957689136e-03 
 107        101         21         20    2 2147483645 2147483645 +8.26961931419620488e-01  +nan                        # rad = +1.74723018895170450e-04 , len = +5.22918362299550944e-03 
 108        101        102         20    2 2147483645 2147483645 +5.01418439339365252e-01  +nan                        # rad = +1.05941204936341505e-04 , len = +2.31232633147763827e-03 
 109        103         74         66    2         83         84 +9.82794130308640934e-01  +nan                        # rad = +2.11564691415089512e-04 , len = +8.90066911644823229e-04 
 110        103        104         66    2 2147483645 2147483645 +3.70198522336621205e-01  +nan                        # rad = +7.96921081690558610e-05 , len = +1.43009188360842979e-03 
 111        105        118         84    2        123        124 +7.23620323572285007e-01  +nan                        # rad = +1.45966731543146323e-04 , len = +5.03114365640005071e-04 
 112        105        124         84    2        129        130 +8.53202825274120613e-01  +nan                        # rad = +1.72105762776024126e-04 , len = +3.54637967108463285e-03 
 113        107        194         46    2        193        194 +7.91232309310597626e-01  +nan                        # rad = +1.24007403616554953e-04 , len = +2.90156914300683142e-04 
 114        107        108         46    2 2147483645 2147483645 +7.96153486284439493e-01  +nan                        # rad = +1.24778684531252920e-04 , len = +3.08209055964958536e-03 
 115        109        176         81    2 2147483645 2147483645 +8.22868762860164082e-01  +nan                        # rad = +1.30204970696506359e-04 , len = +1.68887473071373489e-03 
 116        109        110         81    2 2147483645 2147483645 +7.11285694422256420e-01  +nan                        # rad = +1.12548850046495752e-04 , len = +1.22582862243222402e-03 
 117        111         27         59    2 2147483645 2147483645 +4.89006539655184813e-01  +nan                        # rad = +1.03562910220217539e-04 , len = +1.61130574370569051e-03 
 118        111        177         59    2        177        178 +9.51829068051924465e-01  +nan                        # rad = +2.01580511355048072e-04 , len = +1.47582401259742564e-03 
 119        113         28         35    2 2147483645 2147483645 +8.22748231096907312e-01  +nan                        # rad = +1.14883971308728358e-04 , len = +3.71503300017239331e-03 
 120        113        114         35    2 2147483645 2147483645 +5.70431444224970274e-01  +nan                        # rad = +7.96518633465394824e-05 , len = +1.07500723580190231e-03 
 121        116         84         92    2 2147483645 2147483645 +8.19382627020441734e-01  +nan                        # rad = +1.05017370779775536e-04 , len = +1.88449111164321428e-03 
 122        116        117         92    2 2147483645 2147483645 +7.66239281629199520e-01  +nan                        # rad = +9.82061763226461687e-05 , len = +1.44849037248266188e-03 
 123        118         89        111    2         97         98 +8.90032563039567348e-01  +nan                        # rad = +1.29915144193854995e-04 , len = +5.41459590882771200e-04 
 124        118        119        111    2 2147483645 2147483645 +6.65658132716143380e-01  +nan                        # rad = +9.71639419576893979e-05 , len = +2.02648551051345851e-03 
 125        120         20         77    2 2147483645 2147483645 +7.94290330407508516e-01  +nan                        # rad = +1.14326749740868499e-04 , len = +1.43768995558319463e-03 
 126        120        121         77    2 2147483645 2147483645 +7.93109843679885573e-01  +nan                        # rad = +1.14156835535048954e-04 , len = +1.42930875710154184e-03 
 127        122        112        177    2 2147483645 2147483645 +7.32374816101279968e-01  +nan                        # rad = +1.43727193625275957e-04 , len = +2.83414383338466804e-03 
 128        122        152        177    2        155        156 +8.46780911629180233e-01  +nan                        # rad = +1.66179176793381579e-04 , len = +1.23768877375087243e-03 
 129        124        106        112    2 2147483645 2147483645 +7.55011759934337889e-01  +nan                        # rad = +1.29941874848367721e-04 , len = +3.65271079879250045e-03 
 130        124        136        112    2        139        140 +8.28945782244513985e-01  +nan                        # rad = +1.42666346153160124e-04 , len = +8.97066844067913511e-04 
 131        127         14         49    2         22         27 +9.52978144579512687e-01  +nan                        # rad = +1.89287268094509922e-04 , len = +1.39644049294552645e-04 
 132        127        128         49    2 2147483645 2147483645 +5.12404853409740402e-01  +nan                        # rad = +1.01777480849882181e-04 , len = +2.63983459187829743e-03 
 133        129         98        104    2 2147483645 2147483645 +6.42588238723923677e-01  +nan                        # rad = +8.26645373558670716e-05 , len = +9.02171897271381441e-04 
 134        129        130        104    2 2147483645 2147483645 +9.02324318390248292e-01  +nan                        # rad = +1.16077789523197776e-04 , len = +3.41300519706003429e-03 
 135        131         50         75    2 2147483645 2147483645 +8.36306106617531908e-01  +nan                        # rad = +1.05539230537098560e-04 , len = +1.19165395535284456e-03 
 136        131        132         75    2 2147483645 2147483645 +7.45952057534713830e-01  +nan                        # rad = +9.41368304581608378e-05 , len = +7.61172316435272688e-04 
 137        133        192        147    2        191        192 +8.63661332303462426e-01  +nan                        # rad = +1.25199629430865222e-04 , len = +7.65468575692349203e-04 
 138        133        134        147    2 2147483645 2147483645 +7.08591800527229032e-01  +nan                        # rad = +1.02720160699040005e-04 , len = +2.39533985615711419e-03 
 139        136        125        130    2 2147483645 2147483645 +8.07613806613108554e-01  +nan                        # rad = +1.15219310892337084e-04 , len = +1.48538678349874288e-03 
 140        136        137        130    2 2147483645 2147483645 +7.79281566071359344e-01  +nan                        # rad = +1.11177253655913300e-04 , len = +1.29091917707244109e-03 
 141        138         81         76    2         89         90 +9.29099042449779922e-01  +nan                        # rad = +1.77477986417990524e-04 , len = +1.61524479471976553e-03 
 142        138        139         76    2 2147483645 2147483645 +5.82826522723286389e-01  +nan                        # rad = +1.11332455376542054e-04 , len = +1.56342878644822637e-03 
 143        140         83         69    2         91         92 +9.84239836053292905e-01  +nan                        # rad = +2.48995749492986239e-04 , len = +3.05471034574230662e-04 
 144        140        141         69    2 2147483645 2147483645 +3.24272606024316679e-01  +nan                        # rad = +8.20353918012892575e-05 , len = +1.32563898623809366e-03 
 145        142         41        157    2 2147483645 2147483645 +6.11067361387469865e-01  +nan                        # rad = +7.76960913893026022e-05 , len = +4.27576689981103652e-04 
 146        142        143        157    2 2147483645 2147483645 +9.17289366391718430e-01  +nan                        # rad = +1.16631656254366958e-04 , len = +2.10070080756615332e-03 
 147        144        133         58    2        137        138 +9.64913693405637041e-01  +nan                        # rad = +1.44963800911344015e-04 , len = +8.77630746682284807e-04 
 148        144        145         58    2 2147483645 2147483645 +4.66635036535609782e-01  +nan                        # rad = +7.01049109333851112e-05 , len = +6.94565597681275960e-04 
 149        146          6        179    2          8          9 +9.98794664949464561e-01  +nan                        # rad = +4.58023042432204508e-04 , len = +6.28122208754566748e-04 
 150        146        147        179    2 2147483645 2147483645 +1.38528946918765022e-01  +nan                        # rad = +6.35260198710336935e-05 , len = +7.53828723103008142e-04 
 151        148         47        169    2         59         60 +9.62863025399295802e-01  +nan                        # rad = +2.23896816355643687e-04 , len = +1.71511755048302586e-03 
 152        148        149        169    2 2147483645 2147483645 +3.10726030558389155e-01  +nan                        # rad = +7.22538587168191699e-05 , len = +7.33817431653639696e-04 
 153        150         76        181    2         85         86 +9.93583945872992480e-01  +nan                        # rad = +3.08883833538471945e-04 , len = +2.87046060009270017e-04 
 154        150        151        181    2 2147483645 2147483645 +2.67423732301588446e-01  +nan                        # rad = +8.31362744492649482e-05 , len = +1.65055986880613252e-03 
 155        152        123        128    2 2147483645 2147483645 +8.82878784599154143e-01  +nan                        # rad = +1.46716069633028641e-04 , len = +1.49475130757338441e-03 
 156        152        153        128    2 2147483645 2147483645 +6.78110458637649849e-01  +nan                        # rad = +1.12687837791387060e-04 , len = +5.42431924198422881e-04 
 157        155        142         54    2        145        146 +8.22489414459634971e-01  +nan                        # rad = +1.27148161231993085e-04 , len = +9.79992536306558250e-04 
 158        155        156         54    2 2147483645 2147483645 +7.62656385819172278e-01  +nan                        # rad = +1.17898608059841738e-04 , len = +3.64640241110806250e-03 
 159        157         71         80    2 2147483645 2147483645 +8.24169615692278201e-01  +nan                        # rad = +1.21593480646138178e-04 , len = +1.63678830237051331e-03 
 160        157        158         80    2 2147483645 2147483645 +7.60693163726856914e-01  +nan                        # rad = +1.12228511850170386e-04 , len = +1.19450243704221346e-03 
 161        160         87         17    2         95         96 +9.91001313979758103e-01  +nan                        # rad = +2.73791665886640974e-04 , len = +6.50848044044433262e-05 
 162        160        161         17    2 2147483645 2147483645 +2.99085577422327220e-01  +nan                        # rad = +8.26307062664495258e-05 , len = +1.11642434772386660e-03 
 163        162         10         14    2         16         17 +9.91662607224391701e-01  +nan                        # rad = +3.05411319065035305e-04 , len = +1.36243262681351061e-03 
 164        162        163         14    2 2147483645 2147483645 +2.91636493000161312e-01  +nan                        # rad = +8.98179334037607613e-05 , len = +1.76874958109435516e-03 
 165        164         65         62    2         75         76 +9.64860189552283920e-01  +nan                        # rad = +2.07854214830848253e-04 , len = +9.52407879702937832e-04 
 166        164        165         62    2 2147483645 2147483645 +4.66863686135319644e-01  +nan                        # rad = +1.00573726603562041e-04 , len = +1.75777393049277833e-03 
 167        166         54         83    2 2147483645 2147483645 +7.99774001534983459e-01  +nan                        # rad = +8.64211301279458721e-05 , len = +1.21897945713787185e-03 
 168        166        167         83    2 2147483645 2147483645 +7.87532650422137936e-01  +nan                        # rad = +8.50983672031262813e-05 , len = +1.14770453662443677e-03 
 169        168        148         91    2        151        152 +9.80656858117822772e-01  +nan                        # rad = +2.32532364884189489e-04 , len = +1.51654925892097349e-04 
 170        168        169         91    2 2147483645 2147483645 +3.84656897018499366e-01  +nan                        # rad = +9.12094553689229623e-05 , len = +1.86784726797674275e-03 
 171        170         94          6    2        101        102 +9.84439634310393941e-01  +nan                        # rad = +2.89718851749779492e-04 , len = +3.34202504318837962e-04 
 172        170        171          6    2 2147483645 2147483645 +2.35090640327270256e-01  +nan                        # rad = +6.91867616854422693e-05 , len = +1.06202225808402109e-03 
 173        172        115         85    2 2147483645 2147483645 +4.24030265465602185e-01  +nan                        # rad = +8.15051182379629993e-05 , len = +1.04923104960056592e-03 
 174        172        173         85    2 2147483645 2147483645 +5.52868098510916228e-01  +nan                        # rad = +1.06269725085898247e-04 , len = +2.96295227647696722e-03 
 175        174         93         25    2 2147483645 2147483645 +8.45289035452418513e-01  +nan                        # rad = +1.03359528200435807e-04 , len = +1.96983275430493918e-03 
 176        174        175         25    2 2147483645 2147483645 +6.29895318519340663e-01  +nan                        # rad = +7.70217998899940914e-05 , len = +8.44807691911086847e-04 
 177        177        122        118    2        127        128 +9.73547175762293771e-01  +nan                        # rad = +1.96248137518426058e-04 , len = +1.47582401259742282e-03 
 178        177        178        118    2 2147483645 2147483645 +4.25942962594625885e-01  +nan                        # rad = +8.58618002079088025e-05 , len = +5.59719980018575920e-04 
 179        179        146        189    2        149        150 +9.99013333368867107e-01  +nan                        # rad = +4.58575779893036239e-04 , len = +1.05837021648070933e-04 
 180        179        180        189    2 2147483645 2147483645 +1.43533863097513703e-01  +nan                        # rad = +6.58861608874036862e-05 , len = +8.73425310646781024e-04 
 181        181        150         57    2        153        154 +9.97415294016944176e-01  +nan                        # rad = +3.10878446477994713e-04 , len = +1.49905481256189016e-04 
 182        181        182         57    2 2147483645 2147483645 +1.97759094673475244e-01  +nan                        # rad = +6.16383571595206087e-05 , len = +5.24149116949146560e-04 
 183        183        198         42    2        197        198 +8.32095558501077193e-01  +nan                        # rad = +1.51094605433679021e-04 , len = +6.59982716294841513e-04 
 184        183        184         42    2 2147483645 2147483645 +7.51181052093037649e-01  +nan                        # rad = +1.36401887398256681e-04 , len = +2.85817704581657096e-03 
 185        185         18         33    2         30         31 +9.66002476787121700e-01  +nan                        # rad = +2.12311085037277398e-04 , len = +3.20969621425494609e-04 
 186        185        186         33    2 2147483645 2147483645 +4.61926967422733925e-01  +nan                        # rad = +1.01523772472802816e-04 , len = +1.98753497248499618e-03 
 187        187         42         32    2         55         56 +9.59707615485830279e-01  +nan                        # rad = +1.97518141707090088e-04 , len = +7.96946512212910849e-04 
 188        187        188         32    2 2147483645 2147483645 +4.87800972714582115e-01  +nan                        # rad = +1.00394682816724794e-04 , len = +1.66528834323643625e-03 
 189        190        179          4    2        179        180 +9.40173603940744562e-01  +nan                        # rad = +4.59028688182398488e-04 , len = +5.30078617497558121e-05 
 190        190        191          4    2 2147483645 2147483645 +1.69373265498703351e-01  +nan                        # rad = +8.26945018974804087e-05 , len = +2.12025174473583341e-03 
 191        192         45        137    2 2147483645 2147483645 +7.20922308654859956e-01  +nan                        # rad = +9.02592058920323231e-05 , len = +1.01956567975280922e-03 
 192        192        193        137    2 2147483645 2147483645 +8.55131946114925712e-01  +nan                        # rad = +1.07062202768083288e-04 , len = +1.98978810237603575e-03 
 193        194         32        113    2 2147483645 2147483645 +7.23306647982839279e-01  +nan                        # rad = +8.96953794349453649e-05 , len = +6.81522847080079093e-04 
 194        194        195        113    2 2147483645 2147483645 +8.53428298318298695e-01  +nan                        # rad = +1.05831427447346924e-04 , len = +1.30256492033721722e-03 
 195        196        154         34    2 2147483645 2147483645 +8.22440262666077615e-01  +nan                        # rad = +1.00635005111311590e-04 , len = +1.82330407927344478e-03 
 196        196        197         34    2 2147483645 2147483645 +6.90667573329291407e-01  +nan                        # rad = +8.45111042434829908e-05 , len = +1.21642746740470106e-03 
 197        198         25        183    2 2147483645 2147483645 +7.10880624359080171e-01  +nan                        # rad = +1.07410227447982638e-04 , len = +7.61489525312573239e-04 
 198        198        199        183    2 2147483645 2147483645 +8.62112877270178934e-01  +nan                        # rad = +1.30260605030431425e-04 , len = +1.62503149487722154e-03 
