# Supplementary material for: Spatio-Temporal Simulation of First Pass Drug Perfusion in the Liver
Source: PLoS Comput Biol. 2014 Mar 13;10(3):e1003499. doi: 10.1371/journal.pcbi.1003499 (PMC3952820; doi:10.1371/journal.pcbi.1003499)
Supplement: Data S1 — Datasets for the organ and vascular geometries used in the simulations including a basic 3D viewer using python and vtk. (ZIP) [file pcbi.1003499.s001.zip › treeData/HV-00200.tree]

# numNodes
 400
# id xCoord [m]                yCoord [m]                zCoord [m]
   0 +1.67300000000000018e-02  +1.49800000000000003e-02  +2.47799999999999999e-02  
   1 +1.67300000000000018e-02  +1.49800000000000003e-02  +2.47799999999999999e-02  
   2 +1.49099999999999996e-02  +1.36500000000000007e-02  +2.51299999999999996e-02  
   3 +1.51199999999999998e-02  +1.39299999999999997e-02  +2.50599999999999989e-02  
   4 +2.04400000000000033e-02  +1.21099999999999992e-02  +2.49899999999999983e-02  
   5 +2.31000000000000025e-02  +1.68000000000000024e-02  +2.48500000000000006e-02  
   6 +2.12800000000000003e-02  +1.54000000000000005e-02  +2.45000000000000009e-02  
   7 +1.67300000000000018e-02  +1.49800000000000003e-02  +2.47799999999999999e-02  
   8 +1.90399999999999979e-02  +1.37900000000000002e-02  +2.47799999999999999e-02  
   9 +1.95300000000000022e-02  +1.39299999999999997e-02  +2.45000000000000009e-02  
  10 +2.19099999999999989e-02  +1.08500000000000003e-02  +2.39400000000000029e-02  
  11 +2.26100000000000016e-02  +1.08500000000000003e-02  +2.38700000000000023e-02  
  12 +2.19099999999999989e-02  +9.73000000000000080e-03  +2.12800000000000003e-02  
  13 +1.62399999999999975e-02  +1.54700000000000011e-02  +2.12099999999999997e-02  
  14 +1.83399999999999987e-02  +1.53299999999999999e-02  +2.02300000000000015e-02  
  15 +1.92499999999999998e-02  +1.54000000000000005e-02  +1.88299999999999995e-02  
  16 +1.56799999999999995e-02  +1.52599999999999993e-02  +1.98099999999999977e-02  
  17 +1.43499999999999999e-02  +1.40000000000000003e-02  +1.93200000000000004e-02  
  18 +1.52599999999999993e-02  +1.49099999999999996e-02  +1.94600000000000016e-02  
  19 +1.47700000000000001e-02  +1.43499999999999999e-02  +1.94600000000000016e-02  
  20 +1.17599999999999996e-02  +1.46300000000000006e-02  +1.84099999999999993e-02  
  21 +1.07100000000000008e-02  +1.38599999999999991e-02  +1.86200000000000011e-02  
  22 +1.14800000000000006e-02  +1.42799999999999993e-02  +1.82000000000000009e-02  
  23 +2.01600000000000008e-02  +1.14100000000000000e-02  +2.48500000000000006e-02  
  24 +2.15194852132855469e-02  +9.57836689329748421e-03  +2.07818719957238093e-02  
  25 +1.83126583433927577e-02  +8.57051620824550615e-03  +1.70230459402674686e-02  
  26 +2.26501388522446397e-02  +1.39506038290402399e-02  +2.46979229052067158e-02  
  27 +1.40266216993979783e-02  +1.39794932677931426e-02  +1.91298355920699673e-02  
  28 +9.51690940312001007e-03  +1.41440219461511241e-02  +1.67351829492033838e-02  
  29 +2.02356472288463679e-02  +1.58338092633675438e-02  +1.82657762961223741e-02  
  30 +2.23891922210807566e-02  +1.73986431663590256e-02  +1.83218476271301209e-02  
  31 +1.84213866815718975e-02  +1.45362812312749244e-02  +1.81325340771566722e-02  
  32 +2.45668744782923144e-02  +1.79227005191905063e-02  +2.22010307474645001e-02  
  33 +1.70712853962000505e-02  +1.01359838530696387e-02  +2.29140598384773714e-02  
  34 +2.01382414332008514e-02  +1.45384431291598754e-02  +2.44166926173823642e-02  
  35 +2.00343101815839454e-02  +1.63709936044392143e-02  +2.30349791068913748e-02  
  36 +2.27787888700687093e-02  +1.08094568237718271e-02  +2.37333931663513235e-02  
  37 +2.55713202784186716e-02  +1.16317449585812051e-02  +2.29442665027033942e-02  
  38 +1.23388442267444685e-02  +1.48925490160458345e-02  +2.48214756410766457e-02  
  39 +8.09598639186581183e-03  +1.43096656281315945e-02  +2.06225300073622046e-02  
  40 +1.45607974762562865e-02  +1.41699428261899320e-02  +1.93894080341538606e-02  
  41 +1.42687405892330862e-02  +1.35615983102061657e-02  +1.92485499537999837e-02  
  42 +2.53139537837222366e-02  +9.19607232857109873e-03  +1.68695721706851910e-02  
  43 +2.35997726418906845e-02  +9.40743681033661718e-03  +1.89059427947862423e-02  
  44 +2.45647567534466350e-02  +7.90959252832475201e-03  +1.33704953637245536e-02  
  45 +1.23620434285972875e-02  +1.49086593545939127e-02  +2.48667399150979511e-02  
  46 +1.13889466575034827e-02  +1.62655815189872086e-02  +2.30991006206331465e-02  
  47 +1.04650000000000003e-02  +1.50150000000000006e-02  +1.74650000000000014e-02  
  48 +9.62780386821932357e-03  +1.65817934603563061e-02  +1.49020565230512363e-02  
  49 +2.07280561295965296e-02  +1.34662578135620430e-02  +2.36943548152582090e-02  
  50 +2.32547694685701668e-02  +1.35006618333935614e-02  +2.15579031221949588e-02  
  51 +1.50380379959574890e-02  +1.37192193748909511e-02  +2.51258554842947179e-02  
  52 +2.32827207050865896e-02  +1.70131954435109034e-02  +2.48167006956156663e-02  
  53 +2.33616632556599979e-02  +1.77758640629814384e-02  +2.44305849603963753e-02  
  54 +2.30370061444208109e-02  +9.63694562258496021e-03  +2.01186985829472156e-02  
  55 +2.64897285842632738e-02  +1.03599614285282016e-02  +2.00153868766397673e-02  
  56 +1.41540313848678174e-02  +1.40002134916673415e-02  +1.92380298886901981e-02  
  57 +1.06050911376821769e-02  +1.04234767810907989e-02  +2.09557597617053386e-02  
  58 +1.45835461253410650e-02  +1.31155293962355399e-02  +2.48630479796064958e-02  
  59 +1.55879158085843236e-02  +1.18821200437790077e-02  +2.17810646229469884e-02  
  60 +2.49882542612954762e-02  +8.68991407331451242e-03  +1.67806868911053869e-02  
  61 +2.79696522319372899e-02  +8.05237981781293036e-03  +1.50565265955022749e-02  
  62 +2.00259271897212827e-02  +9.36223977407469460e-03  +1.94637153791746738e-02  
  63 +2.05292137775124756e-02  +1.38952747251574280e-02  +1.66560805596509716e-02  
  64 +2.10447485023946695e-02  +1.52233784362223717e-02  +2.44420018265900513e-02  
  65 +2.22427429816545313e-02  +1.54547297256964426e-02  +2.28898158711089289e-02  
  66 +1.42881494874559142e-02  +1.26992226616389498e-02  +2.47600355352390715e-02  
  67 +1.34012437495670510e-02  +1.10857029767116450e-02  +2.42355354691096356e-02  
  68 +2.04613330472977369e-02  +1.48004778605722361e-02  +2.44503026005441250e-02  
  69 +2.06910038891526087e-02  +1.55567679763405527e-02  +2.62598414050992310e-02  
  70 +2.48224510532225676e-02  +1.02109893232948633e-02  +1.99407554727946620e-02  
  71 +3.06957083026455670e-02  +1.23115815171705185e-02  +1.92025684090367244e-02  
  72 +1.97778467012850526e-02  +9.08850843260546222e-03  +1.89592423322302202e-02  
  73 +1.45107126165882078e-02  +8.47814297540798283e-03  +1.67599441013177169e-02  
  74 +1.21511386321671404e-02  +1.42094200021524071e-02  +2.36111002222293039e-02  
  75 +2.41393400695256166e-02  +9.08347387237032518e-03  +1.77119513305588130e-02  
  76 +2.31796779605734811e-02  +9.11327095345533002e-03  +1.51413420328223164e-02  
  77 +9.69849487230114472e-03  +1.49734925619557594e-02  +1.72774086411787986e-02  
  78 +7.55993451099987342e-03  +1.41896618940857127e-02  +1.76179478544360793e-02  
  79 +1.50028774743865296e-02  +1.21211699640846986e-02  +2.33466900057076598e-02  
  80 +1.58794913366491243e-02  +8.90121718049096712e-03  +1.96273977943382076e-02  
  81 +2.11734650093597723e-02  +1.31947580861649909e-02  +2.34351351214033936e-02  
  82 +2.08282997217083682e-02  +1.18733482905685368e-02  +2.35812047044656331e-02  
  83 +9.41967820534928696e-03  +1.38162116596931821e-02  +1.87979721312289023e-02  
  84 +1.14153615803717062e-02  +1.41825649432801987e-02  +1.79655737938039760e-02  
  85 +1.09106673442598036e-02  +1.32174367001273007e-02  +1.54900321288274061e-02  
  86 +2.79688704356879612e-02  +1.08550861165506770e-02  +1.91979395790622780e-02  
  87 +2.97879195075534675e-02  +1.06317858077805381e-02  +1.84041386938904664e-02  
  88 +2.17635267855927107e-02  +1.57281647908804091e-02  +2.46857250390758419e-02  
  89 +2.49235290631140069e-02  +1.46961505475568469e-02  +2.43441486321792876e-02  
  90 +2.11775537520404490e-02  +1.14595467965939567e-02  +2.44792029422713983e-02  
  91 +2.17240023803495184e-02  +9.93616255712949543e-03  +2.50307603878299166e-02  
  92 +2.19828267818646915e-02  +9.71378661565647922e-03  +2.11812446302695329e-02  
  93 +2.15380039501385477e-02  +1.00997570234242894e-02  +2.09963170428243244e-02  
  94 +1.51065963808105757e-02  +1.03393632824253200e-02  +2.21115166417885471e-02  
  95 +1.49233496056362797e-02  +9.20235128838433822e-03  +2.28122374127805137e-02  
  96 +2.07368166787734870e-02  +1.51565453921180936e-02  +1.75697102252984627e-02  
  97 +2.17961654285965881e-02  +1.52113716506616613e-02  +1.72583564567614506e-02  
  98 +1.35457710892666339e-02  +1.42974545829472992e-02  +2.13231323498375216e-02  
  99 +1.52542054874392884e-02  +1.40090845179336870e-02  +2.50250382770372121e-02  
 100 +1.28181118029867709e-02  +1.62723959457336219e-02  +2.52248528012334744e-02  
 101 +1.28523347441325594e-02  +1.48464241737367043e-02  +1.90038850473722536e-02  
 102 +1.46656688518717482e-02  +1.42770797928337984e-02  +1.94183597988005427e-02  
 103 +1.42879413972453618e-02  +1.59022517031131676e-02  +1.85468490632516615e-02  
 104 +1.96611886548882057e-02  +1.30838784294300750e-02  +2.50303129738259182e-02  
 105 +1.75366257424029830e-02  +1.08504551829953760e-02  +2.66059267957522959e-02  
 106 +1.95227559490870235e-02  +1.46429948607163535e-02  +2.05645910531415607e-02  
 107 +1.95054715152148082e-02  +1.26230329722650716e-02  +1.94392874137646679e-02  
 108 +1.48160939763133971e-02  +1.25420178437628226e-02  +2.41084104887084420e-02  
 109 +1.52343309416629723e-02  +1.12654297587908032e-02  +2.36179377599198201e-02  
 110 +1.51376182037829612e-02  +1.12754732086284889e-02  +2.25207242892948994e-02  
 111 +1.66264399313700434e-02  +7.74123061432090403e-03  +1.64751093606512154e-02  
 112 +2.47314243955459936e-02  +1.15383021908289155e-02  +2.31974589883701086e-02  
 113 +2.74853670618522110e-02  +1.26003481942156912e-02  +2.23102497147094486e-02  
 114 +9.42930480916154279e-03  +1.53205429132706981e-02  +1.70551178427055007e-02  
 115 +8.88880431034290604e-03  +1.64190574084995301e-02  +1.69936286068748804e-02  
 116 +2.43650596387160814e-02  +1.72480477921437871e-02  +2.36503135591041719e-02  
 117 +2.85900293400808414e-02  +1.62087787504779889e-02  +1.99857498195085831e-02  
 118 +1.99809937261929520e-02  +1.14309026343612889e-02  +2.48267158390686853e-02  
 119 +1.95224260022775382e-02  +1.04588468994062083e-02  +2.48051787141347069e-02  
 120 +2.16878646329431955e-02  +1.17976914872089701e-02  +2.20383554400113875e-02  
 121 +2.32516738774960104e-02  +1.52920497443444804e-02  +2.49774819847293841e-02  
 122 +2.41259476845428027e-02  +1.51773673599947829e-02  +2.61266632672982994e-02  
 123 +1.50999636436519417e-02  +1.08681405463974291e-02  +2.22278313032156123e-02  
 124 +1.46822385917762584e-02  +1.10192067689538833e-02  +2.02506291633829209e-02  
 125 +1.90562137911983141e-02  +8.87905861310268017e-03  +1.82142131362682813e-02  
 126 +1.82011762472626647e-02  +9.09015731079187463e-03  +1.93399447478976132e-02  
 127 +2.65427510102922322e-02  +1.62166444273675950e-02  +2.19455867616589681e-02  
 128 +2.84529604897601797e-02  +1.45360596252157494e-02  +2.10853666506745155e-02  
 129 +1.57094665476610294e-02  +9.81046276611103468e-03  +1.93421172600443392e-02  
 130 +1.64248460462102612e-02  +8.08608257522993104e-03  +1.82733623729960035e-02  
 131 +2.35027940039091825e-02  +1.15111182465002567e-02  +2.29983188670338651e-02  
 132 +1.44604916064102959e-02  +1.40832093922092887e-02  +1.93391901658255608e-02  
 133 +1.45541863220751654e-02  +1.32934464447296286e-02  +1.68220047416817661e-02  
 134 +1.44040774481168730e-02  +1.51056652783050360e-02  +1.89541285959139508e-02  
 135 +1.33186212456777465e-02  +1.79039128743851798e-02  +1.73292594630983475e-02  
 136 +2.53415459118861326e-02  +1.03700176649139993e-02  +1.96966164698095247e-02  
 137 +2.52104790332714629e-02  +1.06589340527341002e-02  +1.90047117874387293e-02  
 138 +2.19468814108090618e-02  +1.38944336880731083e-02  +2.25060479254135422e-02  
 139 +2.32377345295041310e-02  +1.51768862425972276e-02  +2.09482717226666393e-02  
 140 +1.46234038333252561e-02  +1.18097195512144749e-02  +2.54088361179082810e-02  
 141 +1.54946787583001254e-02  +9.07992290268116488e-03  +1.88678740353090887e-02  
 142 +1.45204444694939181e-02  +8.37518398503437136e-03  +1.83981050173846646e-02  
 143 +2.63904714801822503e-02  +1.05693224771862895e-02  +1.93877068748352817e-02  
 144 +2.71398370305804375e-02  +1.09531059791018945e-02  +1.80703340855957323e-02  
 145 +2.15169294574784585e-02  +1.55720412414764742e-02  +2.45955710150265530e-02  
 146 +2.11934584632446285e-02  +1.67737906204995860e-02  +2.50521711330086924e-02  
 147 +1.16534809783137450e-02  +1.60469598950894535e-02  +2.33541457234933240e-02  
 148 +1.07216347396462304e-02  +1.71971554610093717e-02  +2.18636234557869832e-02  
 149 +2.13374687702027957e-02  +1.36803457508175765e-02  +2.31002013703358738e-02  
 150 +2.10209058814811479e-02  +1.38814254313667299e-02  +2.25155850268790696e-02  
 151 +1.84786114346043376e-02  +1.40695756994820339e-02  +2.48148972209903534e-02  
 152 +1.86617506356067421e-02  +1.34156073123790701e-02  +2.44877227637030209e-02  
 153 +2.19417311708681485e-02  +1.59439879165397327e-02  +2.48036413939614238e-02  
 154 +2.25399048821949312e-02  +1.57871523842867886e-02  +2.51987095525103288e-02  
 155 +2.09496454005797320e-02  +1.33270150975103377e-02  +2.35568245056667382e-02  
 156 +1.99221538120065537e-02  +1.27278261897903009e-02  +2.24124549985625192e-02  
 157 +2.75666065218360401e-02  +1.55589541632619038e-02  +2.17196732634989606e-02  
 158 +2.76677957594796860e-02  +1.58236551936191371e-02  +2.21821951495784417e-02  
 159 +2.33988576924376857e-02  +1.01884338112723134e-02  +2.55834999563285675e-02  
 160 +1.22052995720343394e-02  +1.56235627441256176e-02  +2.40445198708920324e-02  
 161 +1.32332186863549778e-02  +1.82082272990065977e-02  +2.16867365948272307e-02  
 162 +2.33548158644477019e-02  +8.93972222905132716e-03  +1.67594531234651171e-02  
 163 +2.22384019107058316e-02  +8.51492541367862565e-03  +1.67613561840115437e-02  
 164 +1.33016309294642990e-02  +1.25457756521659500e-02  +2.03359971640859338e-02  
 165 +2.19439435233746115e-02  +9.72115887650383190e-03  +2.12329144836035308e-02  
 166 +2.16743494561800129e-02  +8.71024117381360291e-03  +2.16224883039657888e-02  
 167 +2.19223653932774966e-02  +1.02591689436997216e-02  +2.25354082956069623e-02  
 168 +2.34258659025695197e-02  +9.89232815993630783e-03  +2.16790268744236625e-02  
 169 +2.39417804260457050e-02  +9.87744929133146758e-03  +2.00830617018431974e-02  
 170 +2.48553045063542588e-02  +8.97677607412406854e-03  +2.12847399870850149e-02  
 171 +1.55054540081309127e-02  +1.19821043167339884e-02  +2.29931347997733085e-02  
 172 +1.66173599543387382e-02  +1.17742035944261077e-02  +2.31872176682595688e-02  
 173 +2.18519710304709985e-02  +1.58406561765129864e-02  +2.47383353050702158e-02  
 174 +2.19770392953852513e-02  +1.72269116729936930e-02  +2.34927402488514826e-02  
 175 +1.55433156934870389e-02  +1.41402438541547611e-02  +2.49206168655640020e-02  
 176 +1.65079697377672821e-02  +1.40419185220470796e-02  +2.53538211829311862e-02  
 177 +2.16285140136621805e-02  +1.27318477194887283e-02  +2.25123970343148322e-02  
 178 +2.24033400052694662e-02  +1.25679283306473592e-02  +1.96572505740834659e-02  
 179 +1.46643415098413211e-02  +1.43383685589848365e-02  +1.97022167626730478e-02  
 180 +1.54400544981854963e-02  +1.43278982690851191e-02  +2.00366711976200269e-02  
 181 +8.16643455398015014e-03  +1.53401639011939116e-02  +1.59339258023063583e-02  
 182 +2.54539053245041551e-02  +1.67323461097556893e-02  +2.27979501603815665e-02  
 183 +2.58404972071440801e-02  +1.71043670471171909e-02  +2.26384710254654807e-02  
 184 +1.83742556195726284e-02  +1.40698869274380207e-02  +2.48325392774906978e-02  
 185 +1.87234064954777471e-02  +1.47069094578841375e-02  +2.53174802376468187e-02  
 186 +2.08365805796066964e-02  +1.33975850389413398e-02  +2.36254385197994937e-02  
 187 +2.13122069684018346e-02  +1.32817417053753533e-02  +2.38127675275601330e-02  
 188 +2.13124197249635605e-02  +1.66162262148632847e-02  +1.82938119616262475e-02  
 189 +2.36557566749364678e-02  +1.82223438477395056e-02  +1.79802292556482252e-02  
 190 +1.16421469150901555e-02  +1.44862249773722411e-02  +1.83849354874343757e-02  
 191 +1.18606083349772715e-02  +1.48587222565721121e-02  +2.03249910670146444e-02  
 192 +1.10925751495872769e-02  +1.48995795558787402e-02  +1.79424424531057988e-02  
 193 +1.02825593801615049e-02  +1.63298966830380567e-02  +1.76755105607522452e-02  
 194 +1.13828592254909752e-02  +1.41518421832317436e-02  +1.79432005025027957e-02  
 195 +1.15283188737965760e-02  +1.22416509261530811e-02  +1.75996722454312346e-02  
 196 +1.83219196668661481e-02  +1.40694521290600505e-02  +2.48409412065523361e-02  
 197 +1.78856780107170751e-02  +1.23646703549715707e-02  +2.36581987234938326e-02  
 198 +2.26885209961382728e-02  +1.38778030538283352e-02  +2.23172721646554238e-02  
 199 +2.46128060552952312e-02  +1.42850179467758527e-02  +2.26182036093804106e-02  
 200 +2.49301323865366714e-02  +1.17434873693695683e-02  +2.31464177135017914e-02  
 201 +2.51060717047994139e-02  +1.30232196106253480e-02  +2.33137680008418530e-02  
 202 +2.26991604755748047e-02  +1.07980084147904654e-02  +2.40140158458785093e-02  
 203 +2.36894385593355156e-02  +1.13016360813070517e-02  +2.45093988025886569e-02  
 204 +2.16717782301155161e-02  +1.71580447980184264e-02  +1.84072635968309632e-02  
 205 +2.20529108727963892e-02  +1.86680312536658087e-02  +1.88713823012455206e-02  
 206 +2.29537513774035508e-02  +9.04697803813732902e-03  +1.61016513860034044e-02  
 207 +2.15722550587576917e-02  +9.26623043116880062e-03  +1.51880085512447714e-02  
 208 +1.23783269928460383e-02  +1.22109568318175751e-02  +2.01000509728521577e-02  
 209 +1.19201680329574494e-02  +1.14080495544083577e-02  +2.12341141661916734e-02  
 210 +2.07435335873214916e-02  +1.62802029771984963e-02  +1.82938974671684497e-02  
 211 +2.07494874047134369e-02  +1.76531199141711503e-02  +1.85670377839118189e-02  
 212 +1.56914756089549072e-02  +9.50422956819131810e-03  +1.90827629980728913e-02  
 213 +1.65586404861083267e-02  +9.80801153046048473e-03  +1.85018438530625308e-02  
 214 +1.43632425119920946e-02  +1.45946260624626924e-02  +2.04052791322850285e-02  
 215 +1.47608077493741052e-02  +1.54941260118856370e-02  +2.04455290558822333e-02  
 216 +2.04796360904075068e-02  +9.60732307913985013e-03  +2.57114522457077416e-02  
 217 +1.37754184099279850e-02  +1.44260186784276358e-02  +2.50216613706103902e-02  
 218 +1.38324094786100044e-02  +1.47851591368830110e-02  +2.59086192934388400e-02  
 219 +1.44309095513257581e-02  +1.41943264809086776e-02  +2.50206681587933216e-02  
 220 +1.34931191170155999e-02  +1.48538022649284691e-02  +2.44055613864207523e-02  
 221 +1.03795590902520333e-02  +1.37557574235745664e-02  +1.88437381794622945e-02  
 222 +9.73328790046215121e-03  +1.31653182499817095e-02  +2.04022534294819591e-02  
 223 +2.06631122156001740e-02  +9.41998778601109421e-03  +1.97864069128751915e-02  
 224 +2.02471320786426282e-02  +1.03974473670271367e-02  +1.80282639112428235e-02  
 225 +2.02977248985132808e-02  +1.46707395378870391e-02  +2.44339302654216599e-02  
 226 +1.97469163879059294e-02  +1.54697068493353952e-02  +2.46336297741423065e-02  
 227 +2.06266351910316496e-02  +1.49270802484603067e-02  +2.44388293218382076e-02  
 228 +2.11443207752684895e-02  +1.55859827329788703e-02  +2.40982190612509146e-02  
 229 +1.17777120139763870e-02  +1.35136521691215893e-02  +1.68615501469430405e-02  
 230 +1.29527401880855098e-02  +1.28031461304388659e-02  +1.54293069206197231e-02  
 231 +2.59640859386183823e-02  +1.65633441438731988e-02  +2.23178624102780346e-02  
 232 +2.59709765163113789e-02  +1.76605105653077667e-02  +2.10899911261704619e-02  
 233 +1.84112069878565980e-02  +1.08151658598955314e-02  +2.38970999186884185e-02  
 234 +1.77588321628125191e-02  +8.86399498213926405e-03  +2.30882865551402215e-02  
 235 +1.54727438533642583e-02  +1.41032101778195487e-02  +2.49556045497068280e-02  
 236 +1.61272288150445600e-02  +1.21775591509480467e-02  +2.53970626686919609e-02  
 237 +1.21676891498645381e-02  +1.44750971525917493e-02  +2.41918159238358778e-02  
 238 +1.15253772132306847e-02  +1.33319920670195730e-02  +2.25905419874231524e-02  
 239 +1.00970663395348343e-02  +1.49829563603604277e-02  +1.73094594680955720e-02  
 240 +9.60665504064144547e-03  +1.45762478385684166e-02  +1.51323352153212420e-02  
 241 +1.54279303964367717e-02  +1.05183268044979801e-02  +2.09310518178918922e-02  
 242 +1.55562092294585317e-02  +1.00104441919209100e-02  +2.04846263927520207e-02  
 243 +1.01411620576573411e-02  +1.46912768645244655e-02  +2.28648024510851484e-02  
 244 +1.02237656035968107e-02  +1.51836711458615842e-02  +2.33379195633645203e-02  
 245 +1.94184697813656465e-02  +8.98337425764029508e-03  +1.85701861896974615e-02  
 246 +1.95476645136255373e-02  +7.65777218891881307e-03  +1.40455615914723466e-02  
 247 +1.51359182085202236e-02  +1.08667780345746319e-02  +2.17332606183758548e-02  
 248 +1.14416119856920705e-02  +9.27334724908536467e-03  +2.03140294911997275e-02  
 249 +1.44349819761343187e-02  +1.29079085515510020e-02  +2.48089984365237222e-02  
 250 +1.43972014021919743e-02  +1.30441305340717652e-02  +2.40420499493864057e-02  
 251 +2.25568019570583055e-02  +1.54993486165404849e-02  +2.47209493912593607e-02  
 252 +2.37102542884657479e-02  +1.52065527913220755e-02  +2.38434194684872293e-02  
 253 +2.04897050947240485e-02  +1.75902539714688499e-02  +2.35361418624854581e-02  
 254 +1.87107468582918546e-02  +8.71860657836449546e-03  +1.76455575521574891e-02  
 255 +1.93233776367876357e-02  +8.44736710968397100e-03  +1.79845443059533372e-02  
 256 +2.45915321776406827e-02  +9.61031900434845127e-03  +1.79784708445917714e-02  
 257 +2.56537871981424928e-02  +1.03640664292767356e-02  +1.74253495158141723e-02  
 258 +2.60250168481567269e-02  +1.24328405119285244e-02  +2.26489772323311897e-02  
 259 +2.64600933957748752e-02  +1.34365106334062932e-02  +2.21924633419654863e-02  
 260 +2.16661001511687969e-02  +1.24987395796859347e-02  +2.10150387630398637e-02  
 261 +2.09941324689855054e-02  +1.20587993619362555e-02  +1.98004838203171205e-02  
 262 +1.50625191836768219e-02  +1.17251932907136563e-02  +2.29077503038283108e-02  
 263 +1.46981534708750458e-02  +1.27873225357860998e-02  +2.09783689536834211e-02  
 264 +1.14226676417360125e-02  +1.47790013996449508e-02  +1.81933225329127153e-02  
 265 +1.09474015738081545e-02  +1.55590366882219343e-02  +1.87771600839296976e-02  
 266 +2.15205694073867110e-02  +1.25377201561316202e-02  +2.17848913345420232e-02  
 267 +2.04065762570570415e-02  +1.17913989206786599e-02  +2.12461139992337344e-02  
 268 +1.01803450298575057e-02  +1.37995932767595256e-02  +1.88672359880805995e-02  
 269 +8.30758434850289995e-03  +1.47859207913255599e-02  +1.93703663314139518e-02  
 270 +2.10516783460623531e-02  +1.64331645208664612e-02  +1.82560359840253233e-02  
 271 +2.23557190036995264e-02  +1.63917086867938454e-02  +1.72925813098188524e-02  
 272 +2.65281618827585934e-02  +1.24292141222403750e-02  +2.23361265938668181e-02  
 273 +2.66027785534926065e-02  +1.20729257974568471e-02  +2.14438126084110781e-02  
 274 +1.51133610767392578e-02  +1.10703836359874654e-02  +2.23754104903145755e-02  
 275 +1.43629635650797602e-02  +1.04067573922685449e-02  +2.23758876383640497e-02  
 276 +1.51492285483061494e-02  +1.11807958618037311e-02  +2.24469966943169653e-02  
 277 +1.73420203321233389e-02  +1.11861721111432607e-02  +2.18044972852897700e-02  
 278 +1.14225767181706361e-02  +1.13582572317113793e-02  +2.05652091109425617e-02  
 279 +1.01329710067773280e-02  +1.15247202796590394e-02  +2.19400449646998015e-02  
 280 +1.42234701490523852e-02  +1.81388523318208733e-02  +2.05077124129666166e-02  
 281 +1.51309696752606280e-02  +1.62617421784521515e-02  +1.98271953049970542e-02  
 282 +1.43443102140882427e-02  +1.82161920358710309e-02  +1.81842471311019806e-02  
 283 +1.82958605917903812e-02  +1.40696878585053406e-02  +2.48455891682940778e-02  
 284 +1.78109696893934098e-02  +1.37719318045044763e-02  +2.57644964555109809e-02  
 285 +2.22655253373022083e-02  +1.38698315801133436e-02  +2.23535643922314238e-02  
 286 +2.19451899737459662e-02  +1.36484763948648540e-02  +2.14870980484249408e-02  
 287 +1.45925772717098983e-02  +1.71640110390822338e-02  +1.89717911765695003e-02  
 288 +1.37908332781271278e-02  +1.70750222433405305e-02  +1.82758700639289312e-02  
 289 +1.98285879286644769e-02  +1.42367907720789139e-02  +2.44508075064533183e-02  
 290 +1.91730024720769450e-02  +1.48888698836792659e-02  +2.31936287048021723e-02  
 291 +2.23124271818526537e-02  +9.33138978995266821e-03  +1.59007291121983294e-02  
 292 +2.20165930193852964e-02  +9.85853598245904281e-03  +1.62381347200618725e-02  
 293 +1.62850528438823541e-02  +1.09263928608468053e-02  +2.19501718083949873e-02  
 294 +1.85807606124209872e-02  +9.96210665331225854e-03  +2.05923831267715018e-02  
 295 +1.11760138389117511e-02  +1.33023061226195342e-02  +1.76756659746698207e-02  
 296 +9.95925380544613638e-03  +1.26854751326135658e-02  +1.68166250656750851e-02  
 297 +2.41254374927213945e-02  +1.48024555764621635e-02  +2.48234548279000766e-02  
 298 +2.56346117108191308e-02  +1.36302907711510213e-02  +2.48623657601590893e-02  
 299 +1.43263659134785643e-02  +1.37587782157452578e-02  +1.79165964494789054e-02  
 300 +1.39935535642767162e-02  +1.34700102476600463e-02  +1.57334341710397840e-02  
 301 +2.24429459078738965e-02  +9.67818185184152018e-03  +2.07208983163543990e-02  
 302 +2.29403559380719144e-02  +9.49928891926310817e-03  +2.03132410553934183e-02  
 303 +2.41387534239842598e-02  +1.73204421324466770e-02  +2.52692200242241836e-02  
 304 +2.93322893691667676e-02  +1.15833338168605995e-02  +1.92002539940495029e-02  
 305 +2.95709504168929493e-02  +1.17763069556449523e-02  +1.87831748982592028e-02  
 306 +1.12407232304708258e-02  +1.45097493520847942e-02  +2.38553715455661619e-02  
 307 +1.02392759406133866e-02  +1.21968969302065668e-02  +2.29981329462680371e-02  
 308 +2.29679432569856734e-02  +8.96996244871887255e-03  +1.55962592154879846e-02  
 309 +2.27529834166386898e-02  +8.54077609354455397e-03  +1.41271532303625623e-02  
 310 +2.89935251235512101e-02  +1.08436530437270376e-02  +1.88682285971390404e-02  
 311 +3.09863609993622675e-02  +1.11734091050613819e-02  +1.85661271964338466e-02  
 312 +2.37801605016559926e-02  +1.12185977122476570e-02  +2.35904084338491790e-02  
 313 +2.50547107720742734e-02  +1.22461814257287041e-02  +2.53436888273721427e-02  
 314 +1.50634058571186731e-02  +1.19131763479713160e-02  +2.41745083561592557e-02  
 315 +1.59537855519488250e-02  +1.01987473546111297e-02  +2.48322911746276416e-02  
 316 +2.69681676259967383e-02  +1.25463461534830994e-02  +2.21816172036149381e-02  
 317 +2.92943404184125289e-02  +1.32851051044985055e-02  +2.09711634246993218e-02  
 318 +2.84837909421846204e-02  +1.08523896613209013e-02  +1.89908802385430724e-02  
 319 +2.84623178629204131e-02  +1.08861056659910315e-02  +1.83865490948667380e-02  
 320 +2.05933403630347567e-02  +1.32193193764051399e-02  +2.28499039826968765e-02  
 321 +2.03726666582664147e-02  +1.35337726644778559e-02  +2.15303331877701142e-02  
 322 +1.42955384440985010e-02  +1.71222197199012681e-02  +2.02269586996075938e-02  
 323 +1.21927794880852119e-02  +1.73875593385990450e-02  +2.09474827307202828e-02  
 324 +2.05560856584638303e-02  +1.00623442130729351e-02  +1.91217454607867654e-02  
 325 +2.08206496346732516e-02  +1.07032425428376359e-02  +1.92171488335982459e-02  
 326 +2.67463197784860128e-02  +1.03298929741049567e-02  +1.89348727642538357e-02  
 327 +2.74572339357692340e-02  +9.03709588678391212e-03  +1.84884804279467872e-02  
 328 +1.31026638320275897e-02  +1.46959329610833259e-02  +2.49459490756234262e-02  
 329 +1.34816718074514917e-02  +1.60310472820786587e-02  +2.38575547834459396e-02  
 330 +2.94149995783851183e-02  +1.07496243996616191e-02  +1.86150198896246517e-02  
 331 +3.09079472093170306e-02  +1.04856953118748347e-02  +1.75627268360620536e-02  
 332 +1.05445883980799220e-02  +1.39913509689860195e-02  +1.73424821213227186e-02  
 333 +2.71582153378607423e-02  +9.95104578938323624e-03  +1.84953259020568042e-02  
 334 +2.91795935703036066e-02  +9.10576872821507524e-03  +1.63936642208897428e-02  
 335 +1.91180537868607149e-02  +1.51753580635320250e-02  +1.87378410721888294e-02  
 336 +1.97288869188962587e-02  +1.39696060752278906e-02  +1.79827992647534178e-02  
 337 +9.10488128135085450e-03  +1.41389197784889311e-02  +2.18821858115979540e-02  
 338 +8.40862199978026532e-03  +1.31497520118103919e-02  +2.15432926784662956e-02  
 339 +1.11507188656673993e-02  +1.63026162770926256e-02  +2.24740634691988454e-02  
 340 +1.05337211714872335e-02  +1.59307252247567685e-02  +2.12647895127991843e-02  
 341 +2.45233210306356232e-02  +8.90872075177022958e-03  +1.71706113124555360e-02  
 342 +2.44447028774077875e-02  +9.00502311889267611e-03  +1.50957185565591245e-02  
 343 +2.08090647784183458e-02  +1.17845367374457416e-02  +2.47351051622894461e-02  
 344 +2.13877174829780886e-02  +1.11853160107951120e-02  +2.49489650062782488e-02  
 345 +2.47805991579464757e-02  +8.75791601578178661e-03  +1.69225069487678771e-02  
 346 +2.54110715914790952e-02  +8.24498025912029017e-03  +1.61615522119076330e-02  
 347 +1.78352380002889249e-02  +1.04612042081121629e-02  +2.34597235728406586e-02  
 348 +1.81123920136226947e-02  +1.03517722312424839e-02  +2.34573639351507678e-02  
 349 +1.88154054031320003e-02  +8.86368810751369390e-03  +1.79858503584778250e-02  
 350 +1.75227754995971458e-02  +9.38953696122512595e-03  +1.79058409514256250e-02  
 351 +8.78563133071922492e-03  +1.48877610606700829e-02  +1.76262277673912317e-02  
 352 +8.47485586040293282e-03  +1.54163480514749804e-02  +1.81605765070449662e-02  
 353 +2.40410810048151194e-02  +1.72285242311318518e-02  +2.41382294855243887e-02  
 354 +2.46341832273716047e-02  +1.72768906351855808e-02  +2.35048267552670047e-02  
 355 +1.94645706423074230e-02  +1.36529363713689192e-02  +2.00499220767171964e-02  
 356 +1.91939560305138777e-02  +1.35851750592246683e-02  +2.02163877233051334e-02  
 357 +1.57317520039221906e-02  +9.64870249182812716e-03  +1.92236565913975650e-02  
 358 +1.69784944035889646e-02  +8.75961875227803700e-03  +1.92588818335036709e-02  
 359 +9.64294953773781396e-03  +1.44146072411206090e-02  +2.22659062412689408e-02  
 360 +9.66292541456785850e-03  +1.42416243532995611e-02  +2.13696260948261670e-02  
 361 +2.25151553505496919e-02  +1.03062111338589543e-02  +2.20700011207189337e-02  
 362 +2.22411636033561060e-02  +1.06858321612012478e-02  +2.17688439540562710e-02  
 363 +1.89972955338523104e-02  +1.53700750183378160e-02  +1.93196236694354075e-02  
 364 +1.86966214344972299e-02  +1.36145353796377436e-02  +1.89199423092756627e-02  
 365 +1.40989601018415185e-02  +1.17925923404882619e-02  +2.46522298570406272e-02  
 366 +1.44242370159832316e-02  +1.05182767241440468e-02  +2.49072930673862984e-02  
 367 +1.51309961593153099e-02  +1.11245238769307805e-02  +2.24126192085188185e-02  
 368 +1.56072158587187964e-02  +1.04357705240755716e-02  +2.27641821273452810e-02  
 369 +1.86597884080173838e-02  +1.51803248035566052e-02  +2.04116242445410261e-02  
 370 +1.68663350929804390e-02  +1.44870721944024162e-02  +2.24026678863996978e-02  
 371 +2.36462001244050618e-02  +1.42704107491782445e-02  +2.22579155167845315e-02  
 372 +2.46992542497580618e-02  +1.51225003072667542e-02  +2.17422969821627933e-02  
 373 +1.22840960385348918e-02  +1.52662350814522143e-02  +2.44552800500416022e-02  
 374 +1.22939794164813529e-02  +1.56869399419587927e-02  +2.38840805650759463e-02  
 375 +1.53272876450809437e-02  +1.40394550487121621e-02  +2.50060823165263561e-02  
 376 +1.57553501128517535e-02  +1.31236635545388409e-02  +2.64449308397591946e-02  
 377 +2.00967635553766198e-02  +1.02716222196695250e-02  +2.53568853927515041e-02  
 378 +1.92770532408347572e-02  +9.59884562673988043e-03  +2.57108325326522134e-02  
 379 +2.67479143749623643e-02  +1.25337054455859406e-02  +2.22693282200370074e-02  
 380 +2.76126164445444772e-02  +1.41553316509502418e-02  +2.22833220389416567e-02  
 381 +9.91939565856801535e-03  +1.33447711730132462e-02  +1.94048493064884857e-02  
 382 +9.35522117322522100e-03  +1.27281441605426975e-02  +1.92481353459469304e-02  
 383 +1.05798434135630035e-02  +1.13842449749813421e-02  +2.10594609692648788e-02  
 384 +8.60480318524094179e-03  +1.10698631332460939e-02  +2.07433872117701208e-02  
 385 +1.41898408415004635e-02  +1.11443649218898027e-02  +2.45628212469015568e-02  
 386 +1.42392733081998339e-02  +9.97320890738732403e-03  +2.38670774041560355e-02  
 387 +1.41127382782603224e-02  +1.74347347083741375e-02  +2.04361279892327011e-02  
 388 +1.36810547834577429e-02  +1.71163386119716002e-02  +2.09915239233772824e-02  
 389 +1.00407769501280556e-02  +1.27359944602078445e-02  +1.82228242838689096e-02  
 390 +2.56236813950908963e-02  +1.04224359007321580e-02  +1.96428190499954650e-02  
 391 +2.62762854719855408e-02  +1.10744445509064812e-02  +1.91316514960631935e-02  
 392 +2.43406398003571355e-02  +1.77820362189509036e-02  +2.31356583467558982e-02  
 393 +2.40496459001092351e-02  +1.86937859675563867e-02  +2.30305021059609080e-02  
 394 +2.17137865854752851e-02  +1.64985404513441659e-02  +1.76707115179342393e-02  
 395 +2.34062946703476847e-02  +1.67472424536708360e-02  +1.60996854809797793e-02  
 396 +1.15937025331686264e-02  +1.47147504804654890e-02  +1.83243749175724772e-02  
 397 +1.12613148201524856e-02  +1.60716113793151517e-02  +2.03599895622277732e-02  
 398 +1.42593397535368677e-02  +1.30540250182970864e-02  +2.45727612119903648e-02  
 399 +1.35245960644945380e-02  +1.35714985206926569e-02  +2.34606400983732692e-02  
# numEdges
 399
# id   initNode   termNode parentEdge nDau   dauEdges      ...   radiusRelativeToParent    flowThroughEdge
   0          0          1 2147483646    2          6         46 +6.40694333333333404e-04  +nan                        # rad = +6.40694333333333404e-04 , len = +0                       
   1          2         51          2    2 2147483645 2147483645 +2.37242529934935942e-01  +nan                        # rad = +6.53020654003816359e-05 , len = +1.45609846094058227e-04 
   2          3          2        111    2          1          3 +8.68644128214969058e-01  +nan                        # rad = +2.75254463937350563e-04 , len = +3.56931365951494316e-04 
   3          2         58          2    2         75         76 +9.93230383653386117e-01  +nan                        # rad = +2.73391096818801835e-04 , len = +6.80804186062594825e-04 
   4          5        303        161    2 2147483645 2147483645 +4.16659002613511520e-01  +nan                        # rad = +9.35496637458986654e-05 , len = +1.23515752751427810e-03 
   5          6        145         79    2        153        154 +9.82164274660873526e-01  +nan                        # rad = +2.52231745511138396e-04 , len = +3.08005804333308483e-04 
   6          1        283          0    2        285        286 +7.69967426046272552e-01  +nan                        # rad = +4.93313766719099232e-04 , len = +1.81242641971259607e-03 
   7          3        219        111    2        223        224 +7.01067068037157015e-01  +nan                        # rad = +2.22152932056592182e-04 , len = +7.39094803591758926e-04 
   8          5         52        161    2         69         70 +9.53190319204760383e-01  +nan                        # rad = +2.14013457739121223e-04 , len = +2.82750768122086351e-04 
   9          7        175         46    2        181        182 +6.29256102661204575e-01  +nan                        # rad = +3.24628169463035763e-04 , len = +1.46054206741539879e-03 
  10          7         13         46    2         22         23 +8.06190303630894611e-01  +nan                        # rad = +4.15907102687971435e-04 , len = +3.63663305820095166e-03 
  11          8        104        159    2        115        116 +8.15716187995106812e-01  +nan                        # rad = +3.84124495890961876e-04 , len = +9.73210975200924098e-04 
  12          8          9        159    2         14         15 +7.68853921078272884e-01  +nan                        # rad = +3.62056839369421114e-04 , len = +5.81463670404268286e-04 
  13          6        253         79    2 2147483645 2147483645 +3.57749360622107992e-01  +nan                        # rad = +9.18743921085553907e-05 , len = +2.52007956344501086e-03 
  14          9        289         12    2        291        292 +7.42453818443537639e-01  +nan                        # rad = +2.68810482883425380e-04 , len = +4.30923694403380548e-04 
  15          9         49         12    2         67         68 +8.39067126294387289e-01  +nan                        # rad = +3.03789991764928863e-04 , len = +1.51639687049390324e-03 
  16          4        343        115    2        343        344 +9.67297389641054162e-01  +nan                        # rad = +3.67952344426660481e-04 , len = +5.54171926601240510e-04 
  17         10         11        103    2         19         44 +5.82198523846681582e-01  +nan                        # rad = +2.13241169239518613e-04 , len = +7.03491293478465045e-04 
  18         10        167        103    2        173        174 +9.29345833873264526e-01  +nan                        # rad = +3.40390406580966254e-04 , len = +1.52384779295359975e-03 
  19         11         36         17    2         55         56 +9.54628357845127118e-01  +nan                        # rad = +2.03566067216096481e-04 , len = +2.20895583471597675e-04 
  20         12         24        173    2         47         48 +6.34414240392211948e-01  +nan                        # rad = +2.14361372795313814e-04 , len = +6.50865505565529040e-04 
  21         12        165        173    2        171        172 +9.06398862398978711e-01  +nan                        # rad = +3.06261890218347281e-04 , len = +5.87143432057242643e-05 
  22         13         14         10    2         24         25 +6.57591036198613810e-01  +nan                        # rad = +2.73496782618946400e-04 , len = +2.32163735324878058e-03 
  23         13         16         10    2         26         27 +8.63998732727147334e-01  +nan                        # rad = +3.59343209654626916e-04 , len = +1.52239942196520954e-03 
  24         14        369         22    2        369        370 +7.37535831089730864e-01  +nan                        # rad = +2.01713676869232116e-04 , len = +3.97057497773005516e-04 
  25         14        363         22    2        363        364 +8.41509016255299946e-01  +nan                        # rad = +2.30150008490659250e-04 , len = +1.12357843035954842e-03 
  26         16        281         23    2        283        284 +4.93676435981699635e-01  +nan                        # rad = +1.77399275036520888e-04 , len = +1.14246110134543530e-03 
  27         16         18         23    2         29         30 +9.25547969491246958e-01  +nan                        # rad = +3.32589378046307417e-04 , len = +6.49153294684697078e-04 
  28         17        164        141    2 2147483645 2147483645 +4.86459220795042946e-01  +nan                        # rad = +9.68675561271429864e-05 , len = +2.06060583307917430e-03 
  29         18         20         27    2         40         41 +8.51202427570587616e-01  +nan                        # rad = +2.83100885977208695e-04 , len = +3.66481923155835901e-03 
  30         18         19         27    2         31         32 +7.07697626336234453e-01  +nan                        # rad = +2.35372713388016245e-04 , len = +7.44110206891424649e-04 
  31         19        179         30    2        185        186 +5.16885964581627610e-01  +nan                        # rad = +1.21660851995759734e-04 , len = +2.64514587655410209e-04 
  32         19        102         30    2        113        114 +9.51669458985090588e-01  +nan                        # rad = +2.23997022809826216e-04 , len = +1.33926291066587829e-04 
  33         17         56        141    2         73         74 +9.45729314727841275e-01  +nan                        # rad = +1.88321001143241509e-04 , len = +2.12421380382622716e-04 
  34         15        335        363    2        335        336 +5.21267558511675388e-01  +nan                        # rad = +1.17717940671330500e-04 , len = +2.76345925892139703e-04 
  35         15         29        363    2         51         52 +9.43020004686224933e-01  +nan                        # rad = +2.12962366736360815e-04 , len = +1.21574640642421869e-03 
  36         21        221         39    2        225        226 +9.25401708791286581e-01  +nan                        # rad = +1.66436621795801483e-04 , len = +4.12451794182032839e-04 
  37         22         84        195    2         97         98 +8.11423882932827856e-01  +nan                        # rad = +1.88270226668516027e-04 , len = +2.61968245635793508e-04 
  38         21        389         39    2 2147483645 2147483645 +5.50183913622609322e-01  +nan                        # rad = +9.89524344723171837e-05 , len = +1.36711246554466247e-03 
  39         22         21        195    2         36         38 +7.75148187633257102e-01  +nan                        # rad = +1.79853376338793110e-04 , len = +9.72471079261486406e-04 
  40         20        396         29    2        395        396 +7.44606717036955246e-01  +nan                        # rad = +2.10798821297742810e-04 , len = +2.05351275024974521e-04 
  41         20        190         29    2        195        196 +8.35305519788563711e-01  +nan                        # rad = +2.36475732713795224e-04 , len = +1.87586877324966421e-04 
  42         23        118         45    2        129        130 +8.70895350773324028e-01  +nan                        # rad = +1.42429579870524009e-04 , len = +1.81720440060553686e-04 
  43         23        377         45    2        377        378 +6.56334827230025453e-01  +nan                        # rad = +1.07339525482318002e-04 , len = +1.24773219084208572e-03 
  44         11        202         17    2        207        208 +5.06622004475224541e-01  +nan                        # rad = +1.08032668596765488e-04 , len = +1.77181486621563381e-04 
  45          4         23        115    2         42         43 +4.29934862463093204e-01  +nan                        # rad = +1.63543851444437785e-04 , len = +7.66811580507232291e-04 
  46          1          7          0    2          9         10 +8.05207634300599828e-01  +nan                        # rad = +5.15891968453133318e-04 , len = +0                       
  47         24         62         20    2 2147483645 2147483645 +4.35568077046052937e-01  +nan                        # rad = +9.33689709414069370e-05 , len = +2.00373734984628108e-03 
  48         24        223         20    2        227        228 +9.67388669131366674e-01  +nan                        # rad = +2.07370763141631392e-04 , len = +1.32265240481400513e-03 
  49         27        101         73    2 2147483645 2147483645 +6.71387983577232395e-01  +nan                        # rad = +8.64664613160166047e-05 , len = +1.46505378355072800e-03 
  50         27         28         73    2 2147483645 2147483645 +8.52888263960142945e-01  +nan                        # rad = +1.09841450676054507e-04 , len = +5.10871177119935366e-03 
  51         29         96         35    2        109        110 +6.11597231716089818e-01  +nan                        # rad = +1.30247193955664953e-04 , len = +1.09287014040657256e-03 
  52         29        210         35    2        215        216 +9.01375066942441072e-01  +nan                        # rad = +1.91958967573207937e-04 , len = +6.76761923525485260e-04 
  53         34        225        291    2        229        230 +9.90835835163395573e-01  +nan                        # rad = +2.64641936817527608e-04 , len = +2.07928958974194534e-04 
  54         34         35        291    2 2147483645 2147483645 +3.00891122170366343e-01  +nan                        # rad = +8.03648864084874549e-05 , len = +2.29742794763677450e-03 
  55         36        131         19    2 2147483645 2147483645 +4.37843337445245340e-01  +nan                        # rad = +8.91300462604988043e-05 , len = +1.24773651525059495e-03 
  56         36        312         19    2        313        314 +9.49600211929143789e-01  +nan                        # rad = +1.93306380569987547e-04 , len = +1.09113979163958600e-03 
  57         38        237         63    2        241        242 +5.88866071005209157e-01  +nan                        # rad = +1.07376087182129906e-04 , len = +7.74616988039112764e-04 
  58         38        306         63    2        307        308 +9.20364345370567216e-01  +nan                        # rad = +1.67822747911315298e-04 , len = +1.51187381369869388e-03 
  59         40        132        113    2        141        142 +9.91111236048338395e-01  +nan                        # rad = +2.11592657500787759e-04 , len = +1.41794888465959459e-04 
  60         40         41        113    2 2147483645 2147483645 +2.97873720137670495e-01  +nan                        # rad = +6.35931566015478228e-05 , len = +6.89362948080461148e-04 
  61         43        256         71    2        259        260 +5.24810048460334855e-01  +nan                        # rad = +1.23124181869829833e-04 , len = +1.37293567940950634e-03 
  62         43         75         71    2         89         90 +9.49289916044677717e-01  +nan                        # rad = +2.22710187453878795e-04 , len = +1.34970389744872910e-03 
  63         45         38        329    2         57         58 +8.51069571220866461e-01  +nan                        # rad = +1.82343817158350167e-04 , len = +5.33535423136772914e-05 
  64         45        373        329    2        373        374 +7.22739404669345720e-01  +nan                        # rad = +1.54848753045079925e-04 , len = +5.50668154706598911e-04 
  65         47        239        197    2        243        244 +9.36224887307307241e-01  +nan                        # rad = +1.81739545459647355e-04 , len = +4.00742848232828370e-04 
  66         47         48        197    2 2147483645 2147483645 +5.63975676487404765e-01  +nan                        # rad = +1.09478699492715430e-04 , len = +3.11839997058075248e-03 
  67         49        186         15    2        191        192 +9.53493276335424467e-01  +nan                        # rad = +2.89661714565853676e-04 , len = +1.45749655244422472e-04 
  68         49        149         15    2        157        158 +5.10615856300525306e-01  +nan                        # rad = +1.55119986780578693e-04 , len = +8.77630746682287626e-04 
  69         52        353          8    2        353        354 +9.81544111880715442e-01  +nan                        # rad = +2.10063649307066851e-04 , len = +1.04009615608624171e-03 
  70         52         53          8    2 2147483645 2147483645 +3.41248838944216260e-01  +nan                        # rad = +7.30318439719122126e-05 , len = +8.58475806531587972e-04 
  71         54         43        303    2         61         62 +7.76193868668320741e-01  +nan                        # rad = +2.34607134964443388e-04 , len = +1.35652387641799297e-03 
  72         54        169        303    2        175        176 +8.10467193425651766e-01  +nan                        # rad = +2.44966359446361238e-04 , len = +9.36871657520492408e-04 
  73         56         27         33    2         49         50 +6.83872857680955515e-01  +nan                        # rad = +1.28787621213167006e-04 , len = +1.68429692899045347e-04 
  74         56        208         33    2        213        214 +8.79437017542186283e-01  +nan                        # rad = +1.65616459585970864e-04 , len = +2.66414073055496435e-03 
  75         58        249          3    2        253        254 +6.72496757185662819e-01  +nan                        # rad = +1.83854626054075828e-04 , len = +2.60957994099629033e-04 
  76         58        108          3    2        119        120 +8.86150979542511430e-01  +nan                        # rad = +2.42265788244182842e-04 , len = +9.75946589973256009e-04 
  77         60         44        345    2 2147483645 2147483645 +7.94301911717794851e-01  +nan                        # rad = +1.21948755774935275e-04 , len = +3.52386976293809790e-03 
  78         60         61        345    2 2147483645 2147483645 +7.93098227528553079e-01  +nan                        # rad = +1.21763954772874822e-04 , len = +3.50255799541125288e-03 
  79         64          6        231    2          5         13 +9.89529883560730461e-01  +nan                        # rad = +2.56812176963197060e-04 , len = +2.99837009116113852e-04 
  80         64         65        231    2 2147483645 2147483645 +3.08830712313778288e-01  +nan                        # rad = +8.01506744364316394e-05 , len = +1.97433417431580388e-03 
  81         66        140        253    2 2147483645 2147483645 +5.85753684397636976e-01  +nan                        # rad = +1.03907946164885122e-04 , len = +1.15089246063696232e-03 
  82         66        365        253    2        365        366 +6.38643330761810346e-01  +nan                        # rad = +1.13290139864169801e-04 , len = +9.32412584165817908e-04 
  83         68        227        229    2        231        232 +9.91153409589647261e-01  +nan                        # rad = +2.60989641852021881e-04 , len = +2.08529612924045633e-04 
  84         68         69        229    2 2147483645 2147483645 +2.97406070099154485e-01  +nan                        # rad = +7.83127041372247830e-05 , len = +1.97462759020477097e-03 
  85         70        136        175    2        145        146 +4.52549468370131103e-01  +nan                        # rad = +1.09127096617510624e-04 , len = +5.95275850768075491e-04 
  86         70        390        175    2        389        390 +9.68098946681766104e-01  +nan                        # rad = +2.33445920664402935e-04 , len = +8.80594019892689769e-04 
  87         72        245        227    2        249        250 +9.02203210112577536e-01  +nan                        # rad = +1.77210532810552452e-04 , len = +5.39971894971243583e-04 
  88         72         73        227    2 2147483645 2147483645 +6.42826917616556193e-01  +nan                        # rad = +1.26263905181162630e-04 , len = +5.74039721326059706e-03 
  89         75        341         62    2        341        342 +7.88194202480289152e-01  +nan                        # rad = +1.75538878584445714e-04 , len = +6.86315559239692808e-04 
  90         75        162         62    2        169        170 +7.99131490914812614e-01  +nan                        # rad = +1.77974724141935611e-04 , len = +1.24233473662566140e-03 
  91         77        114        243    2        125        126 +8.20127945096200905e-01  +nan                        # rad = +1.39095358250422487e-04 , len = +4.92260536227333160e-04 
  92         77        351        243    2        351        352 +7.65385266734842085e-01  +nan                        # rad = +1.29810889279708823e-04 , len = +9.80991599695831690e-04 
  93         79        171        119    2        177        178 +4.12455589331804207e-01  +nan                        # rad = +9.76127015747039036e-05 , len = +6.30018817327603910e-04 
  94         79        262        119    2        265        266 +9.76041653233795992e-01  +nan                        # rad = +2.30992293681700934e-04 , len = +5.94157151961496335e-04 
  95         81        177        163    2        183        184 +6.91867280140973873e-01  +nan                        # rad = +1.97366951014978906e-04 , len = +1.12818490561468802e-03 
  96         81         82        163    2 2147483645 2147483645 +2.54063547597487338e-01  +nan                        # rad = +7.24759635159330409e-05 , len = +1.37353530962757396e-03 
  97         84        194         37    2        199        200 +8.78739898201634340e-01  +nan                        # rad = +1.65440559817090377e-04 , len = +5.00085514830752838e-05 
  98         84        229         37    2        233        234 +6.85022840844256242e-01  +nan                        # rad = +1.28969405518858881e-04 , len = +1.34074992037821377e-03 
  99         86        304        151    2        305        306 +7.06381901421732961e-01  +nan                        # rad = +1.44323663583603343e-04 , len = +1.54572353857082394e-03 
 100         86        318        151    2        319        320 +8.65141729941325655e-01  +nan                        # rad = +1.76760508349495130e-04 , len = +5.54999071510782352e-04 
 101         88        173        153    2        179        180 +9.32884684065405256e-01  +nan                        # rad = +2.33316481896936404e-04 , len = +1.52461589856680023e-04 
 102         88        251        153    2        255        256 +5.73002388385889572e-01  +nan                        # rad = +1.43309139554235158e-04 , len = +8.26367408777763861e-04 
 103         90         10        343    2         17         18 +9.97080331205117298e-01  +nan                        # rad = +3.66268824988766806e-04 , len = +1.09488109689687596e-03 
 104         90         91        343    2 2147483645 2147483645 +2.05934326283313346e-01  +nan                        # rad = +7.56481913763934428e-05 , len = +1.70983076945661980e-03 
 105         92        301        171    2        303        304 +9.95898888769877644e-01  +nan                        # rad = +3.03613754291638530e-04 , len = +6.51840500476185986e-04 
 106         92         93        171    2 2147483645 2147483645 +2.06304243785323943e-01  +nan                        # rad = +6.28947443242234021e-05 , len = +6.17283338423790665e-04 
 107         94         80        133    2 2147483645 2147483645 +8.64686812948839645e-01  +nan                        # rad = +1.01451177425415954e-04 , len = +2.97262127953219941e-03 
 108         94         95        133    2 2147483645 2147483645 +7.07063267207506008e-01  +nan                        # rad = +8.29576673290923747e-05 , len = +1.34810431870252697e-03 
 109         96         63         51    2 2147483645 2147483645 +8.09853613395574601e-01  +nan                        # rad = +1.05481160659629496e-04 , len = +1.57118484778161530e-03 
 110         96         97         51    2 2147483645 2147483645 +7.39215152667378250e-01  +nan                        # rad = +9.62806993644344943e-05 , len = +1.10551655869998294e-03 
 111         99          3        375    2          2          7 +9.93683347041699583e-01  +nan                        # rad = +3.16878287663082629e-04 , len = +1.59648977159728296e-04 
 112         99        100        375    2 2147483645 2147483645 +2.66044345011447747e-01  +nan                        # rad = +8.48395786652306335e-05 , len = +3.33122453501996782e-03 
 113        102         40         32    2         59         60 +9.53094464855706813e-01  +nan                        # rad = +2.13490322584202857e-04 , len = +1.52690994237659870e-04 
 114        102        134         32    2        143        144 +5.12002146381470902e-01  +nan                        # rad = +1.14686956461690305e-04 , len = +9.85136832620517192e-04 
 115        104          4         11    2         16         45 +9.90283528184983775e-01  +nan                        # rad = +3.80392161053180083e-04 , len = +1.24764235357843149e-03 
 116        104        105         11    2 2147483645 2147483645 +2.27322256271965617e-01  +nan                        # rad = +8.73200470952648463e-05 , len = +3.46186450957689136e-03 
 117        106         26        369    2 2147483645 2147483645 +8.09321311842760793e-01  +nan                        # rad = +1.56920045704467509e-04 , len = +5.22918362299550944e-03 
 118        106        355        369    2        355        356 +5.65668864577254960e-01  +nan                        # rad = +1.09678050959694434e-04 , len = +1.11735647738206759e-03 
 119        108         79         76    2         93         94 +9.76870624659652353e-01  +nan                        # rad = +2.36662331895757979e-04 , len = +8.90066911644823229e-04 
 120        108        314         76    2        315        316 +4.07756124853598079e-01  +nan                        # rad = +9.87853589990503870e-05 , len = +6.78950455702246225e-04 
 121        110        276        265    2        279        280 +7.34790481220114478e-01  +nan                        # rad = +1.66883229199588312e-04 , len = +1.20558526711937256e-04 
 122        110        247        265    2        251        252 +8.44964035705395911e-01  +nan                        # rad = +1.91905489306129929e-04 , len = +8.87205538923254941e-04 
 123        112        200        313    2        205        206 +5.51979108159005305e-01  +nan                        # rad = +1.02769514365085536e-04 , len = +2.90156914300683142e-04 
 124        112        258        313    2        261        262 +9.40466981174189143e-01  +nan                        # rad = +1.75099625154341365e-04 , len = +1.66565677078883679e-03 
 125        114        181         91    2 2147483645 2147483645 +8.22868762860164082e-01  +nan                        # rad = +1.14457225363116493e-04 , len = +1.68887473071373489e-03 
 126        114        115         91    2 2147483645 2147483645 +7.11285694422256420e-01  +nan                        # rad = +9.89365384840642804e-05 , len = +1.22582862243222402e-03 
 127        116        392        353    2        391        392 +5.65905603162879411e-01  +nan                        # rad = +1.16254720885093226e-04 , len = +7.42030967053709215e-04 
 128        116        182        353    2        187        188 +9.35521632404458181e-01  +nan                        # rad = +1.92185420411616074e-04 , len = +1.47582401259742564e-03 
 129        118        233         42    2        237        238 +9.42274199730264272e-01  +nan                        # rad = +1.34207718390415797e-04 , len = +1.92549939982089688e-03 
 130        118        119         42    2 2147483645 2147483645 +4.93390471303788714e-01  +nan                        # rad = +7.02733975399184472e-05 , len = +1.07500723580190231e-03 
 131        121        297        255    2        299        300 +9.02528698144127506e-01  +nan                        # rad = +1.20963575765357917e-04 , len = +1.01335564811029272e-03 
 132        121        122        255    2 2147483645 2147483645 +6.42184901187055179e-01  +nan                        # rad = +8.60703732854643685e-05 , len = +1.44849037248266188e-03 
 133        123         94        277    2        107        108 +8.90032563039567348e-01  +nan                        # rad = +1.17327078320342599e-04 , len = +5.41459590882771200e-04 
 134        123        124        277    2 2147483645 2147483645 +6.65658132716143380e-01  +nan                        # rad = +8.77492881890075323e-05 , len = +2.02648551051345851e-03 
 135        125        349        249    2        349        350 +9.07766688992575954e-01  +nan                        # rad = +1.39625340855522998e-04 , len = +3.32226564990415483e-04 
 136        125        126        249    2 2147483645 2147483645 +6.31605553981777423e-01  +nan                        # rad = +9.71484653824616922e-05 , len = +1.42930875710154184e-03 
 137        127        117        235    2 2147483645 2147483645 +7.32374816101279968e-01  +nan                        # rad = +1.28920237009033986e-04 , len = +2.83414383338466804e-03 
 138        127        157        235    2        165        166 +8.46780911629180233e-01  +nan                        # rad = +1.49059188576554000e-04 , len = +1.23768877375087243e-03 
 139        129        111        245    2 2147483645 2147483645 +6.69872932766532259e-01  +nan                        # rad = +1.18569982360376539e-04 , len = +3.65271079879250045e-03 
 140        129        357        245    2        357        358 +8.87653664429182476e-01  +nan                        # rad = +1.57117975940332177e-04 , len = +2.01732391829102190e-04 
 141        132         17         59    2         28         33 +9.41090328216852456e-01  +nan                        # rad = +1.99127803495692432e-04 , len = +1.39644049294552645e-04 
 142        132        299         59    2        301        302 +5.50162380931957462e-01  +nan                        # rad = +1.16410320238353608e-04 , len = +1.46527068200904111e-03 
 143        134        103        114    2 2147483645 2147483645 +6.42588238723923677e-01  +nan                        # rad = +7.36964893573248923e-05 , len = +9.02171897271381441e-04 
 144        134        135        114    2 2147483645 2147483645 +9.02324318390248292e-01  +nan                        # rad = +1.03484829817546790e-04 , len = +3.41300519706003429e-03 
 145        136         55         85    2 2147483645 2147483645 +8.36306106617531908e-01  +nan                        # rad = +9.12636572986655256e-05 , len = +1.19165395535284456e-03 
 146        136        137         85    2 2147483645 2147483645 +7.45952057534713830e-01  +nan                        # rad = +8.14035822546215583e-05 , len = +7.61172316435272688e-04 
 147        138        285        157    2        287        288 +9.18147982460570278e-01  +nan                        # rad = +1.39143019972436186e-04 , len = +3.54105130573867648e-04 
 148        138        139        157    2 2147483645 2147483645 +6.09124590917184960e-01  +nan                        # rad = +9.23113013792759777e-05 , len = +2.39533985615711419e-03 
 149        141        130        217    2 2147483645 2147483645 +8.07613806613108554e-01  +nan                        # rad = +1.05283265554798327e-04 , len = +1.48538678349874288e-03 
 150        141        142        217    2 2147483645 2147483645 +7.79281566071359344e-01  +nan                        # rad = +1.01589778915152042e-04 , len = +1.29091917707244109e-03 
 151        143         86        389    2         99        100 +8.88533283077748814e-01  +nan                        # rad = +2.04313931731721148e-04 , len = +1.61524479471976553e-03 
 152        143        326        389    2        327        328 +6.68323288478900102e-01  +nan                        # rad = +1.53677708351020864e-04 , len = +6.23709251220107177e-04 
 153        145         88          5    2        101        102 +9.91557059582149125e-01  +nan                        # rad = +2.50102167912297333e-04 , len = +3.05471034574230662e-04 
 154        145        146          5    2 2147483645 2147483645 +2.92851666016997803e-01  +nan                        # rad = +7.38664868953122769e-05 , len = +1.32563898623809366e-03 
 155        147         46        167    2 2147483645 2147483645 +5.02707354499659531e-01  +nan                        # rad = +6.63153593703549171e-05 , len = +4.27576689981103652e-04 
 156        147        339        167    2        339        340 +9.55721144089090924e-01  +nan                        # rad = +1.26075321080582574e-04 , len = +1.04531081592778891e-03 
 157        149        138         68    2        147        148 +9.76969446230070204e-01  +nan                        # rad = +1.51547487584237746e-04 , len = +8.77630746682284807e-04 
 158        149        150         68    2 2147483645 2147483645 +4.07188091363028082e-01  +nan                        # rad = +6.31630113494419804e-05 , len = +6.94565597681275960e-04 
 159        151          8        189    2         11         12 +9.99171223940877429e-01  +nan                        # rad = +4.70904588561709585e-04 , len = +6.28122208754566748e-04 
 160        151        152        189    2 2147483645 2147483645 +1.22308358832080133e-01  +nan                        # rad = +5.76433408143133861e-05 , len = +7.53828723103008142e-04 
 161        153          5        179    2          4          8 +9.76668533518022297e-01  +nan                        # rad = +2.24523322810990197e-04 , len = +1.44100398608827847e-03 
 162        153        154        179    2 2147483645 2147483645 +2.82316157091050290e-01  +nan                        # rad = +6.49007923343139417e-05 , len = +7.33817431653639696e-04 
 163        155         81        191    2         95         96 +9.87191856167937143e-01  +nan                        # rad = +2.85267068815226702e-04 , len = +2.87046060009270017e-04 
 164        155        320        191    2        321        322 +3.36003929849171989e-01  +nan                        # rad = +9.70944559353866698e-05 , len = +7.98929454908427639e-04 
 165        157        128        138    2 2147483645 2147483645 +8.82878784599154143e-01  +nan                        # rad = +1.31601195243804159e-04 , len = +1.49475130757338441e-03 
 166        157        158        138    2 2147483645 2147483645 +6.78110458637649849e-01  +nan                        # rad = +1.01078594729802986e-04 , len = +5.42431924198422881e-04 
 167        160        147        373    2        155        156 +8.75208736907673313e-01  +nan                        # rad = +1.31916429661861715e-04 , len = +9.79992536306558250e-04 
 168        160        161        373    2 2147483645 2147483645 +6.90762000738013082e-01  +nan                        # rad = +1.04115570424265130e-04 , len = +3.64640241110806250e-03 
 169        162        206         90    2        211        212 +9.48692243813646918e-01  +nan                        # rad = +1.68843240388327716e-04 , len = +7.77855807433697199e-04 
 170        162        163         90    2 2147483645 2147483645 +5.26757079365322456e-01  +nan                        # rad = +9.37494458898549050e-05 , len = +1.19450243704221346e-03 
 171        165         92         21    2        105        106 +9.95435754002548356e-01  +nan                        # rad = +3.04864035611746313e-04 , len = +6.50848044044433262e-05 
 172        165        166         21    2 2147483645 2147483645 +2.38873984861866784e-01  +nan                        # rad = +7.31579981277842318e-05 , len = +1.11642434772386660e-03 
 173        167         12         18    2         20         21 +9.92650338962629997e-01  +nan                        # rad = +3.37888652472223550e-04 , len = +1.36243262681351061e-03 
 174        167        361         18    2        361        362 +2.79724761718441184e-01  +nan                        # rad = +9.52156253721040796e-05 , len = +7.55126969148238502e-04 
 175        169         70         72    2         85         86 +9.84373907984925300e-01  +nan                        # rad = +2.41138492573054482e-04 , len = +9.52407879702937832e-04 
 176        169        170         72    2 2147483645 2147483645 +3.58692705196200667e-01  +nan                        # rad = +8.78676461518801747e-05 , len = +1.75777393049277833e-03 
 177        171         59         93    2 2147483645 2147483645 +7.99774001534983459e-01  +nan                        # rad = +7.80681009390410868e-05 , len = +1.21897945713787185e-03 
 178        171        172         93    2 2147483645 2147483645 +7.87532650422137936e-01  +nan                        # rad = +7.68731895859917427e-05 , len = +1.14770453662443677e-03 
 179        173        153        101    2        161        162 +9.85300823812682691e-01  +nan                        # rad = +2.29886921822128288e-04 , len = +1.51654925892097349e-04 
 180        173        174        101    2 2147483645 2147483645 +3.51564444946452226e-01  +nan                        # rad = +8.20257794549554152e-05 , len = +1.86784726797674275e-03 
 181        175        235          9    2        239        240 +9.92446010826924629e-01  +nan                        # rad = +3.22175931785636724e-04 , len = +8.70403115969532704e-05 
 182        175        176          9    2 2147483645 2147483645 +1.93471978396642930e-01  +nan                        # rad = +6.28064541892942014e-05 , len = +1.06202225808402109e-03 
 183        177        120         95    2 2147483645 2147483645 +3.68374709923668053e-01  +nan                        # rad = +7.27049933286616620e-05 , len = +1.04923104960056592e-03 
 184        177        266         95    2        269        270 +6.59403032247774412e-01  +nan                        # rad = +1.30144365964775038e-04 , len = +7.60658985407297096e-04 
 185        179        214         31    2        219        220 +8.98231184543195504e-01  +nan                        # rad = +1.09279571200685663e-04 , len = +8.06613420517490048e-04 
 186        179        180         31    2 2147483645 2147483645 +5.62143069256781036e-01  +nan                        # rad = +6.83908047492913626e-05 , len = +8.44807691911086847e-04 
 187        182        231        128    2        235        236 +9.78151418310204135e-01  +nan                        # rad = +1.87986441554165070e-04 , len = +7.20645662784136719e-04 
 188        182        183        128    2 2147483645 2147483645 +4.00258360493247256e-01  +nan                        # rad = +7.69238212846589010e-05 , len = +5.59719980018575920e-04 
 189        184        151        201    2        159        160 +9.99319951571036924e-01  +nan                        # rad = +4.71295186729250490e-04 , len = +1.05837021648070933e-04 
 190        184        185        201    2 2147483645 2147483645 +1.26800774785523263e-01  +nan                        # rad = +5.98012625846275093e-05 , len = +8.73425310646781024e-04 
 191        186        155         67    2        163        164 +9.97605830347745304e-01  +nan                        # rad = +2.88968215279419957e-04 , len = +1.49905481256189016e-04 
 192        186        187         67    2 2147483645 2147483645 +1.92787407058379406e-01  +nan                        # rad = +5.58431308752353389e-05 , len = +5.24149116949146560e-04 
 193        188        204        273    2        209        210 +8.32095558501077193e-01  +nan                        # rad = +1.30018003681841237e-04 , len = +6.59982716294841513e-04 
 194        188        189        273    2 2147483645 2147483645 +7.51181052093037649e-01  +nan                        # rad = +1.17374813263872930e-04 , len = +2.85817704581657096e-03 
 195        190         22         41    2         37         39 +9.81176819546808021e-01  +nan                        # rad = +2.32024507324122626e-04 , len = +3.20969621425494609e-04 
 196        190        191         41    2 2147483645 2147483645 +3.81245392885371293e-01  +nan                        # rad = +9.01552836263269127e-05 , len = +1.98753497248499618e-03 
 197        192         47        267    2         65         66 +9.69666532130881387e-01  +nan                        # rad = +1.94119541067052439e-04 , len = +7.96946512212910849e-04 
 198        192        193        267    2 2147483645 2147483645 +4.45247022211203325e-01  +nan                        # rad = +8.91349188088141382e-05 , len = +1.66528834323643625e-03 
 199        194        332         97    2 2147483645 2147483645 +6.37014702820721035e-01  +nan                        # rad = +1.05388069046377531e-04 , len = +1.04370397308149168e-03 
 200        194        295         97    2        297        298 +7.20621814979693465e-01  +nan                        # rad = +1.19220076486648179e-04 , len = +9.14369321342548653e-04 
 201        196        184        285    2        189        190 +9.98657170175849984e-01  +nan                        # rad = +4.71615908386822946e-04 , len = +5.30078617497558121e-05 
 202        196        197        285    2 2147483645 2147483645 +1.59044860540624389e-01  +nan                        # rad = +7.51089449094069446e-05 , len = +2.12025174473583341e-03 
 203        198         50        287    2 2147483645 2147483645 +6.07985100346346896e-01  +nan                        # rad = +7.98838256259417804e-05 , len = +1.01956567975280922e-03 
 204        198        371        287    2        371        372 +9.18648302972292941e-01  +nan                        # rad = +1.20702202742141445e-04 , len = +1.03673204195311400e-03 
 205        200         37        123    2 2147483645 2147483645 +7.23306647982839279e-01  +nan                        # rad = +7.43338729502342693e-05 , len = +6.81522847080079093e-04 
 206        200        201        123    2 2147483645 2147483645 +8.53428298318298695e-01  +nan                        # rad = +8.77064117635929118e-05 , len = +1.30256492033721722e-03 
 207        202        159         44    2 2147483645 2147483645 +8.22440262666077615e-01  +nan                        # rad = +8.88504163372411088e-05 , len = +1.82330407927344478e-03 
 208        202        203         44    2 2147483645 2147483645 +6.90667573329291407e-01  +nan                        # rad = +7.46146610600155664e-05 , len = +1.21642746740470106e-03 
 209        204         30        193    2 2147483645 2147483645 +7.10880624359080171e-01  +nan                        # rad = +9.24272796352684875e-05 , len = +7.61489525312573239e-04 
 210        204        205        193    2 2147483645 2147483645 +8.62112877270178934e-01  +nan                        # rad = +1.12090195251076828e-04 , len = +1.62503149487722154e-03 
 211        206        308        169    2        309        310 +7.91330874268031725e-01  +nan                        # rad = +1.33610869030742837e-04 , len = +5.11423558782574030e-04 
 212        206        291        169    2        293        294 +7.96056112022306417e-01  +nan                        # rad = +1.34408693484779806e-04 , len = +7.29764707615185239e-04 
 213        208        278         74    2        281        282 +9.42463345099262551e-01  +nan                        # rad = +1.56087442504891004e-04 , len = +1.36269119355601027e-03 
 214        208        209         74    2 2147483645 2147483645 +5.46109221876312501e-01  +nan                        # rad = +9.04446758744043391e-05 , len = +1.46310254429766313e-03 
 215        210        270         52    2        273        274 +9.60400122767888331e-01  +nan                        # rad = +1.84357416023705974e-04 , len = +3.46098133607431900e-04 
 216        210        211         52    2 2147483645 2147483645 +4.85103643736315426e-01  +nan                        # rad = +9.31199946176244003e-05 , len = +1.39983641772836406e-03 
 217        212        141        357    2        149        150 +9.07233538001281925e-01  +nan                        # rad = +1.30363379987676265e-04 , len = +5.14725570708983275e-04 
 218        212        213        357    2 2147483645 2147483645 +6.32704297807010096e-01  +nan                        # rad = +9.09153678076819548e-05 , len = +1.08707196533080488e-03 
 219        214         98        185    2 2147483645 2147483645 +7.84515307489176861e-01  +nan                        # rad = +8.57314964027913322e-05 , len = +1.26452558067506929e-03 
 220        214        215        185    2 2147483645 2147483645 +7.35832079546499429e-01  +nan                        # rad = +8.04114141285502862e-05 , len = +9.84265377495355731e-04 
 221        217        328        223    2        329        330 +9.91374590368685027e-01  +nan                        # rad = +2.18064306280553265e-04 , len = +7.28824254316270612e-04 
 222        217        218        223    2 2147483645 2147483645 +2.94928365372236490e-01  +nan                        # rad = +6.48729047750120578e-05 , len = +9.58605345111956876e-04 
 223        219        217          7    2        221        222 +9.90135771985945601e-01  +nan                        # rad = +2.19961564880795233e-04 , len = +6.95234418963728163e-04 
 224        219        220          7    2 2147483645 2147483645 +3.08293554379295620e-01  +nan                        # rad = +6.84883170395089567e-05 , len = +1.30104402301027219e-03 
 225        221        268         36    2        271        272 +8.30233565309436927e-01  +nan                        # rad = +1.38181269911586595e-04 , len = +2.05328933404891258e-04 
 226        221        381         36    2        381        382 +7.53453791999153411e-01  +nan                        # rad = +1.25402303819575580e-04 , len = +8.33969890872726118e-04 
 227        223         72         48    2         87         88 +9.47191162681726762e-01  +nan                        # rad = +1.96419754246318835e-04 , len = +1.25609507444436846e-03 
 228        223        324         48    2        325        326 +5.31574130996190553e-01  +nan                        # rad = +1.10232933211029568e-04 , len = +9.30511316004490230e-04 
 229        225         68         53    2         83         84 +9.95001477864226658e-01  +nan                        # rad = +2.63319118238291260e-04 , len = +2.09446203305782894e-04 
 230        225        226         53    2 2147483645 2147483645 +2.46186033876989091e-01  +nan                        # rad = +6.51511488226318711e-05 , len = +9.90766710130982792e-04 
 231        227         64         83    2         79         80 +9.94405291357269627e-01  +nan                        # rad = +2.59529480847089293e-04 , len = +5.12466020333479200e-04 
 232        227        228         83    2 2147483645 2147483645 +2.47099766272506904e-01  +nan                        # rad = +6.44904795011798924e-05 , len = +9.04525399228080056e-04 
 233        229         85         98    2 2147483645 2147483645 +7.74601860136937548e-01  +nan                        # rad = +9.98999414156631036e-05 , len = +1.64941557449033529e-03 
 234        229        230         98    2 2147483645 2147483645 +8.11921796959438558e-01  +nan                        # rad = +1.04713071481662398e-04 , len = +1.98414482845982306e-03 
 235        231        127        187    2        137        138 +9.36399485083354799e-01  +nan                        # rad = +1.76030407073972357e-04 , len = +7.70482392501681073e-04 
 236        231        232        187    2 2147483645 2147483645 +5.63494027930662389e-01  +nan                        # rad = +1.05929237147708556e-04 , len = +1.64666011268885075e-03 
 237        233        347        129    2        347        348 +8.13958852785298115e-01  +nan                        # rad = +1.09239560495995186e-04 , len = +8.05187675936536087e-04 
 238        233        234        129    2 2147483645 2147483645 +7.43835689642080466e-01  +nan                        # rad = +9.98284907642250420e-05 , len = +2.21061976911670699e-03 
 239        235        375        181    2        375        376 +9.94690356360335315e-01  +nan                        # rad = +3.20465292398578090e-04 , len = +1.66644021671181477e-04 
 240        235        236        181    2 2147483645 2147483645 +2.32237733568449151e-01  +nan                        # rad = +7.48214082081995500e-05 , len = +2.08119381922367529e-03 
 241        237         74         57    2 2147483645 2147483645 +6.44223065585568855e-01  +nan                        # rad = +6.91741520550550422e-05 , len = +6.38818435859545377e-04 
 242        237        238         57    2 2147483645 2147483645 +8.70295121481402867e-01  +nan                        # rad = +9.34488848383694081e-05 , len = +2.06962124071966578e-03 
 243        239         77         65    2         91         92 +9.33214739456326492e-01  +nan                        # rad = +1.69602022565036055e-04 , len = +3.99970040726939000e-04 
 244        239        240         65    2 2147483645 2147483645 +5.72125896249568000e-01  +nan                        # rad = +1.03977900330089884e-04 , len = +2.26843229473544777e-03 
 245        241        129        251    2        139        140 +9.80597166721286606e-01  +nan                        # rad = +1.77003692134103922e-04 , len = +1.76211439197625349e-03 
 246        241        242        251    2 2147483645 2147483645 +3.85044453408425413e-01  +nan                        # rad = +6.95028419436792035e-05 , len = +6.88255670060806675e-04 
 247        243        359        307    2        359        360 +9.58640211015247101e-01  +nan                        # rad = +1.49794952281877400e-04 , len = +8.26703372226832069e-04 
 248        243        244        307    2 2147483645 2147483645 +4.91893577991448228e-01  +nan                        # rad = +7.68621785278095302e-05 , len = +6.87833756097244384e-04 
 249        245        125         87    2        135        136 +8.67961522527275653e-01  +nan                        # rad = +1.53811923866116782e-04 , len = +5.18486230169236395e-04 
 250        245        246         87    2 2147483645 2147483645 +7.02112620153629075e-01  +nan                        # rad = +1.24421751510437641e-04 , len = +4.71658137619888375e-03 
 251        247        241        122    2        245        246 +9.40598525896610749e-01  +nan                        # rad = +1.80506020352813520e-04 , len = +9.22078270651499046e-04 
 252        247        248        122    2 2147483645 2147483645 +5.51596920433234605e-01  +nan                        # rad = +1.05854476915494286e-04 , len = +4.26627907297651848e-03 
 253        249         66         75    2         81         82 +9.64848597408859088e-01  +nan                        # rad = +1.77391878075405324e-04 , len = +2.59820988532661452e-04 
 254        249        398         75    2        397        398 +4.66913192502894259e-01  +nan                        # rad = +8.58441504073343466e-05 , len = +3.28646068694813493e-04 
 255        251        121        102    2        131        132 +9.35232752389701272e-01  +nan                        # rad = +1.34027401027907113e-04 , len = +7.69174089357523624e-04 
 256        251        252        102    2 2147483645 2147483645 +5.66693734086832657e-01  +nan                        # rad = +8.12123914227604906e-05 , len = +1.47859407595697353e-03 
 257        254         25        349    2 2147483645 2147483645 +7.94069436198614476e-01  +nan                        # rad = +9.44665195449178566e-05 , len = +7.53608605546977049e-04 
 258        254        255        349    2 2147483645 2147483645 +7.93331272513149721e-01  +nan                        # rad = +9.43787038564635475e-05 , len = +7.50865726597963086e-04 
 259        256         42         61    2 2147483645 2147483645 +7.91650986178944471e-01  +nan                        # rad = +9.74713799997265254e-05 , len = +1.38677667788213513e-03 
 260        256        257         61    2 2147483645 2147483645 +7.95739535222163674e-01  +nan                        # rad = +9.79747792557075358e-05 , len = +1.41508448988603413e-03 
 261        258        272        124    2        275        276 +9.51227646404182448e-01  +nan                        # rad = +1.66559604321818650e-04 , len = +5.92489323561402794e-04 
 262        258        259        124    2 2147483645 2147483645 +5.18378640972672389e-01  +nan                        # rad = +9.07679057223318174e-05 , len = +1.18534815439657031e-03 
 263        260        178        269    2 2147483645 2147483645 +7.99760041459268378e-01  +nan                        # rad = +9.36985800037622998e-05 , len = +1.54657636468538890e-03 
 264        260        261        269    2 2147483645 2147483645 +7.87547047345134144e-01  +nan                        # rad = +9.22677255639722419e-05 , len = +1.45610153148215127e-03 
 265        262        110         94    2        121        122 +9.83222213605426942e-01  +nan                        # rad = +2.27116754319516895e-04 , len = +5.98061159896885763e-04 
 266        262        263         94    2 2147483645 2147483645 +3.67155197430814761e-01  +nan                        # rad = +8.48100211917016556e-05 , len = +2.23235151806130700e-03 
 267        264        192        395    2        197        198 +9.80941144900494777e-01  +nan                        # rad = +2.00192060501940694e-04 , len = +4.31788095687720395e-04 
 268        264        265        395    2 2147483645 2147483645 +3.82799656081834805e-01  +nan                        # rad = +7.81223749343599484e-05 , len = +1.08406603706900288e-03 
 269        266        260        184    2        263        264 +9.00218504078161286e-01  +nan                        # rad = +1.17158366443010557e-04 , len = +7.84456285954987227e-04 
 270        266        267        184    2 2147483645 2147483645 +6.46704349034353254e-01  +nan                        # rad = +8.41649274717385049e-05 , len = +1.44508032389599559e-03 
 271        268         83        225    2 2147483645 2147483645 +7.02199816707055224e-01  +nan                        # rad = +9.70308624042642506e-05 , len = +7.63994548687828832e-04 
 272        268        269        225    2 2147483645 2147483645 +8.07766968595404755e-01  +nan                        # rad = +1.11618265513145705e-04 , len = +2.17559524682338704e-03 
 273        270        188        215    2        193        194 +8.47558487498105584e-01  +nan                        # rad = +1.56253692684111238e-04 , len = +3.20818757188533448e-04 
 274        270        394        215    2        393        394 +7.31332895009874195e-01  +nan                        # rad = +1.34826642777156696e-04 , len = +8.86152392982793194e-04 
 275        272        379        261    2        379        380 +9.42487261139501653e-01  +nan                        # rad = +1.56980305293750029e-04 , len = +2.52332354704233456e-04 
 276        272        273        261    2 2147483645 2147483645 +5.46037981391297667e-01  +nan                        # rad = +9.09478701252191456e-05 , len = +9.63708081614130462e-04 
 277        274        123        367    2        133        134 +9.51108326386053804e-01  +nan                        # rad = +1.31823354776657421e-04 , len = +2.50721708204621439e-04 
 278        274        275        367    2 2147483645 2147483645 +5.18780059395882009e-01  +nan                        # rad = +7.19027748191959626e-05 , len = +1.00174669678891929e-03 
 279        276        367        121    2        367        368 +8.64367514356729982e-01  +nan                        # rad = +1.44248442011072551e-04 , len = +6.84161371290184983e-05 
 280        276        293        121    2        295        296 +7.07540296199769991e-01  +nan                        # rad = +1.18076609418650823e-04 , len = +1.26556417640057172e-03 
 281        278         57        213    2 2147483645 2147483645 +6.26077333613723863e-01  +nan                        # rad = +9.77228098140475634e-05 , len = +1.30177838973467267e-03 
 282        278        383        213    2        383        384 +9.10411880209710755e-01  +nan                        # rad = +1.42103862008002905e-04 , len = +9.77322712797687064e-04 
 283        281        322         26    2        323        324 +7.44894702167702150e-01  +nan                        # rad = +1.32143780143095509e-04 , len = +1.26419053667155929e-03 
 284        281        287         26    2        289        290 +6.11572365200909185e-01  +nan                        # rad = +1.08492494219011667e-04 , len = +1.35486962472215083e-03 
 285        283        196          6    2        201        202 +9.57301603384109634e-01  +nan                        # rad = +4.72250059851648336e-04 , len = +2.64713904154755302e-05 
 286        283        284          6    2 2147483645 2147483645 +1.27954500170119445e-01  +nan                        # rad = +6.31217164475812552e-05 , len = +1.08081842018992397e-03 
 287        285        198        147    2        203        204 +9.44288049753584491e-01  +nan                        # rad = +1.31391090966595845e-04 , len = +4.24624537173457807e-04 
 288        285        286        147    2 2147483645 2147483645 +5.40608945514827743e-01  +nan                        # rad = +7.52219613030473676e-05 , len = +9.49935149434148166e-04 
 289        287        282        284    2 2147483645 2147483645 +8.16091846432064227e-01  +nan                        # rad = +8.85398399312132997e-05 , len = +1.33751523559731017e-03 
 290        287        288        284    2 2147483645 2147483645 +7.69969085088632710e-01  +nan                        # rad = +8.35358665127962005e-05 , len = +1.06537253204336746e-03 
 291        289         34         14    2         53         54 +9.93598117826516081e-01  +nan                        # rad = +2.67089589845008316e-04 , len = +4.33639554308047311e-04 
 292        289        290         14    2 2147483645 2147483645 +2.67227954641195087e-01  +nan                        # rad = +7.18336755270497322e-05 , len = +1.56060821412537694e-03 
 293        291        207        212    2 2147483645 2147483645 +8.31644114289898706e-01  +nan                        # rad = +1.11780198846012197e-04 , len = +1.02959754848677785e-03 
 294        291        292        212    2 2147483645 2147483645 +7.51734282183789126e-01  +nan                        # rad = +1.01039622716041905e-04 , len = +6.92274153911943729e-04 
 295        293        277        280    2 2147483645 2147483645 +6.88109450566362857e-01  +nan                        # rad = +8.12496308318068296e-05 , len = +1.09812867951118416e-03 
 296        293        294        280    2 2147483645 2147483645 +8.76851645633800469e-01  +nan                        # rad = +1.03535669279603476e-04 , len = +2.83614388783693955e-03 
 297        295        195        200    2 2147483645 2147483645 +7.55223380247230236e-01  +nan                        # rad = +9.00377891575797703e-05 , len = +1.12021575166575647e-03 
 298        295        296        200    2 2147483645 2147483645 +8.28770141092253665e-01  +nan                        # rad = +9.88060396108686781e-05 , len = +1.61212181071949024e-03 
 299        297         89        131    2 2147483645 2147483645 +7.15842326611741631e-01  +nan                        # rad = +8.65908475111494720e-05 , len = +9.37008720961892533e-04 
 300        297        298        131    2 2147483645 2147483645 +8.58702183092728388e-01  +nan                        # rad = +1.03871686584415470e-04 , len = +1.91130615340146057e-03 
 301        299        133        142    2 2147483645 2147483645 +7.27699747489546134e-01  +nan                        # rad = +8.47117606426271274e-05 , len = +1.21101891086304765e-03 
 302        299        300        142    2 2147483645 2147483645 +8.50241609847462332e-01  +nan                        # rad = +9.89768980823163953e-05 , len = +2.22718399176467016e-03 
 303        301         54        105    2         71         72 +9.95519029473035721e-01  +nan                        # rad = +3.02253270007076750e-04 , len = +8.46907616074597737e-04 
 304        301        302        105    2 2147483645 2147483645 +2.14575803288111128e-01  +nan                        # rad = +6.51481652164475315e-05 , len = +6.67535663378599257e-04 
 305        304         71         99    2 2147483645 2147483645 +8.87292603052900586e-01  +nan                        # rad = +1.28057319143226546e-04 , len = +1.54572353857081635e-03 
 306        304        305         99    2 2147483645 2147483645 +6.70506067584380472e-01  +nan                        # rad = +9.67698921288128892e-05 , len = +5.17834626245965027e-04 
 307        306        243         58    2        247        248 +9.31087956525003313e-01  +nan                        # rad = +1.56257739411157362e-04 , len = +1.49104464771261484e-03 
 308        306        307         58    2 2147483645 2147483645 +5.77716722352027756e-01  +nan                        # rad = +9.69540078594356979e-05 , len = +2.66214969824715231e-03 
 309        308         76        211    2 2147483645 2147483645 +6.72119316708233883e-01  +nan                        # rad = +8.98024459977362250e-05 , len = +5.21841504019836385e-04 
 310        308        309        211    2 2147483645 2147483645 +8.86368181233584518e-01  +nan                        # rad = +1.18428422975818215e-04 , len = +1.54553584751734386e-03 
 311        310        330        319    2        331        332 +8.49394419315569360e-01  +nan                        # rad = +1.44134059315550382e-04 , len = +5.00596395855412214e-04 
 312        310        311        319    2 2147483645 2147483645 +7.28853307730745859e-01  +nan                        # rad = +1.23679392635341740e-04 , len = +2.04240033886953810e-03 
 313        312        112         56    2        123        124 +9.63153427756939351e-01  +nan                        # rad = +1.86183703053270877e-04 , len = +1.07773986478462897e-03 
 314        312        313         56    2 2147483645 2147483645 +4.74030128216841984e-01  +nan                        # rad = +9.16330483667248590e-05 , len = +2.39883280333308153e-03 
 315        314        109        120    2 2147483645 2147483645 +6.99175888695714898e-01  +nan                        # rad = +6.90683411682862727e-05 , len = +8.70954566507223032e-04 
 316        314        315        120    2 2147483645 2147483645 +8.69870953661912361e-01  +nan                        # rad = +8.59305144403383362e-05 , len = +2.04076481019054966e-03 
 317        316        113        379    2 2147483645 2147483645 +6.07173635590658289e-01  +nan                        # rad = +8.27953958835524168e-05 , len = +5.35684421803530719e-04 
 318        316        317        379    2 2147483645 2147483645 +9.19003124103023317e-01  +nan                        # rad = +1.25317080680408135e-04 , len = +2.72434267278768650e-03 
 319        318        310        100    2        311        312 +9.60001635426952049e-01  +nan                        # rad = +1.69690377094414759e-04 , len = +5.24355498950427744e-04 
 320        318        319        100    2 2147483645 2147483645 +4.86659885845359741e-01  +nan                        # rad = +8.60222488153330670e-05 , len = +6.05651709583279740e-04 
 321        320        156        164    2 2147483645 2147483645 +7.53261591551228182e-01  +nan                        # rad = +7.31375244086899628e-05 , len = +9.39903480411752009e-04 
 322        320        321        164    2 2147483645 2147483645 +8.30391789729363339e-01  +nan                        # rad = +8.06264390369845529e-05 , len = +1.37435251561583553e-03 
 323        322        387        283    2        387        388 +7.79326915686773591e-01  +nan                        # rad = +1.02983204606109724e-04 , len = +4.18130733590506656e-04 
 324        322        323        283    2 2147483645 2147483645 +7.44827927893159658e-01  +nan                        # rad = +9.84243779479510711e-05 , len = +2.23856097074787283e-03 
 325        324        224        228    2 2147483645 2147483645 +8.43253434385327183e-01  +nan                        # rad = +9.29542995125690887e-05 , len = +1.18467224896483909e-03 
 326        324        325        228    2 2147483645 2147483645 +7.37041033974198956e-01  +nan                        # rad = +8.12461950718660237e-05 , len = +6.99890398667340347e-04 
 327        326        144        152    2 2147483645 2147483645 +5.98253542649516024e-01  +nan                        # rad = +9.19382334472573472e-05 , len = +1.13607984058742965e-03 
 328        326        333        152    2        333        334 +9.22823982310412960e-01  +nan                        # rad = +1.41817474812827295e-04 , len = +7.11607044141252779e-04 
 329        328         45        221    2         63         64 +9.82519988843315928e-01  +nan                        # rad = +2.14252539773894643e-04 , len = +7.74625839734536061e-04 
 330        328        329        221    2 2147483645 2147483645 +3.57720887890635053e-01  +nan                        # rad = +7.80061572599349037e-05 , len = +1.76374018234157323e-03 
 331        330         87        311    2 2147483645 2147483645 +6.31653332596913031e-01  +nan                        # rad = +9.10427589073885512e-05 , len = +4.44326553361063935e-04 
 332        330        331        311    2 2147483645 2147483645 +9.07743556582982225e-01  +nan                        # rad = +1.30836763627840247e-04 , len = +1.84550043691711720e-03 
 333        333        327        328    2 2147483645 2147483645 +6.64551209426370249e-01  +nan                        # rad = +9.42449744046581578e-05 , len = +9.61646196307282849e-04 
 334        333        334        328    2 2147483645 2147483645 +8.90650272780700303e-01  +nan                        # rad = +1.26309772627114698e-04 , len = +3.03602455372430774e-03 
 335        335         31         34    2 2147483645 2147483645 +7.58221193544311167e-01  +nan                        # rad = +8.92562374773946425e-05 , len = +1.12256884481715894e-03 
 336        335        336         34    2 2147483645 2147483645 +7.42962596510276962e-01  +nan                        # rad = +8.74600268570144485e-05 , len = +1.54823871010482689e-03 
 337        337         39        359    2 2147483645 2147483645 +8.18707938951527936e-01  +nan                        # rad = +1.13162176680035035e-04 , len = +1.62288502006274109e-03 
 338        337        338        359    2 2147483645 2147483645 +7.67009393185683619e-01  +nan                        # rad = +1.06016380613189155e-04 , len = +1.25621591038037480e-03 
 339        339        148        156    2 2147483645 2147483645 +7.74089517336897015e-01  +nan                        # rad = +9.75935844433625061e-05 , len = +1.16488220380434309e-03 
 340        339        340        156    2 2147483645 2147483645 +8.12387547016589773e-01  +nan                        # rad = +1.02422020831983426e-04 , len = +1.40759817101955716e-03 
 341        341        345         89    2        345        346 +9.28962123641613458e-01  +nan                        # rad = +1.63068969431473998e-04 , len = +3.87930249490783211e-04 
 342        341        342         89    2 2147483645 2147483645 +5.83174207332538885e-01  +nan                        # rad = +1.02369746374526903e-04 , len = +2.07861369869481684e-03 
 343        343         90         16    2        103        104 +9.98339446943132480e-01  +nan                        # rad = +3.67341340036341239e-04 , len = +5.53975208421895906e-04 
 344        343        344         16    2 2147483645 2147483645 +1.70693721671034887e-01  +nan                        # rad = +6.28071550677691690e-05 , len = +8.60023525615973179e-04 
 345        345         60        341    2         77         78 +9.41500249155386326e-01  +nan                        # rad = +1.53529475349244870e-04 , len = +2.60495364414798378e-04 
 346        345        346        341    2 2147483645 2147483645 +5.48959784905201587e-01  +nan                        # rad = +8.95183063838148903e-05 , len = +1.11339601735253608e-03 
 347        347         33        237    2 2147483645 2147483645 +8.94669649685893908e-01  +nan                        # rad = +9.77333193207930275e-05 , len = +9.93549581866675757e-04 
 348        347        348        237    2 2147483645 2147483645 +6.57218311368360952e-01  +nan                        # rad = +7.17942394837998944e-05 , len = +2.97985356282232355e-04 
 349        349        254        135    2        257        258 +8.52030591750651323e-01  +nan                        # rad = +1.18965061792517673e-04 , len = +3.84449288127440992e-04 
 350        349        350        135    2 2147483645 2147483645 +7.25244099864648994e-01  +nan                        # rad = +1.01262454647058574e-04 , len = +1.39778774843643517e-03 
 351        351         78         92    2 2147483645 2147483645 +8.45202194101147719e-01  +nan                        # rad = +1.09716448437431019e-04 , len = +1.41058275092759795e-03 
 352        351        352         92    2 2147483645 2147483645 +7.34475326374632864e-01  +nan                        # rad = +9.53428952706954105e-05 , len = +8.13335217095647440e-04 
 353        353        116         69    2        127        128 +9.77947853622370800e-01  +nan                        # rad = +2.05431294963928369e-04 , len = +5.86007914548446023e-04 
 354        353        354         69    2 2147483645 2147483645 +3.67146595036874024e-01  +nan                        # rad = +7.71241535841095573e-05 , len = +8.69084906174327418e-04 
 355        355        107        118    2 2147483645 2147483645 +9.01070753776812450e-01  +nan                        # rad = +9.88276840510235287e-05 , len = +1.19801860773920935e-03 
 356        355        356        118    2 2147483645 2147483645 +6.45047146370747559e-01  +nan                        # rad = +7.07475137910563230e-05 , len = +3.24861008792409203e-04 
 357        357        212        140    2        217        218 +9.14556708636366178e-01  +nan                        # rad = +1.43693298943597952e-04 , len = +2.05780509999529368e-04 
 358        357        358        140    2 2147483645 2147483645 +6.17146083378994459e-01  +nan                        # rad = +9.69647434800110787e-05 , len = +1.53169100171694945e-03 
 359        359        337        247    2        337        338 +9.22731000987244587e-01  +nan                        # rad = +1.38220446261893231e-04 , len = +7.16074293443412393e-04 
 360        359        360        247    2 2147483645 2147483645 +5.98474678231730506e-01  +nan                        # rad = +8.96484858676339875e-05 , len = +9.13039000285047306e-04 
 361        361        168        174    2 2147483645 2147483645 +8.54521420765735673e-01  +nan                        # rad = +8.13637914720684129e-05 , len = +1.07403616649043472e-03 
 362        361        362        174    2 2147483645 2147483645 +7.21779675217123384e-01  +nan                        # rad = +6.87247031566726055e-05 , len = +5.56667980903244536e-04 
 363        363         15         25    2         34         35 +9.81230329605627949e-01  +nan                        # rad = +2.25830168690027602e-04 , len = +5.51802853752918188e-04 
 364        363        364         25    2 2147483645 2147483645 +3.69394416223971733e-01  +nan                        # rad = +8.50161280303492081e-05 , len = +1.82539571784567120e-03 
 365        365         67         82    2 2147483645 2147483645 +6.47153444808623690e-01  +nan                        # rad = +7.33161042759482962e-05 , len = +1.07709558247394313e-03 
 366        365        385         82    2        385        386 +8.99986514679119054e-01  +nan                        # rad = +1.01959598123864108e-04 , len = +6.60645135175291602e-04 
 367        367        274        279    2        277        278 +9.60840377060305340e-01  +nan                        # rad = +1.38599727412280603e-04 , len = +6.80194864525390715e-05 
 368        367        368        279    2 2147483645 2147483645 +4.83371076764498475e-01  +nan                        # rad = +6.97255247364934883e-05 , len = +9.08164560563238881e-04 
 369        369        106         24    2        117        118 +9.61218461209280672e-01  +nan                        # rad = +1.93890910085109381e-04 , len = +1.02802494568270120e-03 
 370        369        370         24    2 2147483645 2147483645 +4.54952002828803714e-01  +nan                        # rad = +9.17700412896192767e-05 , len = +2.76791053993837369e-03 
 371        371        199        204    2 2147483645 2147483645 +7.57833796640042801e-01  +nan                        # rad = +9.14722085668932426e-05 , len = +1.03167238284257814e-03 
 372        371        372        204    2 2147483645 2147483645 +8.26589239553256139e-01  +nan                        # rad = +9.97711419770296514e-05 , len = +1.44942819041576259e-03 
 373        373        160         64    2        167        168 +9.73373529656313075e-01  +nan                        # rad = +1.50725677314368184e-04 , len = +5.50105323024234049e-04 
 374        373        374         64    2 2147483645 2147483645 +4.26848020185707555e-01  +nan                        # rad = +6.60968836655179143e-05 , len = +7.09478056347426873e-04 
 375        375         99        239    2        111        112 +9.95092539658268938e-01  +nan                        # rad = +3.18892621685230783e-04 , len = +8.13799689371726376e-05 
 376        375        376        239    2 2147483645 2147483645 +2.24330467876588724e-01  +nan                        # rad = +7.18901289819808215e-05 , len = +1.75846427598730587e-03 
 377        377        216         43    2 2147483645 2147483645 +7.36705555645376653e-01  +nan                        # rad = +7.90776247631621594e-05 , len = +8.44749891627535367e-04 
 378        377        378         43    2 2147483645 2147483645 +7.91566110099885867e-01  +nan                        # rad = +8.49663306460060304e-05 , len = +1.11795881927924000e-03 
 379        379        316        275    2        317        318 +8.68656576761208221e-01  +nan                        # rad = +1.36361974615398278e-04 , len = +2.37412098447287970e-04 
 380        379        380        275    2 2147483645 2147483645 +7.01047956248133097e-01  +nan                        # rad = +1.10050722197391399e-04 , len = +1.83781855634100838e-03 
 381        381        222        226    2 2147483645 2147483645 +8.12657772803210943e-01  +nan                        # rad = +1.01909156926407866e-04 , len = +1.03036616490262021e-03 
 382        381        382        226    2 2147483645 2147483645 +7.73791677699379621e-01  +nan                        # rad = +9.70352590599167020e-05 , len = +8.50341688880876505e-04 
 383        383        279        282    2 2147483645 2147483645 +7.16583813777309730e-01  +nan                        # rad = +1.01829327390179288e-04 , len = +9.97424900524769347e-04 
 384        383        384        282    2 2147483645 2147483645 +8.58186047162809773e-01  +nan                        # rad = +1.21951551623217399e-04 , len = +2.02472775110140724e-03 
 385        385        366        366    2 2147483645 2147483645 +7.29082593803946799e-01  +nan                        # rad = +7.43369682633548582e-05 , len = +7.52056402856033875e-04 
 386        385        386        366    2 2147483645 2147483645 +8.49225506690597931e-01  +nan                        # rad = +8.65866913787082453e-05 , len = +1.36312489295281353e-03 
 387        387        280        323    2 2147483645 2147483645 +7.86000016898315890e-01  +nan                        # rad = +8.09448005606449732e-05 , len = +7.16357106880853166e-04 
 388        387        388        323    2 2147483645 2147483645 +8.01254444786819620e-01  +nan                        # rad = +8.25157504290358794e-05 , len = +7.72134287254279883e-04 
 389        390        143         86    2        151        152 +9.85003994115573822e-01  +nan                        # rad = +2.29945164264424174e-04 , len = +8.21355539855780914e-04 
 390        390        391         86    2 2147483645 2147483645 +3.53879957011293933e-01  +nan                        # rad = +8.26118323691808499e-05 , len = +1.05465616637592167e-03 
 391        392         32        127    2 2147483645 2147483645 +7.94646731227594105e-01  +nan                        # rad = +9.23814339411157019e-05 , len = +9.71852521846567740e-04 
 392        392        393        127    2 2147483645 2147483645 +7.92752059319880353e-01  +nan                        # rad = +9.21611693873156302e-05 , len = +9.62820278682257800e-04 
 393        394        271        274    2 2147483645 2147483645 +6.67092555553357669e-01  +nan                        # rad = +8.99418496868930684e-05 , len = +7.52643813349676777e-04 
 394        394        395        274    2 2147483645 2147483645 +8.89227747825764414e-01  +nan                        # rad = +1.19891591903639879e-04 , len = +2.32261902000921580e-03 
 395        396        264         40    2        267        268 +9.68134552739342902e-01  +nan                        # rad = +2.04081622575070869e-04 , len = +2.24846263539739465e-04 
 396        396        397         40    2 2147483645 2147483645 +4.52386462336529682e-01  +nan                        # rad = +9.53625330315961559e-05 , len = +2.46886210067033150e-03 
 397        398        250        254    2 2147483645 2147483645 +6.85941272189962370e-01  +nan                        # rad = +5.88840457404733874e-05 , len = +5.48414240554234299e-04 
 398        398        399        254    2 2147483645 2147483645 +8.78180662781343546e-01  +nan                        # rad = +7.53866729006142164e-05 , len = +1.42983932160994898e-03 
