# Supplementary material for: Spatio-Temporal Simulation of First Pass Drug Perfusion in the Liver
Source: PLoS Comput Biol. 2014 Mar 13;10(3):e1003499. doi: 10.1371/journal.pcbi.1003499 (PMC3952820; doi:10.1371/journal.pcbi.1003499)
Supplement: Data S1 — Datasets for the organ and vascular geometries used in the simulations including a basic 3D viewer using python and vtk. (ZIP) [file pcbi.1003499.s001.zip › treeData/HV-00400.tree]

# numNodes
 800
# id xCoord [m]                yCoord [m]                zCoord [m]
   0 +1.67300000000000018e-02  +1.49800000000000003e-02  +2.47799999999999999e-02  
   1 +1.67300000000000018e-02  +1.49800000000000003e-02  +2.47799999999999999e-02  
   2 +1.98799999999999984e-02  +1.28800000000000008e-02  +2.50599999999999989e-02  
   3 +1.49099999999999996e-02  +1.36500000000000007e-02  +2.51299999999999996e-02  
   4 +1.51199999999999998e-02  +1.39299999999999997e-02  +2.50599999999999989e-02  
   5 +2.04400000000000033e-02  +1.21099999999999992e-02  +2.49899999999999983e-02  
   6 +2.31000000000000025e-02  +1.68000000000000024e-02  +2.48500000000000006e-02  
   7 +2.21200000000000008e-02  +1.61700000000000003e-02  +2.49200000000000012e-02  
   8 +2.12800000000000003e-02  +1.54000000000000005e-02  +2.45000000000000009e-02  
   9 +1.56799999999999995e-02  +1.42100000000000004e-02  +2.48500000000000006e-02  
  10 +1.67300000000000018e-02  +1.49800000000000003e-02  +2.47799999999999999e-02  
  11 +1.90399999999999979e-02  +1.37900000000000002e-02  +2.47799999999999999e-02  
  12 +1.95300000000000022e-02  +1.39299999999999997e-02  +2.45000000000000009e-02  
  13 +2.19099999999999989e-02  +1.08500000000000003e-02  +2.39400000000000029e-02  
  14 +2.26100000000000016e-02  +1.08500000000000003e-02  +2.38700000000000023e-02  
  15 +2.19099999999999989e-02  +9.73000000000000080e-03  +2.12800000000000003e-02  
  16 +1.62399999999999975e-02  +1.54700000000000011e-02  +2.12099999999999997e-02  
  17 +1.83399999999999987e-02  +1.53299999999999999e-02  +2.02300000000000015e-02  
  18 +1.92499999999999998e-02  +1.54000000000000005e-02  +1.88299999999999995e-02  
  19 +1.56799999999999995e-02  +1.52599999999999993e-02  +1.98099999999999977e-02  
  20 +1.43499999999999999e-02  +1.40000000000000003e-02  +1.93200000000000004e-02  
  21 +1.52599999999999993e-02  +1.49099999999999996e-02  +1.94600000000000016e-02  
  22 +1.47700000000000001e-02  +1.43499999999999999e-02  +1.94600000000000016e-02  
  23 +1.17599999999999996e-02  +1.46300000000000006e-02  +1.84099999999999993e-02  
  24 +1.07100000000000008e-02  +1.38599999999999991e-02  +1.86200000000000011e-02  
  25 +1.14800000000000006e-02  +1.42799999999999993e-02  +1.82000000000000009e-02  
  26 +2.01600000000000008e-02  +1.14100000000000000e-02  +2.48500000000000006e-02  
  27 +2.15194852132855469e-02  +9.57836689329748421e-03  +2.07818719957238093e-02  
  28 +1.83126583433927577e-02  +8.57051620824550615e-03  +1.70230459402674686e-02  
  29 +2.26501388522446397e-02  +1.39506038290402399e-02  +2.46979229052067158e-02  
  30 +1.40266216993979783e-02  +1.39794932677931426e-02  +1.91298355920699673e-02  
  31 +9.51690940312001007e-03  +1.41440219461511241e-02  +1.67351829492033838e-02  
  32 +2.02356472288463679e-02  +1.58338092633675438e-02  +1.82657762961223741e-02  
  33 +2.23891922210807566e-02  +1.73986431663590256e-02  +1.83218476271301209e-02  
  34 +1.84213866815718975e-02  +1.45362812312749244e-02  +1.81325340771566722e-02  
  35 +2.45668744782923144e-02  +1.79227005191905063e-02  +2.22010307474645001e-02  
  36 +1.70712853962000505e-02  +1.01359838530696387e-02  +2.29140598384773714e-02  
  37 +2.01382414332008514e-02  +1.45384431291598754e-02  +2.44166926173823642e-02  
  38 +2.00343101815839454e-02  +1.63709936044392143e-02  +2.30349791068913748e-02  
  39 +2.27787888700687093e-02  +1.08094568237718271e-02  +2.37333931663513235e-02  
  40 +2.55713202784186716e-02  +1.16317449585812051e-02  +2.29442665027033942e-02  
  41 +1.23388442267444685e-02  +1.48925490160458345e-02  +2.48214756410766457e-02  
  42 +8.09598639186581183e-03  +1.43096656281315945e-02  +2.06225300073622046e-02  
  43 +1.45607974762562865e-02  +1.41699428261899320e-02  +1.93894080341538606e-02  
  44 +1.42687405892330862e-02  +1.35615983102061657e-02  +1.92485499537999837e-02  
  45 +2.20957435549106913e-02  +9.67683901949398066e-03  +2.10499761692078888e-02  
  46 +2.53139537837222366e-02  +9.19607232857109873e-03  +1.68695721706851910e-02  
  47 +2.35997726418906845e-02  +9.40743681033661718e-03  +1.89059427947862423e-02  
  48 +2.45647567534466350e-02  +7.90959252832475201e-03  +1.33704953637245536e-02  
  49 +1.23620434285972875e-02  +1.49086593545939127e-02  +2.48667399150979511e-02  
  50 +1.13889466575034827e-02  +1.62655815189872086e-02  +2.30991006206331465e-02  
  51 +1.04650000000000003e-02  +1.50150000000000006e-02  +1.74650000000000014e-02  
  52 +9.62780386821932357e-03  +1.65817934603563061e-02  +1.49020565230512363e-02  
  53 +2.07280561295965296e-02  +1.34662578135620430e-02  +2.36943548152582090e-02  
  54 +2.32547694685701668e-02  +1.35006618333935614e-02  +2.15579031221949588e-02  
  55 +1.50380379959574890e-02  +1.37192193748909511e-02  +2.51258554842947179e-02  
  56 +2.32827207050865896e-02  +1.70131954435109034e-02  +2.48167006956156663e-02  
  57 +2.33616632556599979e-02  +1.77758640629814384e-02  +2.44305849603963753e-02  
  58 +2.30370061444208109e-02  +9.63694562258496021e-03  +2.01186985829472156e-02  
  59 +2.64897285842632738e-02  +1.03599614285282016e-02  +2.00153868766397673e-02  
  60 +1.41540313848678174e-02  +1.40002134916673415e-02  +1.92380298886901981e-02  
  61 +1.06050911376821769e-02  +1.04234767810907989e-02  +2.09557597617053386e-02  
  62 +1.45835461253410650e-02  +1.31155293962355399e-02  +2.48630479796064958e-02  
  63 +1.55879158085843236e-02  +1.18821200437790077e-02  +2.17810646229469884e-02  
  64 +2.49882542612954762e-02  +8.68991407331451242e-03  +1.67806868911053869e-02  
  65 +2.79696522319372899e-02  +8.05237981781293036e-03  +1.50565265955022749e-02  
  66 +2.13997426066427771e-02  +9.40918344664874381e-03  +2.04709359978619033e-02  
  67 +2.00259271897212827e-02  +9.36223977407469460e-03  +1.94637153791746738e-02  
  68 +2.05292137775124756e-02  +1.38952747251574280e-02  +1.66560805596509716e-02  
  69 +2.10447485023946695e-02  +1.52233784362223717e-02  +2.44420018265900513e-02  
  70 +2.22427429816545313e-02  +1.54547297256964426e-02  +2.28898158711089289e-02  
  71 +1.42881494874559142e-02  +1.26992226616389498e-02  +2.47600355352390715e-02  
  72 +1.34012437495670510e-02  +1.10857029767116450e-02  +2.42355354691096356e-02  
  73 +2.04613330472977369e-02  +1.48004778605722361e-02  +2.44503026005441250e-02  
  74 +2.06910038891526087e-02  +1.55567679763405527e-02  +2.62598414050992310e-02  
  75 +2.48224510532225676e-02  +1.02109893232948633e-02  +1.99407554727946620e-02  
  76 +3.06957083026455670e-02  +1.23115815171705185e-02  +1.92025684090367244e-02  
  77 +1.97778467012850526e-02  +9.08850843260546222e-03  +1.89592423322302202e-02  
  78 +1.45107126165882078e-02  +8.47814297540798283e-03  +1.67599441013177169e-02  
  79 +1.21511386321671404e-02  +1.42094200021524071e-02  +2.36111002222293039e-02  
  80 +2.41393400695256166e-02  +9.08347387237032518e-03  +1.77119513305588130e-02  
  81 +2.31796779605734811e-02  +9.11327095345533002e-03  +1.51413420328223164e-02  
  82 +9.69849487230114472e-03  +1.49734925619557594e-02  +1.72774086411787986e-02  
  83 +7.55993451099987342e-03  +1.41896618940857127e-02  +1.76179478544360793e-02  
  84 +1.50028774743865296e-02  +1.21211699640846986e-02  +2.33466900057076598e-02  
  85 +1.58794913366491243e-02  +8.90121718049096712e-03  +1.96273977943382076e-02  
  86 +2.11734650093597723e-02  +1.31947580861649909e-02  +2.34351351214033936e-02  
  87 +2.08282997217083682e-02  +1.18733482905685368e-02  +2.35812047044656331e-02  
  88 +9.41967820534928696e-03  +1.38162116596931821e-02  +1.87979721312289023e-02  
  89 +1.14153615803717062e-02  +1.41825649432801987e-02  +1.79655737938039760e-02  
  90 +1.09106673442598036e-02  +1.32174367001273007e-02  +1.54900321288274061e-02  
  91 +2.79688704356879612e-02  +1.08550861165506770e-02  +1.91979395790622780e-02  
  92 +2.97879195075534675e-02  +1.06317858077805381e-02  +1.84041386938904664e-02  
  93 +2.17635267855927107e-02  +1.57281647908804091e-02  +2.46857250390758419e-02  
  94 +2.49235290631140069e-02  +1.46961505475568469e-02  +2.43441486321792876e-02  
  95 +2.11775537520404490e-02  +1.14595467965939567e-02  +2.44792029422713983e-02  
  96 +2.17240023803495184e-02  +9.93616255712949543e-03  +2.50307603878299166e-02  
  97 +2.19828267818646915e-02  +9.71378661565647922e-03  +2.11812446302695329e-02  
  98 +2.15380039501385477e-02  +1.00997570234242894e-02  +2.09963170428243244e-02  
  99 +1.51065963808105757e-02  +1.03393632824253200e-02  +2.21115166417885471e-02  
 100 +1.49233496056362797e-02  +9.20235128838433822e-03  +2.28122374127805137e-02  
 101 +2.07368166787734870e-02  +1.51565453921180936e-02  +1.75697102252984627e-02  
 102 +2.17961654285965881e-02  +1.52113716506616613e-02  +1.72583564567614506e-02  
 103 +1.35457710892666339e-02  +1.42974545829472992e-02  +2.13231323498375216e-02  
 104 +1.52542054874392884e-02  +1.40090845179336870e-02  +2.50250382770372121e-02  
 105 +1.28181118029867709e-02  +1.62723959457336219e-02  +2.52248528012334744e-02  
 106 +1.28523347441325594e-02  +1.48464241737367043e-02  +1.90038850473722536e-02  
 107 +1.46656688518717482e-02  +1.42770797928337984e-02  +1.94183597988005427e-02  
 108 +1.42879413972453618e-02  +1.59022517031131676e-02  +1.85468490632516615e-02  
 109 +1.96611886548882057e-02  +1.30838784294300750e-02  +2.50303129738259182e-02  
 110 +1.75366257424029830e-02  +1.08504551829953760e-02  +2.66059267957522959e-02  
 111 +1.95227559490870235e-02  +1.46429948607163535e-02  +2.05645910531415607e-02  
 112 +1.95054715152148082e-02  +1.26230329722650716e-02  +1.94392874137646679e-02  
 113 +1.48160939763133971e-02  +1.25420178437628226e-02  +2.41084104887084420e-02  
 114 +1.52343309416629723e-02  +1.12654297587908032e-02  +2.36179377599198201e-02  
 115 +1.51376182037829612e-02  +1.12754732086284889e-02  +2.25207242892948994e-02  
 116 +1.66264399313700434e-02  +7.74123061432090403e-03  +1.64751093606512154e-02  
 117 +2.47314243955459936e-02  +1.15383021908289155e-02  +2.31974589883701086e-02  
 118 +2.74853670618522110e-02  +1.26003481942156912e-02  +2.23102497147094486e-02  
 119 +9.42930480916154279e-03  +1.53205429132706981e-02  +1.70551178427055007e-02  
 120 +8.88880431034290604e-03  +1.64190574084995301e-02  +1.69936286068748804e-02  
 121 +2.43650596387160814e-02  +1.72480477921437871e-02  +2.36503135591041719e-02  
 122 +2.85900293400808414e-02  +1.62087787504779889e-02  +1.99857498195085831e-02  
 123 +1.99809937261929520e-02  +1.14309026343612889e-02  +2.48267158390686853e-02  
 124 +1.95224260022775382e-02  +1.04588468994062083e-02  +2.48051787141347069e-02  
 125 +2.16878646329431955e-02  +1.17976914872089701e-02  +2.20383554400113875e-02  
 126 +2.32516738774960104e-02  +1.52920497443444804e-02  +2.49774819847293841e-02  
 127 +2.41259476845428027e-02  +1.51773673599947829e-02  +2.61266632672982994e-02  
 128 +1.50999636436519417e-02  +1.08681405463974291e-02  +2.22278313032156123e-02  
 129 +1.46822385917762584e-02  +1.10192067689538833e-02  +2.02506291633829209e-02  
 130 +1.90562137911983141e-02  +8.87905861310268017e-03  +1.82142131362682813e-02  
 131 +1.82011762472626647e-02  +9.09015731079187463e-03  +1.93399447478976132e-02  
 132 +2.65427510102922322e-02  +1.62166444273675950e-02  +2.19455867616589681e-02  
 133 +2.84529604897601797e-02  +1.45360596252157494e-02  +2.10853666506745155e-02  
 134 +1.57094665476610294e-02  +9.81046276611103468e-03  +1.93421172600443392e-02  
 135 +1.64248460462102612e-02  +8.08608257522993104e-03  +1.82733623729960035e-02  
 136 +2.35027940039091825e-02  +1.15111182465002567e-02  +2.29983188670338651e-02  
 137 +1.44604916064102959e-02  +1.40832093922092887e-02  +1.93391901658255608e-02  
 138 +1.45541863220751654e-02  +1.32934464447296286e-02  +1.68220047416817661e-02  
 139 +1.44040774481168730e-02  +1.51056652783050360e-02  +1.89541285959139508e-02  
 140 +1.33186212456777465e-02  +1.79039128743851798e-02  +1.73292594630983475e-02  
 141 +2.53415459118861326e-02  +1.03700176649139993e-02  +1.96966164698095247e-02  
 142 +2.52104790332714629e-02  +1.06589340527341002e-02  +1.90047117874387293e-02  
 143 +2.19468814108090618e-02  +1.38944336880731083e-02  +2.25060479254135422e-02  
 144 +2.32377345295041310e-02  +1.51768862425972276e-02  +2.09482717226666393e-02  
 145 +1.42146306016757620e-02  +1.26452534675177471e-02  +2.47736908997794013e-02  
 146 +1.46234038333252561e-02  +1.18097195512144749e-02  +2.54088361179082810e-02  
 147 +1.54946787583001254e-02  +9.07992290268116488e-03  +1.88678740353090887e-02  
 148 +1.45204444694939181e-02  +8.37518398503437136e-03  +1.83981050173846646e-02  
 149 +2.63904714801822503e-02  +1.05693224771862895e-02  +1.93877068748352817e-02  
 150 +2.71398370305804375e-02  +1.09531059791018945e-02  +1.80703340855957323e-02  
 151 +2.15169294574784585e-02  +1.55720412414764742e-02  +2.45955710150265530e-02  
 152 +2.11934584632446285e-02  +1.67737906204995860e-02  +2.50521711330086924e-02  
 153 +1.16534809783137450e-02  +1.60469598950894535e-02  +2.33541457234933240e-02  
 154 +1.07216347396462304e-02  +1.71971554610093717e-02  +2.18636234557869832e-02  
 155 +2.13374687702027957e-02  +1.36803457508175765e-02  +2.31002013703358738e-02  
 156 +2.10209058814811479e-02  +1.38814254313667299e-02  +2.25155850268790696e-02  
 157 +1.84786114346043376e-02  +1.40695756994820339e-02  +2.48148972209903534e-02  
 158 +1.86617506356067421e-02  +1.34156073123790701e-02  +2.44877227637030209e-02  
 159 +2.19417311708681485e-02  +1.59439879165397327e-02  +2.48036413939614238e-02  
 160 +2.25399048821949312e-02  +1.57871523842867886e-02  +2.51987095525103288e-02  
 161 +2.09496454005797320e-02  +1.33270150975103377e-02  +2.35568245056667382e-02  
 162 +1.99221538120065537e-02  +1.27278261897903009e-02  +2.24124549985625192e-02  
 163 +2.75666065218360401e-02  +1.55589541632619038e-02  +2.17196732634989606e-02  
 164 +2.76677957594796860e-02  +1.58236551936191371e-02  +2.21821951495784417e-02  
 165 +2.33988576924376857e-02  +1.01884338112723134e-02  +2.55834999563285675e-02  
 166 +1.22052995720343394e-02  +1.56235627441256176e-02  +2.40445198708920324e-02  
 167 +1.32332186863549778e-02  +1.82082272990065977e-02  +2.16867365948272307e-02  
 168 +2.33548158644477019e-02  +8.93972222905132716e-03  +1.67594531234651171e-02  
 169 +2.22384019107058316e-02  +8.51492541367862565e-03  +1.67613561840115437e-02  
 170 +1.33016309294642990e-02  +1.25457756521659500e-02  +2.03359971640859338e-02  
 171 +2.19439435233746115e-02  +9.72115887650383190e-03  +2.12329144836035308e-02  
 172 +2.16743494561800129e-02  +8.71024117381360291e-03  +2.16224883039657888e-02  
 173 +2.19223653932774966e-02  +1.02591689436997216e-02  +2.25354082956069623e-02  
 174 +2.34258659025695197e-02  +9.89232815993630783e-03  +2.16790268744236625e-02  
 175 +2.39417804260457050e-02  +9.87744929133146758e-03  +2.00830617018431974e-02  
 176 +2.48553045063542588e-02  +8.97677607412406854e-03  +2.12847399870850149e-02  
 177 +1.55054540081309127e-02  +1.19821043167339884e-02  +2.29931347997733085e-02  
 178 +1.66173599543387382e-02  +1.17742035944261077e-02  +2.31872176682595688e-02  
 179 +2.18519710304709985e-02  +1.58406561765129864e-02  +2.47383353050702158e-02  
 180 +2.19770392953852513e-02  +1.72269116729936930e-02  +2.34927402488514826e-02  
 181 +1.55433156934870389e-02  +1.41402438541547611e-02  +2.49206168655640020e-02  
 182 +1.65079697377672821e-02  +1.40419185220470796e-02  +2.53538211829311862e-02  
 183 +2.16285140136621805e-02  +1.27318477194887283e-02  +2.25123970343148322e-02  
 184 +2.24033400052694662e-02  +1.25679283306473592e-02  +1.96572505740834659e-02  
 185 +1.46643415098413211e-02  +1.43383685589848365e-02  +1.97022167626730478e-02  
 186 +1.54400544981854963e-02  +1.43278982690851191e-02  +2.00366711976200269e-02  
 187 +8.16643455398015014e-03  +1.53401639011939116e-02  +1.59339258023063583e-02  
 188 +2.54539053245041551e-02  +1.67323461097556893e-02  +2.27979501603815665e-02  
 189 +2.58404972071440801e-02  +1.71043670471171909e-02  +2.26384710254654807e-02  
 190 +1.83742556195726284e-02  +1.40698869274380207e-02  +2.48325392774906978e-02  
 191 +1.87234064954777471e-02  +1.47069094578841375e-02  +2.53174802376468187e-02  
 192 +2.08365805796066964e-02  +1.33975850389413398e-02  +2.36254385197994937e-02  
 193 +2.13122069684018346e-02  +1.32817417053753533e-02  +2.38127675275601330e-02  
 194 +2.13124197249635605e-02  +1.66162262148632847e-02  +1.82938119616262475e-02  
 195 +2.36557566749364678e-02  +1.82223438477395056e-02  +1.79802292556482252e-02  
 196 +1.16421469150901555e-02  +1.44862249773722411e-02  +1.83849354874343757e-02  
 197 +1.18606083349772715e-02  +1.48587222565721121e-02  +2.03249910670146444e-02  
 198 +1.10925751495872769e-02  +1.48995795558787402e-02  +1.79424424531057988e-02  
 199 +1.02825593801615049e-02  +1.63298966830380567e-02  +1.76755105607522452e-02  
 200 +1.13828592254909752e-02  +1.41518421832317436e-02  +1.79432005025027957e-02  
 201 +1.15283188737965760e-02  +1.22416509261530811e-02  +1.75996722454312346e-02  
 202 +1.83219196668661481e-02  +1.40694521290600505e-02  +2.48409412065523361e-02  
 203 +1.78856780107170751e-02  +1.23646703549715707e-02  +2.36581987234938326e-02  
 204 +2.26885209961382728e-02  +1.38778030538283352e-02  +2.23172721646554238e-02  
 205 +2.46128060552952312e-02  +1.42850179467758527e-02  +2.26182036093804106e-02  
 206 +2.49301323865366714e-02  +1.17434873693695683e-02  +2.31464177135017914e-02  
 207 +2.51060717047994139e-02  +1.30232196106253480e-02  +2.33137680008418530e-02  
 208 +2.26991604755748047e-02  +1.07980084147904654e-02  +2.40140158458785093e-02  
 209 +2.36894385593355156e-02  +1.13016360813070517e-02  +2.45093988025886569e-02  
 210 +2.16717782301155161e-02  +1.71580447980184264e-02  +1.84072635968309632e-02  
 211 +2.20529108727963892e-02  +1.86680312536658087e-02  +1.88713823012455206e-02  
 212 +2.29537513774035508e-02  +9.04697803813732902e-03  +1.61016513860034044e-02  
 213 +2.15722550587576917e-02  +9.26623043116880062e-03  +1.51880085512447714e-02  
 214 +1.23783269928460383e-02  +1.22109568318175751e-02  +2.01000509728521577e-02  
 215 +1.19201680329574494e-02  +1.14080495544083577e-02  +2.12341141661916734e-02  
 216 +2.07435335873214916e-02  +1.62802029771984963e-02  +1.82938974671684497e-02  
 217 +2.07494874047134369e-02  +1.76531199141711503e-02  +1.85670377839118189e-02  
 218 +1.56914756089549072e-02  +9.50422956819131810e-03  +1.90827629980728913e-02  
 219 +1.65586404861083267e-02  +9.80801153046048473e-03  +1.85018438530625308e-02  
 220 +1.43632425119920946e-02  +1.45946260624626924e-02  +2.04052791322850285e-02  
 221 +1.47608077493741052e-02  +1.54941260118856370e-02  +2.04455290558822333e-02  
 222 +2.04796360904075068e-02  +9.60732307913985013e-03  +2.57114522457077416e-02  
 223 +1.37754184099279850e-02  +1.44260186784276358e-02  +2.50216613706103902e-02  
 224 +1.38324094786100044e-02  +1.47851591368830110e-02  +2.59086192934388400e-02  
 225 +1.44309095513257581e-02  +1.41943264809086776e-02  +2.50206681587933216e-02  
 226 +1.34931191170155999e-02  +1.48538022649284691e-02  +2.44055613864207523e-02  
 227 +1.03795590902520333e-02  +1.37557574235745664e-02  +1.88437381794622945e-02  
 228 +9.73328790046215121e-03  +1.31653182499817095e-02  +2.04022534294819591e-02  
 229 +2.06631122156001740e-02  +9.41998778601109421e-03  +1.97864069128751915e-02  
 230 +2.02471320786426282e-02  +1.03974473670271367e-02  +1.80282639112428235e-02  
 231 +2.02977248985132808e-02  +1.46707395378870391e-02  +2.44339302654216599e-02  
 232 +1.97469163879059294e-02  +1.54697068493353952e-02  +2.46336297741423065e-02  
 233 +2.06266351910316496e-02  +1.49270802484603067e-02  +2.44388293218382076e-02  
 234 +2.11443207752684895e-02  +1.55859827329788703e-02  +2.40982190612509146e-02  
 235 +1.17777120139763870e-02  +1.35136521691215893e-02  +1.68615501469430405e-02  
 236 +1.29527401880855098e-02  +1.28031461304388659e-02  +1.54293069206197231e-02  
 237 +2.59640859386183823e-02  +1.65633441438731988e-02  +2.23178624102780346e-02  
 238 +2.59709765163113789e-02  +1.76605105653077667e-02  +2.10899911261704619e-02  
 239 +1.84112069878565980e-02  +1.08151658598955314e-02  +2.38970999186884185e-02  
 240 +1.77588321628125191e-02  +8.86399498213926405e-03  +2.30882865551402215e-02  
 241 +1.54727438533642583e-02  +1.41032101778195487e-02  +2.49556045497068280e-02  
 242 +1.61272288150445600e-02  +1.21775591509480467e-02  +2.53970626686919609e-02  
 243 +1.21676891498645381e-02  +1.44750971525917493e-02  +2.41918159238358778e-02  
 244 +1.15253772132306847e-02  +1.33319920670195730e-02  +2.25905419874231524e-02  
 245 +1.00970663395348343e-02  +1.49829563603604277e-02  +1.73094594680955720e-02  
 246 +9.60665504064144547e-03  +1.45762478385684166e-02  +1.51323352153212420e-02  
 247 +1.54279303964367717e-02  +1.05183268044979801e-02  +2.09310518178918922e-02  
 248 +1.55562092294585317e-02  +1.00104441919209100e-02  +2.04846263927520207e-02  
 249 +1.01411620576573411e-02  +1.46912768645244655e-02  +2.28648024510851484e-02  
 250 +1.02237656035968107e-02  +1.51836711458615842e-02  +2.33379195633645203e-02  
 251 +1.94184697813656465e-02  +8.98337425764029508e-03  +1.85701861896974615e-02  
 252 +1.95476645136255373e-02  +7.65777218891881307e-03  +1.40455615914723466e-02  
 253 +1.51359182085202236e-02  +1.08667780345746319e-02  +2.17332606183758548e-02  
 254 +1.14416119856920705e-02  +9.27334724908536467e-03  +2.03140294911997275e-02  
 255 +1.44349819761343187e-02  +1.29079085515510020e-02  +2.48089984365237222e-02  
 256 +1.43972014021919743e-02  +1.30441305340717652e-02  +2.40420499493864057e-02  
 257 +2.25568019570583055e-02  +1.54993486165404849e-02  +2.47209493912593607e-02  
 258 +2.37102542884657479e-02  +1.52065527913220755e-02  +2.38434194684872293e-02  
 259 +2.04897050947240485e-02  +1.75902539714688499e-02  +2.35361418624854581e-02  
 260 +1.87107468582918546e-02  +8.71860657836449546e-03  +1.76455575521574891e-02  
 261 +1.93233776367876357e-02  +8.44736710968397100e-03  +1.79845443059533372e-02  
 262 +2.45915321776406827e-02  +9.61031900434845127e-03  +1.79784708445917714e-02  
 263 +2.56537871981424928e-02  +1.03640664292767356e-02  +1.74253495158141723e-02  
 264 +2.60250168481567269e-02  +1.24328405119285244e-02  +2.26489772323311897e-02  
 265 +2.64600933957748752e-02  +1.34365106334062932e-02  +2.21924633419654863e-02  
 266 +2.16661001511687969e-02  +1.24987395796859347e-02  +2.10150387630398637e-02  
 267 +2.09941324689855054e-02  +1.20587993619362555e-02  +1.98004838203171205e-02  
 268 +1.50625191836768219e-02  +1.17251932907136563e-02  +2.29077503038283108e-02  
 269 +1.46981534708750458e-02  +1.27873225357860998e-02  +2.09783689536834211e-02  
 270 +1.14226676417360125e-02  +1.47790013996449508e-02  +1.81933225329127153e-02  
 271 +1.09474015738081545e-02  +1.55590366882219343e-02  +1.87771600839296976e-02  
 272 +2.15205694073867110e-02  +1.25377201561316202e-02  +2.17848913345420232e-02  
 273 +2.04065762570570415e-02  +1.17913989206786599e-02  +2.12461139992337344e-02  
 274 +1.01803450298575057e-02  +1.37995932767595256e-02  +1.88672359880805995e-02  
 275 +8.30758434850289995e-03  +1.47859207913255599e-02  +1.93703663314139518e-02  
 276 +2.10516783460623531e-02  +1.64331645208664612e-02  +1.82560359840253233e-02  
 277 +2.23557190036995264e-02  +1.63917086867938454e-02  +1.72925813098188524e-02  
 278 +2.65281618827585934e-02  +1.24292141222403750e-02  +2.23361265938668181e-02  
 279 +2.66027785534926065e-02  +1.20729257974568471e-02  +2.14438126084110781e-02  
 280 +1.51133610767392578e-02  +1.10703836359874654e-02  +2.23754104903145755e-02  
 281 +1.43629635650797602e-02  +1.04067573922685449e-02  +2.23758876383640497e-02  
 282 +1.51492285483061494e-02  +1.11807958618037311e-02  +2.24469966943169653e-02  
 283 +1.73420203321233389e-02  +1.11861721111432607e-02  +2.18044972852897700e-02  
 284 +1.14225767181706361e-02  +1.13582572317113793e-02  +2.05652091109425617e-02  
 285 +1.01329710067773280e-02  +1.15247202796590394e-02  +2.19400449646998015e-02  
 286 +1.42234701490523852e-02  +1.81388523318208733e-02  +2.05077124129666166e-02  
 287 +1.51309696752606280e-02  +1.62617421784521515e-02  +1.98271953049970542e-02  
 288 +1.43443102140882427e-02  +1.82161920358710309e-02  +1.81842471311019806e-02  
 289 +1.82958605917903812e-02  +1.40696878585053406e-02  +2.48455891682940778e-02  
 290 +1.78109696893934098e-02  +1.37719318045044763e-02  +2.57644964555109809e-02  
 291 +2.22655253373022083e-02  +1.38698315801133436e-02  +2.23535643922314238e-02  
 292 +2.19451899737459662e-02  +1.36484763948648540e-02  +2.14870980484249408e-02  
 293 +1.45925772717098983e-02  +1.71640110390822338e-02  +1.89717911765695003e-02  
 294 +1.37908332781271278e-02  +1.70750222433405305e-02  +1.82758700639289312e-02  
 295 +1.98285879286644769e-02  +1.42367907720789139e-02  +2.44508075064533183e-02  
 296 +1.91730024720769450e-02  +1.48888698836792659e-02  +2.31936287048021723e-02  
 297 +2.23124271818526537e-02  +9.33138978995266821e-03  +1.59007291121983294e-02  
 298 +2.20165930193852964e-02  +9.85853598245904281e-03  +1.62381347200618725e-02  
 299 +1.62850528438823541e-02  +1.09263928608468053e-02  +2.19501718083949873e-02  
 300 +1.85807606124209872e-02  +9.96210665331225854e-03  +2.05923831267715018e-02  
 301 +1.11760138389117511e-02  +1.33023061226195342e-02  +1.76756659746698207e-02  
 302 +9.95925380544613638e-03  +1.26854751326135658e-02  +1.68166250656750851e-02  
 303 +2.41254374927213945e-02  +1.48024555764621635e-02  +2.48234548279000766e-02  
 304 +2.56346117108191308e-02  +1.36302907711510213e-02  +2.48623657601590893e-02  
 305 +1.43263659134785643e-02  +1.37587782157452578e-02  +1.79165964494789054e-02  
 306 +1.39935535642767162e-02  +1.34700102476600463e-02  +1.57334341710397840e-02  
 307 +2.24429459078738965e-02  +9.67818185184152018e-03  +2.07208983163543990e-02  
 308 +2.29403559380719144e-02  +9.49928891926310817e-03  +2.03132410553934183e-02  
 309 +2.41387534239842598e-02  +1.73204421324466770e-02  +2.52692200242241836e-02  
 310 +2.93322893691667676e-02  +1.15833338168605995e-02  +1.92002539940495029e-02  
 311 +2.95709504168929493e-02  +1.17763069556449523e-02  +1.87831748982592028e-02  
 312 +1.12407232304708258e-02  +1.45097493520847942e-02  +2.38553715455661619e-02  
 313 +1.02392759406133866e-02  +1.21968969302065668e-02  +2.29981329462680371e-02  
 314 +2.29679432569856734e-02  +8.96996244871887255e-03  +1.55962592154879846e-02  
 315 +2.27529834166386898e-02  +8.54077609354455397e-03  +1.41271532303625623e-02  
 316 +2.89935251235512101e-02  +1.08436530437270376e-02  +1.88682285971390404e-02  
 317 +3.09863609993622675e-02  +1.11734091050613819e-02  +1.85661271964338466e-02  
 318 +2.37801605016559926e-02  +1.12185977122476570e-02  +2.35904084338491790e-02  
 319 +2.50547107720742734e-02  +1.22461814257287041e-02  +2.53436888273721427e-02  
 320 +1.50634058571186731e-02  +1.19131763479713160e-02  +2.41745083561592557e-02  
 321 +1.59537855519488250e-02  +1.01987473546111297e-02  +2.48322911746276416e-02  
 322 +2.69681676259967383e-02  +1.25463461534830994e-02  +2.21816172036149381e-02  
 323 +2.92943404184125289e-02  +1.32851051044985055e-02  +2.09711634246993218e-02  
 324 +2.84837909421846204e-02  +1.08523896613209013e-02  +1.89908802385430724e-02  
 325 +2.84623178629204131e-02  +1.08861056659910315e-02  +1.83865490948667380e-02  
 326 +2.05933403630347567e-02  +1.32193193764051399e-02  +2.28499039826968765e-02  
 327 +2.03726666582664147e-02  +1.35337726644778559e-02  +2.15303331877701142e-02  
 328 +1.42955384440985010e-02  +1.71222197199012681e-02  +2.02269586996075938e-02  
 329 +1.21927794880852119e-02  +1.73875593385990450e-02  +2.09474827307202828e-02  
 330 +2.05560856584638303e-02  +1.00623442130729351e-02  +1.91217454607867654e-02  
 331 +2.08206496346732516e-02  +1.07032425428376359e-02  +1.92171488335982459e-02  
 332 +2.67463197784860128e-02  +1.03298929741049567e-02  +1.89348727642538357e-02  
 333 +2.74572339357692340e-02  +9.03709588678391212e-03  +1.84884804279467872e-02  
 334 +1.31026638320275897e-02  +1.46959329610833259e-02  +2.49459490756234262e-02  
 335 +1.34816718074514917e-02  +1.60310472820786587e-02  +2.38575547834459396e-02  
 336 +2.94149995783851183e-02  +1.07496243996616191e-02  +1.86150198896246517e-02  
 337 +3.09079472093170306e-02  +1.04856953118748347e-02  +1.75627268360620536e-02  
 338 +1.05445883980799220e-02  +1.39913509689860195e-02  +1.73424821213227186e-02  
 339 +2.71582153378607423e-02  +9.95104578938323624e-03  +1.84953259020568042e-02  
 340 +2.91795935703036066e-02  +9.10576872821507524e-03  +1.63936642208897428e-02  
 341 +1.91180537868607149e-02  +1.51753580635320250e-02  +1.87378410721888294e-02  
 342 +1.97288869188962587e-02  +1.39696060752278906e-02  +1.79827992647534178e-02  
 343 +9.10488128135085450e-03  +1.41389197784889311e-02  +2.18821858115979540e-02  
 344 +8.40862199978026532e-03  +1.31497520118103919e-02  +2.15432926784662956e-02  
 345 +1.11507188656673993e-02  +1.63026162770926256e-02  +2.24740634691988454e-02  
 346 +1.05337211714872335e-02  +1.59307252247567685e-02  +2.12647895127991843e-02  
 347 +2.45233210306356232e-02  +8.90872075177022958e-03  +1.71706113124555360e-02  
 348 +2.44447028774077875e-02  +9.00502311889267611e-03  +1.50957185565591245e-02  
 349 +2.08090647784183458e-02  +1.17845367374457416e-02  +2.47351051622894461e-02  
 350 +2.13877174829780886e-02  +1.11853160107951120e-02  +2.49489650062782488e-02  
 351 +2.47805991579464757e-02  +8.75791601578178661e-03  +1.69225069487678771e-02  
 352 +2.54110715914790952e-02  +8.24498025912029017e-03  +1.61615522119076330e-02  
 353 +1.78352380002889249e-02  +1.04612042081121629e-02  +2.34597235728406586e-02  
 354 +1.81123920136226947e-02  +1.03517722312424839e-02  +2.34573639351507678e-02  
 355 +1.88154054031320003e-02  +8.86368810751369390e-03  +1.79858503584778250e-02  
 356 +1.75227754995971458e-02  +9.38953696122512595e-03  +1.79058409514256250e-02  
 357 +8.78563133071922492e-03  +1.48877610606700829e-02  +1.76262277673912317e-02  
 358 +8.47485586040293282e-03  +1.54163480514749804e-02  +1.81605765070449662e-02  
 359 +2.40410810048151194e-02  +1.72285242311318518e-02  +2.41382294855243887e-02  
 360 +2.46341832273716047e-02  +1.72768906351855808e-02  +2.35048267552670047e-02  
 361 +1.94645706423074230e-02  +1.36529363713689192e-02  +2.00499220767171964e-02  
 362 +1.91939560305138777e-02  +1.35851750592246683e-02  +2.02163877233051334e-02  
 363 +1.57317520039221906e-02  +9.64870249182812716e-03  +1.92236565913975650e-02  
 364 +1.69784944035889646e-02  +8.75961875227803700e-03  +1.92588818335036709e-02  
 365 +9.64294953773781396e-03  +1.44146072411206090e-02  +2.22659062412689408e-02  
 366 +9.66292541456785850e-03  +1.42416243532995611e-02  +2.13696260948261670e-02  
 367 +2.25151553505496919e-02  +1.03062111338589543e-02  +2.20700011207189337e-02  
 368 +2.22411636033561060e-02  +1.06858321612012478e-02  +2.17688439540562710e-02  
 369 +1.89972955338523104e-02  +1.53700750183378160e-02  +1.93196236694354075e-02  
 370 +1.86966214344972299e-02  +1.36145353796377436e-02  +1.89199423092756627e-02  
 371 +1.40989601018415185e-02  +1.17925923404882619e-02  +2.46522298570406272e-02  
 372 +1.44242370159832316e-02  +1.05182767241440468e-02  +2.49072930673862984e-02  
 373 +1.51309961593153099e-02  +1.11245238769307805e-02  +2.24126192085188185e-02  
 374 +1.56072158587187964e-02  +1.04357705240755716e-02  +2.27641821273452810e-02  
 375 +1.86597884080173838e-02  +1.51803248035566052e-02  +2.04116242445410261e-02  
 376 +1.68663350929804390e-02  +1.44870721944024162e-02  +2.24026678863996978e-02  
 377 +2.36462001244050618e-02  +1.42704107491782445e-02  +2.22579155167845315e-02  
 378 +2.46992542497580618e-02  +1.51225003072667542e-02  +2.17422969821627933e-02  
 379 +1.22840960385348918e-02  +1.52662350814522143e-02  +2.44552800500416022e-02  
 380 +1.22939794164813529e-02  +1.56869399419587927e-02  +2.38840805650759463e-02  
 381 +1.53272876450809437e-02  +1.40394550487121621e-02  +2.50060823165263561e-02  
 382 +1.57553501128517535e-02  +1.31236635545388409e-02  +2.64449308397591946e-02  
 383 +2.00967635553766198e-02  +1.02716222196695250e-02  +2.53568853927515041e-02  
 384 +1.92770532408347572e-02  +9.59884562673988043e-03  +2.57108325326522134e-02  
 385 +2.67479143749623643e-02  +1.25337054455859406e-02  +2.22693282200370074e-02  
 386 +2.76126164445444772e-02  +1.41553316509502418e-02  +2.22833220389416567e-02  
 387 +9.91939565856801535e-03  +1.33447711730132462e-02  +1.94048493064884857e-02  
 388 +9.35522117322522100e-03  +1.27281441605426975e-02  +1.92481353459469304e-02  
 389 +1.05798434135630035e-02  +1.13842449749813421e-02  +2.10594609692648788e-02  
 390 +8.60480318524094179e-03  +1.10698631332460939e-02  +2.07433872117701208e-02  
 391 +1.41898408415004635e-02  +1.11443649218898027e-02  +2.45628212469015568e-02  
 392 +1.42392733081998339e-02  +9.97320890738732403e-03  +2.38670774041560355e-02  
 393 +1.41127382782603224e-02  +1.74347347083741375e-02  +2.04361279892327011e-02  
 394 +1.36810547834577429e-02  +1.71163386119716002e-02  +2.09915239233772824e-02  
 395 +1.00407769501280556e-02  +1.27359944602078445e-02  +1.82228242838689096e-02  
 396 +2.56236813950908963e-02  +1.04224359007321580e-02  +1.96428190499954650e-02  
 397 +2.62762854719855408e-02  +1.10744445509064812e-02  +1.91316514960631935e-02  
 398 +2.43406398003571355e-02  +1.77820362189509036e-02  +2.31356583467558982e-02  
 399 +2.40496459001092351e-02  +1.86937859675563867e-02  +2.30305021059609080e-02  
 400 +2.17137865854752851e-02  +1.64985404513441659e-02  +1.76707115179342393e-02  
 401 +2.34062946703476847e-02  +1.67472424536708360e-02  +1.60996854809797793e-02  
 402 +1.15937025331686264e-02  +1.47147504804654890e-02  +1.83243749175724772e-02  
 403 +1.12613148201524856e-02  +1.60716113793151517e-02  +2.03599895622277732e-02  
 404 +1.42593397535368677e-02  +1.30540250182970864e-02  +2.45727612119903648e-02  
 405 +1.35245960644945380e-02  +1.35714985206926569e-02  +2.34606400983732692e-02  
 406 +2.15171597499517128e-02  +1.29034331948550320e-02  +2.28647743462202860e-02  
 407 +2.12926261372335772e-02  +1.28653800428161803e-02  +2.20179425054867033e-02  
 408 +1.43286758186846989e-02  +1.36909809883408937e-02  +1.68275035476068806e-02  
 409 +1.49522210801997027e-02  +1.41184489782238323e-02  +1.61849187648315067e-02  
 410 +1.07673691458022233e-02  +1.49539051012680668e-02  +1.77150298537370188e-02  
 411 +9.94711129237014179e-03  +1.48490110502865879e-02  +1.80331641258684207e-02  
 412 +1.34472721441357291e-02  +1.05705188835977099e-02  +2.11064013391334543e-02  
 413 +1.31729426000007765e-02  +1.12096290515746443e-02  +2.10443482808087279e-02  
 414 +2.15461701202590457e-02  +1.11560003530429899e-02  +2.42090831202500072e-02  
 415 +2.25387395608123639e-02  +1.13700474063989573e-02  +2.38637282270521348e-02  
 416 +1.41761414375787282e-02  +1.26200906252546558e-02  +2.47749417666239015e-02  
 417 +1.32584099108227771e-02  +1.21695230030528807e-02  +2.44806871875908119e-02  
 418 +1.94195140151545466e-02  +1.47357633803943157e-02  +2.05786061267367003e-02  
 419 +1.90718462688872908e-02  +1.37052138554622765e-02  +2.14705404046278588e-02  
 420 +1.44462813600105752e-02  +1.44435955031995897e-02  +2.01750815830424902e-02  
 421 +1.40730900346525811e-02  +1.39001724917022038e-02  +2.04133864368582184e-02  
 422 +1.52998006919511844e-02  +1.07174535331490232e-02  +2.13282352245016196e-02  
 423 +1.63077761275001072e-02  +1.16998060152516334e-02  +2.06878957346506090e-02  
 424 +2.23434419367125048e-02  +1.45789966591922931e-02  +2.16989030150269574e-02  
 425 +2.20092936065290276e-02  +1.48841450943457201e-02  +2.13793303843583839e-02  
 426 +2.33096353318009673e-02  +1.66812101933729029e-02  +2.49551560183982543e-02  
 427 +2.35646888945329133e-02  +1.61928239432866244e-02  +2.60356243410328758e-02  
 428 +2.02532945592628320e-02  +9.23713696704069921e-03  +1.93436885760995582e-02  
 429 +2.10315748537179756e-02  +8.42004716756459409e-03  +1.78213568870773352e-02  
 430 +2.80330666018720857e-02  +1.32306483566843654e-02  +2.13732215631950682e-02  
 431 +2.90291562117677461e-02  +1.45130283324905740e-02  +2.01063142580516600e-02  
 432 +2.87349199052050162e-02  +1.08086501063990887e-02  +1.89142919907711385e-02  
 433 +2.92533650067156245e-02  +9.52756618789627960e-03  +1.82707843833872473e-02  
 434 +9.56389984073134462e-03  +1.51470177376132296e-02  +1.71662632419421479e-02  
 435 +9.34494888064547891e-03  +1.52405511679432597e-02  +1.70890939638509952e-02  
 436 +1.58515579979233261e-02  +1.31330550796485233e-02  +2.53990922319092816e-02  
 437 +1.66531351488323001e-02  +1.14909441961395069e-02  +2.63836086688273505e-02  
 438 +1.19725604500360207e-02  +1.59108635111381500e-02  +2.36827252130988597e-02  
 439 +1.22808102196212948e-02  +1.77062666855322161e-02  +2.26935885593698081e-02  
 440 +2.33088233979832984e-02  +9.52633294053302493e-03  +1.95150490886001650e-02  
 441 +2.28292504155642728e-02  +9.78752339426961285e-03  +1.92135924390669337e-02  
 442 +2.29588723223307124e-02  +1.66964770577493656e-02  +2.48182653422279222e-02  
 443 +2.29393680164540203e-02  +1.72257982268947084e-02  +2.56405493110125511e-02  
 444 +2.28209757938032352e-02  +8.68764960705965469e-03  +1.66480966240091961e-02  
 445 +2.14397280717303906e-02  +7.96241354789006817e-03  +1.60340450693435693e-02  
 446 +1.53299999999999999e-02  +1.46300000000000006e-02  +2.46750000000000025e-02  
 447 +1.46926160110101098e-02  +1.47772939440314246e-02  +2.44987859242984246e-02  
 448 +2.22201763626716162e-02  +1.01735424368851260e-02  +2.23562367444809403e-02  
 449 +2.30555998759952967e-02  +8.95103342555485411e-03  +2.24238204478952492e-02  
 450 +1.79054155421369231e-02  +1.33316086163377517e-02  +2.46140215880535640e-02  
 451 +1.70409892642455346e-02  +1.29164406715860918e-02  +2.50639532199496660e-02  
 452 +2.46480606895880805e-02  +8.82684652167070594e-03  +1.70509279968145445e-02  
 453 +2.46907506215395742e-02  +8.18275826748095930e-03  +1.70625250242638984e-02  
 454 +2.27373732131841318e-02  +9.66179961627867609e-03  +2.04184404761204724e-02  
 455 +2.24431258653208024e-02  +1.05058698366477122e-02  +1.99096670741207050e-02  
 456 +1.51259775874597185e-02  +1.48686332990672822e-02  +2.46376237635537697e-02  
 457 +1.42133947297640190e-02  +1.57728211297860701e-02  +2.52079223015068236e-02  
 458 +1.49918165294121424e-02  +8.81640317164601901e-03  +1.86329925537851090e-02  
 459 +1.34094250803283802e-02  +7.73756439608600660e-03  +1.79728841545969825e-02  
 460 +1.45840144526208134e-02  +1.67929026142492228e-02  +2.00221722765141392e-02  
 461 +1.33880421371435476e-02  +1.71960635588996359e-02  +1.94353530106345616e-02  
 462 +1.43360599062012858e-02  +1.53324090059357276e-02  +2.35399506889069077e-02  
 463 +2.49410440372215374e-02  +1.45959835777213220e-02  +2.47952951175214355e-02  
 464 +2.58826135450718926e-02  +1.51629926243132332e-02  +2.46752342157144609e-02  
 465 +1.53347186873628600e-02  +9.40170000903450473e-03  +2.10295463963071257e-02  
 466 +1.51184128544886651e-02  +8.62008089193114745e-03  +2.09047382925883519e-02  
 467 +2.13605100350360046e-02  +1.13069591484102980e-02  +2.43437898142184958e-02  
 468 +2.05805682936077775e-02  +1.05441927916349338e-02  +2.39435174576067590e-02  
 469 +1.12810177283711992e-02  +1.52169719705134137e-02  +1.84637873443344938e-02  
 470 +1.12720713070709813e-02  +1.66139810198252212e-02  +1.89725964355528312e-02  
 471 +1.85069988848899358e-02  +1.53580097352786233e-02  +2.00423568554446846e-02  
 472 +1.74104406616468130e-02  +1.35213854357696620e-02  +1.90344895392213047e-02  
 473 +1.84407929764302571e-02  +1.43666594079101158e-02  +2.48149681429226630e-02  
 474 +1.86062094501869765e-02  +1.50572174016471907e-02  +2.42502535184818818e-02  
 475 +2.36745468360716506e-02  +1.50102928976672493e-02  +2.49157895807822667e-02  
 476 +2.37022051584981942e-02  +1.42328563457535754e-02  +2.51206725149358337e-02  
 477 +1.48571061827948228e-02  +1.68027621005102726e-02  +1.94394501184089290e-02  
 478 +1.45291804951469278e-02  +1.81070250240146016e-02  +1.94089767473738933e-02  
 479 +1.57312606651491237e-02  +1.09466294807873746e-02  +2.22167956760110016e-02  
 480 +1.67020417135279008e-02  +9.42104178988329745e-03  +2.21058730676320335e-02  
 481 +1.78162418632993487e-02  +1.47561167619785667e-02  +2.15405298801624699e-02  
 482 +1.78812002221984921e-02  +1.40286513853265619e-02  +2.19214002273934346e-02  
 483 +2.05054941893747476e-02  +1.54719883552059418e-02  +1.79263570352633309e-02  
 484 +2.09132564728160865e-02  +1.51007745557248749e-02  +1.78172646967776557e-02  
 485 +1.10800408668112679e-02  +1.62689189813806749e-02  +2.18641195573100883e-02  
 486 +1.14563683628306993e-02  +1.64952347516837197e-02  +2.13817853031111442e-02  
 487 +2.71780866503561688e-02  +1.33221081670768689e-02  +2.22770711914233345e-02  
 488 +2.75871324238990481e-02  +1.48292472194894599e-02  +2.30878844607092341e-02  
 489 +1.60600107926288788e-02  +8.93722984198043642e-03  +1.74993113871846004e-02  
 490 +1.60212933928662281e-02  +8.60499650850182589e-03  +1.62905618580216766e-02  
 491 +2.69573485009391746e-02  +1.01541996216893415e-02  +1.87291265512816094e-02  
 492 +2.74115423339546006e-02  +1.00767520804188986e-02  +1.86203529225835301e-02  
 493 +2.04916650713667797e-02  +1.60553362798856424e-02  +1.82549474028736933e-02  
 494 +2.09336232012636084e-02  +1.62645493751979002e-02  +1.69513755497430370e-02  
 495 +1.84861833058464348e-02  +1.20266335546224037e-02  +2.59526333340375330e-02  
 496 +1.79440913403000404e-02  +1.17852637108878111e-02  +2.61260355036075261e-02  
 497 +2.27144155351877187e-02  +1.66650842921558622e-02  +1.70826800712001181e-02  
 498 +2.34498635230133735e-02  +1.68632296958739249e-02  +1.73227592138369239e-02  
 499 +2.56910925040997294e-02  +1.66937518598553117e-02  +2.25270284323906313e-02  
 500 +2.57206192710724701e-02  +1.84677407574146447e-02  +2.03746459004106283e-02  
 501 +1.19250979473647118e-02  +1.42118794642154146e-02  +2.32481250216073111e-02  
 502 +1.18167047353517213e-02  +1.45998631548131044e-02  +2.19397395276105488e-02  
 503 +2.30132325363956100e-02  +1.36501757103091610e-02  +2.19679129735023924e-02  
 504 +2.42214472241721497e-02  +1.26030750698088428e-02  +2.08635906834576598e-02  
 505 +2.31647311888243564e-02  +9.02200700921176532e-03  +1.64355157973849267e-02  
 506 +2.34087895623162345e-02  +9.64012737772678568e-03  +1.63014437272604000e-02  
 507 +2.01758443057130157e-02  +1.05759771137119724e-02  +2.52430842201229258e-02  
 508 +1.98963792118543974e-02  +1.05856196681134111e-02  +2.59536484521893478e-02  
 509 +3.00226485214088526e-02  +1.20061156952963356e-02  +1.90258513631351225e-02  
 510 +3.11615381429405439e-02  +1.28116597031743221e-02  +1.83665325100853989e-02  
 511 +2.49284537101209201e-02  +1.70062941799174853e-02  +2.32477959710958165e-02  
 512 +2.57650110199281780e-02  +1.73231543681692177e-02  +2.36920394883361057e-02  
 513 +2.65493397034143180e-02  +8.47310899534528886e-03  +1.58647783982133993e-02  
 514 +2.67305691703443177e-02  +8.03146328827542173e-03  +1.53180879111736064e-02  
 515 +1.39458931033568257e-02  +1.44318902285083869e-02  +2.47907351047419316e-02  
 516 +1.38152607960147378e-02  +1.40384372546020313e-02  +2.51157212950735009e-02  
 517 +2.12144197716023775e-02  +1.06055639708926806e-02  +2.46309509219025113e-02  
 518 +2.08413056116936272e-02  +9.26437942044169849e-03  +2.46154618833096736e-02  
 519 +2.58865143075478858e-02  +1.07931483286164021e-02  +1.96292759193732319e-02  
 520 +2.62979533481687636e-02  +1.15244295576105715e-02  +2.01411334476985400e-02  
 521 +1.89855416396502476e-02  +1.11718652614109515e-02  +2.43517811363721248e-02  
 522 +1.77653633101019469e-02  +1.10965153736645172e-02  +2.41019971652128850e-02  
 523 +2.18637548117103300e-02  +1.79122225733077123e-02  +1.86378169330963170e-02  
 524 +2.26126645371302303e-02  +1.89629148275830342e-02  +2.01544221708706110e-02  
 525 +1.17391642855203936e-02  +1.43582281722135548e-02  +2.28391707762032013e-02  
 526 +1.14117373709511534e-02  +1.43765546807481191e-02  +2.28992910024435892e-02  
 527 +2.68546300220786488e-02  +1.04517614910775072e-02  +1.84103475644471354e-02  
 528 +2.68681244037097568e-02  +1.02549621152649168e-02  +1.72823675425394681e-02  
 529 +1.14515695491166480e-02  +1.42228524022116054e-02  +1.80855900365894696e-02  
 530 +1.21991298347280154e-02  +1.33708638952444968e-02  +1.80315319386087636e-02  
 531 +2.36629666097343885e-02  +1.65052639652297564e-02  +2.53400803813436763e-02  
 532 +2.47210137391560697e-02  +1.63392932920651927e-02  +2.56910634852489175e-02  
 533 +2.31480995965110438e-02  +1.41685962292326991e-02  +2.23075567943624431e-02  
 534 +2.35384500311140894e-02  +1.54212746239443810e-02  +2.24818621011479980e-02  
 535 +1.84224520587359698e-02  +1.53415803903697821e-02  +2.01354527412116735e-02  
 536 +1.80568935135106724e-02  +1.43159152757105172e-02  +1.96377012626405625e-02  
 537 +1.59818263462845021e-02  +1.39653147835836367e-02  +2.49802027972274576e-02  
 538 +1.60022915648324153e-02  +1.34441916355012275e-02  +2.46559192632639056e-02  
 539 +1.45271506954918004e-02  +1.46773023970837666e-02  +1.91558894060183983e-02  
 540 +1.40741833376076212e-02  +1.47932633518377942e-02  +1.82798914818485883e-02  
 541 +1.51546739961713386e-02  +9.84944379701614518e-03  +2.22645990283581938e-02  
 542 +1.55232989431091928e-02  +9.69339441205414008e-03  +2.20357037067304661e-02  
 543 +1.48683594674978835e-02  +1.35721113341681320e-02  +2.52809802973483107e-02  
 544 +1.45034930448111263e-02  +1.28257712810556940e-02  +2.53308859559704010e-02  
 545 +2.39120701405538399e-02  +9.23256435125337227e-03  +1.83245973568165813e-02  
 546 +2.62477036299019195e-02  +8.44540542935389750e-03  +1.84871597792129264e-02  
 547 +2.21644789099560875e-02  +1.23382053985726485e-02  +2.04346246709990603e-02  
 548 +2.30475506317444172e-02  +1.17779547489781037e-02  +1.99186257492299894e-02  
 549 +2.45882864071576210e-02  +9.46014160405871801e-03  +2.05180179155116521e-02  
 550 +2.56995240299089309e-02  +9.08513857002096227e-03  +2.06616744374317866e-02  
 551 +1.89376051403948933e-02  +8.86969584188264902e-03  +1.81105230896836181e-02  
 552 +1.83783833319252805e-02  +8.81032233854620386e-03  +1.82832504485566996e-02  
 553 +2.15472479119340685e-02  +1.55692913124999555e-02  +2.37137607546906402e-02  
 554 +2.14689492518778044e-02  +1.62386088948751721e-02  +2.34109967977043990e-02  
 555 +2.16421750905059287e-02  +1.37873897194453424e-02  +2.28031246478747063e-02  
 556 +2.21787784910998063e-02  +1.35479278408620098e-02  +2.27571591560175000e-02  
 557 +1.38178106586257440e-02  +1.45168734189472758e-02  +2.07275016975465576e-02  
 558 +1.25812146988287851e-02  +1.45161618468639102e-02  +2.10245289972655243e-02  
 559 +2.19121451773542190e-02  +9.99717638356459500e-03  +2.19095861229833579e-02  
 560 +2.11387820530075515e-02  +1.04268430302858206e-02  +2.20065740585613928e-02  
 561 +1.10262665084143348e-02  +1.13359221043110945e-02  +2.08896603511299836e-02  
 562 +1.10519806223822910e-02  +1.09600856857057574e-02  +2.20654968484571661e-02  
 563 +2.43873958939091195e-02  +1.00432970897507551e-02  +2.00199903936948941e-02  
 564 +2.51367678596004368e-02  +1.00639070278069846e-02  +2.07008839922177036e-02  
 565 +2.09281667591301387e-02  +1.67869523627442140e-02  +2.40697316697391778e-02  
 566 +2.11825405834313446e-02  +1.71814637939462084e-02  +2.41285213254276744e-02  
 567 +2.71077675314089599e-02  +1.24871089731533706e-02  +2.21330669204321089e-02  
 568 +2.80854965962968085e-02  +1.17259549423305888e-02  +2.13221572958353402e-02  
 569 +1.31862871889040084e-02  +1.70560667429171219e-02  +2.04398057365079190e-02  
 570 +1.23800685920776778e-02  +1.66105094316644948e-02  +2.02642912279016318e-02  
 571 +2.26392513704478104e-02  +1.00148604994161478e-02  +2.00587476491156554e-02  
 572 +2.22937098007958308e-02  +1.08859457359873485e-02  +1.88420192705259087e-02  
 573 +2.36628485463064725e-02  +1.53308679875653799e-02  +2.54183110310119420e-02  
 574 +2.36151135324929803e-02  +1.55727510841932332e-02  +2.52395277763917958e-02  
 575 +2.27881052061492395e-02  +1.46597771582194555e-02  +2.12547910078867801e-02  
 576 +2.32728996202435923e-02  +1.42314109441089437e-02  +2.05611384796477621e-02  
 577 +2.52208985029531707e-02  +1.03258779706093505e-02  +1.97940988182928983e-02  
 578 +2.53016924750910505e-02  +1.12233394454303026e-02  +1.98915892016623061e-02  
 579 +2.03000000000000021e-02  +1.17599999999999996e-02  +2.49200000000000012e-02  
 580 +2.04184014375653269e-02  +1.13877804369605165e-02  +2.44362408925954087e-02  
 581 +2.85151732127365103e-02  +1.07814299444223306e-02  +1.87032677184522898e-02  
 582 +2.87761545866455741e-02  +1.04071407811793821e-02  +1.75405543480782362e-02  
 583 +1.07704079881249248e-02  +1.56980519508936808e-02  +1.76126834011773453e-02  
 584 +1.03631099656285499e-02  +1.73016437633844063e-02  +1.67769153054966244e-02  
 585 +2.04682164128496477e-02  +1.45100833818391679e-02  +1.70296625565122713e-02  
 586 +1.98315871469690146e-02  +1.33492893338296170e-02  +1.60049275392759108e-02  
 587 +1.09905379895577238e-02  +1.31734343154210863e-02  +2.33688937226807260e-02  
 588 +1.12212215881175234e-02  +1.25472110234607654e-02  +2.31453874416676746e-02  
 589 +1.42385498905109945e-02  +1.72766556800008006e-02  +2.03709318720951306e-02  
 590 +1.44466106857715285e-02  +1.78962259247068163e-02  +2.16211591762545084e-02  
 591 +2.42640211893172218e-02  +9.58223361304460369e-03  +2.02815347727883476e-02  
 592 +2.46804186730463990e-02  +8.44107236756637229e-03  +2.03993260762578080e-02  
 593 +1.96967006678302088e-02  +1.32339497331358299e-02  +1.98475283939805631e-02  
 594 +2.03166523899655817e-02  +1.30237260877366090e-02  +1.98534685262405086e-02  
 595 +1.32547138311415735e-02  +1.51196607091968940e-02  +2.42642351688420292e-02  
 596 +1.32663740099571333e-02  +1.48899401498497532e-02  +2.33836259123220529e-02  
 597 +2.94305722613966494e-02  +1.16157774044718144e-02  +1.92367987430391262e-02  
 598 +2.98931962741632376e-02  +1.16102129972807614e-02  +1.97455161293820548e-02  
 599 +8.55256165834961807e-03  +1.39773388780829646e-02  +2.12888665611483917e-02  
 600 +7.83562335848804470e-03  +1.31626275143122279e-02  +2.06346456395932534e-02  
 601 +2.44448572117513460e-02  +8.74762656263402064e-03  +1.62169386980922960e-02  
 602 +2.43082803789049957e-02  +8.25198323797076208e-03  +1.60264197463476296e-02  
 603 +1.32450911181376078e-02  +1.31139607881940144e-02  +1.96277648521641715e-02  
 604 +1.28476904960985964e-02  +1.30275893821298217e-02  +1.87677539695819198e-02  
 605 +1.36927843627217879e-02  +1.71527479400191314e-02  +2.03324999365952566e-02  
 606 +1.30108365211561300e-02  +1.75584731007747408e-02  +2.03975009604301059e-02  
 607 +2.01606442675426913e-02  +1.24949684130311097e-02  +2.50279741063746640e-02  
 608 +2.05857333435447293e-02  +1.22848624543063986e-02  +2.63745546666346448e-02  
 609 +2.49052714949960959e-02  +1.01120866956987982e-02  +1.77437991587041551e-02  
 610 +2.47284270012464100e-02  +1.07018497889807551e-02  +1.76552615806775358e-02  
 611 +1.77239106110050788e-02  +1.31108459587601436e-02  +2.41342592300326474e-02  
 612 +1.70958381553027138e-02  +1.34080399081480759e-02  +2.35463325345682643e-02  
 613 +2.14000577593022323e-02  +1.64514619962776269e-02  +1.79742974296055076e-02  
 614 +2.19934811050421265e-02  +1.59963454448697404e-02  +1.81200118178090827e-02  
 615 +2.88681977241351598e-02  +1.08227327218642869e-02  +1.89034862293230160e-02  
 616 +2.94078485584527496e-02  +1.06667248356554552e-02  +1.95712150566175053e-02  
 617 +2.45543020067171061e-02  +8.89190597115877349e-03  +1.66672028363362111e-02  
 618 +2.51879904879072254e-02  +9.33061842711827884e-03  +1.58782929101718463e-02  
 619 +1.80710178560322746e-02  +1.07197733573733515e-02  +2.37447407221192848e-02  
 620 +1.89310994756104779e-02  +8.93364100712856594e-03  +2.37129555876665482e-02  
 621 +2.20821061872972513e-02  +9.14891426651370278e-03  +2.05902446139319927e-02  
 622 +2.34149208802434255e-02  +1.41820086830130032e-02  +2.22740562555572806e-02  
 623 +2.41631222121520411e-02  +1.36081979761016152e-02  +2.20777990869589977e-02  
 624 +1.96357387979831828e-02  +1.45681212942412545e-02  +2.05679561658989631e-02  
 625 +2.04638408914947396e-02  +1.47068189196670369e-02  +1.98977955004841431e-02  
 626 +2.37345452073273108e-02  +1.46752780251658173e-02  +2.51016388633437532e-02  
 627 +2.40866548044411863e-02  +1.30188059632652328e-02  +2.61961230878524631e-02  
 628 +2.42292282771894053e-02  +1.47302378621303777e-02  +2.22191978833511279e-02  
 629 +2.51058673176070869e-02  +1.53978321490397287e-02  +2.26191436911245408e-02  
 630 +1.73383992119886809e-02  +1.01115189991341781e-02  +2.16466529449588843e-02  
 631 +1.79623848956155206e-02  +8.72345340971422516e-03  +2.21256738948428823e-02  
 632 +2.70975664808224305e-02  +1.00196400149440788e-02  +1.86204880814048838e-02  
 633 +2.86122347729391296e-02  +8.79601936851793359e-03  +1.81497108784113154e-02  
 634 +1.96587506849489821e-02  +8.27923751046138849e-03  +1.63073977360472730e-02  
 635 +1.86634934902747442e-02  +7.81108413858235939e-03  +1.46239771155638760e-02  
 636 +2.28119505559647960e-02  +9.77361305305636009e-03  +2.23206715193200768e-02  
 637 +2.45005349820248131e-02  +9.24131503626558770e-03  +2.21402243247591606e-02  
 638 +2.54049397214887764e-02  +1.42935989916095057e-02  +2.47510286970360933e-02  
 639 +2.68664067384304303e-02  +1.42247193271979131e-02  +2.43906602997906834e-02  
 640 +1.13804020459369326e-02  +1.60240576683311625e-02  +1.86097456780659892e-02  
 641 +1.16953172231769459e-02  +1.75252925861499390e-02  +1.87487736303399780e-02  
 642 +2.60113084042860876e-02  +1.04897911954083146e-02  +1.95319367870915826e-02  
 643 +2.67424785146394388e-02  +1.00195608749885316e-02  +2.08876673737320787e-02  
 644 +9.22701119116734955e-03  +1.48523819027111884e-02  +1.74555410679776354e-02  
 645 +8.63442085988861373e-03  +1.40788343551598496e-02  +1.76637720450201416e-02  
 646 +1.52619308885553317e-02  +1.21023746635829238e-02  +2.31596980168252246e-02  
 647 +1.58183989242172175e-02  +1.29085097967984366e-02  +2.27024534150948205e-02  
 648 +1.84208369723030223e-02  +1.10498574793136076e-02  +2.44091509900940598e-02  
 649 +1.72904726304969752e-02  +1.06142582302117469e-02  +2.49774865195794213e-02  
 650 +2.18934528682042349e-02  +9.24878164415945427e-03  +1.96362370484863165e-02  
 651 +2.32912954097414596e-02  +1.09976991374505870e-02  +2.36719601949862968e-02  
 652 +2.44609442596542444e-02  +1.01027319937557290e-02  +2.42692118287284285e-02  
 653 +9.57067638041318898e-03  +1.14467712045659351e-02  +2.09613452720661605e-02  
 654 +8.97539523318397793e-03  +1.19155901456030680e-02  +2.10291450914725786e-02  
 655 +1.55029422632063651e-02  +1.44132645476793813e-02  +2.47558332534153977e-02  
 656 +1.53021643674012726e-02  +1.37995101739924741e-02  +2.40949908031176489e-02  
 657 +1.42638522991766405e-02  +1.36515429970435701e-02  +1.73557468315718201e-02  
 658 +1.36433744143789545e-02  +1.29075515956690468e-02  +1.65661906554268358e-02  
 659 +9.98876683612418687e-03  +1.57965032967388938e-02  +1.62419555982070349e-02  
 660 +9.17297256885959630e-03  +1.60281332173473103e-02  +1.59161250668234840e-02  
 661 +1.21677979126939683e-02  +1.57567208577373552e-02  +2.37994973914750600e-02  
 662 +1.15461273924411453e-02  +1.70937841354038694e-02  +2.36133663743022387e-02  
 663 +2.40320423751343784e-02  +9.15827681440694631e-03  +1.80177680205272847e-02  
 664 +2.47598496224384033e-02  +9.11987092448661614e-03  +1.77280648967620413e-02  
 665 +1.77519969835530853e-02  +1.30827851870291244e-02  +2.48205664314535175e-02  
 666 +1.80869092197839150e-02  +1.28541352927435612e-02  +2.49917306340691377e-02  
 667 +2.32831259867974476e-02  +1.41757870697533459e-02  +2.23089763940623985e-02  
 668 +2.38584428580493509e-02  +1.42297016337810944e-02  +2.33923063759661903e-02  
 669 +9.42029470038405203e-03  +1.44562086856313918e-02  +1.92012760264279464e-02  
 670 +9.41921781900642748e-03  +1.49927598847274662e-02  +1.94732544720574649e-02  
 671 +1.92492252400792568e-02  +1.35439552416451708e-02  +2.48843465970939523e-02  
 672 +1.87237161893473482e-02  +1.24485840324986500e-02  +2.43842338929685237e-02  
 673 +2.20884161219617459e-02  +1.81857662037529372e-02  +1.87544528229910551e-02  
 674 +2.28375916097069004e-02  +1.81533246125627663e-02  +1.89554603503185523e-02  
 675 +1.44145587143515476e-02  +1.45211065899513003e-02  +2.03131285304911022e-02  
 676 +1.48606707660388221e-02  +1.47053912845742304e-02  +2.09459040205241254e-02  
 677 +1.94240427439653189e-02  +1.47552228582574774e-02  +1.81836388300645677e-02  
 678 +1.97597814645156279e-02  +1.47013634236936967e-02  +1.72724562493583519e-02  
 679 +2.34570383211269856e-02  +9.47583287122436696e-03  +1.92079522771247159e-02  
 680 +2.39258226857496786e-02  +1.05415502810193729e-02  +1.86149788020120756e-02  
 681 +1.67543848061416402e-02  +1.05109266924119371e-02  +2.17930358033615705e-02  
 682 +1.80352398532671009e-02  +1.06386846543303198e-02  +2.14764063905581691e-02  
 683 +2.01508665470720091e-02  +1.49828286933570611e-02  +2.47016279129122183e-02  
 684 +2.00337495752044292e-02  +1.53804683241736909e-02  +2.55333124927666563e-02  
 685 +2.42164189083561854e-02  +1.17253270187325925e-02  +2.46224616742579498e-02  
 686 +2.40095189197222468e-02  +1.19206915560620182e-02  +2.52409675073426119e-02  
 687 +2.28930126734302707e-02  +1.53953061700304629e-02  +2.48715857168636395e-02  
 688 +2.27795412678878928e-02  +1.52678804205868355e-02  +2.62516033171745940e-02  
 689 +1.47225433340579560e-02  +8.79264992114630294e-03  +1.85656550815260640e-02  
 690 +1.39222406033401424e-02  +9.16363396123594069e-03  +1.85083625517246317e-02  
 691 +1.17769007289744831e-02  +1.47162088749497981e-02  +2.43231326555106084e-02  
 692 +1.13831951461949472e-02  +1.52142160551790983e-02  +2.34660288531887314e-02  
 693 +2.20943847925871677e-02  +1.68863067956157853e-02  +2.52759748621741200e-02  
 694 +1.00601725149287516e-02  +1.37597966383797635e-02  +1.88486179940402961e-02  
 695 +8.65593000126512607e-03  +1.31186073661423031e-02  +1.87392312388838071e-02  
 696 +2.30741107562876906e-02  +1.06519134100520451e-02  +2.33522647395681265e-02  
 697 +2.31528989621763368e-02  +9.91838710146311642e-03  +2.28878885406446422e-02  
 698 +2.61140556930267546e-02  +1.29414832130712674e-02  +2.23434548204804254e-02  
 699 +2.60218760287691600e-02  +1.42637199321770398e-02  +2.12840315682267314e-02  
 700 +2.13885670197486201e-02  +1.24739021629509117e-02  +2.03036387182378326e-02  
 701 +2.11115748177195840e-02  +1.28102783817734649e-02  +1.88389391108293516e-02  
 702 +2.15947025684434316e-02  +1.01681114720758234e-02  +2.18683037282394153e-02  
 703 +2.05239345321045694e-02  +1.03640728214821187e-02  +2.12127741545910485e-02  
 704 +1.13552338625457511e-02  +1.61604562727370553e-02  +2.29324648536442348e-02  
 705 +1.04394728879698487e-02  +1.59983337057612827e-02  +2.29399725708494470e-02  
 706 +2.09306760793536162e-02  +1.22847072788269500e-02  +2.54894688943178190e-02  
 707 +1.41485122479900645e-02  +1.53637693533369719e-02  +1.88276425115699725e-02  
 708 +1.33743522197657481e-02  +1.56815280569376873e-02  +1.86801484066342408e-02  
 709 +2.19083329961812130e-02  +9.86175126045171248e-03  +2.15955374589097172e-02  
 710 +2.08157265162577029e-02  +9.03532043640248306e-03  +2.16909744391755484e-02  
 711 +1.52004433038276741e-02  +1.61834983202729689e-02  +1.98228977952925253e-02  
 712 +1.60633252354737792e-02  +1.71408264142333989e-02  +2.08796953873850132e-02  
 713 +2.62756709801637393e-02  +1.24262959009014996e-02  +2.24967057108045355e-02  
 714 +2.64939240859347926e-02  +1.20283160489807351e-02  +2.26575321147192005e-02  
 715 +1.80285821727493821e-02  +1.09155227874323194e-02  +2.47676214299424255e-02  
 716 +1.82116341101030838e-02  +1.09937546186853370e-02  +2.50383719948539460e-02  
 717 +2.95931330880590433e-02  +1.17451129810490600e-02  +1.94725411263146179e-02  
 718 +2.99274399903342002e-02  +1.24965454530631889e-02  +2.00503889437977818e-02  
 719 +2.61981147705411047e-02  +1.05300565524380305e-02  +1.94541181065770730e-02  
 720 +2.59680936820486652e-02  +1.06742828453074666e-02  +1.83432957608157150e-02  
 721 +2.09902668477833752e-02  +1.64003462258544910e-02  +1.82614405216217149e-02  
 722 +2.05902743987638852e-02  +1.64136448544285468e-02  +1.77975534077338786e-02  
 723 +1.97513253550701193e-02  +7.94422576726570330e-03  +1.51762427599445356e-02  
 724 +2.06353267283197403e-02  +7.46834790804237498e-03  +1.43099407182539773e-02  
 725 +1.17523727969262356e-02  +1.47548329765416035e-02  +1.92478934441452608e-02  
 726 +1.18029466464277429e-02  +1.50348705118595778e-02  +1.91447493987728090e-02  
 727 +2.57346370209906895e-02  +1.69836378592482483e-02  +2.20574160440905956e-02  
 728 +2.53758389572756489e-02  +1.83576794903027307e-02  +2.12484119876376956e-02  
 729 +2.72701646002181455e-02  +1.64282010672951971e-02  +2.11917583441699996e-02  
 730 +2.72017266729694916e-02  +1.66923761831630872e-02  +2.12206695636653966e-02  
 731 +2.60508397623487147e-02  +1.27204794396968187e-02  +2.25145842034835640e-02  
 732 +2.56173842368062066e-02  +1.32888532257622004e-02  +2.25098947310302527e-02  
 733 +1.33306672062534076e-02  +1.50720997101914320e-02  +2.38080790762491244e-02  
 734 +1.36613077921257254e-02  +1.50270926553975250e-02  +2.23779257142992342e-02  
 735 +1.91207084307469938e-02  +1.53809738238658809e-02  +1.90843487666991739e-02  
 736 +1.89722868340312656e-02  +1.56981567103816715e-02  +1.87473485170301518e-02  
 737 +1.37082645520883763e-02  +1.21083921607034808e-02  +2.54230914456893935e-02  
 738 +2.37482309028250425e-02  +9.30923459390410428e-03  +1.86166536436188530e-02  
 739 +2.31051417721319235e-02  +8.10904275102031398e-03  +1.84838333814264233e-02  
 740 +1.43934287599444318e-02  +1.39209938039772732e-02  +1.86278933076522331e-02  
 741 +1.44856819084728163e-02  +1.36076872189847507e-02  +1.83284796200875420e-02  
 742 +1.11870954877580000e-02  +1.67515376665455414e-02  +2.22094378454097061e-02  
 743 +1.16699568260059550e-02  +1.72170647251356120e-02  +2.19920266794938132e-02  
 744 +2.58959978724700828e-02  +1.30253183346714981e-02  +2.25421962487834041e-02  
 745 +2.56139073376587950e-02  +1.41807578361193374e-02  +2.28576146184249693e-02  
 746 +2.22245882546408362e-02  +1.66793396591488445e-02  +1.73854241544371263e-02  
 747 +2.27461245850597536e-02  +1.75333958205563870e-02  +1.72011752822227929e-02  
 748 +1.42701096835951610e-02  +1.74515515490080222e-02  +1.85307476598883143e-02  
 749 +1.24267468704664912e-02  +1.80548215027758509e-02  +1.66974233345343198e-02  
 750 +2.55707483618566773e-02  +1.67090845588158954e-02  +2.26608359283664920e-02  
 751 +2.55737125478628161e-02  +1.62111161775507738e-02  +2.22356599371152028e-02  
 752 +1.16821637283364074e-02  +1.42984451419773412e-02  +2.24140023959918319e-02  
 753 +1.12993598630195084e-02  +1.37777498080362409e-02  +2.16586868355525645e-02  
 754 +1.56179512239397415e-02  +1.11299806250124873e-02  +2.42537419303689508e-02  
 755 +1.62482363394393647e-02  +1.07910011670978301e-02  +2.37233726510055407e-02  
 756 +2.03792447367906054e-02  +1.47360726206937961e-02  +2.44415665488926619e-02  
 757 +2.02052942119733542e-02  +1.54850798668858900e-02  +2.37292410177802615e-02  
 758 +1.44395435908961992e-02  +1.73062307416717645e-02  +1.87487137816791799e-02  
 759 +1.47367857210676401e-02  +1.73167681011986464e-02  +1.82280494345621880e-02  
 760 +1.41486026960904003e-02  +1.14714322593042900e-02  +2.45654467248629139e-02  
 761 +1.43048286564213967e-02  +1.11789950182878683e-02  +2.38365344196090588e-02  
 762 +1.47182835511551202e-02  +1.43135148236400080e-02  +1.94388398043477545e-02  
 763 +1.51237411815420240e-02  +1.40915615986135587e-02  +1.88166434621285482e-02  
 764 +1.94777058540676652e-02  +1.34304963653262693e-02  +1.99835153854788124e-02  
 765 +1.84817966908017509e-02  +1.25627206219302793e-02  +2.01513244502937588e-02  
 766 +1.42142441985355691e-02  +1.44220790841806615e-02  +2.10994111381014593e-02  
 767 +1.63427135517324497e-02  +1.44651823702435459e-02  +2.11729128630805535e-02  
 768 +2.30538804279039229e-02  +1.10146294135181309e-02  +2.44081146394965823e-02  
 769 +2.33237473482699499e-02  +1.12343592021632525e-02  +2.53997815582321582e-02  
 770 +2.21423764152468769e-02  +1.63209043829984045e-02  +2.40804082553692858e-02  
 771 +2.29504043755637786e-02  +1.62990560418373974e-02  +2.34183835396603347e-02  
 772 +1.11292794031333901e-02  +1.37725265021398525e-02  +2.37112516199788279e-02  
 773 +1.12287651923114289e-02  +1.27233406125212938e-02  +2.42349483086508090e-02  
 774 +1.11447292283178168e-02  +1.53397584808384370e-02  +1.86094154403503333e-02  
 775 +9.43309866353526580e-03  +1.60828356199207399e-02  +1.97902370986441194e-02  
 776 +1.92369937678362815e-02  +8.95075081275347080e-03  +1.84786488052269618e-02  
 777 +1.90058740809988004e-02  +9.23535146486335889e-03  +1.98569528170947571e-02  
 778 +1.42229639397242220e-02  +1.43982412454264040e-02  +2.11769307239415942e-02  
 779 +1.37353120144579361e-02  +1.36168002128698399e-02  +2.21566432900951529e-02  
 780 +1.48858508207493807e-02  +1.11092405377256637e-02  +2.12585403745897544e-02  
 781 +1.47935498237954637e-02  +1.15954376437211164e-02  +2.09381714624437866e-02  
 782 +1.60081567545157372e-02  +1.09365111708170891e-02  +2.20834837422029945e-02  
 783 +1.65967950214255706e-02  +1.08867221825692390e-02  +2.22109347627150212e-02  
 784 +1.24052276870460776e-02  +1.67985051039721590e-02  +2.31425564738296646e-02  
 785 +1.32261031634325864e-02  +1.76617152256606305e-02  +2.25529656124197238e-02  
 786 +2.62612419293118890e-02  +1.36840109121225250e-02  +2.19573666594042385e-02  
 787 +2.67829693828259552e-02  +1.44729735541549945e-02  +2.18968973648612682e-02  
 788 +2.27186995008578675e-02  +8.70279649537752595e-03  +1.50333858121831521e-02  
 789 +2.23654960201830691e-02  +8.50307616342230177e-03  +1.50686654555260129e-02  
 790 +2.42328010002056532e-02  +1.13545801943927410e-02  +2.34128336142159534e-02  
 791 +2.44438552386690537e-02  +1.16405781857635577e-02  +2.32410173681381477e-02  
 792 +2.14933255372533015e-02  +1.23029931500330172e-02  +2.24293036740646629e-02  
 793 +2.09638406233033717e-02  +1.18517379106973138e-02  +2.25757870262889154e-02  
 794 +1.87480746746762315e-02  +1.10463027735492898e-02  +2.44213642106913612e-02  
 795 +1.81590217967522796e-02  +9.24892451783531667e-03  +2.55133449382503145e-02  
 796 +2.22699890389009940e-02  +9.67892259021559814e-03  +2.08858915297409041e-02  
 797 +2.27835259296028554e-02  +1.04883980495979762e-02  +2.09840139054895750e-02  
 798 +2.04727947361898373e-02  +9.00274538649221447e-03  +1.85083356654384343e-02  
 799 +2.01440469343735842e-02  +9.00480602401234655e-03  +1.81492635386668391e-02  
# numEdges
 799
# id   initNode   termNode parentEdge nDau   dauEdges      ...   radiusRelativeToParent    flowThroughEdge
   0          0          1 2147483646    2         10         52 +6.40694333333333404e-04  +nan                        # rad = +6.40694333333333404e-04 , len = +0                       
   1          2        706        125    2 2147483645 2147483645 +1.85765180400012386e-01  +nan                        # rad = +7.65809375292465398e-05 , len = +1.28169309071792859e-03 
   2          3        543          3    2        547        548 +2.76948516448688120e-01  +nan                        # rad = +7.68463422576452689e-05 , len = +1.74916061010739487e-04 
   3          4          3        121    2          2          4 +8.46559012244666675e-01  +nan                        # rad = +2.77475190129364844e-04 , len = +3.56931365951494316e-04 
   4          3         62          3    2         83         84 +9.92868568798066953e-01  +nan                        # rad = +2.75496394900714037e-04 , len = +6.80804186062594825e-04 
   5          2        607        125    2        611        612 +9.94120187534587640e-01  +nan                        # rad = +4.09821990397852046e-04 , len = +4.77531345286211141e-04 
   6          6        426        447    2        431        432 +5.19114232518988472e-01  +nan                        # rad = +1.15937372170007321e-04 , len = +2.62898799356669198e-04 
   7          7        693        173    2 2147483645 2147483645 +2.95239903581136220e-01  +nan                        # rad = +6.79481117214415808e-05 , len = +8.00293487913052506e-04 
   8          7        442        173    2        447        448 +9.81998094133112120e-01  +nan                        # rad = +2.26002364182667010e-04 , len = +9.95607757151857403e-04 
   9          8        151         89    2        165        166 +9.84230117121831949e-01  +nan                        # rad = +2.62069392585831818e-04 , len = +3.08005804333308483e-04 
  10          1        289          0    2        297        298 +7.87665961306693974e-01  +nan                        # rad = +5.04653117968751502e-04 , len = +1.81242641971259607e-03 
  11          4        225        121    2        235        236 +7.32671259526758600e-01  +nan                        # rad = +2.40146397473768499e-04 , len = +7.39094803591758926e-04 
  12          6         56        447    2         77         78 +9.51008830928601889e-01  +nan                        # rad = +2.12395380171549855e-04 , len = +2.82750768122086351e-04 
  13          9        181         15    2        193        194 +9.86203511225575147e-01  +nan                        # rad = +3.33336465637342210e-04 , len = +1.68923832635290165e-04 
  14          9        655         15    2        657        658 +3.44319355614655320e-01  +nan                        # rad = +1.16379830070250062e-04 , len = +2.85540355578884893e-04 
  15         10          9         52    2         13         14 +6.66159489704440388e-01  +nan                        # rad = +3.37999674350275125e-04 , len = +1.30395552071380289e-03 
  16         10         16         52    2         28         29 +8.15806894571105778e-01  +nan                        # rad = +4.13928599621216163e-04 , len = +3.63663305820095166e-03 
  17         11        671        171    2        673        674 +8.48674627348974364e-01  +nan                        # rad = +4.14680050842905251e-04 , len = +3.39413371164421840e-04 
  18         11         12        171    2         20         21 +7.29574822928349964e-01  +nan                        # rad = +3.56485412566985484e-04 , len = +5.81463670404268286e-04 
  19          8        565         89    2        569        570 +3.49347306714544947e-01  +nan                        # rad = +9.30201533965498845e-05 , len = +1.49417345777797276e-03 
  20         12        295         18    2        303        304 +7.77336612332837795e-01  +nan                        # rad = +2.77109162950894524e-04 , len = +4.30923694403380548e-04 
  21         12         53         18    2         75         76 +8.09416149376015137e-01  +nan                        # rad = +2.88545049948689468e-04 , len = +1.51639687049390324e-03 
  22          5        349        611    2        355        356 +9.72680863905061144e-01  +nan                        # rad = +3.98161433882619298e-04 , len = +5.54171926601240510e-04 
  23         13         14        419    2         25         50 +5.86531722714435655e-01  +nan                        # rad = +2.31995052008711849e-04 , len = +7.03491293478465045e-04 
  24         13        173        419    2        185        186 +9.27629400971403673e-01  +nan                        # rad = +3.66911835777973723e-04 , len = +1.52384779295359975e-03 
  25         14         39         23    2         61         62 +9.67968693692408233e-01  +nan                        # rad = +2.24563947435975049e-04 , len = +2.20895583471597675e-04 
  26         15         27        709    2         53         54 +6.07986315574096103e-01  +nan                        # rad = +2.19689091619396060e-04 , len = +6.50865505565529040e-04 
  27         15        171        709    2        183        184 +9.18647770684978493e-01  +nan                        # rad = +3.31943152485922235e-04 , len = +5.87143432057242643e-05 
  28         16         17         16    2         30         31 +6.69077759600628874e-01  +nan                        # rad = +2.76950420069189051e-04 , len = +2.32163735324878058e-03 
  29         16         19         16    2         32         33 +8.65817051611480260e-01  +nan                        # rad = +3.58386439701710298e-04 , len = +1.52239942196520954e-03 
  30         17        375         28    2        381        382 +7.03365041531765378e-01  +nan                        # rad = +1.94797243714204984e-04 , len = +3.97057497773005516e-04 
  31         17        535         28    2        539        540 +8.67139755351152508e-01  +nan                        # rad = +2.40154719503195486e-04 , len = +1.25982663788727856e-04 
  32         19        711         29    2        711        712 +5.35615572047745570e-01  +nan                        # rad = +1.91957357914986418e-04 , len = +1.04066811496947493e-03 
  33         19         21         29    2         35         36 +9.24176611180262175e-01  +nan                        # rad = +3.31212365336485998e-04 , len = +6.49153294684697078e-04 
  34         20        170        151    2 2147483645 2147483645 +4.44531144448583659e-01  +nan                        # rad = +8.50889504800305199e-05 , len = +2.06060583307917430e-03 
  35         21         23         33    2         46         47 +8.35501914102547483e-01  +nan                        # rad = +2.76728565213066248e-04 , len = +3.66481923155835901e-03 
  36         21         22         33    2         37         38 +7.34729791822174017e-01  +nan                        # rad = +2.43351592232606185e-04 , len = +7.44110206891424649e-04 
  37         22        185         36    2        197        198 +6.05961288319969538e-01  +nan                        # rad = +1.47461644343985926e-04 , len = +2.64514587655410209e-04 
  38         22        762         36    2        761        762 +9.19530963752433150e-01  +nan                        # rad = +2.23769324136337445e-04 , len = +6.67346465877071245e-05 
  39         20         60        151    2         81         82 +9.59148071949976533e-01  +nan                        # rad = +1.83593216845142742e-04 , len = +2.12421380382622716e-04 
  40         18        341        735    2        347        348 +4.88759981860772741e-01  +nan                        # rad = +1.13484242586420555e-04 , len = +2.76345925892139703e-04 
  41         18         32        735    2         57         58 +9.55422196611305452e-01  +nan                        # rad = +2.21837647018274147e-04 , len = +1.21574640642421869e-03 
  42         24        227         45    2        237        238 +9.43894118335455556e-01  +nan                        # rad = +1.61688789892553249e-04 , len = +4.12451794182032839e-04 
  43         25        529        207    2        533        534 +7.90007426074919139e-01  +nan                        # rad = +1.69720222052549926e-04 , len = +1.31010603380084728e-04 
  44         24        395         45    2 2147483645 2147483645 +5.03504089668353361e-01  +nan                        # rad = +8.62501051579755577e-05 , len = +1.36711246554466247e-03 
  45         25         24        207    2         42         44 +7.97359573957625023e-01  +nan                        # rad = +1.71299711219399483e-04 , len = +9.72471079261486406e-04 
  46         23        402         35    2        407        408 +7.89936276127295001e-01  +nan                        # rad = +2.18597932302458874e-04 , len = +2.05351275024974521e-04 
  47         23        196         35    2        207        208 +7.95762928099773337e-01  +nan                        # rad = +2.20210333342798684e-04 , len = +1.87586877324966421e-04 
  48         26        123        583    2        139        140 +9.17610637908641391e-01  +nan                        # rad = +1.58847893171436326e-04 , len = +1.81720440060553686e-04 
  49         26        507        583    2        511        512 +5.93545517016059621e-01  +nan                        # rad = +1.02748868620613113e-04 , len = +9.22149890736526675e-04 
  50         14        208         23    2        219        220 +4.53144672003787885e-01  +nan                        # rad = +1.05127321748989415e-04 , len = +1.77181486621563381e-04 
  51          5        579        611    2        583        584 +4.28495843518132247e-01  +nan                        # rad = +1.75402360423710881e-04 , len = +3.83405790253615820e-04 
  52          1         10          0    2         15         16 +7.91930701572310491e-01  +nan                        # rad = +5.07385512890070429e-04 , len = +0                       
  53         27         66         26    2         87         88 +4.44804534215041014e-01  +nan                        # rad = +9.77187040698909324e-05 , len = +3.73687737599096915e-04 
  54         27        229         26    2        239        240 +9.69759725564818598e-01  +nan                        # rad = +2.13045633198409806e-04 , len = +1.32265240481400513e-03 
  55         30        106         81    2 2147483645 2147483645 +6.71387983577232395e-01  +nan                        # rad = +7.59395301369943408e-05 , len = +1.46505378355072800e-03 
  56         30         31         81    2 2147483645 2147483645 +8.52888263960142945e-01  +nan                        # rad = +9.64687119948126750e-05 , len = +5.10871177119935366e-03 
  57         32        483         41    2        487        488 +6.01029533424333628e-01  +nan                        # rad = +1.33330977483345350e-04 , len = +5.64745240202509861e-04 
  58         32        493         41    2        497        498 +9.13333642678135105e-01  +nan                        # rad = +2.02611786234346646e-04 , len = +3.38727943437218686e-04 
  59         37        231        303    2        241        242 +9.94309633518898894e-01  +nan                        # rad = +2.74424879471065744e-04 , len = +2.07928958974194534e-04 
  60         37         38        303    2 2147483645 2147483645 +2.56997728367645450e-01  +nan                        # rad = +7.09301894039109581e-05 , len = +2.29742794763677450e-03 
  61         39        696         25    2        697        698 +4.44792491296206960e-01  +nan                        # rad = +9.98843576353578190e-05 , len = +5.07241383750038763e-04 
  62         39        651         25    2        653        654 +9.67325979006399272e-01  +nan                        # rad = +2.17226540303046197e-04 , len = +5.49428914271177780e-04 
  63         41        243         71    2        253        254 +6.62885028417756983e-01  +nan                        # rad = +1.26949370758602483e-04 , len = +7.74616988039112764e-04 
  64         41        691         71    2        693        694 +8.87823258091966383e-01  +nan                        # rad = +1.70027378999118632e-04 , len = +7.71506365048667221e-04 
  65         43        137        123    2        151        152 +9.93761772940039978e-01  +nan                        # rad = +2.09526673126239345e-04 , len = +1.41794888465959459e-04 
  66         43         44        123    2 2147483645 2147483645 +2.64945651666509685e-01  +nan                        # rad = +5.58616586636370048e-05 , len = +6.89362948080461148e-04 
  67         45        621        115    2 2147483645 2147483645 +1.90348435263283433e-01  +nan                        # rad = +6.29337999099540318e-05 , len = +7.00173996604490996e-04 
  68         45        796        115    2        795        796 +9.96915380210288249e-01  +nan                        # rad = +3.29604354133674151e-04 , len = +2.39352457407433241e-04 
  69         47        262        681    2        271        272 +4.92803580729278656e-01  +nan                        # rad = +1.21022496708432246e-04 , len = +1.37293567940950634e-03 
  70         47        738        681    2        737        738 +9.58400114590607699e-01  +nan                        # rad = +2.35363498255750206e-04 , len = +3.39664162865411254e-04 
  71         49         41        341    2         63         64 +8.30545956910597183e-01  +nan                        # rad = +1.91510390665510210e-04 , len = +5.33535423136772914e-05 
  72         49        379        341    2        385        386 +7.51188738993301963e-01  +nan                        # rad = +1.73211906783895034e-04 , len = +5.50668154706598911e-04 
  73         51        245        415    2        255        256 +9.14995766177198355e-01  +nan                        # rad = +1.70019323074557815e-04 , len = +4.00742848232828370e-04 
  74         51        659        415    2        661        662 +6.16179909411463611e-01  +nan                        # rad = +1.14495055565088887e-04 , len = +1.52754150121888399e-03 
  75         53        192         21    2        203        204 +9.13892366198944761e-01  +nan                        # rad = +2.63699118452600644e-04 , len = +1.45749655244422472e-04 
  76         53        155         21    2        169        170 +6.18600533031604893e-01  +nan                        # rad = +1.78494121701890389e-04 , len = +8.77630746682287626e-04 
  77         56        359         12    2        365        366 +9.87747272767753981e-01  +nan                        # rad = +2.09792957512918630e-04 , len = +1.04009615608624171e-03 
  78         56         57         12    2 2147483645 2147483645 +2.98505838843334925e-01  +nan                        # rad = +6.34012611245575355e-05 , len = +8.58475806531587972e-04 
  79         58        440        459    2        445        446 +7.62657735143927429e-01  +nan                        # rad = +2.48707168099263922e-04 , len = +6.71202277104619282e-04 
  80         58        175        459    2        187        188 +8.22488254307197852e-01  +nan                        # rad = +2.68218251906992904e-04 , len = +9.36871657520492408e-04 
  81         60         30         39    2         55         56 +6.16080850920926237e-01  +nan                        # rad = +1.13108265257265699e-04 , len = +1.68429692899045347e-04 
  82         60        603         39    2        607        608 +9.15040679735863338e-01  +nan                        # rad = +1.67995261936873172e-04 , len = +1.32797198940769255e-03 
  83         62        255          4    2        265        266 +6.21011127058506918e-01  +nan                        # rad = +1.71086326697847928e-04 , len = +2.60957994099629033e-04 
  84         62        113          4    2        129        130 +9.12782237081148917e-01  +nan                        # rad = +2.51468215645265396e-04 , len = +9.75946589973256009e-04 
  85         64         48        357    2 2147483645 2147483645 +7.26324620942016441e-01  +nan                        # rad = +1.08201299091861713e-04 , len = +3.52386976293809790e-03 
  86         64        513        357    2        517        518 +8.51245829279494659e-01  +nan                        # rad = +1.26810935384666520e-04 , len = +1.82287700264726921e-03 
  87         66        650         53    2 2147483645 2147483645 +7.42756336998281919e-01  +nan                        # rad = +7.25811866911712589e-05 , len = +9.82955185500134984e-04 
  88         66         67         53    2 2147483645 2147483645 +7.96460249984584645e-01  +nan                        # rad = +7.78290634716749947e-05 , len = +1.70413200277284979e-03 
  89         69          8        243    2          9         19 +9.88996884336243665e-01  +nan                        # rad = +2.66268414293394139e-04 , len = +2.99837009116113852e-04 
  90         69        553        243    2        557        558 +3.16363558592955618e-01  +nan                        # rad = +8.51748113881035371e-05 , len = +9.49998122820923645e-04 
  91         71        145        265    2        159        160 +8.96723930234524791e-01  +nan                        # rad = +1.48789864814842082e-04 , len = +9.22180538787086950e-05 
  92         71        371        265    2        377        378 +6.53380343859817136e-01  +nan                        # rad = +1.08412823342577376e-04 , len = +9.32412584165817908e-04 
  93         73        233        755    2        243        244 +9.94502929911902145e-01  +nan                        # rad = +2.70156632468559479e-04 , len = +2.08529612924045633e-04 
  94         73         74        755    2 2147483645 2147483645 +2.54070552222656509e-01  +nan                        # rad = +6.90182429165698842e-05 , len = +1.97462759020477097e-03 
  95         75        141        567    2        155        156 +3.66782982765990639e-01  +nan                        # rad = +9.55002684236270387e-05 , len = +5.95275850768075491e-04 
  96         75        577        567    2        581        582 +9.83274060914671177e-01  +nan                        # rad = +2.56017703011187714e-04 , len = +4.39849912797790447e-04 
  97         77        251        433    2        261        262 +9.39579484902577478e-01  +nan                        # rad = +1.87054061243968910e-04 , len = +5.39971894971243583e-04 
  98         77         78        433    2 2147483645 2147483645 +5.54541138273151546e-01  +nan                        # rad = +1.10399570986377738e-04 , len = +5.74039721326059706e-03 
  99         80        347        665    2        353        354 +7.97242866649143123e-01  +nan                        # rad = +1.80703934187106193e-04 , len = +6.86315559239692808e-04 
 100         80        168        665    2        181        182 +7.90126280464988895e-01  +nan                        # rad = +1.79090881031969840e-04 , len = +1.24233473662566140e-03 
 101         82        434        255    2        439        440 +7.93146748631662790e-01  +nan                        # rad = +1.27389638615497665e-04 , len = +2.46130268113667501e-04 
 102         82        644        255    2        647        648 +7.94253531654636746e-01  +nan                        # rad = +1.27567402301178353e-04 , len = +5.18358770385311221e-04 
 103         84        646        129    2        649        650 +3.90919060606216173e-01  +nan                        # rad = +9.62219440325506577e-05 , len = +3.20043651116021504e-04 
 104         84        268        129    2        277        278 +9.79676640367039608e-01  +nan                        # rad = +2.41140431252472845e-04 , len = +5.94157151961496335e-04 
 105         86        406        175    2        411        412 +7.53960974510508808e-01  +nan                        # rad = +1.96060323636306058e-04 , len = +7.26847770083114547e-04 
 106         86         87        175    2 2147483645 2147483645 +2.46363729623296140e-01  +nan                        # rad = +6.40645261428150954e-05 , len = +1.37353530962757396e-03 
 107         89        200        533    2        211        212 +8.78739898201634340e-01  +nan                        # rad = +1.45519900391101182e-04 , len = +5.00085514830752838e-05 
 108         89        235        533    2        245        246 +6.85022840844256242e-01  +nan                        # rad = +1.13440229320749372e-04 , len = +1.34074992037821377e-03 
 109         91        310        163    2        317        318 +7.65958991004479062e-01  +nan                        # rad = +1.67323922136415387e-04 , len = +1.54572353857082394e-03 
 110         91        324        163    2        331        332 +8.19627575752558624e-01  +nan                        # rad = +1.79047837125366499e-04 , len = +5.54999071510782352e-04 
 111         93        179        165    2        191        192 +9.03738492850178599e-01  +nan                        # rad = +2.35643735190723194e-04 , len = +1.52461589856680023e-04 
 112         93        257        165    2        267        268 +6.39783189936065755e-01  +nan                        # rad = +1.66819164815372684e-04 , len = +8.26367408777763861e-04 
 113         95        467        355    2        471        472 +9.96628533273075767e-01  +nan                        # rad = +3.96462771193237349e-04 , len = +2.74030485739892784e-04 
 114         95        517        355    2        521        522 +2.16018875092724216e-01  +nan                        # rad = +8.59331626479140363e-05 , len = +8.68143547642439900e-04 
 115         97         45        183    2         67         68 +9.98450544761189218e-01  +nan                        # rad = +3.30624204096588166e-04 , len = +1.77050081521588898e-04 
 116         97         98        183    2 2147483645 2147483645 +1.66805000283458543e-01  +nan                        # rad = +5.52353551684830389e-05 , len = +6.17283338423790665e-04 
 117         99        465        143    2        469        470 +8.64403495646987374e-01  +nan                        # rad = +1.05916779525183383e-04 , len = +1.44979716275065200e-03 
 118         99        541        143    2        545        546 +7.07486590263606829e-01  +nan                        # rad = +8.66894934776810643e-05 , len = +5.15525728126372748e-04 
 119        101        585        487    2        589        590 +9.08969193322749835e-01  +nan                        # rad = +1.15029662996934886e-04 , len = +8.84144059613379348e-04 
 120        101        102        487    2 2147483645 2147483645 +6.29108450281158915e-01  +nan                        # rad = +7.96134055542963476e-05 , len = +1.10551655869998294e-03 
 121        104          4        387    2          3         11 +9.96015559036775078e-01  +nan                        # rad = +3.27768278544025393e-04 , len = +1.59648977159728296e-04 
 122        104        105        387    2 2147483645 2147483645 +2.28341943798782560e-01  +nan                        # rad = +7.51426472802320649e-05 , len = +3.33122453501996782e-03 
 123        107         43        761    2         65         66 +9.47500303875879135e-01  +nan                        # rad = +2.10841953103464176e-04 , len = +1.52690994237659870e-04 
 124        107        539        761    2        543        544 +5.30590459425844041e-01  +nan                        # rad = +1.18069332860144582e-04 , len = +4.98253067915029979e-04 
 125        109          2        673    2          1          5 +9.95817904833911971e-01  +nan                        # rad = +4.12245919091743028e-04 , len = +3.00543072220216582e-04 
 126        109        495        673    2        499        500 +2.18189888650909741e-01  +nan                        # rad = +9.03256416125811394e-05 , len = +1.83004894536860558e-03 
 127        111        624        423    2        627        628 +8.83917211399616431e-01  +nan                        # rad = +1.59232389957412779e-04 , len = +1.35582075088351827e-04 
 128        111        361        423    2        367        368 +6.76343525994326233e-01  +nan                        # rad = +1.21839234135708146e-04 , len = +1.11735647738206759e-03 
 129        113         84         84    2        103        104 +9.78823033057343528e-01  +nan                        # rad = +2.46142881555416802e-04 , len = +8.90066911644823229e-04 
 130        113        320         84    2        327        328 +3.96203680011002479e-01  +nan                        # rad = +9.96326324444544840e-05 , len = +6.78950455702246225e-04 
 131        115        282        277    2        291        292 +7.59027127294975457e-01  +nan                        # rad = +1.81204375019183264e-04 , len = +1.20558526711937256e-04 
 132        115        253        277    2        263        264 +8.25583370320842391e-01  +nan                        # rad = +1.97093507287890912e-04 , len = +8.87205538923254941e-04 
 133        117        206        789    2        217        218 +4.26880724823163582e-01  +nan                        # rad = +8.84874737046024756e-05 , len = +2.90156914300683142e-04 
 134        117        264        789    2        273        274 +9.73367239913323856e-01  +nan                        # rad = +2.01767854668143245e-04 , len = +1.66565677078883679e-03 
 135        119        187        439    2 2147483645 2147483645 +8.22868762860164082e-01  +nan                        # rad = +1.01712706458516474e-04 , len = +1.68887473071373489e-03 
 136        119        120        439    2 2147483645 2147483645 +7.11285694422256420e-01  +nan                        # rad = +8.79202083129839671e-05 , len = +1.22582862243222402e-03 
 137        121        398        365    2        403        404 +4.85826919819441816e-01  +nan                        # rad = +1.00471772612353754e-04 , len = +7.42030967053709215e-04 
 138        121        511        365    2        515        516 +9.60215281170724633e-01  +nan                        # rad = +1.98577986218934202e-04 , len = +7.33401729868869072e-04 
 139        123        521         48    2        525        526 +9.73345027042662125e-01  +nan                        # rad = +1.54613806874621620e-04 , len = +1.13295551060609012e-03 
 140        123        124         48    2 2147483645 2147483645 +3.86171387312330028e-01  +nan                        # rad = +6.13425112776543518e-05 , len = +1.07500723580190231e-03 
 141        126        475        689    2        479        480 +9.42998205888406105e-01  +nan                        # rad = +1.48826174620714089e-04 , len = +5.11873434013512883e-04 
 142        126        573        689    2        577        578 +5.44510661661311679e-01  +nan                        # rad = +8.59359416690522334e-05 , len = +6.04070949743935035e-04 
 143        128         99        289    2        117        118 +8.89657776250933341e-01  +nan                        # rad = +1.22531641829961571e-04 , len = +5.41459590882771200e-04 
 144        128        780        289    2        779        780 +6.66327206848588927e-01  +nan                        # rad = +9.17725543806197541e-05 , len = +1.02151769983008906e-03 
 145        130        551        775    2        555        556 +9.20074970584073726e-01  +nan                        # rad = +1.28649065445284575e-04 , len = +1.57820465374602437e-04 
 146        130        131        775    2 2147483645 2147483645 +6.04705244647934403e-01  +nan                        # rad = +8.45526365579035287e-05 , len = +1.42930875710154184e-03 
 147        132        729        247    2        729        730 +7.84554603630509328e-01  +nan                        # rad = +1.26006442221120440e-04 , len = +1.06871138560431017e-03 
 148        132        163        247    2        177        178 +8.02640390957918837e-01  +nan                        # rad = +1.28911180406772555e-04 , len = +1.23768877375087243e-03 
 149        134        489        257    2        493        494 +6.85037123982709995e-01  +nan                        # rad = +1.23214805623601836e-04 , len = +2.06914245341206478e-03 
 150        134        363        257    2        369        370 +8.78731218068122599e-01  +nan                        # rad = +1.58053764444432302e-04 , len = +2.01732391829102190e-04 
 151        137         20         65    2         34         39 +9.13548599185978749e-01  +nan                        # rad = +1.91412798726574426e-04 , len = +1.39644049294552645e-04 
 152        137        740         65    2        739        740 +6.19349641202938672e-01  +nan                        # rad = +1.29770269823181755e-04 , len = +7.32635341004520338e-04 
 153        139        707        543    2        707        708 +7.64142897955261136e-01  +nan                        # rad = +8.52315982031784912e-05 , len = +3.84616711281008761e-04 
 154        139        140        543    2 2147483645 2147483645 +8.21206820226790257e-01  +nan                        # rad = +9.15964408366163382e-05 , len = +3.41300519706003429e-03 
 155        141         59         95    2 2147483645 2147483645 +8.36306106617531908e-01  +nan                        # rad = +7.98674576662927889e-05 , len = +1.19165395535284456e-03 
 156        141        142         95    2 2147483645 2147483645 +7.45952057534713830e-01  +nan                        # rad = +7.12386217257220914e-05 , len = +7.61172316435272688e-04 
 157        143        291        559    2        299        300 +9.13558162746882285e-01  +nan                        # rad = +1.59863505310818305e-04 , len = +3.54105130573867648e-04 
 158        143        424        559    2        429        430 +6.19328833204980223e-01  +nan                        # rad = +1.08376327040316967e-04 , len = +1.13020777669210412e-03 
 159        145        416         91    2        421        422 +9.77948049704015721e-01  +nan                        # rad = +1.45508758111398992e-04 , len = +4.60016200965604870e-05 
 160        145        146         91    2 2147483645 2147483645 +4.01468992222297427e-01  +nan                        # rad = +5.97345170801065302e-05 , len = +1.12633118056734835e-03 
 161        147        135        229    2 2147483645 2147483645 +6.14093893334840324e-01  +nan                        # rad = +8.77800799495384479e-05 , len = +1.48538678349874288e-03 
 162        147        458        229    2        463        464 +9.15937604811054684e-01  +nan                        # rad = +1.30926356786394062e-04 , len = +6.14395947455649637e-04 
 163        149         91        719    2        109        110 +8.92561536600815053e-01  +nan                        # rad = +2.18450235719521671e-04 , len = +1.61524479471976553e-03 
 164        149        332        719    2        339        340 +6.61092836426034669e-01  +nan                        # rad = +1.61799360635391464e-04 , len = +6.23709251220107177e-04 
 165        151         93          9    2        111        112 +9.94939826189346621e-01  +nan                        # rad = +2.60743275908895036e-04 , len = +3.05471034574230662e-04 
 166        151        152          9    2 2147483645 2147483645 +2.47188963686816393e-01  +nan                        # rad = +6.47806615673252273e-05 , len = +1.32563898623809366e-03 
 167        153         50        443    2 2147483645 2147483645 +3.98755031974259599e-01  +nan                        # rad = +5.63643013857343127e-05 , len = +4.27576689981103652e-04 
 168        153        704        443    2        705        706 +9.78402132575687422e-01  +nan                        # rad = +1.38297822610301417e-04 , len = +5.28817100517502852e-04 
 169        155        555         76    2        559        560 +9.90017680931673305e-01  +nan                        # rad = +1.76712336427241356e-04 , len = +4.38815373341143596e-04 
 170        155        156         76    2 2147483645 2147483645 +3.09506714014118500e-01  +nan                        # rad = +5.52451290787882434e-05 , len = +6.94565597681275960e-04 
 171        157         11        201    2         17         18 +9.99486364232030966e-01  +nan                        # rad = +4.88620771117255492e-04 , len = +6.28122208754566748e-04 
 172        157        158        201    2 2147483645 2147483645 +1.04310627414713988e-01  +nan                        # rad = +5.09945318186151537e-05 , len = +7.53828723103008142e-04 
 173        159          7        191    2          7          8 +9.95047552192579454e-01  +nan                        # rad = +2.30145420375970565e-04 , len = +3.10484399784165276e-04 
 174        159        160        191    2 2147483645 2147483645 +2.45431059390478934e-01  +nan                        # rad = +5.67659648147243728e-05 , len = +7.33817431653639696e-04 
 175        161         86        203    2        105        106 +9.88281204176488570e-01  +nan                        # rad = +2.60040413581874759e-04 , len = +2.87046060009270017e-04 
 176        161        326        203    2        333        334 +3.26313442272082754e-01  +nan                        # rad = +8.58608684726175868e-05 , len = +7.98929454908427639e-04 
 177        163        133        148    2 2147483645 2147483645 +8.82878784599154143e-01  +nan                        # rad = +1.13812946278773669e-04 , len = +1.49475130757338441e-03 
 178        163        164        148    2 2147483645 2147483645 +6.78110458637649849e-01  +nan                        # rad = +8.74160196691573530e-05 , len = +5.42431924198422881e-04 
 179        166        661        385    2        663        664 +9.48901025478119498e-01  +nan                        # rad = +1.62354618081946868e-04 , len = +2.81377812013595551e-04 
 180        166        167        385    2 2147483645 2147483645 +5.26078849100056756e-01  +nan                        # rad = +9.00107896749231221e-05 , len = +3.64640241110806250e-03 
 181        168        505        100    2        509        510 +9.11439100948728154e-01  +nan                        # rad = +1.63230431595894244e-04 , len = +3.84497542490023960e-04 
 182        168        444        100    2        449        450 +6.23895165682705977e-01  +nan                        # rad = +1.11733934893702596e-04 , len = +6.00771252436834184e-04 
 183        171         97         27    2        115        116 +9.97572277120446493e-01  +nan                        # rad = +3.31137286499920912e-04 , len = +6.50848044044433262e-05 
 184        171        172         27    2 2147483645 2147483645 +1.93681674368694545e-01  +nan                        # rad = +6.42913055686963073e-05 , len = +1.11642434772386660e-03 
 185        173        559         24    2        563        564 +9.90595123302321467e-01  +nan                        # rad = +3.63461075203562868e-04 , len = +6.78526304668437222e-04 
 186        173        448         24    2        453        454 +3.03478426881657548e-01  +nan                        # rad = +1.11349826726160492e-04 , len = +3.57946527980982059e-04 
 187        175        563         80    2        567        568 +9.76470558828496316e-01  +nan                        # rad = +2.61907226327623606e-04 , len = +4.79642186792605539e-04 
 188        175        591         80    2        595        596 +4.10038557590903185e-01  +nan                        # rad = +1.09979825131496819e-04 , len = +4.79982256037222185e-04 
 189        177         63        649    2 2147483645 2147483645 +7.99774001534983459e-01  +nan                        # rad = +6.87883946117306543e-05 , len = +1.21897945713787185e-03 
 190        177        178        649    2 2147483645 2147483645 +7.87532650422137936e-01  +nan                        # rad = +6.77355185626030289e-05 , len = +1.14770453662443677e-03 
 191        179        159        111    2        173        174 +9.81527797385841949e-01  +nan                        # rad = +2.31290876369523137e-04 , len = +1.51654925892097349e-04 
 192        179        770        111    2        769        770 +3.78905540007982766e-01  +nan                        # rad = +8.92867167319390292e-05 , len = +8.64778370490067627e-04 
 193        181        241         13    2        251        252 +9.96991438189727464e-01  +nan                        # rad = +3.32333602276854560e-04 , len = +8.70403115969532704e-05 
 194        181        537         13    2        541        542 +2.07997275067144050e-01  +nan                        # rad = +6.93330765330799038e-05 , len = +4.75859491446726059e-04 
 195        183        792        411    2        791        792 +5.54716802118558783e-01  +nan                        # rad = +8.06281738035483233e-05 , len = +4.57270896093838202e-04 
 196        183        272        411    2        281        282 +9.39518271188093168e-01  +nan                        # rad = +1.36559127417187090e-04 , len = +7.60658985407297096e-04 
 197        185        420         37    2        425        426 +9.66035494576740650e-01  +nan                        # rad = +1.42453182524941897e-04 , len = +5.31247660772268381e-04 
 198        185        186         37    2 2147483645 2147483645 +4.02938619153280608e-01  +nan                        # rad = +5.94179913500378644e-05 , len = +8.44807691911086847e-04 
 199        188        750        515    2        749        750 +9.86770916208561277e-01  +nan                        # rad = +1.92552182358945838e-04 , len = +1.81641701574751898e-04 
 200        188        189        515    2 2147483645 2147483645 +3.39597391390796199e-01  +nan                        # rad = +6.62668687955960718e-05 , len = +5.59719980018575920e-04 
 201        190        157        213    2        171        172 +9.99036620347154014e-01  +nan                        # rad = +4.88871873197283566e-04 , len = +1.05837021648070933e-04 
 202        190        473        213    2        477        478 +1.42396753801254383e-01  +nan                        # rad = +6.96808969263225169e-05 , len = +3.04647123395523792e-04 
 203        192        161         75    2        175        176 +9.97818690070464531e-01  +nan                        # rad = +2.63123908947110159e-04 , len = +1.49905481256189016e-04 
 204        192        193         75    2 2147483645 2147483645 +1.86909045041883076e-01  +nan                        # rad = +4.92877504083619726e-05 , len = +5.24149116949146560e-04 
 205        194        210        285    2        221        222 +9.09432738441479205e-01  +nan                        # rad = +1.43069536992581676e-04 , len = +6.59982716294841513e-04 
 206        194        195        285    2 2147483645 2147483645 +6.28138766038914054e-01  +nan                        # rad = +9.88171182162273610e-05 , len = +2.85817704581657096e-03 
 207        196         25         47    2         43         45 +9.75584121774728197e-01  +nan                        # rad = +2.14833704659954459e-04 , len = +3.20969621425494609e-04 
 208        196        725         47    2        725        726 +4.15000792584775846e-01  +nan                        # rad = +9.13874628726191510e-05 , len = +9.10492414737726200e-04 
 209        198        410        279    2        415        416 +9.49790223933483002e-01  +nan                        # rad = +1.88820395424396323e-04 , len = +4.00533020026261203e-04 
 210        198        583        279    2        587        588 +5.23167115088821855e-01  +nan                        # rad = +1.04006778607388802e-04 , len = +9.22003729848397662e-04 
 211        200        338        107    2 2147483645 2147483645 +6.37014702820721035e-01  +nan                        # rad = +9.26983161021382790e-05 , len = +1.04370397308149168e-03 
 212        200        301        107    2        309        310 +7.20621814979693465e-01  +nan                        # rad = +1.04864814735499556e-04 , len = +9.14369321342548653e-04 
 213        202        190        297    2        201        202 +9.97192961177401527e-01  +nan                        # rad = +4.89343296572458046e-04 , len = +5.30078617497558121e-05 
 214        202        450        297    2        455        456 +2.03259104259504247e-01  +nan                        # rad = +9.97434639122127866e-05 , len = +8.77143801461577484e-04 
 215        204        503        299    2        507        508 +6.14516104119503748e-01  +nan                        # rad = +9.60289065995529944e-05 , len = +5.28491850776328259e-04 
 216        204        533        299    2        537        538 +9.15747647623766481e-01  +nan                        # rad = +1.43101612362825701e-04 , len = +5.43937082025373669e-04 
 217        206         40        133    2 2147483645 2147483645 +7.23306647982839279e-01  +nan                        # rad = +6.40035779937456423e-05 , len = +6.81522847080079093e-04 
 218        206        207        133    2 2147483645 2147483645 +8.53428298318298695e-01  +nan                        # rad = +7.55177141062040761e-05 , len = +1.30256492033721722e-03 
 219        208        165         50    2 2147483645 2147483645 +7.38620413162610068e-01  +nan                        # rad = +7.76491858249171957e-05 , len = +1.82330407927344478e-03 
 220        208        768         50    2        767        768 +8.01193106465766469e-01  +nan                        # rad = +8.42272854864989617e-05 , len = +5.72769378372625323e-04 
 221        210         33        205    2 2147483645 2147483645 +5.24814407465909349e-01  +nan                        # rad = +7.50849542831837389e-05 , len = +7.61489525312573239e-04 
 222        210        523        205    2        527        528 +9.49288583756452309e-01  +nan                        # rad = +1.35814278150379273e-04 , len = +8.11661238130916333e-04 
 223        212        314        509    2        321        322 +8.35427492428988172e-01  +nan                        # rad = +1.32014037057500989e-04 , len = +5.11423558782574030e-04 
 224        212        297        509    2        305        306 +7.47053620678671759e-01  +nan                        # rad = +1.18049220618146399e-04 , len = +7.29764707615185239e-04 
 225        214        284        607    2        293        294 +9.61881602517732581e-01  +nan                        # rad = +1.58297179278997496e-04 , len = +1.36269119355601027e-03 
 226        214        215        607    2 2147483645 2147483645 +4.79216810575202157e-01  +nan                        # rad = +7.88648719120643406e-05 , len = +1.46310254429766313e-03 
 227        216        721        497    2        721        722 +9.78830919285612056e-01  +nan                        # rad = +1.94607946955919835e-04 , len = +2.76342460237278089e-04 
 228        216        217        497    2 2147483645 2147483645 +3.96155541022407576e-01  +nan                        # rad = +7.87623429078530753e-05 , len = +1.39983641772836406e-03 
 229        218        147        369    2        161        162 +9.52407099264110379e-01  +nan                        # rad = +1.42942440728156757e-04 , len = +5.14725570708983275e-04 
 230        218        219        369    2 2147483645 2147483645 +5.14371308784323467e-01  +nan                        # rad = +7.71996453774630772e-05 , len = +1.08707196533080488e-03 
 231        220        557        677    2        561        562 +9.01755386647503099e-01  +nan                        # rad = +9.34819316441231978e-05 , len = +6.38254464774049100e-04 
 232        220        221        677    2 2147483645 2147483645 +6.43707392907540976e-01  +nan                        # rad = +6.67309687234748700e-05 , len = +9.84265377495355731e-04 
 233        223        334        235    2        341        342 +9.95382913361033905e-01  +nan                        # rad = +2.36778994012737940e-04 , len = +7.28824254316270612e-04 
 234        223        224        235    2 2147483645 2147483645 +2.39788041301775084e-01  +nan                        # rad = +5.70401304197651392e-05 , len = +9.58605345111956876e-04 
 235        225        223         11    2        233        234 +9.90551166252549242e-01  +nan                        # rad = +2.37877294088989570e-04 , len = +6.95234418963728163e-04 
 236        225        515         11    2        519        520 +3.03946029564445941e-01  +nan                        # rad = +7.29915440263572269e-05 , len = +5.86981003371844995e-04 
 237        227        274         42    2        283        284 +8.86549802293789102e-01  +nan                        # rad = +1.43345164712365021e-04 , len = +2.05328933404891258e-04 
 238        227        387         42    2        393        394 +6.71803238172188344e-01  +nan                        # rad = +1.08623052625959830e-04 , len = +8.33969890872726118e-04 
 239        229        428         54    2        433        434 +9.67986629822241151e-01  +nan                        # rad = +2.06225324478074114e-04 , len = +6.30384374141173447e-04 
 240        229        330         54    2        337        338 +4.53062813442214996e-01  +nan                        # rad = +9.65230539684496880e-05 , len = +9.30511316004490230e-04 
 241        231        756         59    2        755        756 +9.93162021749178336e-01  +nan                        # rad = +2.72548368113758287e-04 , len = +1.04748310568931053e-04 
 242        231        683         59    2        685        686 +2.73123223644438251e-01  +nan                        # rad = +7.49518077293739133e-05 , len = +4.36610864296823166e-04 
 243        233         69         93    2         89         90 +9.96572948722795116e-01  +nan                        # rad = +2.69230791836212778e-04 , len = +5.12466020333479200e-04 
 244        233        234         93    2 2147483645 2147483645 +2.10076621409331393e-01  +nan                        # rad = +5.67535926003174537e-05 , len = +9.04525399228080056e-04 
 245        235         90        108    2 2147483645 2147483645 +7.74601860136937548e-01  +nan                        # rad = +8.78710126462132183e-05 , len = +1.64941557449033529e-03 
 246        235        236        108    2 2147483645 2147483645 +8.11921796959438558e-01  +nan                        # rad = +9.21045948375935809e-05 , len = +1.98414482845982306e-03 
 247        237        132        503    2        147        148 +9.44908337874360127e-01  +nan                        # rad = +1.60608887689943299e-04 , len = +7.70482392501681073e-04 
 248        237        238        503    2 2147483645 2147483645 +5.38708528864060177e-01  +nan                        # rad = +9.15658949571537633e-05 , len = +1.64666011268885075e-03 
 249        239        619        525    2        623        624 +8.87133285323693399e-01  +nan                        # rad = +1.12859014201653076e-04 , len = +3.84761874057218596e-04 
 250        239        240        525    2 2147483645 2147483645 +6.70784893949185168e-01  +nan                        # rad = +8.53356796829496069e-05 , len = +2.21061976911670699e-03 
 251        241        381        193    2        387        388 +9.93296612911603760e-01  +nan                        # rad = +3.30105841498311650e-04 , len = +1.66644021671181477e-04 
 252        241        436        193    2        441        442 +2.61501214346442579e-01  +nan                        # rad = +8.69056405635251376e-05 , len = +1.13198162303570766e-03 
 253        243         79         63    2 2147483645 2147483645 +4.58680973346918264e-01  +nan                        # rad = +5.82292609453346027e-05 , len = +6.38818435859545377e-04 
 254        243        501         63    2        505        506 +9.56036721250464794e-01  +nan                        # rad = +1.21368260184864018e-04 , len = +1.00930003564522839e-03 
 255        245         82         73    2        101        102 +9.44674678789983902e-01  +nan                        # rad = +1.60612949413548403e-04 , len = +3.99970040726939000e-04 
 256        245        246         73    2 2147483645 2147483645 +5.39426270984974976e-01  +nan                        # rad = +9.17128894414984450e-05 , len = +2.26843229473544777e-03 
 257        247        134        427    2        149        150 +9.87626836264209662e-01  +nan                        # rad = +1.79865880709133280e-04 , len = +1.76211439197625349e-03 
 258        247        248        427    2 2147483645 2147483645 +3.32204704938848516e-01  +nan                        # rad = +6.05008791129677318e-05 , len = +6.88255670060806675e-04 
 259        249        365        319    2        371        372 +9.69351329181423083e-01  +nan                        # rad = +1.43028946874176682e-04 , len = +8.26703372226832069e-04 
 260        249        250        319    2 2147483645 2147483645 +4.46736519816993916e-01  +nan                        # rad = +6.59165072931989815e-05 , len = +6.87833756097244384e-04 
 261        251        776         97    2        775        776 +7.93684966527718694e-01  +nan                        # rad = +1.48461996337293282e-04 , len = +2.05856565109043845e-04 
 262        251        634         97    2        637        638 +7.93716084830459190e-01  +nan                        # rad = +1.48467817142199933e-04 , len = +2.38196453737815486e-03 
 263        253        422        132    2        427        428 +9.43445372652164549e-01  +nan                        # rad = +1.85946957430546369e-04 , len = +4.61736770015649793e-04 
 264        253        412        132    2        417        418 +5.43165552030886123e-01  +nan                        # rad = +1.07054403687730740e-04 , len = +1.82544448594612455e-03 
 265        255         71         83    2         91         92 +9.69838203461333648e-01  +nan                        # rad = +1.65926055721439639e-04 , len = +2.59820988532661452e-04 
 266        255        404         83    2        409        410 +4.44431166319681104e-01  +nan                        # rad = +7.60360957156745374e-05 , len = +3.28646068694813493e-04 
 267        257        687        112    2        689        690 +9.74153019061966274e-01  +nan                        # rad = +1.62507393042291091e-04 , len = +3.82823430670980666e-04 
 268        257        258        112    2 2147483645 2147483645 +4.22752166342880598e-01  +nan                        # rad = +7.05231633132088651e-05 , len = +1.47859407595697353e-03 
 269        260         28        361    2 2147483645 2147483645 +7.94069436198614476e-01  +nan                        # rad = +8.23321697816262009e-05 , len = +7.53608605546977049e-04 
 270        260        261        361    2 2147483645 2147483645 +7.93331272513149721e-01  +nan                        # rad = +8.22556341348580319e-05 , len = +7.50865726597963086e-04 
 271        262         46         69    2 2147483645 2147483645 +7.05603951437100529e-01  +nan                        # rad = +8.53939518902533474e-05 , len = +1.38677667788213513e-03 
 272        262        609         69    2        613        614 +8.65659477451868553e-01  +nan                        # rad = +1.04764271260542039e-04 , len = +6.36611322154290366e-04 
 273        264        713        134    2        713        714 +8.77786803007213456e-01  +nan                        # rad = +1.77109160098773541e-04 , len = +2.93354635371125786e-04 
 274        264        731        134    2        731        732 +6.86585934988134694e-01  +nan                        # rad = +1.38530971147877248e-04 , len = +3.18534867585794313e-04 
 275        266        547        281    2        551        552 +7.86874370290067793e-01  +nan                        # rad = +1.01669433319863964e-04 , len = +7.81686080697119746e-04 
 276        266        700        281    2        701        702 +8.00411243344794632e-01  +nan                        # rad = +1.03418487888625257e-04 , len = +7.64023271929782362e-04 
 277        268        115        104    2        131        132 +9.90014027586557099e-01  +nan                        # rad = +2.38732409558219957e-04 , len = +5.98061159896885763e-04 
 278        268        269        104    2 2147483645 2147483645 +3.09544089117895660e-01  +nan                        # rad = +7.46435951415432621e-05 , len = +2.23235151806130700e-03 
 279        270        198        407    2        209        210 +9.27198703214932474e-01  +nan                        # rad = +1.98802209863154075e-04 , len = +4.31788095687720395e-04 
 280        270        469        407    2        473        474 +5.87606556568607052e-01  +nan                        # rad = +1.25989695165522954e-04 , len = +5.33885880240828796e-04 
 281        272        266        196    2        275        276 +9.46159316224465363e-01  +nan                        # rad = +1.29206690621255343e-04 , len = +7.84456285954987227e-04 
 282        272        273        196    2 2147483645 2147483645 +5.34826762028376756e-01  +nan                        # rad = +7.30354759419546786e-05 , len = +1.44508032389599559e-03 
 283        274        694        237    2        695        696 +7.93479403692294527e-01  +nan                        # rad = +1.13741435818141145e-04 , len = +1.27952473491980485e-04 
 284        274        669        237    2        671        672 +7.93921525136657147e-01  +nan                        # rad = +1.13804811789406201e-04 , len = +1.05849092850140709e-03 
 285        276        194        721    2        205        206 +8.18574984818845164e-01  +nan                        # rad = +1.57317337440220160e-04 , len = +3.20818757188533448e-04 
 286        276        613        721    2        617        618 +7.67160819800178695e-01  +nan                        # rad = +1.47436337290626421e-04 , len = +4.48419029728168634e-04 
 287        278        385        713    2        391        392 +9.72355954453563598e-01  +nan                        # rad = +1.69741273587995954e-04 , len = +2.52332354704233456e-04 
 288        278        279        713    2 2147483645 2147483645 +4.32069851584063358e-01  +nan                        # rad = +7.54251429745913984e-05 , len = +9.63708081614130462e-04 
 289        280        128        379    2        143        144 +9.69966402007055528e-01  +nan                        # rad = +1.37728961743375741e-04 , len = +2.50721708204621439e-04 
 290        280        281        379    2 2147483645 2147483645 +4.43819763184237714e-01  +nan                        # rad = +6.30195386748162202e-05 , len = +1.00174669678891929e-03 
 291        282        373        131    2        379        380 +8.03920819141313969e-01  +nan                        # rad = +1.45673969597411636e-04 , len = +6.84161371290184983e-05 
 292        282        479        131    2        483        484 +7.83210019307057581e-01  +nan                        # rad = +1.41921082057297791e-04 , len = +6.68272240830122800e-04 
 293        284         61        225    2 2147483645 2147483645 +5.33262818830550822e-01  +nan                        # rad = +8.44140000352432878e-05 , len = +1.30177838973467267e-03 
 294        284        561        225    2        565        566 +9.46657304996668225e-01  +nan                        # rad = +1.49853181124830198e-04 , len = +5.12668750298110728e-04 
 295        287        460        711    2        465        466 +8.34798650162834832e-01  +nan                        # rad = +1.45715830717235733e-04 , len = +7.86960890737956552e-04 
 296        287        477        711    2        481        482 +7.38194584580586066e-01  +nan                        # rad = +1.28853391296383866e-04 , len = +7.19756971686696164e-04 
 297        289        202         10    2        213        214 +9.72392226162727247e-01  +nan                        # rad = +4.90720768821595625e-04 , len = +2.64713904154755302e-05 
 298        289        290         10    2 2147483645 2147483645 +1.10714279146731237e-01  +nan                        # rad = +5.58723061750606361e-05 , len = +1.08081842018992397e-03 
 299        291        204        157    2        215        216 +9.77505892186545489e-01  +nan                        # rad = +1.56267518386919978e-04 , len = +4.24624537173457807e-04 
 300        291        292        157    2 2147483645 2147483645 +4.04074501953054943e-01  +nan                        # rad = +6.45967662889384474e-05 , len = +9.49935149434148166e-04 
 301        293        758        481    2        757        758 +9.32117245767274394e-01  +nan                        # rad = +1.13396244790307582e-04 , len = +3.05629310405752287e-04 
 302        293        294        481    2 2147483645 2147483645 +5.75027714959942871e-01  +nan                        # rad = +6.99547013242249869e-05 , len = +1.06537253204336746e-03 
 303        295         37         20    2         59         60 +9.95980758894199125e-01  +nan                        # rad = +2.75995394412368179e-04 , len = +4.33639554308047311e-04 
 304        295        296         20    2 2147483645 2147483645 +2.29002137926977739e-01  +nan                        # rad = +6.34585907549101066e-05 , len = +1.56060821412537694e-03 
 305        297        213        224    2 2147483645 2147483645 +8.31644114289898706e-01  +nan                        # rad = +9.81749395235911946e-05 , len = +1.02959754848677785e-03 
 306        297        298        224    2 2147483645 2147483645 +7.51734282183789126e-01  +nan                        # rad = +8.87416461237379916e-05 , len = +6.92274153911943729e-04 
 307        299        283        781    2 2147483645 2147483645 +5.38522216309288204e-01  +nan                        # rad = +7.02141983454339651e-05 , len = +1.09812867951118416e-03 
 308        299        681        781    2        683        684 +9.44968870906723657e-01  +nan                        # rad = +1.23207974940812314e-04 , len = +6.46201479408678122e-04 
 309        301        201        212    2 2147483645 2147483645 +7.55223380247230236e-01  +nan                        # rad = +7.91963598535435482e-05 , len = +1.12021575166575647e-03 
 310        301        302        212    2 2147483645 2147483645 +8.28770141092253665e-01  +nan                        # rad = +8.69088273039530341e-05 , len = +1.61212181071949024e-03 
 311        303         94        479    2 2147483645 2147483645 +5.39819996689583803e-01  +nan                        # rad = +7.19825606418466034e-05 , len = +9.37008720961892533e-04 
 312        303        463        479    2        467        468 +9.44546188760021721e-01  +nan                        # rad = +1.25950972043261663e-04 , len = +8.41806207499155076e-04 
 313        305        138        739    2 2147483645 2147483645 +5.79970814436590265e-01  +nan                        # rad = +7.35013125649620447e-05 , len = +1.21101891086304765e-03 
 314        305        657        739    2        659        660 +9.30215948845657836e-01  +nan                        # rad = +1.17888851485461668e-04 , len = +5.74421132976157193e-04 
 315        307        454        795    2        459        460 +9.98241802674750156e-01  +nan                        # rad = +3.28272947916818014e-04 , len = +4.22417519609751186e-04 
 316        307        308        795    2 2147483645 2147483645 +1.73970264409195885e-01  +nan                        # rad = +5.72103185765730023e-05 , len = +6.67535663378599257e-04 
 317        310        509        109    2        513        514 +8.12770622765921158e-01  +nan                        # rad = +1.35995968398450840e-04 , len = +8.28104192410542982e-04 
 318        310        597        109    2        601        602 +7.73667169231771479e-01  +nan                        # rad = +1.29453025184037766e-04 , len = +1.09761705347865871e-04 
 319        312        249        693    2        259        260 +8.84038055789147958e-01  +nan                        # rad = +1.47551194874781592e-04 , len = +1.49104464771261484e-03 
 320        312        772        693    2        771        772 +6.76137032215333389e-01  +nan                        # rad = +1.12851280947860050e-04 , len = +7.59399637927130511e-04 
 321        314         81        223    2 2147483645 2147483645 +5.93777424264326004e-01  +nan                        # rad = +7.83869548907382085e-05 , len = +5.21841504019836385e-04 
 322        314        788        223    2        787        788 +9.24687374626583014e-01  +nan                        # rad = +1.22071713340556943e-04 , len = +6.71063756092856139e-04 
 323        316        336        619    2        343        344 +8.49394419315569360e-01  +nan                        # rad = +1.23646925530536774e-04 , len = +5.00596395855412214e-04 
 324        316        317        619    2 2147483645 2147483645 +7.28853307730745859e-01  +nan                        # rad = +1.06099673619573385e-04 , len = +2.04240033886953810e-03 
 325        318        790        653    2        789        790 +9.70080899004236441e-01  +nan                        # rad = +2.08322641203073129e-04 , len = +5.04883623170128155e-04 
 326        318        685        653    2        687        688 +4.43272140475970855e-01  +nan                        # rad = +9.51916723342170312e-05 , len = +1.22972756271685587e-03 
 327        320        114        130    2 2147483645 2147483645 +6.05512288256565778e-01  +nan                        # rad = +6.03287832564669915e-05 , len = +8.70954566507223032e-04 
 328        320        754        130    2        753        754 +9.19725764045686955e-01  +nan                        # rad = +9.16346989988590086e-05 , len = +9.62909166851037292e-04 
 329        322        567        391    2        571        572 +6.80307655053000615e-01  +nan                        # rad = +1.00956521228008102e-04 , len = +1.59230358668348553e-04 
 330        322        430        391    2        435        436 +8.81576473298205876e-01  +nan                        # rad = +1.30824478130720163e-04 , len = +1.50192637821443243e-03 
 331        324        432        110    2        437        438 +9.26294359270751433e-01  +nan                        # rad = +1.65851001568855189e-04 , len = +2.66166610282418269e-04 
 332        324        581        110    2        585        586 +5.89847480673640678e-01  +nan                        # rad = +1.05610915648461756e-04 , len = +2.97894427675792720e-04 
 333        326        162        176    2 2147483645 2147483645 +7.53261591551228182e-01  +nan                        # rad = +6.46756944376545971e-05 , len = +9.39903480411752009e-04 
 334        326        327        176    2 2147483645 2147483645 +8.30391789729363339e-01  +nan                        # rad = +7.12981602386943776e-05 , len = +1.37435251561583553e-03 
 335        328        589        465    2        593        594 +7.61202544540617421e-01  +nan                        # rad = +1.04140123605598564e-04 , len = +2.18692559105211713e-04 
 336        328        605        465    2        609        610 +8.23735157340352742e-01  +nan                        # rad = +1.12695210649186317e-04 , len = +6.12685406668655747e-04 
 337        330        230        240    2 2147483645 2147483645 +8.43253434385327183e-01  +nan                        # rad = +8.13933967562555197e-05 , len = +1.18467224896483909e-03 
 338        330        331        240    2 2147483645 2147483645 +7.37041033974198956e-01  +nan                        # rad = +7.11414514992535815e-05 , len = +6.99890398667340347e-04 
 339        332        527        164    2        531        532 +6.49085322666401843e-01  +nan                        # rad = +1.05021590205240539e-04 , len = +5.49281102467983956e-04 
 340        332        491        164    2        495        496 +8.98983511987274220e-01  +nan                        # rad = +1.45454957461299772e-04 , len = +3.43122106451426191e-04 
 341        334         49        233    2         71         72 +9.73835276930316907e-01  +nan                        # rad = +2.30583737205676493e-04 , len = +7.74625839734536061e-04 
 342        334        595        233    2        599        600 +4.18873995316714043e-01  +nan                        # rad = +9.91805632291878396e-05 , len = +8.16944464116816922e-04 
 343        336         92        323    2 2147483645 2147483645 +6.31653332596913031e-01  +nan                        # rad = +7.81019925767259331e-05 , len = +4.44326553361063935e-04 
 344        336        337        323    2 2147483645 2147483645 +9.07743556582982225e-01  +nan                        # rad = +1.12239699941640611e-04 , len = +1.84550043691711720e-03 
 345        339        333        635    2 2147483645 2147483645 +6.64551209426370249e-01  +nan                        # rad = +8.19168297796730392e-05 , len = +9.61646196307282849e-04 
 346        339        340        635    2 2147483645 2147483645 +8.90650272780700303e-01  +nan                        # rad = +1.09787245518028960e-04 , len = +3.03602455372430774e-03 
 347        341         34         40    2 2147483645 2147483645 +6.76915841996595491e-01  +nan                        # rad = +7.68192816237327274e-05 , len = +1.12256884481715894e-03 
 348        341        677         40    2        679        680 +8.34076626085488937e-01  +nan                        # rad = +9.46545541703488027e-05 , len = +7.59791390946625770e-04 
 349        343        599        371    2        603        604 +8.95875748699301866e-01  +nan                        # rad = +1.21366167618963282e-04 , len = +8.26554950552146396e-04 
 350        343        344        371    2 2147483645 2147483645 +6.54972572555617805e-01  +nan                        # rad = +8.87305088256048048e-05 , len = +1.25621591038037480e-03 
 351        345        742        705    2        741        742 +7.83406650097673074e-01  +nan                        # rad = +1.02835983630828929e-04 , len = +5.22379549091319295e-04 
 352        345        485        705    2        489        490 +8.03734098923424956e-01  +nan                        # rad = +1.05504320942544308e-04 , len = +6.14949154736199274e-04 
 353        347        452         99    2        457        458 +8.87205360946587307e-01  +nan                        # rad = +1.60321499154939792e-04 , len = +1.91278509281064498e-04 
 354        347        617         99    2        621        622 +6.70658793528682295e-01  +nan                        # rad = +1.21190682487811013e-04 , len = +5.04641111637521718e-04 
 355        349         95         22    2        113        114 +9.99102173479769817e-01  +nan                        # rad = +3.97803953987946541e-04 , len = +5.53975208421895906e-04 
 356        349        350         22    2 2147483645 2147483645 +1.39093841485403297e-01  +nan                        # rad = +5.53818033700699148e-05 , len = +8.60023525615973179e-04 
 357        351         64        457    2         85         86 +9.54210941783157018e-01  +nan                        # rad = +1.48970991719279212e-04 , len = +2.60495364414798378e-04 
 358        351        352        457    2 2147483645 2147483645 +5.08099119071762306e-01  +nan                        # rad = +7.93242105549167109e-05 , len = +1.11339601735253608e-03 
 359        353         36        623    2 2147483645 2147483645 +8.94669649685893908e-01  +nan                        # rad = +8.21879540356476872e-05 , len = +9.93549581866675757e-04 
 360        353        354        623    2 2147483645 2147483645 +6.57218311368360952e-01  +nan                        # rad = +6.03747186294884580e-05 , len = +2.97985356282232355e-04 
 361        355        260        555    2        269        270 +8.52030591750651323e-01  +nan                        # rad = +1.03683841775561151e-04 , len = +3.84449288127440992e-04 
 362        355        356        555    2 2147483645 2147483645 +7.25244099864648994e-01  +nan                        # rad = +8.82551580038007318e-05 , len = +1.39778774843643517e-03 
 363        357         83        647    2 2147483645 2147483645 +8.45202194101147719e-01  +nan                        # rad = +9.71255788600987189e-05 , len = +1.41058275092759795e-03 
 364        357        358        647    2 2147483645 2147483645 +7.34475326374632864e-01  +nan                        # rad = +8.44015097576274333e-05 , len = +8.13335217095647440e-04 
 365        359        121         77    2        137        138 +9.85760890169857351e-01  +nan                        # rad = +2.06805692549301824e-04 , len = +5.86007914548446023e-04 
 366        359        360         77    2 2147483645 2147483645 +3.17927856398450559e-01  +nan                        # rad = +6.66990252695734816e-05 , len = +8.69084906174327418e-04 
 367        361        764        128    2        763        764 +9.63662683162741729e-01  +nan                        # rad = +1.17411923281710042e-04 , len = +2.32512233479166785e-04 
 368        361        362        128    2 2147483645 2147483645 +4.71917215536261703e-01  +nan                        # rad = +5.74980321163940346e-05 , len = +3.24861008792409203e-04 
 369        363        218        150    2        229        230 +9.49584736638661719e-01  +nan                        # rad = +1.50085442284715332e-04 , len = +2.05780509999529368e-04 
 370        363        364        150    2 2147483645 2147483645 +5.23843360419119830e-01  +nan                        # rad = +8.27954150934634089e-05 , len = +1.53169100171694945e-03 
 371        365        343        259    2        349        350 +9.47165601103624022e-01  +nan                        # rad = +1.35472098441297845e-04 , len = +7.16074293443412393e-04 
 372        365        366        259    2 2147483645 2147483645 +5.31655275152387752e-01  +nan                        # rad = +7.60420941051466367e-05 , len = +9.13039000285047306e-04 
 373        367        174        453    2 2147483645 2147483645 +8.54521420765735673e-01  +nan                        # rad = +7.05215205124675847e-05 , len = +1.07403616649043472e-03 
 374        367        368        453    2 2147483645 2147483645 +7.21779675217123384e-01  +nan                        # rad = +5.95666754915216031e-05 , len = +5.56667980903244536e-04 
 375        369        735        475    2        735        736 +9.88586297087491683e-01  +nan                        # rad = +2.33115562624987933e-04 , len = +2.65901874644426846e-04 
 376        369        370        475    2 2147483645 2147483645 +3.13668016044409859e-01  +nan                        # rad = +7.39651118502050427e-05 , len = +1.82539571784567120e-03 
 377        371         72         92    2 2147483645 2147483645 +5.99966041600764832e-01  +nan                        # rad = +6.50440124796091524e-05 , len = +1.07709558247394313e-03 
 378        371        760         92    2        759        760 +9.22101635611787374e-01  +nan                        # rad = +9.99676417254823508e-05 , len = +3.36362151468367460e-04 
 379        373        280        291    2        289        290 +9.74735149949429447e-01  +nan                        # rad = +1.41993538599261715e-04 , len = +6.80194864525390715e-05 
 380        373        374        291    2 2147483645 2147483645 +4.19636380447334201e-01  +nan                        # rad = +6.11300973272528304e-05 , len = +9.08164560563238881e-04 
 381        375        418         30    2        423        424 +9.53644923053453053e-01  +nan                        # rad = +1.85767402492857794e-04 , len = +8.95935715375618274e-04 
 382        375        481         30    2        485        486 +4.92967304111425419e-01  +nan                        # rad = +9.60286720821279429e-05 , len = +1.47171708211295380e-03 
 383        377        205        625    2 2147483645 2147483645 +6.42930631852212109e-01  +nan                        # rad = +7.61737076733102824e-05 , len = +1.03167238284257814e-03 
 384        377        628        625    2        631        632 +9.02150546195071734e-01  +nan                        # rad = +1.06885795416537300e-04 , len = +7.43546808132279614e-04 
 385        379        166         72    2        179        180 +9.87793099167358024e-01  +nan                        # rad = +1.71097526214751235e-04 , len = +5.50105323024234049e-04 
 386        379        380         72    2 2147483645 2147483645 +3.30728406758792226e-01  +nan                        # rad = +5.72860979622900608e-05 , len = +7.09478056347426873e-04 
 387        381        104        251    2        121        122 +9.96890799617046297e-01  +nan                        # rad = +3.29079476289509865e-04 , len = +8.13799689371726376e-05 
 388        381        382        251    2 2147483645 2147483645 +1.92802987657646974e-01  +nan                        # rad = +6.36453924841161485e-05 , len = +1.75846427598730587e-03 
 389        383        222        511    2 2147483645 2147483645 +7.64225444155988365e-01  +nan                        # rad = +6.92321679316136872e-05 , len = +8.44749891627535367e-04 
 390        383        384        511    2 2147483645 2147483645 +8.21135333423638536e-01  +nan                        # rad = +7.43877081467118743e-05 , len = +1.11795881927924000e-03 
 391        385        322        287    2        329        330 +8.74261921222703964e-01  +nan                        # rad = +1.48398331957830010e-04 , len = +2.37412098447287970e-04 
 392        385        487        287    2        491        492 +6.92276990821220961e-01  +nan                        # rad = +1.17507978097659450e-04 , len = +8.98157553760850448e-04 
 393        387        228        238    2 2147483645 2147483645 +8.12657772803210943e-01  +nan                        # rad = +8.82733680220984865e-05 , len = +1.03036616490262021e-03 
 394        387        388        238    2 2147483645 2147483645 +7.73791677699379621e-01  +nan                        # rad = +8.40516141282694773e-05 , len = +8.50341688880876505e-04 
 395        389        285        565    2 2147483645 2147483645 +6.27597970151571150e-01  +nan                        # rad = +8.73608282025730137e-05 , len = +9.97424900524769347e-04 
 396        389        653        565    2        655        656 +9.09690433678402077e-01  +nan                        # rad = +1.26627735387528249e-04 , len = +1.01585152469209523e-03 
 397        391        372        759    2 2147483645 2147483645 +7.29082593803946799e-01  +nan                        # rad = +6.60959117764668377e-05 , len = +7.52056402856033875e-04 
 398        391        392        759    2 2147483645 2147483645 +8.49225506690597931e-01  +nan                        # rad = +7.69876206695462354e-05 , len = +1.36312489295281353e-03 
 399        393        286        593    2 2147483645 2147483645 +7.86000016898315890e-01  +nan                        # rad = +6.86250403116790448e-05 , len = +7.16357106880853166e-04 
 400        393        394        593    2 2147483645 2147483645 +8.01254444786819620e-01  +nan                        # rad = +6.99568923552847907e-05 , len = +7.72134287254279883e-04 
 401        396        642        581    2        645        646 +9.82911594647350784e-01  +nan                        # rad = +2.50046924616051771e-04 , len = +4.08761923624505977e-04 
 402        396        519        581    2        523        524 +3.69368695345031972e-01  +nan                        # rad = +9.39652221251956502e-05 , len = +4.54634205098456323e-04 
 403        398         35        137    2 2147483645 2147483645 +7.94646731227594105e-01  +nan                        # rad = +7.98395656870490213e-05 , len = +9.71852521846567740e-04 
 404        398        399        137    2 2147483645 2147483645 +7.92752059319880353e-01  +nan                        # rad = +7.96492046419622124e-05 , len = +9.62820278682257800e-04 
 405        400        277        617    2 2147483645 2147483645 +5.29726126736261849e-01  +nan                        # rad = +7.49659590351148432e-05 , len = +7.52643813349676777e-04 
 406        400        746        617    2        745        746 +9.47770830146508536e-01  +nan                        # rad = +1.34126949080641371e-04 , len = +6.12368825575115502e-04 
 407        402        270         46    2        279        280 +9.80849426360052234e-01  +nan                        # rad = +2.14411656502360278e-04 , len = +2.24846263539739465e-04 
 408        402        403         46    2 2147483645 2147483645 +3.83400936920839208e-01  +nan                        # rad = +8.38106520537209123e-05 , len = +2.46886210067033150e-03 
 409        404        256        266    2 2147483645 2147483645 +6.85941272189962370e-01  +nan                        # rad = +5.21562962275675339e-05 , len = +5.48414240554234299e-04 
 410        404        405        266    2 2147483645 2147483645 +8.78180662781343546e-01  +nan                        # rad = +6.67734289308967476e-05 , len = +1.42983932160994898e-03 
 411        406        183        105    2        195        196 +7.41354259995376075e-01  +nan                        # rad = +1.45350156143847563e-04 , len = +4.07444618750688948e-04 
 412        406        407        105    2 2147483645 2147483645 +3.02380119085694399e-01  +nan                        # rad = +5.92847440091259927e-05 , len = +8.76919353247821603e-04 
 413        408        306        659    2 2147483645 2147483645 +8.09673254136520915e-01  +nan                        # rad = +8.46773970012197293e-05 , len = +1.16538525577529364e-03 
 414        408        409        659    2 2147483645 2147483645 +7.77057660381898163e-01  +nan                        # rad = +8.12663869836836682e-05 , len = +9.92195937598440913e-04 
 415        410         51        209    2         73         74 +9.84079750549317289e-01  +nan                        # rad = +1.85814327627863444e-04 , len = +3.97082629617546404e-04 
 416        410        411        209    2 2147483645 2147483645 +3.60893921407510643e-01  +nan                        # rad = +6.81441329464271860e-05 , len = +8.86022078253633698e-04 
 417        412        254        264    2 2147483645 2147483645 +8.99492384129268463e-01  +nan                        # rad = +9.62946208046140651e-05 , len = +2.51658102709799133e-03 
 418        412        413        264    2 2147483645 2147483645 +6.48107164693650151e-01  +nan                        # rad = +6.93827260420246317e-05 , len = +6.98261475125363249e-04 
 419        414         13        471    2         23         24 +9.98858459002261889e-01  +nan                        # rad = +3.95537092069038975e-04 , len = +5.46272938244454016e-04 
 420        414        415        471    2 2147483645 2147483645 +1.50674226153008572e-01  +nan                        # rad = +5.96653557120036541e-05 , len = +1.07251118298431428e-03 
 421        416        737        159    2 2147483645 2147483645 +6.18713956778302099e-01  +nan                        # rad = +9.00282994770005299e-05 , len = +9.49127022622832123e-04 
 422        416        417        159    2 2147483645 2147483645 +4.05048935475899152e-01  +nan                        # rad = +5.89381675754422621e-05 , len = +1.06387409718458289e-03 
 423        418        111        381    2        127        128 +9.69728846059917715e-01  +nan                        # rad = +1.80144008854947241e-04 , len = +1.39503825944794650e-04 
 424        418        419        381    2 2147483645 2147483645 +3.87520482499308427e-01  +nan                        # rad = +7.19886734466754626e-05 , len = +1.40657454164698536e-03 
 425        420        675        197    2        677        678 +9.62891365072847116e-01  +nan                        # rad = +1.37166939380412711e-04 , len = +1.61465954668218678e-04 
 426        420        421        197    2 2147483645 2147483645 +4.15787943558888540e-01  +nan                        # rad = +5.92303158154645735e-05 , len = +7.00977558912894028e-04 
 427        422        247        263    2        257        258 +9.79415177323226582e-01  +nan                        # rad = +1.82119272284553041e-04 , len = +4.62410352091016837e-04 
 428        422        423        263    2 2147483645 2147483645 +3.92553885556942372e-01  +nan                        # rad = +7.29942006468523225e-05 , len = +1.54630706524475688e-03 
 429        424        575        158    2        579        580 +9.28285063987789316e-01  +nan                        # rad = +1.00604125681382254e-04 , len = +6.33629534582566935e-04 
 430        424        425        158    2 2147483645 2147483645 +5.84885938859068810e-01  +nan                        # rad = +6.33877897910732884e-05 , len = +5.53983158871660915e-04 
 431        426        309          6    2 2147483645 2147483645 +6.91781413786754174e-01  +nan                        # rad = +8.02033192304887275e-05 , len = +1.09301897626395733e-03 
 432        426        531          6    2        535        536 +8.01671296023487523e-01  +nan                        # rad = +9.29436634050871929e-05 , len = +5.51331871337766653e-04 
 433        428         77        239    2         97         98 +9.65365158885300612e-01  +nan                        # rad = +1.99082743130948652e-04 , len = +6.29237650915190935e-04 
 434        428        798        239    2        797        798 +4.64695686626002413e-01  +nan                        # rad = +9.58320187580087774e-05 , len = +8.94949286861001451e-04 
 435        430        323        330    2 2147483645 2147483645 +7.46867511318179855e-01  +nan                        # rad = +9.77085524009906254e-05 , len = +1.32492562976329080e-03 
 436        430        431        330    2 2147483645 2147483645 +8.35576246450559612e-01  +nan                        # rad = +1.09313826380320553e-04 , len = +2.05955020164999949e-03 
 437        432        615        331    2        619        620 +9.31196388191630087e-01  +nan                        # rad = +1.54439853638882376e-04 , len = +1.34454682170575586e-04 
 438        432        433        331    2 2147483645 2147483645 +5.77434903447544112e-01  +nan                        # rad = +9.57681570775904047e-05 , len = +1.52448790427730098e-03 
 439        434        119        101    2        135        136 +9.70310047925599384e-01  +nan                        # rad = +1.23607446350228260e-04 , len = +2.46130268113665658e-04 
 440        434        435        101    2 2147483645 2147483645 +4.42171681007519857e-01  +nan                        # rad = +5.63280906495550960e-05 , len = +2.50286082299704820e-04 
 441        436        242        252    2 2147483645 2147483645 +7.12641278709850279e-01  +nan                        # rad = +6.19325468182891920e-05 , len = +9.94470204833874374e-04 
 442        436        437        252    2 2147483645 2147483645 +8.60911111264044737e-01  +nan                        # rad = +7.48180315926580695e-05 , len = +2.07565090927158561e-03 
 443        438        153        663    2        167        168 +8.98594500943578622e-01  +nan                        # rad = +1.41350696207321415e-04 , len = +4.77805835029901490e-04 
 444        438        784        663    2        783        784 +6.49830355593251308e-01  +nan                        # rad = +1.02219603039307582e-04 , len = +1.12556243815902326e-03 
 445        440        679         79    2        681        682 +9.95605516407749414e-01  +nan                        # rad = +2.47614228529776813e-04 , len = +3.44712013224163520e-04 
 446        440        441         79    2 2147483645 2147483645 +2.35888300479173307e-01  +nan                        # rad = +5.86671111999234412e-05 , len = +6.23768234312396873e-04 
 447        442          6          8    2          6         12 +9.88206108512315828e-01  +nan                        # rad = +2.23336916823536474e-04 , len = +1.77879480211930749e-04 
 448        442        443          8    2 2147483645 2147483645 +2.84755046526365130e-01  +nan                        # rad = +6.43553137279038339e-05 , len = +9.78116681880707292e-04 
 449        444        169        182    2 2147483645 2147483645 +6.82294157933184486e-01  +nan                        # rad = +7.62354110208600790e-05 , len = +6.18104929747562972e-04 
 450        444        445        182    2 2147483645 2147483645 +8.80388428383282906e-01  +nan                        # rad = +9.83692633381469357e-05 , len = +1.67656551409079368e-03 
 451        446        456        657    2        461        462 +9.65856578649774700e-01  +nan                        # rad = +1.08355554326970991e-04 , len = +3.16177132780623633e-04 
 452        446        447        657    2 2147483645 2147483645 +4.62564049173068481e-01  +nan                        # rad = +5.18931951884032340e-05 , len = +6.77499266305401911e-04 
 453        448        367        186    2        373        374 +7.41155213805512303e-01  +nan                        # rad = +8.25275046344342333e-05 , len = +4.31907882258164458e-04 
 454        448        636        186    2        639        640 +8.40080892902519860e-01  +nan                        # rad = +9.35428618606537878e-05 , len = +7.15125928168034667e-04 
 455        450        611        214    2        615        616 +8.34381538748688811e-01  +nan                        # rad = +8.32241048991964134e-05 , len = +5.58437204329809969e-04 
 456        450        665        214    2        667        668 +7.48357761971693347e-01  +nan                        # rad = +7.46437954246479248e-05 , len = +3.57926145211493602e-04 
 457        452        351        353    2        357        358 +9.73790540458960518e-01  +nan                        # rad = +1.56119559309279610e-04 , len = +1.97002095974373165e-04 
 458        452        453        353    2 2147483645 2147483645 +4.24667468661691416e-01  +nan                        # rad = +6.80833252181757998e-05 , len = +6.45605607566167240e-04 
 459        454         58        315    2         79         80 +9.93398564033582954e-01  +nan                        # rad = +3.26105875071638180e-04 , len = +4.24550134857003432e-04 
 460        454        571        315    2        575        576 +2.69958195230789788e-01  +nan                        # rad = +8.86199725627151766e-05 , len = +5.13477178677397561e-04 
 461        456        462        451    2 2147483645 2147483645 +7.37924607319415116e-01  +nan                        # rad = +7.99582298776075999e-05 , len = +1.42966570506909783e-03 
 462        456        457        451    2 2147483645 2147483645 +5.95109960854594222e-01  +nan                        # rad = +6.44834696939015694e-05 , len = +1.40556164139869289e-03 
 463        458        689        162    2        691        692 +8.03814778359992044e-01  +nan                        # rad = +1.05240540461736592e-04 , len = +2.78579622039720884e-04 
 464        458        459        162    2 2147483645 2147483645 +7.83321711747954397e-01  +nan                        # rad = +1.02557457910841597e-04 , len = +2.02573416332547116e-03 
 465        460        328        295    2        335        336 +9.38882233368230179e-01  +nan                        # rad = +1.36810004580905221e-04 , len = +4.83327676272957694e-04 
 466        460        461        295    2 2147483645 2147483645 +4.88405603532952481e-01  +nan                        # rad = +7.11684282457570461e-05 , len = +1.39184962459559976e-03 
 467        463        638        312    2        641        642 +8.96538896015188103e-01  +nan                        # rad = +1.12919945427705613e-04 , len = +5.55513419984044496e-04 
 468        463        464        312    2 2147483645 2147483645 +6.53728614090053117e-01  +nan                        # rad = +8.23377543971364970e-05 , len = +1.10565230392439926e-03 
 469        465         85        117    2 2147483645 2147483645 +8.54389086770959039e-01  +nan                        # rad = +9.04941405322424368e-05 , len = +1.58533308900076463e-03 
 470        465        466        117    2 2147483645 2147483645 +7.21965083537775776e-01  +nan                        # rad = +7.64682165779511980e-05 , len = +8.20544770448698420e-04 
 471        467        414        113    2        419        420 +9.98805332222396536e-01  +nan                        # rad = +3.95989129895473304e-04 , len = +2.74598103678258770e-04 
 472        467        468        113    2 2147483645 2147483645 +1.52973600249203950e-01  +nan                        # rad = +6.06483374742058945e-05 , len = +1.16204113288556664e-03 
 473        469        774        280    2        773        774 +7.66780126049595778e-01  +nan                        # rad = +9.66063943399698337e-05 , len = +2.34219180926320422e-04 
 474        469        640        280    2        643        644 +8.18909055897387272e-01  +nan                        # rad = +1.03174102320798019e-04 , len = +8.26176979457575781e-04 
 475        471        369        539    2        375        376 +9.88056739381969584e-01  +nan                        # rad = +2.35806993594568084e-04 , len = +8.73429810115359455e-04 
 476        471        472        539    2 2147483645 2147483645 +3.19158148149202847e-01  +nan                        # rad = +7.61694348073049972e-05 , len = +2.36461947924401046e-03 
 477        473        191        202    2 2147483645 2147483645 +7.61357998506204559e-01  +nan                        # rad = +5.30521082179420602e-05 , len = +6.69446714085437239e-04 
 478        473        474        202    2 2147483645 2147483645 +8.23602361103496605e-01  +nan                        # rad = +5.73893512323286038e-05 , len = +9.07268185026662314e-04 
 479        475        303        141    2        311        312 +8.95981421808244027e-01  +nan                        # rad = +1.33345487538949497e-04 , len = +5.04999448444806145e-04 
 480        475        626        141    2        629        630 +6.54774786259722408e-01  +nan                        # rad = +9.74476266771301961e-05 , len = +3.87781800990069701e-04 
 481        477        293        296    2        301        302 +9.44131040458940363e-01  +nan                        # rad = +1.21654486391317872e-04 , len = +6.47442064050150084e-04 
 482        477        478        296    2 2147483645 2147483645 +5.41087477875273226e-01  +nan                        # rad = +6.97209565122360243e-05 , len = +1.34520097256493349e-03 
 483        479        782        292    2        781        782 +9.45871790896868792e-01  +nan                        # rad = +1.34239148051557721e-04 , len = +3.07483164090017883e-04 
 484        479        480        292    2 2147483645 2147483645 +5.35724846808165900e-01  +nan                        # rad = +7.60306499439949881e-05 , len = +1.81166704214075322e-03 
 485        481        376        382    2 2147483645 2147483645 +8.37927198144422403e-01  +nan                        # rad = +8.04650361393069837e-05 , len = +1.31072109673974571e-03 
 486        481        482        382    2 2147483645 2147483645 +7.43904905005557171e-01  +nan                        # rad = +7.14362001830651911e-05 , len = +8.23703638463585235e-04 
 487        483        101         57    2        119        120 +9.49138565332502848e-01  +nan                        # rad = +1.26549572682922620e-04 , len = +5.29349888184920824e-04 
 488        483        484         57    2 2147483645 2147483645 +4.75581568437616398e-01  +nan                        # rad = +6.34097553928498906e-05 , len = +5.62112891720815814e-04 
 489        485        346        352    2 2147483645 2147483645 +8.22711747246535730e-01  +nan                        # rad = +8.67996442246999332e-05 , len = +8.78656206244386598e-04 
 490        485        486        352    2 2147483645 2147483645 +7.62397641355263334e-01  +nan                        # rad = +8.04362454393844879e-05 , len = +6.52294063227442798e-04 
 491        487        386        392    2 2147483645 2147483645 +7.25728397798650504e-01  +nan                        # rad = +8.52788766733733058e-05 , len = +9.39742831422571553e-04 
 492        487        488        392    2 2147483645 2147483645 +8.51679322862350263e-01  +nan                        # rad = +1.00079115217138471e-04 , len = +1.75960357064041664e-03 
 493        489        116        149    2 2147483645 2147483645 +8.21752311168134852e-01  +nan                        # rad = +1.01252051291327291e-04 , len = +1.67339353199788261e-03 
 494        489        490        149    2 2147483645 2147483645 +7.63511954314517460e-01  +nan                        # rad = +9.40759770421596307e-05 , len = +1.25417440939060805e-03 
 495        491        632        340    2        635        636 +9.68037173900746395e-01  +nan                        # rad = +1.40805805950689871e-04 , len = +2.22642508940087882e-04 
 496        491        492        340    2 2147483645 2147483645 +4.52831960108160569e-01  +nan                        # rad = +6.58666534946494761e-05 , len = +4.73415105270447937e-04 
 497        493        216         58    2        227        228 +9.81269242611942039e-01  +nan                        # rad = +1.98816714022430064e-04 , len = +3.39882168402794052e-04 
 498        493        494         58    2 2147483645 2147483645 +3.80632188371281377e-01  +nan                        # rad = +7.71205675841936275e-05 , len = +1.39226315188851124e-03 
 499        495        110        126    2 2147483645 2147483645 +8.79465102400079357e-01  +nan                        # rad = +7.94382496501615536e-05 , len = +1.64676879837308363e-03 
 500        495        496        126    2 2147483645 2147483645 +6.83826408897137861e-01  +nan                        # rad = +6.17670591352612291e-05 , len = +6.18216315690548130e-04 
 501        497        401        745    2 2147483645 2147483645 +8.32984017042207592e-01  +nan                        # rad = +1.00384614194179585e-04 , len = +1.20487553945445940e-03 
 502        497        498        745    2 2147483645 2147483645 +7.50088128048588154e-01  +nan                        # rad = +9.03946604079638316e-05 , len = +7.98613384899490852e-04 
 503        499        237        749    2        247        248 +8.97184753137276636e-01  +nan                        # rad = +1.69972981772226320e-04 , len = +3.67807031586358797e-04 
 504        499        727        749    2        727        728 +6.52510741418281581e-01  +nan                        # rad = +1.23619127464487177e-04 , len = +5.53593544796335442e-04 
 505        501        244        254    2 2147483645 2147483645 +6.28888514882127381e-01  +nan                        # rad = +7.63271049014867378e-05 , len = +1.16892854524455964e-03 
 506        501        525        254    2        529        530 +9.09074497523083891e-01  +nan                        # rad = +1.10332790142806137e-04 , len = +4.72475232973758156e-04 
 507        503         54        215    2 2147483645 2147483645 +6.38214844659224068e-01  +nan                        # rad = +6.12870737082288493e-05 , len = +4.98801129874194837e-04 
 508        503        504        215    2 2147483645 2147483645 +9.04521886974008815e-01  +nan                        # rad = +8.68602478014785065e-05 , len = +1.94312382605555550e-03 
 509        505        212        181    2        223        224 +9.68077709207249115e-01  +nan                        # rad = +1.58019742292263862e-04 , len = +3.95729046570870741e-04 
 510        505        506        181    2 2147483645 2147483645 +4.52646632838522023e-01  +nan                        # rad = +7.38857052386602371e-05 , len = +6.77947342816624405e-04 
 511        507        383         49    2        389        390 +8.81676752567448263e-01  +nan                        # rad = +9.05912888154015403e-05 , len = +3.34419457407903028e-04 
 512        507        508         49    2 2147483645 2147483645 +6.16500918426487465e-01  +nan                        # rad = +6.33447718718904820e-05 , len = +7.63606734800666284e-04 
 513        509         76        317    2 2147483645 2147483645 +7.16644690800252837e-01  +nan                        # rad = +9.74607887229887677e-05 , len = +7.59965625383064703e-04 
 514        509        510        317    2 2147483645 2147483645 +8.58143596656627428e-01  +nan                        # rad = +1.16704069452247555e-04 , len = +1.54294266537921988e-03 
 515        511        188        138    2        199        200 +9.82654850632143195e-01  +nan                        # rad = +1.95133621386798628e-04 , len = +7.43981315370541426e-04 
 516        511        512        138    2 2147483645 2147483645 +3.71177412755803460e-01  +nan                        # rad = +7.37076631550015655e-05 , len = +9.98789674606672534e-04 
 517        513         65         86    2 2147483645 2147483645 +8.68863818164572255e-01  +nan                        # rad = +1.10181433503342267e-04 , len = +1.68747494680429404e-03 
 518        513        514         86    2 2147483645 2147483645 +7.00729552503944086e-01  +nan                        # rad = +8.88601700047038904e-05 , len = +7.25786152304368952e-04 
 519        515        226        236    2 2147483645 2147483645 +8.25525257882066432e-01  +nan                        # rad = +6.02563632055687503e-05 , len = +7.28953251223169070e-04 
 520        515        516        236    2 2147483645 2147483645 +7.59095866812365294e-01  +nan                        # rad = +5.54075793826605615e-05 , len = +5.26769462197174045e-04 
 521        517         96        114    2 2147483645 2147483645 +7.50745147270526547e-01  +nan                        # rad = +6.45139048475303420e-05 , len = +9.31461377047298729e-04 
 522        517        518        114    2 2147483645 2147483645 +8.32450451357454213e-01  +nan                        # rad = +7.15351000328295661e-05 , len = +1.39220332028383901e-03 
 523        519        397        402    2 2147483645 2147483645 +7.56467979110527877e-01  +nan                        # rad = +7.10816816877186220e-05 , len = +6.91866455305070629e-04 
 524        519        520        402    2 2147483645 2147483645 +8.27733637429409974e-01  +nan                        # rad = +7.77781751015506361e-05 , len = +9.82879671846734583e-04 
 525        521        239        139    2        249        250 +8.22809135119876633e-01  +nan                        # rad = +1.27217652712099022e-04 , len = +8.14757488463119066e-04 
 526        521        794        139    2        793        794 +7.49744758794002264e-01  +nan                        # rad = +1.15920891341435626e-04 , len = +2.77485678988478347e-04 
 527        523        673        222    2        675        676 +8.08478767310543245e-01  +nan                        # rad = +1.09802960182189864e-04 , len = +3.72696596298616818e-04 
 528        523        524        222    2 2147483645 2147483645 +7.78350460131607136e-01  +nan                        # rad = +1.05711105890789740e-04 , len = +1.99120853686074071e-03 
 529        525        752        506    2        751        752 +9.42382018306173852e-01  +nan                        # rad = +1.03975637460129123e-04 , len = +4.33118027511056715e-04 
 530        525        526        506    2 2147483645 2147483645 +5.46351310053250439e-01  +nan                        # rad = +6.02804644363524802e-05 , len = +3.33404689383031056e-04 
 531        527        150        339    2 2147483645 2147483645 +7.35875541740671824e-01  +nan                        # rad = +7.72828195867482099e-05 , len = +6.69550968315040223e-04 
 532        527        528        339    2 2147483645 2147483645 +8.44141473847372370e-01  +nan                        # rad = +8.86530799416465165e-05 , len = +1.14509869551871054e-03 
 533        529         89         43    2        107        108 +9.75727290187429652e-01  +nan                        # rad = +1.65600652353343396e-04 , len = +1.31673820025588351e-04 
 534        529        530         43    2 2147483645 2147483645 +4.14207976459150640e-01  +nan                        # rad = +7.02994697405844282e-05 , len = +1.13474802250750095e-03 
 535        531        427        432    2 2147483645 2147483645 +7.52986151661376835e-01  +nan                        # rad = +6.99852914287069468e-05 , len = +7.68803405609768190e-04 
 536        531        532        432    2 2147483645 2147483645 +8.30618293334574376e-01  +nan                        # rad = +7.72007070737966276e-05 , len = +1.12703111388067520e-03 
 537        533        667        216    2        669        670 +9.46460772021024743e-01  +nan                        # rad = +1.35440062514373362e-04 , len = +1.35225180807709510e-04 
 538        533        534        216    2 2147483645 2147483645 +5.33881325826182085e-01  +nan                        # rad = +7.63992785361297330e-05 , len = +1.32361586661154424e-03 
 539        535        471         31    2        475        476 +9.93764939965333438e-01  +nan                        # rad = +2.38657340409484592e-04 , len = +1.26826389736453744e-04 
 540        535        536         31    2 2147483645 2147483645 +2.64901088407282215e-01  +nan                        # rad = +6.36172465825420480e-05 , len = +1.19723786769211659e-03 
 541        537        182        194    2 2147483645 2147483645 +7.99461031716225179e-01  +nan                        # rad = +5.54290928971960467e-05 , len = +6.49835132386236496e-04 
 542        537        538        194    2 2147483645 2147483645 +7.87855167029257286e-01  +nan                        # rad = +5.46244225926219380e-05 , len = +6.14123742447256833e-04 
 543        539        139        124    2        153        154 +9.44689181154861113e-01  +nan                        # rad = +1.11538821379150732e-04 , len = +4.89233284560239572e-04 
 544        539        540        124    2 2147483645 2147483645 +5.39381789254941402e-01  +nan                        # rad = +6.36844480142420333e-05 , len = +9.92974689247342343e-04 
 545        541        100        118    2 2147483645 2147483645 +8.53542915534245328e-01  +nan                        # rad = +7.39932030091268239e-05 , len = +8.78719231880417131e-04 
 546        541        542        118    2 2147483645 2147483645 +7.23147025820047862e-01  +nan                        # rad = +6.26892493782315073e-05 , len = +4.61116937788037459e-04 
 547        543         55          2    2 2147483645 2147483645 +7.45205481010787540e-01  +nan                        # rad = +5.72663154460281414e-05 , len = +2.72938246294717498e-04 
 548        543        544          2    2 2147483645 2147483645 +7.21021023430578833e-01  +nan                        # rad = +5.54078283415039297e-05 , len = +8.32250897293966650e-04 
 549        545        663        737    2        665        666 +9.81632115258948112e-01  +nan                        # rad = +2.28559305101694456e-04 , len = +3.37722099970800074e-04 
 550        545        546        737    2 2147483645 2147483645 +3.78204161697020647e-01  +nan                        # rad = +8.80595480122786141e-05 , len = +2.47006670073210725e-03 
 551        547        184        275    2 2147483645 2147483645 +7.59720896898797848e-01  +nan                        # rad = +7.72403930689595552e-05 , len = +8.45066704426724637e-04 
 552        547        548        275    2 2147483645 2147483645 +8.24995997417657834e-01  +nan                        # rad = +8.38768755486092078e-05 , len = +1.16616951746311673e-03 
 553        549        176        595    2 2147483645 2147483645 +7.70340532006503542e-01  +nan                        # rad = +7.48608821743981182e-05 , len = +9.44882868860124226e-04 
 554        549        550        595    2 2147483645 2147483645 +8.15760905200084485e-01  +nan                        # rad = +7.92747862397928627e-05 , len = +1.18157248023373265e-03 
 555        551        355        145    2        361        362 +9.45908780308258978e-01  +nan                        # rad = +1.21690280583146515e-04 , len = +1.74677298369536118e-04 
 556        551        552        145    2 2147483645 2147483645 +5.35609509748477430e-01  +nan                        # rad = +6.89056628727487076e-05 , len = +5.88293280999993605e-04 
 557        553         70         90    2 2147483645 2147483645 +8.30817241892087499e-01  +nan                        # rad = +7.07647018761429147e-05 , len = +1.08430757645461935e-03 
 558        553        554         90    2 2147483645 2147483645 +7.52743929692771152e-01  +nan                        # rad = +6.41148222351216400e-05 , len = +7.38771087613191487e-04 
 559        555        143        169    2        157        158 +9.90253212611164391e-01  +nan                        # rad = +1.74989958855100667e-04 , len = +4.38815373341141265e-04 
 560        555        556        169    2 2147483645 2147483645 +3.07077242274157280e-01  +nan                        # rad = +5.42643369459003879e-05 , len = +5.89404807636693061e-04 
 561        557        103        231    2 2147483645 2147483645 +7.27287912812100479e-01  +nan                        # rad = +6.79882789510978167e-05 , len = +6.90598310769172173e-04 
 562        557        558        231    2 2147483645 2147483645 +8.50543009606053002e-01  +nan                        # rad = +7.95104034843798619e-05 , len = +1.27176856813625196e-03 
 563        559        709        185    2        709        710 +9.96294061873814973e-01  +nan                        # rad = +3.62114110947581928e-04 , len = +3.42024940759988428e-04 
 564        559        702        185    2        703        704 +2.22913473262199180e-01  +nan                        # rad = +8.10203706692395718e-05 , len = +3.62895095795221976e-04 
 565        561        389        294    2        395        396 +9.28900604758184034e-01  +nan                        # rad = +1.39198710571792451e-04 , len = +4.80063463893521769e-04 
 566        561        562        294    2 2147483645 2147483645 +5.83330257010198028e-01  +nan                        # rad = +8.74138946593429588e-05 , len = +1.23470875013255671e-03 
 567        563         75        187    2         95         96 +9.94140880560476226e-01  +nan                        # rad = +2.60372680606495784e-04 , len = +4.72939583378603854e-04 
 568        563        564        187    2 2147483645 2147483645 +2.59498894866769858e-01  +nan                        # rad = +6.79646357896393082e-05 , len = +1.01271871959596519e-03 
 569        565        259         19    2 2147483645 2147483645 +8.41360180661929968e-01  +nan                        # rad = +7.82634530669216593e-05 , len = +1.05936782476079056e-03 
 570        565        566         19    2 2147483645 2147483645 +6.83974165655476196e-01  +nan                        # rad = +6.36233818085496310e-05 , len = +4.73076669742483378e-04 
 571        567        118        329    2 2147483645 2147483645 +6.53801584735247521e-01  +nan                        # rad = +6.60055335682293697e-05 , len = +4.32201653358349578e-04 
 572        567        568        329    2 2147483645 2147483645 +8.96500092401104176e-01  +nan                        # rad = +9.05075306094032638e-05 , len = +1.48083895215783256e-03 
 573        569        329        609    2 2147483645 2147483645 +8.15020990343382046e-01  +nan                        # rad = +8.39217707263270368e-05 , len = +1.16390756636027188e-03 
 574        569        570        609    2 2147483645 2147483645 +7.71168629134190819e-01  +nan                        # rad = +7.94063437044348862e-05 , len = +9.37718020628053339e-04 
 575        571        455        460    2 2147483645 2147483645 +6.77901761931600122e-01  +nan                        # rad = +6.00756355425947035e-05 , len = +5.49345429443741980e-04 
 576        571        572        460    2 2147483645 2147483645 +8.83001845508088579e-01  +nan                        # rad = +7.82515993217536900e-05 , len = +1.53577876433928220e-03 
 577        573        127        142    2 2147483645 2147483645 +8.83742470977955441e-01  +nan                        # rad = +7.59452414364256536e-05 , len = +8.60108217116708129e-04 
 578        573        574        142    2 2147483645 2147483645 +6.76641792522180152e-01  +nan                        # rad = +5.81478496130290095e-05 , len = +3.04548052219392356e-04 
 579        575        144        429    2 2147483645 2147483645 +7.69245371255412147e-01  +nan                        # rad = +7.73892580096010164e-05 , len = +7.50681294410924680e-04 
 580        575        576        429    2 2147483645 2147483645 +8.16734955909138138e-01  +nan                        # rad = +8.21669061526610978e-05 , len = +9.48513082282390649e-04 
 581        577        396         96    2        401        402 +9.93658295381527057e-01  +nan                        # rad = +2.54394114361590745e-04 , len = +4.40956982442229617e-04 
 582        577        578         96    2 2147483645 2147483645 +2.66393359864608770e-01  +nan                        # rad = +6.82014160899698316e-05 , len = +9.06349347421362165e-04 
 583        579         26         51    2         48         49 +9.86932807320791472e-01  +nan                        # rad = +1.73110343983666232e-04 , len = +3.83405790253616471e-04 
 584        579        580         51    2 2147483645 2147483645 +2.93789404517244945e-01  +nan                        # rad = +5.15313550198011802e-05 , len = +6.21762959272846366e-04 
 585        581        325        332    2 2147483645 2147483645 +6.44741072245120228e-01  +nan                        # rad = +6.80916949959781760e-05 , len = +3.37729745826506448e-04 
 586        581        582        332    2 2147483645 2147483645 +9.01227504700864324e-01  +nan                        # rad = +9.51794619790367224e-05 , len = +1.24904204768901215e-03 
 587        583        199        210    2 2147483645 2147483645 +7.00804800965827424e-01  +nan                        # rad = +7.28884497810479887e-05 , len = +8.00731716501035425e-04 
 588        583        584        210    2 2147483645 2147483645 +8.68814866645392314e-01  +nan                        # rad = +9.03626354859953825e-05 , len = +1.85361988821185404e-03 
 589        585         68        119    2 2147483645 2147483645 +7.00828221094023429e-01  +nan                        # rad = +8.06160340911868525e-05 , len = +7.21992985565297310e-04 
 590        585        586        119    2 2147483645 2147483645 +8.68799627835599941e-01  +nan                        # rad = +9.99377284017914950e-05 , len = +1.67416292505255223e-03 
 591        587        313        771    2 2147483645 2147483645 +8.49881370277674075e-01  +nan                        # rad = +8.56655595244676117e-05 , len = +1.28665593078794546e-03 
 592        587        588        771    2 2147483645 2147483645 +7.28190988386348215e-01  +nan                        # rad = +7.33995245011788644e-05 , len = +7.03793713875312463e-04 
 593        589        393        335    2        399        400 +8.38382044235457480e-01  +nan                        # rad = +8.73092097153949526e-05 , len = +2.12292427275179803e-04 
 594        589        590        335    2 2147483645 2147483645 +7.43327054742451865e-01  +nan                        # rad = +7.74101713602644851e-05 , len = +1.41075330753294469e-03 
 595        591        549        188    2        553        554 +8.83607038457660976e-01  +nan                        # rad = +9.71789475745333349e-05 , len = +4.19498113168083222e-04 
 596        591        592        188    2 2147483645 2147483645 +6.76872702140026261e-01  +nan                        # rad = +7.44423414176438207e-05 , len = +1.22045509700703593e-03 
 597        593        112        763    2 2147483645 2147483645 +8.08466019832939753e-01  +nan                        # rad = +8.05214856129230259e-05 , len = +7.59242105952019977e-04 
 598        593        594        763    2 2147483645 2147483645 +7.78364213104935532e-01  +nan                        # rad = +7.75234100749148442e-05 , len = +6.54652124440773149e-04 
 599        595        335        342    2 2147483645 2147483645 +6.63474939547560871e-01  +nan                        # rad = +6.58038181927784419e-05 , len = +1.02348636732775967e-03 
 600        595        733        342    2        733        734 +8.91248090329984644e-01  +nan                        # rad = +8.83944875758659878e-05 , len = +4.64875622749680501e-04 
 601        597        311        318    2 2147483645 2147483645 +6.15784997504496445e-01  +nan                        # rad = +7.97152307899022631e-05 , len = +5.01248796400861635e-04 
 602        597        717        318    2        717        718 +9.15174708811261839e-01  +nan                        # rad = +1.18472134627538704e-04 , len = +3.14210415177693103e-04 
 603        599         42        349    2 2147483645 2147483645 +7.54356414870863357e-01  +nan                        # rad = +9.15533470916573996e-05 , len = +8.73445158939183466e-04 
 604        599        600        349    2 2147483645 2147483645 +8.29488612229372979e-01  +nan                        # rad = +1.00671853949851314e-04 , len = +1.26718591621988587e-03 
 605        601        348        621    2 2147483645 2147483645 +8.61107925666966256e-01  +nan                        # rad = +9.19869699809285551e-05 , len = +1.15038585560348831e-03 
 606        601        602        621    2 2147483645 2147483645 +7.12353865979514778e-01  +nan                        # rad = +7.60964702942459138e-05 , len = +5.48281868683868508e-04 
 607        603        214         82    2        225        226 +9.79612965825255921e-01  +nan                        # rad = +1.64570336790571104e-04 , len = +1.33781552312658893e-03 
 608        603        604         82    2 2147483645 2147483645 +3.91318532007733033e-01  +nan                        # rad = +6.57396592853918253e-05 , len = +9.51318029022052273e-04 
 609        605        569        336    2        573        574 +9.13693184170023875e-01  +nan                        # rad = +1.02968845858766636e-04 , len = +5.26688879371277276e-04 
 610        605        606        336    2 2147483645 2147483645 +6.19034863327476814e-01  +nan                        # rad = +6.97622643218802748e-05 , len = +7.96172655763687539e-04 
 611        607          5          5    2         22         51 +9.98834562281639471e-01  +nan                        # rad = +4.09344368392428829e-04 , len = +4.77160703582563920e-04 
 612        607        608          5    2 2147483645 2147483645 +1.51717156411689591e-01  +nan                        # rad = +6.21770270181408691e-05 , len = +1.42762895799222983e-03 
 613        609        263        272    2 2147483645 2147483645 +8.24260923457458605e-01  +nan                        # rad = +8.63530949745620332e-05 , len = +8.51574846415457921e-04 
 614        609        610        272    2 2147483645 2147483645 +7.60585954735924163e-01  +nan                        # rad = +7.96822332789126533e-05 , len = +6.22039696393971689e-04 
 615        611        203        455    2 2147483645 2147483645 +7.92521229053717691e-01  +nan                        # rad = +6.59568699016066707e-05 , len = +8.99766819339774824e-04 
 616        611        612        455    2 2147483645 2147483645 +7.94876328841573221e-01  +nan                        # rad = +6.61528709733992510e-05 , len = +9.10196161497325547e-04 
 617        613        400        286    2        405        406 +9.59860620490846417e-01  +nan                        # rad = +1.41518334194678369e-04 , len = +4.39097441428037516e-04 
 618        613        614        286    2 2147483645 2147483645 +4.87207916933570628e-01  +nan                        # rad = +7.18321507716814211e-05 , len = +7.61915366405009360e-04 
 619        615        316        437    2        323        324 +9.42572006541498308e-01  +nan                        # rad = +1.45570682734376633e-04 , len = +1.31862494813543552e-04 
 620        615        616        437    2 2147483645 2147483645 +5.45785365072540496e-01  +nan                        # rad = +8.42910119000470927e-05 , len = +8.72595708412029982e-04 
 621        617        601        354    2        605        606 +8.81453681219048879e-01  +nan                        # rad = +1.06823973208329941e-04 , len = +4.85316911984205724e-04 
 622        617        618        354    2 2147483645 2147483645 +6.80513759594441270e-01  +nan                        # rad = +8.24719269675964898e-05 , len = +1.10290914485633158e-03 
 623        619        353        249    2        359        360 +8.13971524549892966e-01  +nan                        # rad = +9.18640238489175782e-05 , len = +4.51314658200821452e-04 
 624        619        620        249    2 2147483645 2147483645 +7.72337562325587812e-01  +nan                        # rad = +8.71652559149736300e-05 , len = +1.98267986818331451e-03 
 625        622        377        669    2        383        384 +9.33385912346109237e-01  +nan                        # rad = +1.18478890100262078e-04 , len = +2.48124036583301558e-04 
 626        622        623        669    2 2147483645 2147483645 +5.71670026579314317e-01  +nan                        # rad = +7.25646587941957013e-05 , len = +9.63109981602406641e-04 
 627        624         29        127    2 2147483645 2147483645 +8.55159374722004761e-01  +nan                        # rad = +1.36169071031471534e-04 , len = +5.15020007133199387e-03 
 628        624        625        127    2 2147483645 2147483645 +4.32383644403200429e-01  +nan                        # rad = +6.88494810768177094e-05 , len = +1.07429298892164804e-03 
 629        626        476        480    2 2147483645 2147483645 +6.19449514824024550e-01  +nan                        # rad = +6.03638850659009781e-05 , len = +4.44010248828950879e-04 
 630        626        627        480    2 2147483645 2147483645 +9.13502684552364608e-01  +nan                        # rad = +8.90186685728150916e-05 , len = +2.01637709219662118e-03 
 631        628        378        384    2 2147483645 2147483645 +7.49774290872162963e-01  +nan                        # rad = +8.01402214627413087e-05 , len = +7.76033962083957939e-04 
 632        628        629        384    2 2147483645 2147483645 +8.33238314100469890e-01  +nan                        # rad = +8.90613399741632623e-05 , len = +1.17223495437304118e-03 
 633        630        300        683    2 2147483645 2147483645 +7.96251820903763341e-01  +nan                        # rad = +8.90133656286604688e-05 , len = +1.63623676401338262e-03 
 634        630        631        683    2 2147483645 2147483645 +7.91132722844977709e-01  +nan                        # rad = +8.84410992485616556e-05 , len = +1.59547650698178053e-03 
 635        632        339        495    2        345        346 +8.75435433992940992e-01  +nan                        # rad = +1.23266391841167988e-04 , len = +1.55077473475376737e-04 
 636        632        633        495    2 2147483645 2147483645 +6.90397789082034974e-01  +nan                        # rad = +9.72120171182703195e-05 , len = +2.00327199759855459e-03 
 637        634        723        262    2        723        724 +8.80423487095973512e-01  +nan                        # rad = +1.30714553289863045e-04 , len = +1.18334885709541859e-03 
 638        634        635        262    2 2147483645 2147483645 +6.82235779052287383e-01  +nan                        # rad = +1.01290056892201305e-04 , len = +2.01087280766866104e-03 
 639        636        449        454    2 2147483645 2147483645 +7.14213141515155914e-01  +nan                        # rad = +6.68095412358157853e-05 , len = +8.64084449691144337e-04 
 640        636        637        454    2 2147483645 2147483645 +8.59830317435660518e-01  +nan                        # rad = +8.04309886074860633e-05 , len = +1.77966843334277625e-03 
 641        638        304        467    2 2147483645 2147483645 +7.11221614615127673e-01  +nan                        # rad = +8.03111059093449036e-05 , len = +7.10720029009748460e-04 
 642        638        639        467    2 2147483645 2147483645 +8.61880853622236764e-01  +nan                        # rad = +9.73235389562073573e-05 , len = +1.50681638944863330e-03 
 643        640        470        474    2 2147483645 2147483645 +7.06903226865642664e-01  +nan                        # rad = +7.29341058595380984e-05 , len = +7.01003410712102521e-04 
 644        640        641        474    2 2147483645 2147483645 +8.64793786476843351e-01  +nan                        # rad = +8.92243226123521683e-05 , len = +1.54019694157856183e-03 
 645        642        719        401    2        719        720 +9.88253099556493653e-01  +nan                        # rad = +2.47109648286381956e-04 , len = +2.06333866554071532e-04 
 646        642        643        401    2 2147483645 2147483645 +3.26571023219798584e-01  +nan                        # rad = +8.16580800248278252e-05 , len = +1.61050666191382371e-03 
 647        644        357        102    2        363        364 +9.00810194493088745e-01  +nan                        # rad = +1.14914016477902584e-04 , len = +4.74554333436956130e-04 
 648        644        645        102    2 2147483645 2147483645 +6.45555041356455028e-01  +nan                        # rad = +8.23517796682727313e-05 , len = +9.96443299364198213e-04 
 649        646        177        103    2        189        190 +8.93868771103370485e-01  +nan                        # rad = +8.60097908655533264e-05 , len = +3.18609120041579621e-04 
 650        646        647        103    2 2147483645 2147483645 +6.58697783116595659e-01  +nan                        # rad = +6.33811812214102419e-05 , len = +1.08101024672728517e-03 
 651        648        522        793    2 2147483645 2147483645 +6.53228879801029283e-01  +nan                        # rad = +6.54803462273168663e-05 , len = +7.25373113014044380e-04 
 652        648        715        793    2        715        716 +8.96804317006498208e-01  +nan                        # rad = +8.98966028471134506e-05 , len = +5.48097339403128101e-04 
 653        651        318         62    2        325        326 +9.88588682615240133e-01  +nan                        # rad = +2.14747699307254759e-04 , len = +5.42619524330397720e-04 
 654        651        652         62    2 2147483645 2147483645 +3.23467446848346218e-01  +nan                        # rad = +7.02657143795257282e-05 , len = +1.58926213520717806e-03 
 655        653        390        396    2 2147483645 2147483645 +8.25734936947306930e-01  +nan                        # rad = +1.04560945096000892e-04 , len = +1.05946988604032569e-03 
 656        653        654        396    2 2147483645 2147483645 +7.58847739358076367e-01  +nan                        # rad = +9.60911707388585157e-05 , len = +7.60754664286225298e-04 
 657        655        446         14    2        451        452 +9.63964004780844763e-01  +nan                        # rad = +1.12185967070232431e-04 , len = +2.88820528275399245e-04 
 658        655        656         14    2 2147483645 2147483645 +4.70657000126200098e-01  +nan                        # rad = +5.47749816960608284e-05 , len = +9.23969122200120319e-04 
 659        657        408        314    2        413        414 +8.87125308138801416e-01  +nan                        # rad = +1.04582183700169587e-04 , len = +5.33665073705449737e-04 
 660        657        658        314    2 2147483645 2147483645 +6.70798846317127939e-01  +nan                        # rad = +7.90797055700989351e-05 , len = +1.24976596454333269e-03 
 661        659         52         74    2 2147483645 2147483645 +8.46324020595455528e-01  +nan                        # rad = +9.68999157641460958e-05 , len = +1.59446054729375916e-03 
 662        659        660         74    2 2147483645 2147483645 +7.32984762898547193e-01  +nan                        # rad = +8.39231311564326546e-05 , len = +9.08481283133845624e-04 
 663        661        438        179    2        443        444 +9.68879013574833636e-01  +nan                        # rad = +1.57301982216555503e-04 , len = +2.74796954250359452e-04 
 664        661        662        179    2 2147483645 2147483645 +4.48948248349914980e-01  +nan                        # rad = +7.28888213994094788e-05 , len = +1.48622245972449452e-03 
 665        663         80        549    2         99        100 +9.91694852167373631e-01  +nan                        # rad = +2.26661086284302393e-04 , len = +3.32614075502348470e-04 
 666        663        664        549    2 2147483645 2147483645 +2.91263177586221111e-01  +nan                        # rad = +6.65709094708180811e-05 , len = +7.84287129518376432e-04 
 667        665        451        456    2 2147483645 2147483645 +8.46555528131394341e-01  +nan                        # rad = +6.31901176574445881e-05 , len = +7.69700983205407396e-04 
 668        665        666        456    2 2147483645 2147483645 +7.32675910928859642e-01  +nan                        # rad = +5.46897108079413737e-05 , len = +4.40163792685149650e-04 
 669        667        622        537    2        625        626 +9.37200668662333203e-01  +nan                        # rad = +1.26934517152138917e-04 , len = +1.36484499058340121e-04 
 670        667        668        537    2 2147483645 2147483645 +5.61270913668582616e-01  +nan                        # rad = +7.60185676347722918e-05 , len = +1.22780296963847222e-03 
 671        669        275        284    2 2147483645 2147483645 +8.55106384665109576e-01  +nan                        # rad = +9.73152211667323747e-05 , len = +1.17278554350956242e-03 
 672        669        670        284    2 2147483645 2147483645 +7.20958270351236385e-01  +nan                        # rad = +8.20485202653382819e-05 , len = +6.01548521577424948e-04 
 673        671        109         17    2        125        126 +9.98305103763819757e-01  +nan                        # rad = +4.13977211185512597e-04 , len = +6.34579160873813101e-04 
 674        671        672         17    2 2147483645 2147483645 +1.43835842651118734e-01  +nan                        # rad = +5.96458545435980291e-05 , len = +1.31381527052166331e-03 
 675        673        211        527    2 2147483645 2147483645 +7.46165587372452310e-01  +nan                        # rad = +8.19311902795776697e-05 , len = +4.97506486360348903e-04 
 676        673        674        527    2 2147483645 2147483645 +8.36136140464615707e-01  +nan                        # rad = +9.18102233383261352e-05 , len = +7.76350690293668017e-04 
 677        675        220        425    2        231        232 +7.55769713635585871e-01  +nan                        # rad = +1.03666618495804288e-04 , len = +1.28569821007623982e-04 
 678        675        766        425    2        765        766 +8.28315893540911952e-01  +nan                        # rad = +1.13617555957158694e-04 , len = +8.17418308564401121e-04 
 679        677        342        348    2 2147483645 2147483645 +7.81740192675296153e-01  +nan                        # rad = +7.39952694147227212e-05 , len = +8.66291077964822251e-04 
 680        677        678        348    2 2147483645 2147483645 +8.05310867890046467e-01  +nan                        # rad = +7.62263411686689977e-05 , len = +9.72561063661674715e-04 
 681        679         47        445    2         69         70 +9.91782992959141518e-01  +nan                        # rad = +2.45579580670530811e-04 , len = +3.40970431109778311e-04 
 682        679        680        445    2 2147483645 2147483645 +2.90237689848889757e-01  +nan                        # rad = +7.18669816621974456e-05 , len = +1.30657181977954814e-03 
 683        681        630        308    2        633        634 +9.07331448877350621e-01  +nan                        # rad = +1.11790470416291531e-04 , len = +7.22514548587413182e-04 
 684        681        682        308    2 2147483645 2147483645 +6.32502900954982517e-01  +nan                        # rad = +7.79294015708525717e-05 , len = +1.32558135685160116e-03 
 685        683        232        242    2 2147483645 2147483645 +7.53083568290437433e-01  +nan                        # rad = +5.64449748146556902e-05 , len = +6.36278097010526018e-04 
 686        683        684        242    2 2147483645 2147483645 +8.30538217375991983e-01  +nan                        # rad = +6.22503407806623377e-05 , len = +9.29264710113899823e-04 
 687        685        319        326    2 2147483645 2147483645 +8.48475050238622019e-01  +nan                        # rad = +8.07677589660732106e-05 , len = +1.22237112549847976e-03 
 688        685        686        326    2 2147483645 2147483645 +7.30098443095421712e-01  +nan                        # rad = +6.94992917668613695e-05 , len = +6.80826243106430430e-04 
 689        687        126        267    2        141        142 +9.71170158244245241e-01  +nan                        # rad = +1.57822330616741539e-04 , len = +3.87961039661490435e-04 
 690        687        688        267    2 2147483645 2147483645 +4.37986683472118998e-01  +nan                        # rad = +7.11760741182931791e-05 , len = +1.39052567709662886e-03 
 691        689        148        463    2 2147483645 2147483645 +7.30440234553022871e-01  +nan                        # rad = +7.68719250593577583e-05 , len = +4.93147830640743891e-04 
 692        689        690        463    2 2147483645 2147483645 +8.48221783105121974e-01  +nan                        # rad = +8.92673188854009521e-05 , len = +8.83966092543524737e-04 
 693        691        312         64    2        319        320 +9.81641498762904519e-01  +nan                        # rad = +1.66905931151423208e-04 , len = +7.40886158906849221e-04 
 694        691        692         64    2 2147483645 2147483645 +3.78140937007369560e-01  +nan                        # rad = +6.42943124116338531e-05 , len = +1.06660309648262870e-03 
 695        694         88        283    2 2147483645 2147483645 +7.12130941561730624e-01  +nan                        # rad = +8.09987957837560429e-05 , len = +6.44965594937729346e-04 
 696        694        695        283    2 2147483645 2147483645 +7.97233365092206547e-01  +nan                        # rad = +9.06784676277159297e-05 , len = +1.54757428972453768e-03 
 697        696        136         61    2 2147483645 2147483645 +7.65443999296397726e-01  +nan                        # rad = +7.64558821755599772e-05 , len = +1.02336697154605644e-03 
 698        696        697         61    2 2147483645 2147483645 +6.46586392112397546e-01  +nan                        # rad = +6.45838664319104317e-05 , len = +8.71730279906506099e-04 
 699        698        265        731    2 2147483645 2147483645 +5.77982234943164586e-01  +nan                        # rad = +6.96722839087687883e-05 , len = +6.22569405922644248e-04 
 700        698        786        731    2        785        786 +9.30985678844831410e-01  +nan                        # rad = +1.12224727007142843e-04 , len = +8.49750104520929157e-04 
 701        700        267        276    2 2147483645 2147483645 +7.17519291190331421e-01  +nan                        # rad = +7.42047601258222537e-05 , len = +7.62268851224760248e-04 
 702        700        701        276    2 2147483645 2147483645 +8.57532462239126159e-01  +nan                        # rad = +8.86847105601800648e-05 , len = +1.52814219904981712e-03 
 703        702        560        564    2 2147483645 2147483645 +6.98563274113286448e-01  +nan                        # rad = +5.65978554045760843e-05 , len = +5.42147784147865440e-04 
 704        702        703        564    2 2147483645 2147483645 +8.70266204369820828e-01  +nan                        # rad = +7.05092904589551178e-05 , len = +1.27069432202781517e-03 
 705        704        345        168    2        351        352 +9.49166736769452624e-01  +nan                        # rad = +1.31267692989340379e-04 , len = +5.21696923556175208e-04 
 706        704        705        168    2 2147483645 2147483645 +5.25212711315899416e-01  +nan                        # rad = +7.26357743822416785e-05 , len = +9.30031319417068858e-04 
 707        707        108        153    2 2147483645 2147483645 +7.60802240261961860e-01  +nan                        # rad = +6.48443908540855788e-05 , len = +6.23096051424687708e-04 
 708        707        708        153    2 2147483645 2147483645 +8.24076670182839366e-01  +nan                        # rad = +7.02373716416370054e-05 , len = +8.49734578562667603e-04 
 709        709         15        563    2         26         27 +9.97859140602262884e-01  +nan                        # rad = +3.61338875550106485e-04 , len = +3.41943067640722764e-04 
 710        709        710        563    2 2147483645 2147483645 +1.85748978917001595e-01  +nan                        # rad = +6.72623263599511428e-05 , len = +1.37327529800539009e-03 
 711        711        287         32    2        295        296 +9.09327310280121814e-01  +nan                        # rad = +1.74552067961313245e-04 , len = +1.04724185357043701e-04 
 712        711        712         32    2 2147483645 2147483645 +3.60516917529549008e-01  +nan                        # rad = +6.92038749726272916e-05 , len = +1.66669237056503742e-03 
 713        713        278        273    2        287        288 +9.85646433655961829e-01  +nan                        # rad = +1.74567012019158927e-04 , len = +2.99242083780747496e-04 
 714        713        714        273    2 2147483645 2147483645 +3.48827591746079579e-01  +nan                        # rad = +6.17805617934260237e-05 , len = +4.81546999689238197e-04 
 715        715        649        652    2 2147483645 2147483645 +8.73506667557175986e-01  +nan                        # rad = +7.85252819776929834e-05 , len = +8.24384246361919201e-04 
 716        715        716        652    2 2147483645 2147483645 +6.93478390391353838e-01  +nan                        # rad = +6.23413514440670363e-05 , len = +3.36056691035979248e-04 
 717        717        598        602    2 2147483645 2147483645 +6.99151180531004779e-01  +nan                        # rad = +8.28299327848718475e-05 , len = +4.27494179580675360e-04 
 718        717        718        602    2 2147483645 2147483645 +8.69886915408024763e-01  +nan                        # rad = +1.03057359752953962e-04 , len = +1.00514673808162550e-03 
 719        719        149        645    2        163        164 +9.90431963025420137e-01  +nan                        # rad = +2.44745294034802463e-04 , len = +2.07251943999967942e-04 
 720        719        720        645    2 2147483645 2147483645 +3.05206685517249499e-01  +nan                        # rad = +7.54195167128199692e-05 , len = +1.14351965813836061e-03 
 721        721        276        227    2        285        286 +9.87546485403712149e-01  +nan                        # rad = +1.92184394047950657e-04 , len = +6.98399716136284001e-05 
 722        721        722        227    2 2147483645 2147483645 +3.32913308564196542e-01  +nan                        # rad = +6.47875754939809492e-05 , len = +6.12667991024295621e-04 
 723        723        252        637    2 2147483645 2147483645 +7.82077578434411058e-01  +nan                        # rad = +1.02228921303071848e-04 , len = +1.18404953258860230e-03 
 724        723        724        637    2 2147483645 2147483645 +8.04992680080430234e-01  +nan                        # rad = +1.05224258578323027e-04 , len = +1.32604577305740984e-03 
 725        725        197        208    2 2147483645 2147483645 +8.99822885895363855e-01  +nan                        # rad = +8.22325305766955698e-05 , len = +1.08749584063265806e-03 
 726        725        726        208    2 2147483645 2147483645 +6.47469691505742517e-01  +nan                        # rad = +5.91706123936272272e-05 , len = +3.02683712043052004e-04 
 727        727        500        504    2 2147483645 2147483645 +8.24440370533525368e-01  +nan                        # rad = +1.01916599251852924e-04 , len = +2.24376319296831425e-03 
 728        727        728        504    2 2147483645 2147483645 +7.60375099613784688e-01  +nan                        # rad = +9.39969063599785647e-05 , len = +1.63438490501894066e-03 
 729        729        122        147    2 2147483645 2147483645 +9.31761923903870692e-01  +nan                        # rad = +1.17408005028233118e-04 , len = +1.80128999503307631e-03 
 730        729        730        147    2 2147483645 2147483645 +5.75959501324438294e-01  +nan                        # rad = +7.25746076253431751e-05 , len = +2.74423213928079066e-04 
 731        731        698        274    2        699        700 +8.70159124325370681e-01  +nan                        # rad = +1.20543988545980074e-04 , len = +2.86573179945839190e-04 
 732        731        744        274    2        743        744 +6.98729402774584063e-01  +nan                        # rad = +9.67956627359394076e-05 , len = +3.43023596558910803e-04 
 733        733        596        600    2 2147483645 2147483645 +6.63339554090511041e-01  +nan                        # rad = +5.86355599726341497e-05 , len = +4.66343445200601513e-04 
 734        733        734        600    2 2147483645 2147483645 +8.91323096789409020e-01  +nan                        # rad = +7.87880484052337789e-05 , len = +1.46856646792162086e-03 
 735        735         18        375    2         40         41 +9.96021368362172588e-01  +nan                        # rad = +2.32188081672258265e-04 , len = +2.85957340139368318e-04 
 736        735        736        375    2 2147483645 2147483645 +2.28231357979519128e-01  +nan                        # rad = +5.32042814240606308e-05 , len = +4.86007327256614816e-04 
 737        738        545         70    2        549        550 +9.89261341814995809e-01  +nan                        # rad = +2.32836010098754804e-04 , len = +3.43538202516701708e-04 
 738        738        739         70    2 2147483645 2147483645 +3.17053872645824519e-01  +nan                        # rad = +7.46229086014543199e-05 , len = +1.36808819591036817e-03 
 739        740        305        152    2        313        314 +9.76593316266921918e-01  +nan                        # rad = +1.26732778159474363e-04 , len = +7.32635341004520772e-04 
 740        740        741        152    2 2147483645 2147483645 +4.09341112150854447e-01  +nan                        # rad = +5.31203065735376875e-05 , len = +4.43080371844841857e-04 
 741        742        154        351    2 2147483645 2147483645 +7.97397807931975122e-01  +nan                        # rad = +8.20011879237514738e-05 , len = +7.31311506025792779e-04 
 742        742        743        351    2 2147483645 2147483645 +7.89968473357356316e-01  +nan                        # rad = +8.12371849950480431e-05 , len = +7.05080228994571208e-04 
 743        744        732        732    2 2147483645 2147483645 +6.61851580419236307e-01  +nan                        # rad = +6.40643623595088692e-05 , len = +3.84863072857332734e-04 
 744        744        745        732    2 2147483645 2147483645 +8.92144623967190742e-01  +nan                        # rad = +8.63557301332096793e-05 , len = +1.23048943889961628e-03 
 745        746        497        406    2        501        502 +8.98492465885587510e-01  +nan                        # rad = +1.20512053221176097e-04 , len = +5.76010382016744148e-04 
 746        746        747        406    2 2147483645 2147483645 +6.50025383738129348e-01  +nan                        # rad = +8.71859215457684465e-05 , len = +1.01752627371349495e-03 
 747        748        288        757    2 2147483645 2147483645 +6.63280790427783207e-01  +nan                        # rad = +7.07497129301747985e-05 , len = +8.42759401801464712e-04 
 748        748        749        757    2 2147483645 2147483645 +8.91355639670207922e-01  +nan                        # rad = +9.50776149942272945e-05 , len = +2.66889474874513555e-03 
 749        750        499        199    2        503        504 +9.83896834704931611e-01  +nan                        # rad = +1.89451482738493588e-04 , len = +1.80616306597609910e-04 
 750        750        751        199    2 2147483645 2147483645 +3.62248620532475529e-01  +nan                        # rad = +6.97517624400457537e-05 , len = +6.54794562191074502e-04 
 751        752        502        529    2 2147483645 2147483645 +7.35081351916051062e-01  +nan                        # rad = +7.64305521505249258e-05 , len = +5.77822956757342160e-04 
 752        752        753        529    2 2147483645 2147483645 +8.44743927817308116e-01  +nan                        # rad = +8.78327883853779182e-05 , len = +9.94064397275788670e-04 
 753        754        321        328    2 2147483645 2147483645 +8.18591698506657917e-01  +nan                        # rad = +7.50114038956223279e-05 , len = +1.14660338731578096e-03 
 754        754        755        328    2 2147483645 2147483645 +7.67141789920839923e-01  +nan                        # rad = +7.02968070088420957e-05 , len = +8.90762579030434623e-04 
 755        756         73        241    2         93         94 +9.96703495049908961e-01  +nan                        # rad = +2.71649911069132084e-04 , len = +1.04703601868186261e-04 
 756        756        757        241    2 2147483645 2147483645 +2.14411223714150001e-01  +nan                        # rad = +5.84374291285655439e-05 , len = +1.04817856408487222e-03 
 757        758        748        301    2        747        748 +9.40651147381159403e-01  +nan                        # rad = +1.06666307770717615e-04 , len = +3.11985923138703475e-04 
 758        758        759        301    2 2147483645 2147483645 +5.51443856512619290e-01  +nan                        # rad = +6.25316625412162272e-05 , len = +5.99629287354627250e-04 
 759        760        391        378    2        397        398 +9.06856188281030096e-01  +nan                        # rad = +9.06562745266146103e-05 , len = +3.29667288299566037e-04 
 760        760        761        378    2 2147483645 2147483645 +6.33478881647337788e-01  +nan                        # rad = +6.33273898811803176e-05 , len = +8.00774150035531607e-04 
 761        762        107         38    2        123        124 +9.94436651475181455e-01  +nan                        # rad = +2.22524417397003936e-04 , len = +6.71956001367867247e-05 
 762        762        763         38    2 2147483645 2147483645 +2.55081943288889501e-01  +nan                        # rad = +5.70795140491383730e-05 , len = +7.75104775117251184e-04 
 763        764        593        367    2        597        598 +8.48277222685133725e-01  +nan                        # rad = +9.95978601915289703e-05 , len = +3.24163182574825951e-04 
 764        764        765        367    2 2147483645 2147483645 +7.30365461994254450e-01  +nan                        # rad = +8.57536135912801112e-05 , len = +1.33155160791369382e-03 
 765        766        778        678    2        777        778 +8.17387901366300240e-01  +nan                        # rad = +9.28696156221901152e-05 , len = +8.15693731231098877e-05 
 766        766        767        678    2 2147483645 2147483645 +7.68508022561085968e-01  +nan                        # rad = +8.73160032568595602e-05 , len = +2.13017421455210295e-03 
 767        768        209        220    2 2147483645 2147483645 +7.50866660477127579e-01  +nan                        # rad = +6.32434605743011140e-05 , len = +7.04674000852436363e-04 
 768        768        769        220    2 2147483645 2147483645 +8.32351592945369534e-01  +nan                        # rad = +7.01067152441518245e-05 , len = +1.05095794989161430e-03 
 769        770        180        192    2 2147483645 2147483645 +7.98229150565226142e-01  +nan                        # rad = +7.12712600536936696e-05 , len = +1.09249222359399578e-03 
 770        770        771        192    2 2147483645 2147483645 +7.89119625102651878e-01  +nan                        # rad = +7.04579004341544368e-05 , len = +1.04482690378593238e-03 
 771        772        587        320    2        591        592 +8.93185066579504583e-01  +nan                        # rad = +1.00797078886996752e-04 , len = +7.03824948315150828e-04 
 772        772        773        320    2 2147483645 2147483645 +6.59953476796122485e-01  +nan                        # rad = +7.44765952224362500e-05 , len = +1.17683757373269722e-03 
 773        774        271        473    2 2147483645 2147483645 +5.75495555865613517e-01  +nan                        # rad = +5.55965506108535703e-05 , len = +3.39351441601730549e-04 
 774        774        775        473    2 2147483645 2147483645 +9.31939019794227219e-01  +nan                        # rad = +9.00312684470460381e-05 , len = +2.20820800959064135e-03 
 775        776        130        261    2        145        146 +9.41820465045175803e-01  +nan                        # rad = +1.39824546431924782e-04 , len = +3.28248982422821376e-04 
 776        776        777        261    2 2147483645 2147483645 +5.48015947245407586e-01  +nan                        # rad = +8.13595415527260080e-05 , len = +1.42623132413928141e-03 
 777        778        676        765    2 2147483645 2147483645 +7.29330221428550307e-01  +nan                        # rad = +6.77326173257162834e-05 , len = +7.44569997091404498e-04 
 778        778        779        765    2 2147483645 2147483645 +8.49042887092070986e-01  +nan                        # rad = +7.88502865709951839e-05 , len = +1.34472718417461001e-03 
 779        780        129        144    2 2147483645 2147483645 +8.46417729888338966e-01  +nan                        # rad = +7.76779171448983114e-05 , len = +1.03220590435391317e-03 
 780        780        781        144    2 2147483645 2147483645 +7.32859797944925617e-01  +nan                        # rad = +6.72564156602706558e-05 , len = +5.89528065308710558e-04 
 781        782        299        483    2        307        308 +9.71274820218677615e-01  +nan                        # rad = +1.30383104390085174e-04 , len = +3.07483164090020973e-04 
 782        782        783        483    2 2147483645 2147483645 +4.37471436349552767e-01  +nan                        # rad = +5.87257929124552285e-05 , len = +6.04332454242624594e-04 
 783        784        439        444    2 2147483645 2147483645 +7.65926593877514050e-01  +nan                        # rad = +7.82927123834084365e-05 , len = +1.02033474084304611e-03 
 784        784        785        444    2 2147483645 2147483645 +8.19655866931920274e-01  +nan                        # rad = +8.37848973466204271e-05 , len = +1.32912965724805033e-03 
 785        786        699        700    2 2147483645 2147483645 +7.90686986327966301e-01  +nan                        # rad = +8.87346311887564750e-05 , len = +9.20184072501920264e-04 
 786        786        787        700    2 2147483645 2147483645 +7.96691354031548893e-01  +nan                        # rad = +8.94084697151415874e-05 , len = +9.47796455920600742e-04 
 787        788        315        322    2 2147483645 2147483645 +8.66902638684322380e-01  +nan                        # rad = +1.05824290403645015e-04 , len = +9.21240191179583919e-04 
 788        788        789        322    2 2147483645 2147483645 +7.03725153556113980e-01  +nan                        # rad = +8.59049352154413670e-05 , len = +4.07290514241980743e-04 
 789        790        117        325    2        133        134 +9.95035963903815768e-01  +nan                        # rad = +2.07288520092488660e-04 , len = +5.73380581998955284e-04 
 790        790        791        325    2 2147483645 2147483645 +2.45621388900882642e-01  +nan                        # rad = +5.11684964717990784e-05 , len = +3.94790533141027480e-04 
 791        792        125        195    2 2147483645 2147483645 +7.87243492603629802e-01  +nan                        # rad = +6.34740051473578774e-05 , len = +6.67844107493630003e-04 
 792        792        793        195    2 2147483645 2147483645 +8.00054174296876641e-01  +nan                        # rad = +6.45069070174629223e-05 , len = +7.10945101683204544e-04 
 793        794        648        526    2        651        652 +8.64736674288683282e-01  +nan                        # rad = +1.00241046059172851e-04 , len = +3.27484827961428324e-04 
 794        794        795        526    2 2147483645 2147483645 +7.06988684882393414e-01  +nan                        # rad = +8.19547585198764073e-05 , len = +2.18402696788846332e-03 
 795        796        307         68    2        315        316 +9.97714772196456101e-01  +nan                        # rad = +3.28851133099438602e-04 , len = +2.39034281394643022e-04 
 796        796        797         68    2 2147483645 2147483645 +1.89824663234053670e-01  +nan                        # rad = +6.25670355239024359e-05 , len = +9.63638240252331869e-04 
 797        798        429        434    2 2147483645 2147483645 +8.64291674051103187e-01  +nan                        # rad = +8.28268159200561512e-05 , len = +1.06005295905661680e-03 
 798        798        799        434    2 2147483645 2147483645 +7.07653454659500913e-01  +nan                        # rad = +6.78158591410990162e-05 , len = +4.86838942208082080e-04 
