# Supplementary material for: Spatio-Temporal Simulation of First Pass Drug Perfusion in the Liver
Source: PLoS Comput Biol. 2014 Mar 13;10(3):e1003499. doi: 10.1371/journal.pcbi.1003499 (PMC3952820; doi:10.1371/journal.pcbi.1003499)
Supplement: Data S1 — Datasets for the organ and vascular geometries used in the simulations including a basic 3D viewer using python and vtk. (ZIP) [file pcbi.1003499.s001.zip › treeData/HV-00800.tree]

# numNodes
1600
# id xCoord [m]                yCoord [m]                zCoord [m]
   0 +1.67300000000000018e-02  +1.49800000000000003e-02  +2.47799999999999999e-02  
   1 +1.67300000000000018e-02  +1.49800000000000003e-02  +2.47799999999999999e-02  
   2 +1.98799999999999984e-02  +1.28800000000000008e-02  +2.50599999999999989e-02  
   3 +1.49099999999999996e-02  +1.36500000000000007e-02  +2.51299999999999996e-02  
   4 +1.51199999999999998e-02  +1.39299999999999997e-02  +2.50599999999999989e-02  
   5 +2.04400000000000033e-02  +1.21099999999999992e-02  +2.49899999999999983e-02  
   6 +2.31000000000000025e-02  +1.68000000000000024e-02  +2.48500000000000006e-02  
   7 +2.21200000000000008e-02  +1.61700000000000003e-02  +2.49200000000000012e-02  
   8 +2.28200000000000000e-02  +1.65900000000000006e-02  +2.47799999999999999e-02  
   9 +2.12800000000000003e-02  +1.54000000000000005e-02  +2.45000000000000009e-02  
  10 +1.56799999999999995e-02  +1.42100000000000004e-02  +2.48500000000000006e-02  
  11 +1.67300000000000018e-02  +1.49800000000000003e-02  +2.47799999999999999e-02  
  12 +1.90399999999999979e-02  +1.37900000000000002e-02  +2.47799999999999999e-02  
  13 +1.95300000000000022e-02  +1.39299999999999997e-02  +2.45000000000000009e-02  
  14 +2.07899999999999995e-02  +1.50500000000000009e-02  +2.44300000000000003e-02  
  15 +2.19099999999999989e-02  +1.08500000000000003e-02  +2.39400000000000029e-02  
  16 +2.26100000000000016e-02  +1.08500000000000003e-02  +2.38700000000000023e-02  
  17 +2.19099999999999989e-02  +9.73000000000000080e-03  +2.12800000000000003e-02  
  18 +1.62399999999999975e-02  +1.54700000000000011e-02  +2.12099999999999997e-02  
  19 +1.83399999999999987e-02  +1.53299999999999999e-02  +2.02300000000000015e-02  
  20 +1.92499999999999998e-02  +1.54000000000000005e-02  +1.88299999999999995e-02  
  21 +1.56799999999999995e-02  +1.52599999999999993e-02  +1.98099999999999977e-02  
  22 +1.43499999999999999e-02  +1.40000000000000003e-02  +1.93200000000000004e-02  
  23 +1.52599999999999993e-02  +1.49099999999999996e-02  +1.94600000000000016e-02  
  24 +1.47700000000000001e-02  +1.43499999999999999e-02  +1.94600000000000016e-02  
  25 +1.17599999999999996e-02  +1.46300000000000006e-02  +1.84099999999999993e-02  
  26 +1.07100000000000008e-02  +1.38599999999999991e-02  +1.86200000000000011e-02  
  27 +1.14800000000000006e-02  +1.42799999999999993e-02  +1.82000000000000009e-02  
  28 +2.01600000000000008e-02  +1.14100000000000000e-02  +2.48500000000000006e-02  
  29 +2.15194852132855469e-02  +9.57836689329748421e-03  +2.07818719957238093e-02  
  30 +1.83126583433927577e-02  +8.57051620824550615e-03  +1.70230459402674686e-02  
  31 +2.26501388522446397e-02  +1.39506038290402399e-02  +2.46979229052067158e-02  
  32 +1.40266216993979783e-02  +1.39794932677931426e-02  +1.91298355920699673e-02  
  33 +9.51690940312001007e-03  +1.41440219461511241e-02  +1.67351829492033838e-02  
  34 +2.02356472288463679e-02  +1.58338092633675438e-02  +1.82657762961223741e-02  
  35 +2.23891922210807566e-02  +1.73986431663590256e-02  +1.83218476271301209e-02  
  36 +1.84213866815718975e-02  +1.45362812312749244e-02  +1.81325340771566722e-02  
  37 +2.45668744782923144e-02  +1.79227005191905063e-02  +2.22010307474645001e-02  
  38 +1.70712853962000505e-02  +1.01359838530696387e-02  +2.29140598384773714e-02  
  39 +2.01382414332008514e-02  +1.45384431291598754e-02  +2.44166926173823642e-02  
  40 +2.00343101815839454e-02  +1.63709936044392143e-02  +2.30349791068913748e-02  
  41 +2.27787888700687093e-02  +1.08094568237718271e-02  +2.37333931663513235e-02  
  42 +2.55713202784186716e-02  +1.16317449585812051e-02  +2.29442665027033942e-02  
  43 +1.23388442267444685e-02  +1.48925490160458345e-02  +2.48214756410766457e-02  
  44 +8.09598639186581183e-03  +1.43096656281315945e-02  +2.06225300073622046e-02  
  45 +1.45607974762562865e-02  +1.41699428261899320e-02  +1.93894080341538606e-02  
  46 +1.42687405892330862e-02  +1.35615983102061657e-02  +1.92485499537999837e-02  
  47 +2.20957435549106913e-02  +9.67683901949398066e-03  +2.10499761692078888e-02  
  48 +2.53139537837222366e-02  +9.19607232857109873e-03  +1.68695721706851910e-02  
  49 +2.35997726418906845e-02  +9.40743681033661718e-03  +1.89059427947862423e-02  
  50 +2.45647567534466350e-02  +7.90959252832475201e-03  +1.33704953637245536e-02  
  51 +1.23620434285972875e-02  +1.49086593545939127e-02  +2.48667399150979511e-02  
  52 +1.13889466575034827e-02  +1.62655815189872086e-02  +2.30991006206331465e-02  
  53 +1.04650000000000003e-02  +1.50150000000000006e-02  +1.74650000000000014e-02  
  54 +9.62780386821932357e-03  +1.65817934603563061e-02  +1.49020565230512363e-02  
  55 +2.07280561295965296e-02  +1.34662578135620430e-02  +2.36943548152582090e-02  
  56 +2.32547694685701668e-02  +1.35006618333935614e-02  +2.15579031221949588e-02  
  57 +1.50380379959574890e-02  +1.37192193748909511e-02  +2.51258554842947179e-02  
  58 +2.32827207050865896e-02  +1.70131954435109034e-02  +2.48167006956156663e-02  
  59 +2.33616632556599979e-02  +1.77758640629814384e-02  +2.44305849603963753e-02  
  60 +2.30370061444208109e-02  +9.63694562258496021e-03  +2.01186985829472156e-02  
  61 +2.64897285842632738e-02  +1.03599614285282016e-02  +2.00153868766397673e-02  
  62 +1.41540313848678174e-02  +1.40002134916673415e-02  +1.92380298886901981e-02  
  63 +1.06050911376821769e-02  +1.04234767810907989e-02  +2.09557597617053386e-02  
  64 +1.45835461253410650e-02  +1.31155293962355399e-02  +2.48630479796064958e-02  
  65 +1.55879158085843236e-02  +1.18821200437790077e-02  +2.17810646229469884e-02  
  66 +2.49882542612954762e-02  +8.68991407331451242e-03  +1.67806868911053869e-02  
  67 +2.79696522319372899e-02  +8.05237981781293036e-03  +1.50565265955022749e-02  
  68 +2.13997426066427771e-02  +9.40918344664874381e-03  +2.04709359978619033e-02  
  69 +2.00259271897212827e-02  +9.36223977407469460e-03  +1.94637153791746738e-02  
  70 +2.05292137775124756e-02  +1.38952747251574280e-02  +1.66560805596509716e-02  
  71 +2.10447485023946695e-02  +1.52233784362223717e-02  +2.44420018265900513e-02  
  72 +2.22427429816545313e-02  +1.54547297256964426e-02  +2.28898158711089289e-02  
  73 +1.42881494874559142e-02  +1.26992226616389498e-02  +2.47600355352390715e-02  
  74 +1.34012437495670510e-02  +1.10857029767116450e-02  +2.42355354691096356e-02  
  75 +2.04613330472977369e-02  +1.48004778605722361e-02  +2.44503026005441250e-02  
  76 +2.06910038891526087e-02  +1.55567679763405527e-02  +2.62598414050992310e-02  
  77 +2.48224510532225676e-02  +1.02109893232948633e-02  +1.99407554727946620e-02  
  78 +3.06957083026455670e-02  +1.23115815171705185e-02  +1.92025684090367244e-02  
  79 +1.97778467012850526e-02  +9.08850843260546222e-03  +1.89592423322302202e-02  
  80 +1.45107126165882078e-02  +8.47814297540798283e-03  +1.67599441013177169e-02  
  81 +1.21511386321671404e-02  +1.42094200021524071e-02  +2.36111002222293039e-02  
  82 +2.41393400695256166e-02  +9.08347387237032518e-03  +1.77119513305588130e-02  
  83 +2.31796779605734811e-02  +9.11327095345533002e-03  +1.51413420328223164e-02  
  84 +9.69849487230114472e-03  +1.49734925619557594e-02  +1.72774086411787986e-02  
  85 +7.55993451099987342e-03  +1.41896618940857127e-02  +1.76179478544360793e-02  
  86 +1.50028774743865296e-02  +1.21211699640846986e-02  +2.33466900057076598e-02  
  87 +1.58794913366491243e-02  +8.90121718049096712e-03  +1.96273977943382076e-02  
  88 +2.11734650093597723e-02  +1.31947580861649909e-02  +2.34351351214033936e-02  
  89 +2.08282997217083682e-02  +1.18733482905685368e-02  +2.35812047044656331e-02  
  90 +9.41967820534928696e-03  +1.38162116596931821e-02  +1.87979721312289023e-02  
  91 +1.14153615803717062e-02  +1.41825649432801987e-02  +1.79655737938039760e-02  
  92 +1.09106673442598036e-02  +1.32174367001273007e-02  +1.54900321288274061e-02  
  93 +2.79688704356879612e-02  +1.08550861165506770e-02  +1.91979395790622780e-02  
  94 +2.97879195075534675e-02  +1.06317858077805381e-02  +1.84041386938904664e-02  
  95 +2.17635267855927107e-02  +1.57281647908804091e-02  +2.46857250390758419e-02  
  96 +2.49235290631140069e-02  +1.46961505475568469e-02  +2.43441486321792876e-02  
  97 +2.11775537520404490e-02  +1.14595467965939567e-02  +2.44792029422713983e-02  
  98 +2.17240023803495184e-02  +9.93616255712949543e-03  +2.50307603878299166e-02  
  99 +2.19828267818646915e-02  +9.71378661565647922e-03  +2.11812446302695329e-02  
 100 +2.15380039501385477e-02  +1.00997570234242894e-02  +2.09963170428243244e-02  
 101 +1.51065963808105757e-02  +1.03393632824253200e-02  +2.21115166417885471e-02  
 102 +1.49233496056362797e-02  +9.20235128838433822e-03  +2.28122374127805137e-02  
 103 +2.07368166787734870e-02  +1.51565453921180936e-02  +1.75697102252984627e-02  
 104 +2.17961654285965881e-02  +1.52113716506616613e-02  +1.72583564567614506e-02  
 105 +1.35457710892666339e-02  +1.42974545829472992e-02  +2.13231323498375216e-02  
 106 +1.52542054874392884e-02  +1.40090845179336870e-02  +2.50250382770372121e-02  
 107 +1.28181118029867709e-02  +1.62723959457336219e-02  +2.52248528012334744e-02  
 108 +1.28523347441325594e-02  +1.48464241737367043e-02  +1.90038850473722536e-02  
 109 +1.46656688518717482e-02  +1.42770797928337984e-02  +1.94183597988005427e-02  
 110 +1.42879413972453618e-02  +1.59022517031131676e-02  +1.85468490632516615e-02  
 111 +1.96611886548882057e-02  +1.30838784294300750e-02  +2.50303129738259182e-02  
 112 +1.75366257424029830e-02  +1.08504551829953760e-02  +2.66059267957522959e-02  
 113 +1.95227559490870235e-02  +1.46429948607163535e-02  +2.05645910531415607e-02  
 114 +1.95054715152148082e-02  +1.26230329722650716e-02  +1.94392874137646679e-02  
 115 +1.48160939763133971e-02  +1.25420178437628226e-02  +2.41084104887084420e-02  
 116 +1.52343309416629723e-02  +1.12654297587908032e-02  +2.36179377599198201e-02  
 117 +1.51376182037829612e-02  +1.12754732086284889e-02  +2.25207242892948994e-02  
 118 +1.66264399313700434e-02  +7.74123061432090403e-03  +1.64751093606512154e-02  
 119 +2.47314243955459936e-02  +1.15383021908289155e-02  +2.31974589883701086e-02  
 120 +2.74853670618522110e-02  +1.26003481942156912e-02  +2.23102497147094486e-02  
 121 +9.42930480916154279e-03  +1.53205429132706981e-02  +1.70551178427055007e-02  
 122 +8.88880431034290604e-03  +1.64190574084995301e-02  +1.69936286068748804e-02  
 123 +2.43650596387160814e-02  +1.72480477921437871e-02  +2.36503135591041719e-02  
 124 +2.85900293400808414e-02  +1.62087787504779889e-02  +1.99857498195085831e-02  
 125 +1.99809937261929520e-02  +1.14309026343612889e-02  +2.48267158390686853e-02  
 126 +1.95224260022775382e-02  +1.04588468994062083e-02  +2.48051787141347069e-02  
 127 +2.16878646329431955e-02  +1.17976914872089701e-02  +2.20383554400113875e-02  
 128 +2.32516738774960104e-02  +1.52920497443444804e-02  +2.49774819847293841e-02  
 129 +2.41259476845428027e-02  +1.51773673599947829e-02  +2.61266632672982994e-02  
 130 +1.50999636436519417e-02  +1.08681405463974291e-02  +2.22278313032156123e-02  
 131 +1.46822385917762584e-02  +1.10192067689538833e-02  +2.02506291633829209e-02  
 132 +1.90562137911983141e-02  +8.87905861310268017e-03  +1.82142131362682813e-02  
 133 +1.82011762472626647e-02  +9.09015731079187463e-03  +1.93399447478976132e-02  
 134 +2.65427510102922322e-02  +1.62166444273675950e-02  +2.19455867616589681e-02  
 135 +2.84529604897601797e-02  +1.45360596252157494e-02  +2.10853666506745155e-02  
 136 +1.57094665476610294e-02  +9.81046276611103468e-03  +1.93421172600443392e-02  
 137 +1.64248460462102612e-02  +8.08608257522993104e-03  +1.82733623729960035e-02  
 138 +2.33353830781947366e-02  +1.07740040968884662e-02  +2.32210705151416619e-02  
 139 +2.35027940039091825e-02  +1.15111182465002567e-02  +2.29983188670338651e-02  
 140 +1.44604916064102959e-02  +1.40832093922092887e-02  +1.93391901658255608e-02  
 141 +1.45541863220751654e-02  +1.32934464447296286e-02  +1.68220047416817661e-02  
 142 +1.44040774481168730e-02  +1.51056652783050360e-02  +1.89541285959139508e-02  
 143 +1.33186212456777465e-02  +1.79039128743851798e-02  +1.73292594630983475e-02  
 144 +2.53415459118861326e-02  +1.03700176649139993e-02  +1.96966164698095247e-02  
 145 +2.52104790332714629e-02  +1.06589340527341002e-02  +1.90047117874387293e-02  
 146 +2.19468814108090618e-02  +1.38944336880731083e-02  +2.25060479254135422e-02  
 147 +2.32377345295041310e-02  +1.51768862425972276e-02  +2.09482717226666393e-02  
 148 +1.42146306016757620e-02  +1.26452534675177471e-02  +2.47736908997794013e-02  
 149 +1.46234038333252561e-02  +1.18097195512144749e-02  +2.54088361179082810e-02  
 150 +1.54946787583001254e-02  +9.07992290268116488e-03  +1.88678740353090887e-02  
 151 +1.45204444694939181e-02  +8.37518398503437136e-03  +1.83981050173846646e-02  
 152 +2.63904714801822503e-02  +1.05693224771862895e-02  +1.93877068748352817e-02  
 153 +2.71398370305804375e-02  +1.09531059791018945e-02  +1.80703340855957323e-02  
 154 +2.15169294574784585e-02  +1.55720412414764742e-02  +2.45955710150265530e-02  
 155 +2.11934584632446285e-02  +1.67737906204995860e-02  +2.50521711330086924e-02  
 156 +1.16534809783137450e-02  +1.60469598950894535e-02  +2.33541457234933240e-02  
 157 +1.07216347396462304e-02  +1.71971554610093717e-02  +2.18636234557869832e-02  
 158 +2.13374687702027957e-02  +1.36803457508175765e-02  +2.31002013703358738e-02  
 159 +2.10209058814811479e-02  +1.38814254313667299e-02  +2.25155850268790696e-02  
 160 +1.84786114346043376e-02  +1.40695756994820339e-02  +2.48148972209903534e-02  
 161 +1.86617506356067421e-02  +1.34156073123790701e-02  +2.44877227637030209e-02  
 162 +2.19417311708681485e-02  +1.59439879165397327e-02  +2.48036413939614238e-02  
 163 +2.25399048821949312e-02  +1.57871523842867886e-02  +2.51987095525103288e-02  
 164 +2.09496454005797320e-02  +1.33270150975103377e-02  +2.35568245056667382e-02  
 165 +1.99221538120065537e-02  +1.27278261897903009e-02  +2.24124549985625192e-02  
 166 +2.75666065218360401e-02  +1.55589541632619038e-02  +2.17196732634989606e-02  
 167 +2.76677957594796860e-02  +1.58236551936191371e-02  +2.21821951495784417e-02  
 168 +2.33988576924376857e-02  +1.01884338112723134e-02  +2.55834999563285675e-02  
 169 +1.22052995720343394e-02  +1.56235627441256176e-02  +2.40445198708920324e-02  
 170 +1.32332186863549778e-02  +1.82082272990065977e-02  +2.16867365948272307e-02  
 171 +2.33548158644477019e-02  +8.93972222905132716e-03  +1.67594531234651171e-02  
 172 +2.22384019107058316e-02  +8.51492541367862565e-03  +1.67613561840115437e-02  
 173 +1.36499853384677849e-02  +1.34801092847137462e-02  +1.97740129568746738e-02  
 174 +1.33016309294642990e-02  +1.25457756521659500e-02  +2.03359971640859338e-02  
 175 +2.19439435233746115e-02  +9.72115887650383190e-03  +2.12329144836035308e-02  
 176 +2.16743494561800129e-02  +8.71024117381360291e-03  +2.16224883039657888e-02  
 177 +2.19223653932774966e-02  +1.02591689436997216e-02  +2.25354082956069623e-02  
 178 +2.34258659025695197e-02  +9.89232815993630783e-03  +2.16790268744236625e-02  
 179 +2.39417804260457050e-02  +9.87744929133146758e-03  +2.00830617018431974e-02  
 180 +2.48553045063542588e-02  +8.97677607412406854e-03  +2.12847399870850149e-02  
 181 +1.55054540081309127e-02  +1.19821043167339884e-02  +2.29931347997733085e-02  
 182 +1.66173599543387382e-02  +1.17742035944261077e-02  +2.31872176682595688e-02  
 183 +2.18519710304709985e-02  +1.58406561765129864e-02  +2.47383353050702158e-02  
 184 +2.19770392953852513e-02  +1.72269116729936930e-02  +2.34927402488514826e-02  
 185 +1.55433156934870389e-02  +1.41402438541547611e-02  +2.49206168655640020e-02  
 186 +1.65079697377672821e-02  +1.40419185220470796e-02  +2.53538211829311862e-02  
 187 +2.16285140136621805e-02  +1.27318477194887283e-02  +2.25123970343148322e-02  
 188 +2.24033400052694662e-02  +1.25679283306473592e-02  +1.96572505740834659e-02  
 189 +1.46643415098413211e-02  +1.43383685589848365e-02  +1.97022167626730478e-02  
 190 +1.54400544981854963e-02  +1.43278982690851191e-02  +2.00366711976200269e-02  
 191 +8.16643455398015014e-03  +1.53401639011939116e-02  +1.59339258023063583e-02  
 192 +2.54539053245041551e-02  +1.67323461097556893e-02  +2.27979501603815665e-02  
 193 +2.58404972071440801e-02  +1.71043670471171909e-02  +2.26384710254654807e-02  
 194 +1.83742556195726284e-02  +1.40698869274380207e-02  +2.48325392774906978e-02  
 195 +1.87234064954777471e-02  +1.47069094578841375e-02  +2.53174802376468187e-02  
 196 +2.08365805796066964e-02  +1.33975850389413398e-02  +2.36254385197994937e-02  
 197 +2.13122069684018346e-02  +1.32817417053753533e-02  +2.38127675275601330e-02  
 198 +2.13124197249635605e-02  +1.66162262148632847e-02  +1.82938119616262475e-02  
 199 +2.36557566749364678e-02  +1.82223438477395056e-02  +1.79802292556482252e-02  
 200 +1.16421469150901555e-02  +1.44862249773722411e-02  +1.83849354874343757e-02  
 201 +1.18606083349772715e-02  +1.48587222565721121e-02  +2.03249910670146444e-02  
 202 +1.10925751495872769e-02  +1.48995795558787402e-02  +1.79424424531057988e-02  
 203 +1.02825593801615049e-02  +1.63298966830380567e-02  +1.76755105607522452e-02  
 204 +1.13828592254909752e-02  +1.41518421832317436e-02  +1.79432005025027957e-02  
 205 +1.15283188737965760e-02  +1.22416509261530811e-02  +1.75996722454312346e-02  
 206 +1.83219196668661481e-02  +1.40694521290600505e-02  +2.48409412065523361e-02  
 207 +1.78856780107170751e-02  +1.23646703549715707e-02  +2.36581987234938326e-02  
 208 +2.26885209961382728e-02  +1.38778030538283352e-02  +2.23172721646554238e-02  
 209 +2.46128060552952312e-02  +1.42850179467758527e-02  +2.26182036093804106e-02  
 210 +2.49301323865366714e-02  +1.17434873693695683e-02  +2.31464177135017914e-02  
 211 +2.51060717047994139e-02  +1.30232196106253480e-02  +2.33137680008418530e-02  
 212 +2.26991604755748047e-02  +1.07980084147904654e-02  +2.40140158458785093e-02  
 213 +2.36894385593355156e-02  +1.13016360813070517e-02  +2.45093988025886569e-02  
 214 +2.16717782301155161e-02  +1.71580447980184264e-02  +1.84072635968309632e-02  
 215 +2.20529108727963892e-02  +1.86680312536658087e-02  +1.88713823012455206e-02  
 216 +2.29537513774035508e-02  +9.04697803813732902e-03  +1.61016513860034044e-02  
 217 +2.15722550587576917e-02  +9.26623043116880062e-03  +1.51880085512447714e-02  
 218 +1.23783269928460383e-02  +1.22109568318175751e-02  +2.01000509728521577e-02  
 219 +1.19201680329574494e-02  +1.14080495544083577e-02  +2.12341141661916734e-02  
 220 +2.07435335873214916e-02  +1.62802029771984963e-02  +1.82938974671684497e-02  
 221 +2.07494874047134369e-02  +1.76531199141711503e-02  +1.85670377839118189e-02  
 222 +1.56914756089549072e-02  +9.50422956819131810e-03  +1.90827629980728913e-02  
 223 +1.65586404861083267e-02  +9.80801153046048473e-03  +1.85018438530625308e-02  
 224 +1.43632425119920946e-02  +1.45946260624626924e-02  +2.04052791322850285e-02  
 225 +1.47608077493741052e-02  +1.54941260118856370e-02  +2.04455290558822333e-02  
 226 +2.04796360904075068e-02  +9.60732307913985013e-03  +2.57114522457077416e-02  
 227 +1.37754184099279850e-02  +1.44260186784276358e-02  +2.50216613706103902e-02  
 228 +1.38324094786100044e-02  +1.47851591368830110e-02  +2.59086192934388400e-02  
 229 +1.44309095513257581e-02  +1.41943264809086776e-02  +2.50206681587933216e-02  
 230 +1.34931191170155999e-02  +1.48538022649284691e-02  +2.44055613864207523e-02  
 231 +1.03795590902520333e-02  +1.37557574235745664e-02  +1.88437381794622945e-02  
 232 +9.73328790046215121e-03  +1.31653182499817095e-02  +2.04022534294819591e-02  
 233 +2.06631122156001740e-02  +9.41998778601109421e-03  +1.97864069128751915e-02  
 234 +2.02471320786426282e-02  +1.03974473670271367e-02  +1.80282639112428235e-02  
 235 +2.02977248985132808e-02  +1.46707395378870391e-02  +2.44339302654216599e-02  
 236 +1.97469163879059294e-02  +1.54697068493353952e-02  +2.46336297741423065e-02  
 237 +2.06266351910316496e-02  +1.49270802484603067e-02  +2.44388293218382076e-02  
 238 +2.11443207752684895e-02  +1.55859827329788703e-02  +2.40982190612509146e-02  
 239 +1.17777120139763870e-02  +1.35136521691215893e-02  +1.68615501469430405e-02  
 240 +1.29527401880855098e-02  +1.28031461304388659e-02  +1.54293069206197231e-02  
 241 +2.59640859386183823e-02  +1.65633441438731988e-02  +2.23178624102780346e-02  
 242 +2.59709765163113789e-02  +1.76605105653077667e-02  +2.10899911261704619e-02  
 243 +1.84112069878565980e-02  +1.08151658598955314e-02  +2.38970999186884185e-02  
 244 +1.77588321628125191e-02  +8.86399498213926405e-03  +2.30882865551402215e-02  
 245 +1.54727438533642583e-02  +1.41032101778195487e-02  +2.49556045497068280e-02  
 246 +1.61272288150445600e-02  +1.21775591509480467e-02  +2.53970626686919609e-02  
 247 +1.21676891498645381e-02  +1.44750971525917493e-02  +2.41918159238358778e-02  
 248 +1.15253772132306847e-02  +1.33319920670195730e-02  +2.25905419874231524e-02  
 249 +1.00970663395348343e-02  +1.49829563603604277e-02  +1.73094594680955720e-02  
 250 +9.60665504064144547e-03  +1.45762478385684166e-02  +1.51323352153212420e-02  
 251 +1.54279303964367717e-02  +1.05183268044979801e-02  +2.09310518178918922e-02  
 252 +1.55562092294585317e-02  +1.00104441919209100e-02  +2.04846263927520207e-02  
 253 +1.01411620576573411e-02  +1.46912768645244655e-02  +2.28648024510851484e-02  
 254 +1.02237656035968107e-02  +1.51836711458615842e-02  +2.33379195633645203e-02  
 255 +1.94184697813656465e-02  +8.98337425764029508e-03  +1.85701861896974615e-02  
 256 +1.95476645136255373e-02  +7.65777218891881307e-03  +1.40455615914723466e-02  
 257 +1.51359182085202236e-02  +1.08667780345746319e-02  +2.17332606183758548e-02  
 258 +1.14416119856920705e-02  +9.27334724908536467e-03  +2.03140294911997275e-02  
 259 +1.44349819761343187e-02  +1.29079085515510020e-02  +2.48089984365237222e-02  
 260 +1.43972014021919743e-02  +1.30441305340717652e-02  +2.40420499493864057e-02  
 261 +2.25568019570583055e-02  +1.54993486165404849e-02  +2.47209493912593607e-02  
 262 +2.37102542884657479e-02  +1.52065527913220755e-02  +2.38434194684872293e-02  
 263 +2.11400000000000025e-02  +1.58200000000000007e-02  +2.43599999999999997e-02  
 264 +2.04897050947240485e-02  +1.75902539714688499e-02  +2.35361418624854581e-02  
 265 +1.87107468582918546e-02  +8.71860657836449546e-03  +1.76455575521574891e-02  
 266 +1.93233776367876357e-02  +8.44736710968397100e-03  +1.79845443059533372e-02  
 267 +2.45915321776406827e-02  +9.61031900434845127e-03  +1.79784708445917714e-02  
 268 +2.56537871981424928e-02  +1.03640664292767356e-02  +1.74253495158141723e-02  
 269 +2.60250168481567269e-02  +1.24328405119285244e-02  +2.26489772323311897e-02  
 270 +2.64600933957748752e-02  +1.34365106334062932e-02  +2.21924633419654863e-02  
 271 +2.16661001511687969e-02  +1.24987395796859347e-02  +2.10150387630398637e-02  
 272 +2.09941324689855054e-02  +1.20587993619362555e-02  +1.98004838203171205e-02  
 273 +1.50625191836768219e-02  +1.17251932907136563e-02  +2.29077503038283108e-02  
 274 +1.46981534708750458e-02  +1.27873225357860998e-02  +2.09783689536834211e-02  
 275 +1.14226676417360125e-02  +1.47790013996449508e-02  +1.81933225329127153e-02  
 276 +1.09474015738081545e-02  +1.55590366882219343e-02  +1.87771600839296976e-02  
 277 +2.15205694073867110e-02  +1.25377201561316202e-02  +2.17848913345420232e-02  
 278 +2.04065762570570415e-02  +1.17913989206786599e-02  +2.12461139992337344e-02  
 279 +1.01803450298575057e-02  +1.37995932767595256e-02  +1.88672359880805995e-02  
 280 +8.30758434850289995e-03  +1.47859207913255599e-02  +1.93703663314139518e-02  
 281 +2.10516783460623531e-02  +1.64331645208664612e-02  +1.82560359840253233e-02  
 282 +2.23557190036995264e-02  +1.63917086867938454e-02  +1.72925813098188524e-02  
 283 +2.65281618827585934e-02  +1.24292141222403750e-02  +2.23361265938668181e-02  
 284 +2.66027785534926065e-02  +1.20729257974568471e-02  +2.14438126084110781e-02  
 285 +1.51133610767392578e-02  +1.10703836359874654e-02  +2.23754104903145755e-02  
 286 +1.43629635650797602e-02  +1.04067573922685449e-02  +2.23758876383640497e-02  
 287 +1.51492285483061494e-02  +1.11807958618037311e-02  +2.24469966943169653e-02  
 288 +1.73420203321233389e-02  +1.11861721111432607e-02  +2.18044972852897700e-02  
 289 +1.14225767181706361e-02  +1.13582572317113793e-02  +2.05652091109425617e-02  
 290 +1.01329710067773280e-02  +1.15247202796590394e-02  +2.19400449646998015e-02  
 291 +1.42234701490523852e-02  +1.81388523318208733e-02  +2.05077124129666166e-02  
 292 +1.51309696752606280e-02  +1.62617421784521515e-02  +1.98271953049970542e-02  
 293 +1.43443102140882427e-02  +1.82161920358710309e-02  +1.81842471311019806e-02  
 294 +1.82958605917903812e-02  +1.40696878585053406e-02  +2.48455891682940778e-02  
 295 +1.78109696893934098e-02  +1.37719318045044763e-02  +2.57644964555109809e-02  
 296 +2.22655253373022083e-02  +1.38698315801133436e-02  +2.23535643922314238e-02  
 297 +2.19451899737459662e-02  +1.36484763948648540e-02  +2.14870980484249408e-02  
 298 +1.45925772717098983e-02  +1.71640110390822338e-02  +1.89717911765695003e-02  
 299 +1.37908332781271278e-02  +1.70750222433405305e-02  +1.82758700639289312e-02  
 300 +1.98285879286644769e-02  +1.42367907720789139e-02  +2.44508075064533183e-02  
 301 +1.91730024720769450e-02  +1.48888698836792659e-02  +2.31936287048021723e-02  
 302 +2.23124271818526537e-02  +9.33138978995266821e-03  +1.59007291121983294e-02  
 303 +2.20165930193852964e-02  +9.85853598245904281e-03  +1.62381347200618725e-02  
 304 +1.62850528438823541e-02  +1.09263928608468053e-02  +2.19501718083949873e-02  
 305 +1.85807606124209872e-02  +9.96210665331225854e-03  +2.05923831267715018e-02  
 306 +1.11760138389117511e-02  +1.33023061226195342e-02  +1.76756659746698207e-02  
 307 +9.95925380544613638e-03  +1.26854751326135658e-02  +1.68166250656750851e-02  
 308 +2.41254374927213945e-02  +1.48024555764621635e-02  +2.48234548279000766e-02  
 309 +2.56346117108191308e-02  +1.36302907711510213e-02  +2.48623657601590893e-02  
 310 +1.43263659134785643e-02  +1.37587782157452578e-02  +1.79165964494789054e-02  
 311 +1.39935535642767162e-02  +1.34700102476600463e-02  +1.57334341710397840e-02  
 312 +2.24429459078738965e-02  +9.67818185184152018e-03  +2.07208983163543990e-02  
 313 +2.29403559380719144e-02  +9.49928891926310817e-03  +2.03132410553934183e-02  
 314 +2.36597210087367282e-02  +1.66782719379332117e-02  +2.49766474340843252e-02  
 315 +2.41387534239842598e-02  +1.73204421324466770e-02  +2.52692200242241836e-02  
 316 +2.93322893691667676e-02  +1.15833338168605995e-02  +1.92002539940495029e-02  
 317 +2.95709504168929493e-02  +1.17763069556449523e-02  +1.87831748982592028e-02  
 318 +1.12407232304708258e-02  +1.45097493520847942e-02  +2.38553715455661619e-02  
 319 +1.02392759406133866e-02  +1.21968969302065668e-02  +2.29981329462680371e-02  
 320 +2.29679432569856734e-02  +8.96996244871887255e-03  +1.55962592154879846e-02  
 321 +2.27529834166386898e-02  +8.54077609354455397e-03  +1.41271532303625623e-02  
 322 +2.89935251235512101e-02  +1.08436530437270376e-02  +1.88682285971390404e-02  
 323 +3.09863609993622675e-02  +1.11734091050613819e-02  +1.85661271964338466e-02  
 324 +2.37801605016559926e-02  +1.12185977122476570e-02  +2.35904084338491790e-02  
 325 +2.50547107720742734e-02  +1.22461814257287041e-02  +2.53436888273721427e-02  
 326 +1.50634058571186731e-02  +1.19131763479713160e-02  +2.41745083561592557e-02  
 327 +1.59537855519488250e-02  +1.01987473546111297e-02  +2.48322911746276416e-02  
 328 +2.69681676259967383e-02  +1.25463461534830994e-02  +2.21816172036149381e-02  
 329 +2.92943404184125289e-02  +1.32851051044985055e-02  +2.09711634246993218e-02  
 330 +2.84837909421846204e-02  +1.08523896613209013e-02  +1.89908802385430724e-02  
 331 +2.84623178629204131e-02  +1.08861056659910315e-02  +1.83865490948667380e-02  
 332 +2.05933403630347567e-02  +1.32193193764051399e-02  +2.28499039826968765e-02  
 333 +2.03726666582664147e-02  +1.35337726644778559e-02  +2.15303331877701142e-02  
 334 +1.42955384440985010e-02  +1.71222197199012681e-02  +2.02269586996075938e-02  
 335 +1.21927794880852119e-02  +1.73875593385990450e-02  +2.09474827307202828e-02  
 336 +2.05560856584638303e-02  +1.00623442130729351e-02  +1.91217454607867654e-02  
 337 +2.08206496346732516e-02  +1.07032425428376359e-02  +1.92171488335982459e-02  
 338 +2.67463197784860128e-02  +1.03298929741049567e-02  +1.89348727642538357e-02  
 339 +2.74572339357692340e-02  +9.03709588678391212e-03  +1.84884804279467872e-02  
 340 +1.31026638320275897e-02  +1.46959329610833259e-02  +2.49459490756234262e-02  
 341 +1.34816718074514917e-02  +1.60310472820786587e-02  +2.38575547834459396e-02  
 342 +2.94149995783851183e-02  +1.07496243996616191e-02  +1.86150198896246517e-02  
 343 +3.09079472093170306e-02  +1.04856953118748347e-02  +1.75627268360620536e-02  
 344 +1.05445883980799220e-02  +1.39913509689860195e-02  +1.73424821213227186e-02  
 345 +2.71582153378607423e-02  +9.95104578938323624e-03  +1.84953259020568042e-02  
 346 +2.91795935703036066e-02  +9.10576872821507524e-03  +1.63936642208897428e-02  
 347 +1.91180537868607149e-02  +1.51753580635320250e-02  +1.87378410721888294e-02  
 348 +1.97288869188962587e-02  +1.39696060752278906e-02  +1.79827992647534178e-02  
 349 +9.10488128135085450e-03  +1.41389197784889311e-02  +2.18821858115979540e-02  
 350 +8.40862199978026532e-03  +1.31497520118103919e-02  +2.15432926784662956e-02  
 351 +1.11507188656673993e-02  +1.63026162770926256e-02  +2.24740634691988454e-02  
 352 +1.05337211714872335e-02  +1.59307252247567685e-02  +2.12647895127991843e-02  
 353 +2.45233210306356232e-02  +8.90872075177022958e-03  +1.71706113124555360e-02  
 354 +2.44447028774077875e-02  +9.00502311889267611e-03  +1.50957185565591245e-02  
 355 +2.08090647784183458e-02  +1.17845367374457416e-02  +2.47351051622894461e-02  
 356 +2.13877174829780886e-02  +1.11853160107951120e-02  +2.49489650062782488e-02  
 357 +2.47805991579464757e-02  +8.75791601578178661e-03  +1.69225069487678771e-02  
 358 +2.54110715914790952e-02  +8.24498025912029017e-03  +1.61615522119076330e-02  
 359 +1.78352380002889249e-02  +1.04612042081121629e-02  +2.34597235728406586e-02  
 360 +1.81123920136226947e-02  +1.03517722312424839e-02  +2.34573639351507678e-02  
 361 +1.88154054031320003e-02  +8.86368810751369390e-03  +1.79858503584778250e-02  
 362 +1.75227754995971458e-02  +9.38953696122512595e-03  +1.79058409514256250e-02  
 363 +8.78563133071922492e-03  +1.48877610606700829e-02  +1.76262277673912317e-02  
 364 +8.47485586040293282e-03  +1.54163480514749804e-02  +1.81605765070449662e-02  
 365 +2.40410810048151194e-02  +1.72285242311318518e-02  +2.41382294855243887e-02  
 366 +2.46341832273716047e-02  +1.72768906351855808e-02  +2.35048267552670047e-02  
 367 +1.94645706423074230e-02  +1.36529363713689192e-02  +2.00499220767171964e-02  
 368 +1.91939560305138777e-02  +1.35851750592246683e-02  +2.02163877233051334e-02  
 369 +1.57317520039221906e-02  +9.64870249182812716e-03  +1.92236565913975650e-02  
 370 +1.69784944035889646e-02  +8.75961875227803700e-03  +1.92588818335036709e-02  
 371 +9.64294953773781396e-03  +1.44146072411206090e-02  +2.22659062412689408e-02  
 372 +9.66292541456785850e-03  +1.42416243532995611e-02  +2.13696260948261670e-02  
 373 +2.25151553505496919e-02  +1.03062111338589543e-02  +2.20700011207189337e-02  
 374 +2.22411636033561060e-02  +1.06858321612012478e-02  +2.17688439540562710e-02  
 375 +1.89972955338523104e-02  +1.53700750183378160e-02  +1.93196236694354075e-02  
 376 +1.86966214344972299e-02  +1.36145353796377436e-02  +1.89199423092756627e-02  
 377 +1.40989601018415185e-02  +1.17925923404882619e-02  +2.46522298570406272e-02  
 378 +1.44242370159832316e-02  +1.05182767241440468e-02  +2.49072930673862984e-02  
 379 +1.51309961593153099e-02  +1.11245238769307805e-02  +2.24126192085188185e-02  
 380 +1.56072158587187964e-02  +1.04357705240755716e-02  +2.27641821273452810e-02  
 381 +1.86597884080173838e-02  +1.51803248035566052e-02  +2.04116242445410261e-02  
 382 +1.68663350929804390e-02  +1.44870721944024162e-02  +2.24026678863996978e-02  
 383 +2.36462001244050618e-02  +1.42704107491782445e-02  +2.22579155167845315e-02  
 384 +2.46992542497580618e-02  +1.51225003072667542e-02  +2.17422969821627933e-02  
 385 +1.22840960385348918e-02  +1.52662350814522143e-02  +2.44552800500416022e-02  
 386 +1.22939794164813529e-02  +1.56869399419587927e-02  +2.38840805650759463e-02  
 387 +1.53272876450809437e-02  +1.40394550487121621e-02  +2.50060823165263561e-02  
 388 +1.57553501128517535e-02  +1.31236635545388409e-02  +2.64449308397591946e-02  
 389 +2.00967635553766198e-02  +1.02716222196695250e-02  +2.53568853927515041e-02  
 390 +1.92770532408347572e-02  +9.59884562673988043e-03  +2.57108325326522134e-02  
 391 +2.67479143749623643e-02  +1.25337054455859406e-02  +2.22693282200370074e-02  
 392 +2.76126164445444772e-02  +1.41553316509502418e-02  +2.22833220389416567e-02  
 393 +9.91939565856801535e-03  +1.33447711730132462e-02  +1.94048493064884857e-02  
 394 +9.35522117322522100e-03  +1.27281441605426975e-02  +1.92481353459469304e-02  
 395 +1.05798434135630035e-02  +1.13842449749813421e-02  +2.10594609692648788e-02  
 396 +8.60480318524094179e-03  +1.10698631332460939e-02  +2.07433872117701208e-02  
 397 +1.41898408415004635e-02  +1.11443649218898027e-02  +2.45628212469015568e-02  
 398 +1.42392733081998339e-02  +9.97320890738732403e-03  +2.38670774041560355e-02  
 399 +1.41127382782603224e-02  +1.74347347083741375e-02  +2.04361279892327011e-02  
 400 +1.36810547834577429e-02  +1.71163386119716002e-02  +2.09915239233772824e-02  
 401 +1.00407769501280556e-02  +1.27359944602078445e-02  +1.82228242838689096e-02  
 402 +2.56236813950908963e-02  +1.04224359007321580e-02  +1.96428190499954650e-02  
 403 +2.62762854719855408e-02  +1.10744445509064812e-02  +1.91316514960631935e-02  
 404 +2.43406398003571355e-02  +1.77820362189509036e-02  +2.31356583467558982e-02  
 405 +2.40496459001092351e-02  +1.86937859675563867e-02  +2.30305021059609080e-02  
 406 +2.17137865854752851e-02  +1.64985404513441659e-02  +1.76707115179342393e-02  
 407 +2.34062946703476847e-02  +1.67472424536708360e-02  +1.60996854809797793e-02  
 408 +1.15937025331686264e-02  +1.47147504804654890e-02  +1.83243749175724772e-02  
 409 +1.12613148201524856e-02  +1.60716113793151517e-02  +2.03599895622277732e-02  
 410 +1.42593397535368677e-02  +1.30540250182970864e-02  +2.45727612119903648e-02  
 411 +1.35245960644945380e-02  +1.35714985206926569e-02  +2.34606400983732692e-02  
 412 +2.15171597499517128e-02  +1.29034331948550320e-02  +2.28647743462202860e-02  
 413 +2.12926261372335772e-02  +1.28653800428161803e-02  +2.20179425054867033e-02  
 414 +1.43286758186846989e-02  +1.36909809883408937e-02  +1.68275035476068806e-02  
 415 +1.49522210801997027e-02  +1.41184489782238323e-02  +1.61849187648315067e-02  
 416 +1.07673691458022233e-02  +1.49539051012680668e-02  +1.77150298537370188e-02  
 417 +9.94711129237014179e-03  +1.48490110502865879e-02  +1.80331641258684207e-02  
 418 +1.34472721441357291e-02  +1.05705188835977099e-02  +2.11064013391334543e-02  
 419 +1.31729426000007765e-02  +1.12096290515746443e-02  +2.10443482808087279e-02  
 420 +2.15461701202590457e-02  +1.11560003530429899e-02  +2.42090831202500072e-02  
 421 +2.25387395608123639e-02  +1.13700474063989573e-02  +2.38637282270521348e-02  
 422 +1.41761414375787282e-02  +1.26200906252546558e-02  +2.47749417666239015e-02  
 423 +1.32584099108227771e-02  +1.21695230030528807e-02  +2.44806871875908119e-02  
 424 +1.94195140151545466e-02  +1.47357633803943157e-02  +2.05786061267367003e-02  
 425 +1.90718462688872908e-02  +1.37052138554622765e-02  +2.14705404046278588e-02  
 426 +1.44462813600105752e-02  +1.44435955031995897e-02  +2.01750815830424902e-02  
 427 +1.40730900346525811e-02  +1.39001724917022038e-02  +2.04133864368582184e-02  
 428 +1.52998006919511844e-02  +1.07174535331490232e-02  +2.13282352245016196e-02  
 429 +1.63077761275001072e-02  +1.16998060152516334e-02  +2.06878957346506090e-02  
 430 +2.23434419367125048e-02  +1.45789966591922931e-02  +2.16989030150269574e-02  
 431 +2.20092936065290276e-02  +1.48841450943457201e-02  +2.13793303843583839e-02  
 432 +2.33096353318009673e-02  +1.66812101933729029e-02  +2.49551560183982543e-02  
 433 +2.35646888945329133e-02  +1.61928239432866244e-02  +2.60356243410328758e-02  
 434 +2.02532945592628320e-02  +9.23713696704069921e-03  +1.93436885760995582e-02  
 435 +2.10315748537179756e-02  +8.42004716756459409e-03  +1.78213568870773352e-02  
 436 +2.80330666018720857e-02  +1.32306483566843654e-02  +2.13732215631950682e-02  
 437 +2.90291562117677461e-02  +1.45130283324905740e-02  +2.01063142580516600e-02  
 438 +2.87349199052050162e-02  +1.08086501063990887e-02  +1.89142919907711385e-02  
 439 +2.92533650067156245e-02  +9.52756618789627960e-03  +1.82707843833872473e-02  
 440 +9.56389984073134462e-03  +1.51470177376132296e-02  +1.71662632419421479e-02  
 441 +9.34494888064547891e-03  +1.52405511679432597e-02  +1.70890939638509952e-02  
 442 +1.58515579979233261e-02  +1.31330550796485233e-02  +2.53990922319092816e-02  
 443 +1.66531351488323001e-02  +1.14909441961395069e-02  +2.63836086688273505e-02  
 444 +1.19725604500360207e-02  +1.59108635111381500e-02  +2.36827252130988597e-02  
 445 +1.22808102196212948e-02  +1.77062666855322161e-02  +2.26935885593698081e-02  
 446 +2.33088233979832984e-02  +9.52633294053302493e-03  +1.95150490886001650e-02  
 447 +2.28292504155642728e-02  +9.78752339426961285e-03  +1.92135924390669337e-02  
 448 +2.29588723223307124e-02  +1.66964770577493656e-02  +2.48182653422279222e-02  
 449 +2.29393680164540203e-02  +1.72257982268947084e-02  +2.56405493110125511e-02  
 450 +2.28209757938032352e-02  +8.68764960705965469e-03  +1.66480966240091961e-02  
 451 +2.14397280717303906e-02  +7.96241354789006817e-03  +1.60340450693435693e-02  
 452 +1.53299999999999999e-02  +1.46300000000000006e-02  +2.46750000000000025e-02  
 453 +1.46926160110101098e-02  +1.47772939440314246e-02  +2.44987859242984246e-02  
 454 +2.22201763626716162e-02  +1.01735424368851260e-02  +2.23562367444809403e-02  
 455 +2.30555998759952967e-02  +8.95103342555485411e-03  +2.24238204478952492e-02  
 456 +1.79054155421369231e-02  +1.33316086163377517e-02  +2.46140215880535640e-02  
 457 +1.70409892642455346e-02  +1.29164406715860918e-02  +2.50639532199496660e-02  
 458 +2.46480606895880805e-02  +8.82684652167070594e-03  +1.70509279968145445e-02  
 459 +2.46907506215395742e-02  +8.18275826748095930e-03  +1.70625250242638984e-02  
 460 +2.27373732131841318e-02  +9.66179961627867609e-03  +2.04184404761204724e-02  
 461 +2.24431258653208024e-02  +1.05058698366477122e-02  +1.99096670741207050e-02  
 462 +1.51259775874597185e-02  +1.48686332990672822e-02  +2.46376237635537697e-02  
 463 +1.42133947297640190e-02  +1.57728211297860701e-02  +2.52079223015068236e-02  
 464 +1.49918165294121424e-02  +8.81640317164601901e-03  +1.86329925537851090e-02  
 465 +1.34094250803283802e-02  +7.73756439608600660e-03  +1.79728841545969825e-02  
 466 +1.45840144526208134e-02  +1.67929026142492228e-02  +2.00221722765141392e-02  
 467 +1.33880421371435476e-02  +1.71960635588996359e-02  +1.94353530106345616e-02  
 468 +1.50324830489078822e-02  +1.49596789649823307e-02  +2.45264100611641556e-02  
 469 +1.43360599062012858e-02  +1.53324090059357276e-02  +2.35399506889069077e-02  
 470 +2.49410440372215374e-02  +1.45959835777213220e-02  +2.47952951175214355e-02  
 471 +2.58826135450718926e-02  +1.51629926243132332e-02  +2.46752342157144609e-02  
 472 +1.53347186873628600e-02  +9.40170000903450473e-03  +2.10295463963071257e-02  
 473 +1.51184128544886651e-02  +8.62008089193114745e-03  +2.09047382925883519e-02  
 474 +2.13605100350360046e-02  +1.13069591484102980e-02  +2.43437898142184958e-02  
 475 +2.05805682936077775e-02  +1.05441927916349338e-02  +2.39435174576067590e-02  
 476 +1.12810177283711992e-02  +1.52169719705134137e-02  +1.84637873443344938e-02  
 477 +1.12720713070709813e-02  +1.66139810198252212e-02  +1.89725964355528312e-02  
 478 +1.85069988848899358e-02  +1.53580097352786233e-02  +2.00423568554446846e-02  
 479 +1.74104406616468130e-02  +1.35213854357696620e-02  +1.90344895392213047e-02  
 480 +1.84407929764302571e-02  +1.43666594079101158e-02  +2.48149681429226630e-02  
 481 +1.86062094501869765e-02  +1.50572174016471907e-02  +2.42502535184818818e-02  
 482 +2.36745468360716506e-02  +1.50102928976672493e-02  +2.49157895807822667e-02  
 483 +2.37022051584981942e-02  +1.42328563457535754e-02  +2.51206725149358337e-02  
 484 +1.48571061827948228e-02  +1.68027621005102726e-02  +1.94394501184089290e-02  
 485 +1.45291804951469278e-02  +1.81070250240146016e-02  +1.94089767473738933e-02  
 486 +1.57312606651491237e-02  +1.09466294807873746e-02  +2.22167956760110016e-02  
 487 +1.67020417135279008e-02  +9.42104178988329745e-03  +2.21058730676320335e-02  
 488 +1.78162418632993487e-02  +1.47561167619785667e-02  +2.15405298801624699e-02  
 489 +1.78812002221984921e-02  +1.40286513853265619e-02  +2.19214002273934346e-02  
 490 +2.05054941893747476e-02  +1.54719883552059418e-02  +1.79263570352633309e-02  
 491 +2.09132564728160865e-02  +1.51007745557248749e-02  +1.78172646967776557e-02  
 492 +1.10800408668112679e-02  +1.62689189813806749e-02  +2.18641195573100883e-02  
 493 +1.14563683628306993e-02  +1.64952347516837197e-02  +2.13817853031111442e-02  
 494 +2.71780866503561688e-02  +1.33221081670768689e-02  +2.22770711914233345e-02  
 495 +2.75871324238990481e-02  +1.48292472194894599e-02  +2.30878844607092341e-02  
 496 +1.60600107926288788e-02  +8.93722984198043642e-03  +1.74993113871846004e-02  
 497 +1.60212933928662281e-02  +8.60499650850182589e-03  +1.62905618580216766e-02  
 498 +2.69573485009391746e-02  +1.01541996216893415e-02  +1.87291265512816094e-02  
 499 +2.74115423339546006e-02  +1.00767520804188986e-02  +1.86203529225835301e-02  
 500 +2.04916650713667797e-02  +1.60553362798856424e-02  +1.82549474028736933e-02  
 501 +2.09336232012636084e-02  +1.62645493751979002e-02  +1.69513755497430370e-02  
 502 +1.84861833058464348e-02  +1.20266335546224037e-02  +2.59526333340375330e-02  
 503 +1.79440913403000404e-02  +1.17852637108878111e-02  +2.61260355036075261e-02  
 504 +2.27144155351877187e-02  +1.66650842921558622e-02  +1.70826800712001181e-02  
 505 +2.34498635230133735e-02  +1.68632296958739249e-02  +1.73227592138369239e-02  
 506 +2.56910925040997294e-02  +1.66937518598553117e-02  +2.25270284323906313e-02  
 507 +2.57206192710724701e-02  +1.84677407574146447e-02  +2.03746459004106283e-02  
 508 +1.19250979473647118e-02  +1.42118794642154146e-02  +2.32481250216073111e-02  
 509 +1.18167047353517213e-02  +1.45998631548131044e-02  +2.19397395276105488e-02  
 510 +2.30132325363956100e-02  +1.36501757103091610e-02  +2.19679129735023924e-02  
 511 +2.42214472241721497e-02  +1.26030750698088428e-02  +2.08635906834576598e-02  
 512 +2.31647311888243564e-02  +9.02200700921176532e-03  +1.64355157973849267e-02  
 513 +2.34087895623162345e-02  +9.64012737772678568e-03  +1.63014437272604000e-02  
 514 +2.01758443057130157e-02  +1.05759771137119724e-02  +2.52430842201229258e-02  
 515 +1.98963792118543974e-02  +1.05856196681134111e-02  +2.59536484521893478e-02  
 516 +3.00226485214088526e-02  +1.20061156952963356e-02  +1.90258513631351225e-02  
 517 +3.11615381429405439e-02  +1.28116597031743221e-02  +1.83665325100853989e-02  
 518 +2.49284537101209201e-02  +1.70062941799174853e-02  +2.32477959710958165e-02  
 519 +2.57650110199281780e-02  +1.73231543681692177e-02  +2.36920394883361057e-02  
 520 +2.65493397034143180e-02  +8.47310899534528886e-03  +1.58647783982133993e-02  
 521 +2.67305691703443177e-02  +8.03146328827542173e-03  +1.53180879111736064e-02  
 522 +1.39458931033568257e-02  +1.44318902285083869e-02  +2.47907351047419316e-02  
 523 +1.38152607960147378e-02  +1.40384372546020313e-02  +2.51157212950735009e-02  
 524 +2.12144197716023775e-02  +1.06055639708926806e-02  +2.46309509219025113e-02  
 525 +2.08413056116936272e-02  +9.26437942044169849e-03  +2.46154618833096736e-02  
 526 +2.58865143075478858e-02  +1.07931483286164021e-02  +1.96292759193732319e-02  
 527 +2.62979533481687636e-02  +1.15244295576105715e-02  +2.01411334476985400e-02  
 528 +1.89855416396502476e-02  +1.11718652614109515e-02  +2.43517811363721248e-02  
 529 +1.77653633101019469e-02  +1.10965153736645172e-02  +2.41019971652128850e-02  
 530 +2.18637548117103300e-02  +1.79122225733077123e-02  +1.86378169330963170e-02  
 531 +2.26126645371302303e-02  +1.89629148275830342e-02  +2.01544221708706110e-02  
 532 +1.17391642855203936e-02  +1.43582281722135548e-02  +2.28391707762032013e-02  
 533 +1.14117373709511534e-02  +1.43765546807481191e-02  +2.28992910024435892e-02  
 534 +2.68546300220786488e-02  +1.04517614910775072e-02  +1.84103475644471354e-02  
 535 +2.68681244037097568e-02  +1.02549621152649168e-02  +1.72823675425394681e-02  
 536 +1.14515695491166480e-02  +1.42228524022116054e-02  +1.80855900365894696e-02  
 537 +1.21991298347280154e-02  +1.33708638952444968e-02  +1.80315319386087636e-02  
 538 +2.36629666097343885e-02  +1.65052639652297564e-02  +2.53400803813436763e-02  
 539 +2.47210137391560697e-02  +1.63392932920651927e-02  +2.56910634852489175e-02  
 540 +2.31480995965110438e-02  +1.41685962292326991e-02  +2.23075567943624431e-02  
 541 +2.35384500311140894e-02  +1.54212746239443810e-02  +2.24818621011479980e-02  
 542 +1.84224520587359698e-02  +1.53415803903697821e-02  +2.01354527412116735e-02  
 543 +1.80568935135106724e-02  +1.43159152757105172e-02  +1.96377012626405625e-02  
 544 +1.59818263462845021e-02  +1.39653147835836367e-02  +2.49802027972274576e-02  
 545 +1.60022915648324153e-02  +1.34441916355012275e-02  +2.46559192632639056e-02  
 546 +1.45271506954918004e-02  +1.46773023970837666e-02  +1.91558894060183983e-02  
 547 +1.40741833376076212e-02  +1.47932633518377942e-02  +1.82798914818485883e-02  
 548 +1.51546739961713386e-02  +9.84944379701614518e-03  +2.22645990283581938e-02  
 549 +1.55232989431091928e-02  +9.69339441205414008e-03  +2.20357037067304661e-02  
 550 +1.48683594674978835e-02  +1.35721113341681320e-02  +2.52809802973483107e-02  
 551 +1.45034930448111263e-02  +1.28257712810556940e-02  +2.53308859559704010e-02  
 552 +2.39120701405538399e-02  +9.23256435125337227e-03  +1.83245973568165813e-02  
 553 +2.62477036299019195e-02  +8.44540542935389750e-03  +1.84871597792129264e-02  
 554 +2.21644789099560875e-02  +1.23382053985726485e-02  +2.04346246709990603e-02  
 555 +2.30475506317444172e-02  +1.17779547489781037e-02  +1.99186257492299894e-02  
 556 +2.45882864071576210e-02  +9.46014160405871801e-03  +2.05180179155116521e-02  
 557 +2.56995240299089309e-02  +9.08513857002096227e-03  +2.06616744374317866e-02  
 558 +1.89376051403948933e-02  +8.86969584188264902e-03  +1.81105230896836181e-02  
 559 +1.83783833319252805e-02  +8.81032233854620386e-03  +1.82832504485566996e-02  
 560 +2.15472479119340685e-02  +1.55692913124999555e-02  +2.37137607546906402e-02  
 561 +2.14689492518778044e-02  +1.62386088948751721e-02  +2.34109967977043990e-02  
 562 +2.16421750905059287e-02  +1.37873897194453424e-02  +2.28031246478747063e-02  
 563 +2.21787784910998063e-02  +1.35479278408620098e-02  +2.27571591560175000e-02  
 564 +1.38178106586257440e-02  +1.45168734189472758e-02  +2.07275016975465576e-02  
 565 +1.25812146988287851e-02  +1.45161618468639102e-02  +2.10245289972655243e-02  
 566 +2.19121451773542190e-02  +9.99717638356459500e-03  +2.19095861229833579e-02  
 567 +2.11387820530075515e-02  +1.04268430302858206e-02  +2.20065740585613928e-02  
 568 +1.10262665084143348e-02  +1.13359221043110945e-02  +2.08896603511299836e-02  
 569 +1.10519806223822910e-02  +1.09600856857057574e-02  +2.20654968484571661e-02  
 570 +2.43873958939091195e-02  +1.00432970897507551e-02  +2.00199903936948941e-02  
 571 +2.51367678596004368e-02  +1.00639070278069846e-02  +2.07008839922177036e-02  
 572 +2.09281667591301387e-02  +1.67869523627442140e-02  +2.40697316697391778e-02  
 573 +2.11825405834313446e-02  +1.71814637939462084e-02  +2.41285213254276744e-02  
 574 +2.71077675314089599e-02  +1.24871089731533706e-02  +2.21330669204321089e-02  
 575 +2.80854965962968085e-02  +1.17259549423305888e-02  +2.13221572958353402e-02  
 576 +1.31862871889040084e-02  +1.70560667429171219e-02  +2.04398057365079190e-02  
 577 +1.23800685920776778e-02  +1.66105094316644948e-02  +2.02642912279016318e-02  
 578 +2.26392513704478104e-02  +1.00148604994161478e-02  +2.00587476491156554e-02  
 579 +2.22937098007958308e-02  +1.08859457359873485e-02  +1.88420192705259087e-02  
 580 +2.36628485463064725e-02  +1.53308679875653799e-02  +2.54183110310119420e-02  
 581 +2.36151135324929803e-02  +1.55727510841932332e-02  +2.52395277763917958e-02  
 582 +2.27881052061492395e-02  +1.46597771582194555e-02  +2.12547910078867801e-02  
 583 +2.32728996202435923e-02  +1.42314109441089437e-02  +2.05611384796477621e-02  
 584 +2.52208985029531707e-02  +1.03258779706093505e-02  +1.97940988182928983e-02  
 585 +2.53016924750910505e-02  +1.12233394454303026e-02  +1.98915892016623061e-02  
 586 +2.03000000000000021e-02  +1.17599999999999996e-02  +2.49200000000000012e-02  
 587 +2.04184014375653269e-02  +1.13877804369605165e-02  +2.44362408925954087e-02  
 588 +2.85151732127365103e-02  +1.07814299444223306e-02  +1.87032677184522898e-02  
 589 +2.87761545866455741e-02  +1.04071407811793821e-02  +1.75405543480782362e-02  
 590 +1.07704079881249248e-02  +1.56980519508936808e-02  +1.76126834011773453e-02  
 591 +1.03631099656285499e-02  +1.73016437633844063e-02  +1.67769153054966244e-02  
 592 +2.04682164128496477e-02  +1.45100833818391679e-02  +1.70296625565122713e-02  
 593 +1.98315871469690146e-02  +1.33492893338296170e-02  +1.60049275392759108e-02  
 594 +1.09905379895577238e-02  +1.31734343154210863e-02  +2.33688937226807260e-02  
 595 +1.12212215881175234e-02  +1.25472110234607654e-02  +2.31453874416676746e-02  
 596 +1.42385498905109945e-02  +1.72766556800008006e-02  +2.03709318720951306e-02  
 597 +1.44466106857715285e-02  +1.78962259247068163e-02  +2.16211591762545084e-02  
 598 +2.42640211893172218e-02  +9.58223361304460369e-03  +2.02815347727883476e-02  
 599 +2.46804186730463990e-02  +8.44107236756637229e-03  +2.03993260762578080e-02  
 600 +1.96967006678302088e-02  +1.32339497331358299e-02  +1.98475283939805631e-02  
 601 +2.03166523899655817e-02  +1.30237260877366090e-02  +1.98534685262405086e-02  
 602 +1.32547138311415735e-02  +1.51196607091968940e-02  +2.42642351688420292e-02  
 603 +1.32663740099571333e-02  +1.48899401498497532e-02  +2.33836259123220529e-02  
 604 +2.94305722613966494e-02  +1.16157774044718144e-02  +1.92367987430391262e-02  
 605 +2.98931962741632376e-02  +1.16102129972807614e-02  +1.97455161293820548e-02  
 606 +8.55256165834961807e-03  +1.39773388780829646e-02  +2.12888665611483917e-02  
 607 +7.83562335848804470e-03  +1.31626275143122279e-02  +2.06346456395932534e-02  
 608 +2.44448572117513460e-02  +8.74762656263402064e-03  +1.62169386980922960e-02  
 609 +2.43082803789049957e-02  +8.25198323797076208e-03  +1.60264197463476296e-02  
 610 +1.32450911181376078e-02  +1.31139607881940144e-02  +1.96277648521641715e-02  
 611 +1.28476904960985964e-02  +1.30275893821298217e-02  +1.87677539695819198e-02  
 612 +1.36927843627217879e-02  +1.71527479400191314e-02  +2.03324999365952566e-02  
 613 +1.30108365211561300e-02  +1.75584731007747408e-02  +2.03975009604301059e-02  
 614 +2.01606442675426913e-02  +1.24949684130311097e-02  +2.50279741063746640e-02  
 615 +2.05857333435447293e-02  +1.22848624543063986e-02  +2.63745546666346448e-02  
 616 +2.49052714949960959e-02  +1.01120866956987982e-02  +1.77437991587041551e-02  
 617 +2.47284270012464100e-02  +1.07018497889807551e-02  +1.76552615806775358e-02  
 618 +1.77239106110050788e-02  +1.31108459587601436e-02  +2.41342592300326474e-02  
 619 +1.70958381553027138e-02  +1.34080399081480759e-02  +2.35463325345682643e-02  
 620 +2.14000577593022323e-02  +1.64514619962776269e-02  +1.79742974296055076e-02  
 621 +2.19934811050421265e-02  +1.59963454448697404e-02  +1.81200118178090827e-02  
 622 +2.88681977241351598e-02  +1.08227327218642869e-02  +1.89034862293230160e-02  
 623 +2.94078485584527496e-02  +1.06667248356554552e-02  +1.95712150566175053e-02  
 624 +2.45543020067171061e-02  +8.89190597115877349e-03  +1.66672028363362111e-02  
 625 +2.51879904879072254e-02  +9.33061842711827884e-03  +1.58782929101718463e-02  
 626 +1.80710178560322746e-02  +1.07197733573733515e-02  +2.37447407221192848e-02  
 627 +1.89310994756104779e-02  +8.93364100712856594e-03  +2.37129555876665482e-02  
 628 +2.20821061872972513e-02  +9.14891426651370278e-03  +2.05902446139319927e-02  
 629 +2.34149208802434255e-02  +1.41820086830130032e-02  +2.22740562555572806e-02  
 630 +2.41631222121520411e-02  +1.36081979761016152e-02  +2.20777990869589977e-02  
 631 +1.96357387979831828e-02  +1.45681212942412545e-02  +2.05679561658989631e-02  
 632 +2.04638408914947396e-02  +1.47068189196670369e-02  +1.98977955004841431e-02  
 633 +2.37345452073273108e-02  +1.46752780251658173e-02  +2.51016388633437532e-02  
 634 +2.40866548044411863e-02  +1.30188059632652328e-02  +2.61961230878524631e-02  
 635 +2.42292282771894053e-02  +1.47302378621303777e-02  +2.22191978833511279e-02  
 636 +2.51058673176070869e-02  +1.53978321490397287e-02  +2.26191436911245408e-02  
 637 +1.73383992119886809e-02  +1.01115189991341781e-02  +2.16466529449588843e-02  
 638 +1.79623848956155206e-02  +8.72345340971422516e-03  +2.21256738948428823e-02  
 639 +2.70975664808224305e-02  +1.00196400149440788e-02  +1.86204880814048838e-02  
 640 +2.86122347729391296e-02  +8.79601936851793359e-03  +1.81497108784113154e-02  
 641 +1.96587506849489821e-02  +8.27923751046138849e-03  +1.63073977360472730e-02  
 642 +1.86634934902747442e-02  +7.81108413858235939e-03  +1.46239771155638760e-02  
 643 +2.28119505559647960e-02  +9.77361305305636009e-03  +2.23206715193200768e-02  
 644 +2.45005349820248131e-02  +9.24131503626558770e-03  +2.21402243247591606e-02  
 645 +2.54049397214887764e-02  +1.42935989916095057e-02  +2.47510286970360933e-02  
 646 +2.68664067384304303e-02  +1.42247193271979131e-02  +2.43906602997906834e-02  
 647 +1.13804020459369326e-02  +1.60240576683311625e-02  +1.86097456780659892e-02  
 648 +1.16953172231769459e-02  +1.75252925861499390e-02  +1.87487736303399780e-02  
 649 +2.60113084042860876e-02  +1.04897911954083146e-02  +1.95319367870915826e-02  
 650 +2.67424785146394388e-02  +1.00195608749885316e-02  +2.08876673737320787e-02  
 651 +9.22701119116734955e-03  +1.48523819027111884e-02  +1.74555410679776354e-02  
 652 +8.63442085988861373e-03  +1.40788343551598496e-02  +1.76637720450201416e-02  
 653 +1.52619308885553317e-02  +1.21023746635829238e-02  +2.31596980168252246e-02  
 654 +1.58183989242172175e-02  +1.29085097967984366e-02  +2.27024534150948205e-02  
 655 +1.84208369723030223e-02  +1.10498574793136076e-02  +2.44091509900940598e-02  
 656 +1.72904726304969752e-02  +1.06142582302117469e-02  +2.49774865195794213e-02  
 657 +2.18934528682042349e-02  +9.24878164415945427e-03  +1.96362370484863165e-02  
 658 +2.32912954097414596e-02  +1.09976991374505870e-02  +2.36719601949862968e-02  
 659 +2.44609442596542444e-02  +1.01027319937557290e-02  +2.42692118287284285e-02  
 660 +9.57067638041318898e-03  +1.14467712045659351e-02  +2.09613452720661605e-02  
 661 +8.97539523318397793e-03  +1.19155901456030680e-02  +2.10291450914725786e-02  
 662 +1.55029422632063651e-02  +1.44132645476793813e-02  +2.47558332534153977e-02  
 663 +1.53021643674012726e-02  +1.37995101739924741e-02  +2.40949908031176489e-02  
 664 +1.42638522991766405e-02  +1.36515429970435701e-02  +1.73557468315718201e-02  
 665 +1.36433744143789545e-02  +1.29075515956690468e-02  +1.65661906554268358e-02  
 666 +9.98876683612418687e-03  +1.57965032967388938e-02  +1.62419555982070349e-02  
 667 +9.17297256885959630e-03  +1.60281332173473103e-02  +1.59161250668234840e-02  
 668 +1.21677979126939683e-02  +1.57567208577373552e-02  +2.37994973914750600e-02  
 669 +1.15461273924411453e-02  +1.70937841354038694e-02  +2.36133663743022387e-02  
 670 +2.40320423751343784e-02  +9.15827681440694631e-03  +1.80177680205272847e-02  
 671 +2.47598496224384033e-02  +9.11987092448661614e-03  +1.77280648967620413e-02  
 672 +1.77519969835530853e-02  +1.30827851870291244e-02  +2.48205664314535175e-02  
 673 +1.80869092197839150e-02  +1.28541352927435612e-02  +2.49917306340691377e-02  
 674 +2.32831259867974476e-02  +1.41757870697533459e-02  +2.23089763940623985e-02  
 675 +2.38584428580493509e-02  +1.42297016337810944e-02  +2.33923063759661903e-02  
 676 +9.42029470038405203e-03  +1.44562086856313918e-02  +1.92012760264279464e-02  
 677 +9.41921781900642748e-03  +1.49927598847274662e-02  +1.94732544720574649e-02  
 678 +1.92492252400792568e-02  +1.35439552416451708e-02  +2.48843465970939523e-02  
 679 +1.87237161893473482e-02  +1.24485840324986500e-02  +2.43842338929685237e-02  
 680 +2.20884161219617459e-02  +1.81857662037529372e-02  +1.87544528229910551e-02  
 681 +2.28375916097069004e-02  +1.81533246125627663e-02  +1.89554603503185523e-02  
 682 +1.44145587143515476e-02  +1.45211065899513003e-02  +2.03131285304911022e-02  
 683 +1.48606707660388221e-02  +1.47053912845742304e-02  +2.09459040205241254e-02  
 684 +1.94240427439653189e-02  +1.47552228582574774e-02  +1.81836388300645677e-02  
 685 +1.97597814645156279e-02  +1.47013634236936967e-02  +1.72724562493583519e-02  
 686 +2.34570383211269856e-02  +9.47583287122436696e-03  +1.92079522771247159e-02  
 687 +2.39258226857496786e-02  +1.05415502810193729e-02  +1.86149788020120756e-02  
 688 +1.67543848061416402e-02  +1.05109266924119371e-02  +2.17930358033615705e-02  
 689 +1.80352398532671009e-02  +1.06386846543303198e-02  +2.14764063905581691e-02  
 690 +2.01508665470720091e-02  +1.49828286933570611e-02  +2.47016279129122183e-02  
 691 +2.00337495752044292e-02  +1.53804683241736909e-02  +2.55333124927666563e-02  
 692 +2.42164189083561854e-02  +1.17253270187325925e-02  +2.46224616742579498e-02  
 693 +2.40095189197222468e-02  +1.19206915560620182e-02  +2.52409675073426119e-02  
 694 +2.28930126734302707e-02  +1.53953061700304629e-02  +2.48715857168636395e-02  
 695 +2.27795412678878928e-02  +1.52678804205868355e-02  +2.62516033171745940e-02  
 696 +1.47225433340579560e-02  +8.79264992114630294e-03  +1.85656550815260640e-02  
 697 +1.39222406033401424e-02  +9.16363396123594069e-03  +1.85083625517246317e-02  
 698 +1.17769007289744831e-02  +1.47162088749497981e-02  +2.43231326555106084e-02  
 699 +1.13831951461949472e-02  +1.52142160551790983e-02  +2.34660288531887314e-02  
 700 +2.20943847925871677e-02  +1.68863067956157853e-02  +2.52759748621741200e-02  
 701 +1.00601725149287516e-02  +1.37597966383797635e-02  +1.88486179940402961e-02  
 702 +8.65593000126512607e-03  +1.31186073661423031e-02  +1.87392312388838071e-02  
 703 +2.30741107562876906e-02  +1.06519134100520451e-02  +2.33522647395681265e-02  
 704 +2.31528989621763368e-02  +9.91838710146311642e-03  +2.28878885406446422e-02  
 705 +2.61140556930267546e-02  +1.29414832130712674e-02  +2.23434548204804254e-02  
 706 +2.60218760287691600e-02  +1.42637199321770398e-02  +2.12840315682267314e-02  
 707 +2.13885670197486201e-02  +1.24739021629509117e-02  +2.03036387182378326e-02  
 708 +2.11115748177195840e-02  +1.28102783817734649e-02  +1.88389391108293516e-02  
 709 +2.15947025684434316e-02  +1.01681114720758234e-02  +2.18683037282394153e-02  
 710 +2.05239345321045694e-02  +1.03640728214821187e-02  +2.12127741545910485e-02  
 711 +1.13552338625457511e-02  +1.61604562727370553e-02  +2.29324648536442348e-02  
 712 +1.04394728879698487e-02  +1.59983337057612827e-02  +2.29399725708494470e-02  
 713 +2.09300000000000007e-02  +1.28100000000000002e-02  +2.52350000000000005e-02  
 714 +2.09306760793536162e-02  +1.22847072788269500e-02  +2.54894688943178190e-02  
 715 +1.41485122479900645e-02  +1.53637693533369719e-02  +1.88276425115699725e-02  
 716 +1.33743522197657481e-02  +1.56815280569376873e-02  +1.86801484066342408e-02  
 717 +2.19083329961812130e-02  +9.86175126045171248e-03  +2.15955374589097172e-02  
 718 +2.08157265162577029e-02  +9.03532043640248306e-03  +2.16909744391755484e-02  
 719 +1.52004433038276741e-02  +1.61834983202729689e-02  +1.98228977952925253e-02  
 720 +1.60633252354737792e-02  +1.71408264142333989e-02  +2.08796953873850132e-02  
 721 +2.62756709801637393e-02  +1.24262959009014996e-02  +2.24967057108045355e-02  
 722 +2.64939240859347926e-02  +1.20283160489807351e-02  +2.26575321147192005e-02  
 723 +1.80285821727493821e-02  +1.09155227874323194e-02  +2.47676214299424255e-02  
 724 +1.82116341101030838e-02  +1.09937546186853370e-02  +2.50383719948539460e-02  
 725 +2.95931330880590433e-02  +1.17451129810490600e-02  +1.94725411263146179e-02  
 726 +2.99274399903342002e-02  +1.24965454530631889e-02  +2.00503889437977818e-02  
 727 +2.61981147705411047e-02  +1.05300565524380305e-02  +1.94541181065770730e-02  
 728 +2.59680936820486652e-02  +1.06742828453074666e-02  +1.83432957608157150e-02  
 729 +2.09902668477833752e-02  +1.64003462258544910e-02  +1.82614405216217149e-02  
 730 +2.05902743987638852e-02  +1.64136448544285468e-02  +1.77975534077338786e-02  
 731 +1.97513253550701193e-02  +7.94422576726570330e-03  +1.51762427599445356e-02  
 732 +2.06353267283197403e-02  +7.46834790804237498e-03  +1.43099407182539773e-02  
 733 +1.17523727969262356e-02  +1.47548329765416035e-02  +1.92478934441452608e-02  
 734 +1.18029466464277429e-02  +1.50348705118595778e-02  +1.91447493987728090e-02  
 735 +2.57346370209906895e-02  +1.69836378592482483e-02  +2.20574160440905956e-02  
 736 +2.53758389572756489e-02  +1.83576794903027307e-02  +2.12484119876376956e-02  
 737 +2.72701646002181455e-02  +1.64282010672951971e-02  +2.11917583441699996e-02  
 738 +2.72017266729694916e-02  +1.66923761831630872e-02  +2.12206695636653966e-02  
 739 +2.60508397623487147e-02  +1.27204794396968187e-02  +2.25145842034835640e-02  
 740 +2.56173842368062066e-02  +1.32888532257622004e-02  +2.25098947310302527e-02  
 741 +1.33306672062534076e-02  +1.50720997101914320e-02  +2.38080790762491244e-02  
 742 +1.36613077921257254e-02  +1.50270926553975250e-02  +2.23779257142992342e-02  
 743 +1.91207084307469938e-02  +1.53809738238658809e-02  +1.90843487666991739e-02  
 744 +1.89722868340312656e-02  +1.56981567103816715e-02  +1.87473485170301518e-02  
 745 +1.37082645520883763e-02  +1.21083921607034808e-02  +2.54230914456893935e-02  
 746 +2.37482309028250425e-02  +9.30923459390410428e-03  +1.86166536436188530e-02  
 747 +2.31051417721319235e-02  +8.10904275102031398e-03  +1.84838333814264233e-02  
 748 +1.43934287599444318e-02  +1.39209938039772732e-02  +1.86278933076522331e-02  
 749 +1.44856819084728163e-02  +1.36076872189847507e-02  +1.83284796200875420e-02  
 750 +1.11870954877580000e-02  +1.67515376665455414e-02  +2.22094378454097061e-02  
 751 +1.16699568260059550e-02  +1.72170647251356120e-02  +2.19920266794938132e-02  
 752 +2.58959978724700828e-02  +1.30253183346714981e-02  +2.25421962487834041e-02  
 753 +2.56139073376587950e-02  +1.41807578361193374e-02  +2.28576146184249693e-02  
 754 +2.22245882546408362e-02  +1.66793396591488445e-02  +1.73854241544371263e-02  
 755 +2.27461245850597536e-02  +1.75333958205563870e-02  +1.72011752822227929e-02  
 756 +1.42701096835951610e-02  +1.74515515490080222e-02  +1.85307476598883143e-02  
 757 +1.24267468704664912e-02  +1.80548215027758509e-02  +1.66974233345343198e-02  
 758 +2.55707483618566773e-02  +1.67090845588158954e-02  +2.26608359283664920e-02  
 759 +2.55737125478628161e-02  +1.62111161775507738e-02  +2.22356599371152028e-02  
 760 +1.16821637283364074e-02  +1.42984451419773412e-02  +2.24140023959918319e-02  
 761 +1.12993598630195084e-02  +1.37777498080362409e-02  +2.16586868355525645e-02  
 762 +1.56179512239397415e-02  +1.11299806250124873e-02  +2.42537419303689508e-02  
 763 +1.62482363394393647e-02  +1.07910011670978301e-02  +2.37233726510055407e-02  
 764 +2.03792447367906054e-02  +1.47360726206937961e-02  +2.44415665488926619e-02  
 765 +2.02052942119733542e-02  +1.54850798668858900e-02  +2.37292410177802615e-02  
 766 +1.44395435908961992e-02  +1.73062307416717645e-02  +1.87487137816791799e-02  
 767 +1.47367857210676401e-02  +1.73167681011986464e-02  +1.82280494345621880e-02  
 768 +1.41486026960904003e-02  +1.14714322593042900e-02  +2.45654467248629139e-02  
 769 +1.43048286564213967e-02  +1.11789950182878683e-02  +2.38365344196090588e-02  
 770 +1.47182835511551202e-02  +1.43135148236400080e-02  +1.94388398043477545e-02  
 771 +1.51237411815420240e-02  +1.40915615986135587e-02  +1.88166434621285482e-02  
 772 +1.94777058540676652e-02  +1.34304963653262693e-02  +1.99835153854788124e-02  
 773 +1.84817966908017509e-02  +1.25627206219302793e-02  +2.01513244502937588e-02  
 774 +1.42142441985355691e-02  +1.44220790841806615e-02  +2.10994111381014593e-02  
 775 +1.63427135517324497e-02  +1.44651823702435459e-02  +2.11729128630805535e-02  
 776 +2.30538804279039229e-02  +1.10146294135181309e-02  +2.44081146394965823e-02  
 777 +2.33237473482699499e-02  +1.12343592021632525e-02  +2.53997815582321582e-02  
 778 +2.21423764152468769e-02  +1.63209043829984045e-02  +2.40804082553692858e-02  
 779 +2.29504043755637786e-02  +1.62990560418373974e-02  +2.34183835396603347e-02  
 780 +1.11292794031333901e-02  +1.37725265021398525e-02  +2.37112516199788279e-02  
 781 +1.12287651923114289e-02  +1.27233406125212938e-02  +2.42349483086508090e-02  
 782 +1.11447292283178168e-02  +1.53397584808384370e-02  +1.86094154403503333e-02  
 783 +9.43309866353526580e-03  +1.60828356199207399e-02  +1.97902370986441194e-02  
 784 +1.92369937678362815e-02  +8.95075081275347080e-03  +1.84786488052269618e-02  
 785 +1.90058740809988004e-02  +9.23535146486335889e-03  +1.98569528170947571e-02  
 786 +1.42229639397242220e-02  +1.43982412454264040e-02  +2.11769307239415942e-02  
 787 +1.37353120144579361e-02  +1.36168002128698399e-02  +2.21566432900951529e-02  
 788 +1.48858508207493807e-02  +1.11092405377256637e-02  +2.12585403745897544e-02  
 789 +1.47935498237954637e-02  +1.15954376437211164e-02  +2.09381714624437866e-02  
 790 +1.60081567545157372e-02  +1.09365111708170891e-02  +2.20834837422029945e-02  
 791 +1.65967950214255706e-02  +1.08867221825692390e-02  +2.22109347627150212e-02  
 792 +1.24052276870460776e-02  +1.67985051039721590e-02  +2.31425564738296646e-02  
 793 +1.32261031634325864e-02  +1.76617152256606305e-02  +2.25529656124197238e-02  
 794 +2.62612419293118890e-02  +1.36840109121225250e-02  +2.19573666594042385e-02  
 795 +2.67829693828259552e-02  +1.44729735541549945e-02  +2.18968973648612682e-02  
 796 +2.27186995008578675e-02  +8.70279649537752595e-03  +1.50333858121831521e-02  
 797 +2.23654960201830691e-02  +8.50307616342230177e-03  +1.50686654555260129e-02  
 798 +2.42328010002056532e-02  +1.13545801943927410e-02  +2.34128336142159534e-02  
 799 +2.44438552386690537e-02  +1.16405781857635577e-02  +2.32410173681381477e-02  
 800 +2.14933255372533015e-02  +1.23029931500330172e-02  +2.24293036740646629e-02  
 801 +2.09638406233033717e-02  +1.18517379106973138e-02  +2.25757870262889154e-02  
 802 +1.87480746746762315e-02  +1.10463027735492898e-02  +2.44213642106913612e-02  
 803 +1.81590217967522796e-02  +9.24892451783531667e-03  +2.55133449382503145e-02  
 804 +2.22699890389009940e-02  +9.67892259021559814e-03  +2.08858915297409041e-02  
 805 +2.27835259296028554e-02  +1.04883980495979762e-02  +2.09840139054895750e-02  
 806 +2.04727947361898373e-02  +9.00274538649221447e-03  +1.85083356654384343e-02  
 807 +2.01440469343735842e-02  +9.00480602401234655e-03  +1.81492635386668391e-02  
 808 +2.08150858215551127e-02  +1.72581840798109662e-02  +2.39650535596066840e-02  
 809 +2.08376478993403912e-02  +1.81230446170045495e-02  +2.42232381204219131e-02  
 810 +1.18778831064815481e-02  +1.39795584252206343e-02  +1.79312990033814422e-02  
 811 +1.26079998037978494e-02  +1.40182647103824724e-02  +1.74939608870544987e-02  
 812 +9.02936041742562374e-03  +1.46489670290905882e-02  +1.90586123907536334e-02  
 813 +9.02085832968211286e-03  +1.48360212333486750e-02  +1.86244820941109009e-02  
 814 +2.23718533807685804e-02  +1.02312190435846200e-02  +2.22118722340526771e-02  
 815 +2.25183208221452283e-02  +9.70416342973827624e-03  +2.20660198511038325e-02  
 816 +1.47171707549206606e-02  +1.43441842794924182e-02  +1.95811083813365247e-02  
 817 +1.44948728480803132e-02  +1.46436817634516027e-02  +1.99640987340803135e-02  
 818 +2.28639750624491864e-02  +1.09753310208596695e-02  +2.41957774193315503e-02  
 819 +2.31812009609177645e-02  +1.22693073887123749e-02  +2.45148189824159549e-02  
 820 +1.37926997583627774e-02  +1.24524349974183598e-02  +2.45733836475665116e-02  
 821 +1.23499368974581501e-02  +1.24853286550554790e-02  +2.32735414705259498e-02  
 822 +1.53351122989951287e-02  +1.15453015363861690e-02  +2.42900785454264433e-02  
 823 +1.54221250497126872e-02  +1.14767050591034706e-02  +2.52114021263215304e-02  
 824 +1.24843536374421808e-02  +9.78024931391230368e-03  +2.06808695428702949e-02  
 825 +1.22984388386171307e-02  +9.39217592468044767e-03  +2.05358915147459339e-02  
 826 +1.05482380779556486e-02  +1.63693303132905060e-02  +1.70366434007897700e-02  
 827 +1.04119524989888176e-02  +1.64186137978957827e-02  +1.64726635747824944e-02  
 828 +2.10615552049697521e-02  +1.32608865918376652e-02  +2.34959798135350659e-02  
 829 +2.13308777479508035e-02  +1.29113671831863220e-02  +2.29709411638244002e-02  
 830 +2.74316878204499820e-02  +9.60166809578922621e-03  +1.85778845434521681e-02  
 831 +2.81223463098099410e-02  +9.41269011542781968e-03  +1.89558351746157740e-02  
 832 +1.42042743949972790e-02  +1.13617882669176540e-02  +2.43812557204931210e-02  
 833 +1.41619135849552404e-02  +1.13682583450433073e-02  +2.46882824912575544e-02  
 834 +1.34911151150720714e-02  +1.43962030372117022e-02  +1.88204869373869189e-02  
 835 +1.31053688410550963e-02  +1.46699651071435302e-02  +1.79844345134645665e-02  
 836 +2.08112167052894037e-02  +1.69931844223103652e-02  +2.39920736573628092e-02  
 837 +1.95655616145286176e-02  +1.72977378099133175e-02  +2.33361126202875704e-02  
 838 +1.78037877915590941e-02  +1.27387374518574108e-02  +2.38985804919748350e-02  
 839 +1.74870063470498362e-02  +1.24986699627908683e-02  +2.27854008917105326e-02  
 840 +2.00132718137763788e-02  +9.20508370633817824e-03  +1.91538598373748141e-02  
 841 +1.82473189978884127e-02  +8.53287933933409570e-03  +2.05083453038506745e-02  
 842 +1.10187875882833512e-02  +1.13750321732313340e-02  +2.14581011198575755e-02  
 843 +1.09710290224201684e-02  +1.19438622075261208e-02  +2.20145499804059140e-02  
 844 +2.10266289327121249e-02  +1.62960887407830081e-02  +2.42559373242944160e-02  
 845 +2.03035757228481953e-02  +1.64784639502647129e-02  +2.46346042211804603e-02  
 846 +2.51367935835498796e-02  +1.07663604145266899e-02  +1.97910825878600156e-02  
 847 +2.45815956040268506e-02  +1.23174699318794652e-02  +1.96384854398719416e-02  
 848 +2.10818255693773805e-02  +1.20272593480624940e-02  +2.16132580051683065e-02  
 849 +2.09949721767628723e-02  +1.13418810159096242e-02  +2.17134819788628447e-02  
 850 +1.49472956187048350e-02  +1.22709517365529111e-02  +2.41582513474860837e-02  
 851 +1.60575695526683979e-02  +1.23027951280786883e-02  +2.43339080361412823e-02  
 852 +1.47342284789974062e-02  +1.66274838365303539e-02  +1.99837910112853831e-02  
 853 +1.47122551105264097e-02  +1.67916737393058770e-02  +2.08794456042345790e-02  
 854 +1.78239127964839421e-02  +1.46430690018278797e-02  +2.17649126103212492e-02  
 855 +1.77891868073451163e-02  +1.49687048181184178e-02  +2.20931672440578160e-02  
 856 +2.06763523982038851e-02  +1.48424945742300675e-02  +2.43305410201388739e-02  
 857 +2.51608383386792700e-02  +1.44301234779097808e-02  +2.47182206767907094e-02  
 858 +2.54231256232103388e-02  +1.38265844140263577e-02  +2.36793328854088096e-02  
 859 +1.77267844078985368e-02  +1.29011294580961538e-02  +2.40447963759102060e-02  
 860 +1.71424027608329879e-02  +1.23894929569950494e-02  +2.41219161592470081e-02  
 861 +2.79622370950562207e-02  +9.23075865256724366e-03  +1.73074237471203575e-02  
 862 +2.81287255691170177e-02  +8.30711588359967813e-03  +1.63120255472899434e-02  
 863 +1.91119264708698305e-02  +1.28445528028693218e-02  +1.99590522699041005e-02  
 864 +1.89344567055810195e-02  +1.17878136105007483e-02  +1.97433466184610967e-02  
 865 +1.89847871354691042e-02  +1.50807174008290631e-02  +1.87094466536307756e-02  
 866 +1.93619675406820728e-02  +1.49844115879372852e-02  +1.84526448086299692e-02  
 867 +2.50750351534356486e-02  +8.67896032382891106e-03  +1.83125756365167709e-02  
 868 +2.54217189429073002e-02  +8.23306204843506778e-03  +1.81522317392027177e-02  
 869 +1.83779970370159841e-02  +1.53355522711551041e-02  +2.01837014664060475e-02  
 870 +1.73665701713916452e-02  +1.52820602930544888e-02  +2.03939121210916542e-02  
 871 +1.47374037609853056e-02  +1.09669548463552161e-02  +2.23624284485174733e-02  
 872 +1.34105794353695171e-02  +1.09023354646054348e-02  +2.23236599316117001e-02  
 873 +2.45262810504359649e-02  +1.46456042797215354e-02  +2.48447518038212162e-02  
 874 +2.49822889283436954e-02  +1.32958061864607655e-02  +2.56005320414473651e-02  
 875 +1.55799409738301559e-02  +1.05222730978365847e-02  +2.07822641556785759e-02  
 876 +1.63589402079566890e-02  +1.06920696432811161e-02  +2.04140076232038996e-02  
 877 +1.15915627908535837e-02  +1.38810391515957008e-02  +1.74052041234114448e-02  
 878 +1.16194741261323314e-02  +1.41524281886927679e-02  +1.69619011734625999e-02  
 879 +2.79953342434439700e-02  +1.62017085424918071e-02  +2.06769837229630084e-02  
 880 +2.82168381984224254e-02  +1.55722291609482755e-02  +2.06518553383520480e-02  
 881 +2.31335281227620267e-02  +1.53529507039312802e-02  +2.42821844298732985e-02  
 882 +2.30629515823942283e-02  +1.52745292191936565e-02  +2.46275602104821939e-02  
 883 +2.57428245888717856e-02  +8.63645120882948307e-03  +1.62174333099792886e-02  
 884 +2.59989433738127655e-02  +8.91269460402907901e-03  +1.53317237667708970e-02  
 885 +2.49464266447376633e-02  +1.14975519695712496e-02  +1.95574330886903527e-02  
 886 +2.50791716442658290e-02  +1.16990726489692842e-02  +1.91897891329361435e-02  
 887 +2.51714432660382591e-02  +1.48518904681556839e-02  +2.46057660506038695e-02  
 888 +2.55364040599929537e-02  +1.43194337674395870e-02  +2.54263803037935547e-02  
 889 +1.10320876118919046e-02  +1.59838433815565860e-02  +2.15854722807454179e-02  
 890 +1.13422631518951249e-02  +1.53410304842235175e-02  +2.10901025255337098e-02  
 891 +1.01795881083183368e-02  +1.34937512957036317e-02  +1.91329066495500473e-02  
 892 +1.02242943988235871e-02  +1.26801794406962605e-02  +1.95186797155404018e-02  
 893 +2.52881961298617695e-02  +1.70489455982344267e-02  +2.35453975743490709e-02  
 894 +2.62029978448274359e-02  +1.67952121798733700e-02  +2.44687795012477616e-02  
 895 +1.31986928809661661e-02  +1.26614562245719632e-02  +2.38171533720865705e-02  
 896 +1.28875959480950122e-02  +1.32961509142809145e-02  +2.28879889315886584e-02  
 897 +1.47623191768407810e-02  +1.54284049588866243e-02  +2.47434426374920947e-02  
 898 +1.43883435314407070e-02  +1.64221630655477305e-02  +2.44358695279224582e-02  
 899 +2.27815677690119921e-02  +1.08866697178250683e-02  +2.41048966326050280e-02  
 900 +2.33392176471236418e-02  +1.07160005231234940e-02  +2.38493841947183052e-02  
 901 +2.25613736302691624e-02  +1.45822306554257795e-02  +2.14693883451625780e-02  
 902 +2.26427877377639170e-02  +1.41054840811142869e-02  +2.11921724402928946e-02  
 903 +1.52059183797697058e-02  +9.80016825165074684e-03  +2.16223670022129243e-02  
 904 +1.51747863557254881e-02  +8.92539660042354112e-03  +2.17506133654027656e-02  
 905 +1.12503598099373981e-02  +1.62525393899048270e-02  +2.27109811291585119e-02  
 906 +1.10722811320154886e-02  +1.70308117051296386e-02  +2.27276877067458631e-02  
 907 +1.47754547756628798e-02  +1.40621632404543395e-02  +2.50403340793966568e-02  
 908 +1.44405934252242359e-02  +1.40346463283468493e-02  +2.41590813817926103e-02  
 909 +1.49910481965787688e-02  +1.24066526783991240e-02  +2.20751923647220655e-02  
 910 +1.53391707576244051e-02  +1.28762457655553341e-02  +2.19766377983845948e-02  
 911 +2.35305605023242437e-02  +1.42262097160956256e-02  +2.22659858861709060e-02  
 912 +2.37158654820863561e-02  +1.45490954134667345e-02  +2.24281540631367723e-02  
 913 +1.41777982313207422e-02  +8.34963742684635517e-03  +1.83653748466945273e-02  
 914 +1.29977271602114645e-02  +8.10120547368093670e-03  +1.90179162766822007e-02  
 915 +1.85844125576377327e-02  +1.40697874540360712e-02  +2.47974940600347513e-02  
 916 +1.94630677403317340e-02  +1.40211027286107313e-02  +2.51386882969705933e-02  
 917 +2.00394381865589138e-02  +1.53565148453379211e-02  +2.34652044198201959e-02  
 918 +1.98852232929431286e-02  +1.58846566749707291e-02  +2.23552527926878346e-02  
 919 +2.13009219222137260e-02  +1.53134965626824226e-02  +2.41090058526389900e-02  
 920 +2.18764089041535575e-02  +1.46832420081729961e-02  +2.41289324108419946e-02  
 921 +2.72754204545505308e-02  +8.30132621276055520e-03  +1.54532453888210682e-02  
 922 +2.75058406983375719e-02  +8.66497116237268175e-03  +1.57694347178794526e-02  
 923 +2.59589861156424920e-02  +1.36268992456290289e-02  +2.26868861711638052e-02  
 924 +2.64677913337464793e-02  +1.44879641930988970e-02  +2.28553042894466124e-02  
 925 +2.53962745447940501e-02  +1.19535968416976945e-02  +2.29128612314787004e-02  
 926 +2.62429172445856444e-02  +1.10715058680221773e-02  +2.24655444374109448e-02  
 927 +2.20555150229998810e-02  +1.68355807797013653e-02  +2.39414668949267315e-02  
 928 +2.16503744765126210e-02  +1.88363650957770710e-02  +2.37421127332769627e-02  
 929 +1.23242954847113621e-02  +1.72139025404603845e-02  +2.28042773229110950e-02  
 930 +1.21367461242343107e-02  +1.79619931326553336e-02  +2.18922789656206436e-02  
 931 +1.63178566107171838e-02  +1.22448924606570198e-02  +2.56550966024349028e-02  
 932 +1.67890168953279996e-02  +1.14975108056479397e-02  +2.52879960020891865e-02  
 933 +2.13021485383015040e-02  +1.23140120849502821e-02  +2.16707471508064443e-02  
 934 +2.16806422645305918e-02  +1.24970676261257230e-02  +2.12870723736710808e-02  
 935 +2.70244131054063370e-02  +1.00772281601942387e-02  +1.86811432929622628e-02  
 936 +2.70184264031375493e-02  +8.60339775775561741e-03  +1.91537297057159939e-02  
 937 +2.14484483992595128e-02  +1.26307256153619357e-02  +2.63542689905423219e-02  
 938 +2.74217848260132069e-02  +1.28217848589339631e-02  +2.16903393615144185e-02  
 939 +2.71150782046615628e-02  +1.25111078323287168e-02  +2.06289362984367862e-02  
 940 +2.11820490355129586e-02  +1.65246953678648729e-02  +1.82749239728257871e-02  
 941 +2.16954960932283919e-02  +1.67088466813979965e-02  +1.85031735501021179e-02  
 942 +1.98945573038288338e-02  +9.15494847431562453e-03  +1.90535995204566405e-02  
 943 +1.94118114215926126e-02  +1.03829793824688366e-02  +1.82885213069728728e-02  
 944 +1.64681791220912879e-02  +1.17546129508877724e-02  +2.58737543542763571e-02  
 945 +1.68082573215996463e-02  +1.05521807430960738e-02  +2.60358026714954741e-02  
 946 +1.59694142486664914e-02  +1.06071903110036853e-02  +2.05981311300203057e-02  
 947 +1.70676477404511605e-02  +1.13170696677737971e-02  +1.99084542373968824e-02  
 948 +2.03592122227049047e-02  +9.14848626504464156e-03  +1.89148096476294339e-02  
 949 +2.07428739711999280e-02  +9.48299780590442822e-03  +1.84945599282175625e-02  
 950 +1.81810600908665944e-02  +1.14045819666789942e-02  +2.61207750793451925e-02  
 951 +1.85471293262846823e-02  +1.08345538198094012e-02  +2.65171582277291470e-02  
 952 +1.45388252586535812e-02  +1.65960398175878550e-02  +2.03579012355929040e-02  
 953 +1.35547945800666200e-02  +1.62275384706496162e-02  +2.14777991023719673e-02  
 954 +1.78818003351495745e-02  +9.99919474581291608e-03  +2.10997598823424587e-02  
 955 +1.78027008239565881e-02  +9.84644157937332627e-03  +2.09144536171750467e-02  
 956 +2.09874379115064444e-02  +1.65628268349318382e-02  +2.41980800595816420e-02  
 957 +2.11764409818795407e-02  +1.76167404606378739e-02  +2.49316254505429248e-02  
 958 +2.46405389688585351e-02  +1.20963207860905891e-02  +2.47828627229772953e-02  
 959 +2.53028149299792254e-02  +1.28533715408131171e-02  +2.45782472744962011e-02  
 960 +1.53703293262359188e-02  +1.63187263575630612e-02  +2.05572301810540356e-02  
 961 +1.50009077402719019e-02  +1.62000784528201699e-02  +2.24548087041032442e-02  
 962 +1.54584319958712951e-02  +1.51566435605396815e-02  +2.43732824533605397e-02  
 963 +1.48674678319138144e-02  +8.81129782059940705e-03  +1.85632144380083706e-02  
 964 +1.46721207312720033e-02  +8.91898685711738949e-03  +1.76181990341337524e-02  
 965 +1.27801459369174739e-02  +1.25030406122146037e-02  +2.33740189139321312e-02  
 966 +1.18627018429957008e-02  +1.20488455799507930e-02  +2.20696886332269818e-02  
 967 +2.42068568958568736e-02  +1.72263725936922622e-02  +2.38988208821520783e-02  
 968 +2.47963916657353810e-02  +1.59900283076662431e-02  +2.40843542747483375e-02  
 969 +2.05564485555564981e-02  +1.03702315925256576e-02  +1.86680922639991323e-02  
 970 +2.09048671812589910e-02  +1.10789989662301389e-02  +1.83407531909523733e-02  
 971 +1.46301373372604206e-02  +1.58751838245477644e-02  +2.44403272028676927e-02  
 972 +1.44352364313807616e-02  +1.65327168529195156e-02  +2.35529950649924803e-02  
 973 +1.56934300250847793e-02  +1.36506797997739786e-02  +2.52235745469686842e-02  
 974 +1.69268987815450953e-02  +1.36350750174001195e-02  +2.60439841519340548e-02  
 975 +8.83237009594662649e-03  +1.40281358034644258e-02  +2.15622312440182269e-02  
 976 +8.88687130310834503e-03  +1.37773837591525002e-02  +2.12320167357272632e-02  
 977 +1.07023173654575247e-02  +1.60878546749742037e-02  +1.73644186955188816e-02  
 978 +1.09961701759578971e-02  +1.69665275172925060e-02  +1.74546975613952202e-02  
 979 +1.19335300366948168e-02  +1.49467967289415964e-02  +1.96576796097638375e-02  
 980 +1.24147785154377355e-02  +1.54626165397623513e-02  +1.98587825462724805e-02  
 981 +1.36621444257086465e-02  +1.64019397562222176e-02  +1.81872371961419171e-02  
 982 +1.28446651321461585e-02  +1.65179790234935182e-02  +1.80738092671615773e-02  
 983 +1.62145213856055258e-02  +1.02261777496583540e-02  +2.24405637620503917e-02  
 984 +1.68810761293136553e-02  +9.41425838093004272e-03  +2.33997341962479712e-02  
 985 +2.55830666458109375e-02  +1.67446757658266734e-02  +2.28525850292933715e-02  
 986 +2.60945511876443173e-02  +1.64868164934759281e-02  +2.32202090807085669e-02  
 987 +2.56187927728358557e-02  +1.70718809156534534e-02  +2.40693075243274754e-02  
 988 +2.56015990245034332e-02  +1.74344113221848104e-02  +2.46120640092224452e-02  
 989 +2.41894460056534116e-02  +1.16437015566634681e-02  +2.48654488346925356e-02  
 990 +2.42479014620340244e-02  +1.10587607665515748e-02  +2.52036640497345990e-02  
 991 +1.39140703083374395e-02  +1.23733692597673747e-02  +2.49937270958273880e-02  
 992 +1.40820395070727789e-02  +1.22662875887366747e-02  +2.45531607263306181e-02  
 993 +1.56443475944696049e-02  +8.96706161370792489e-03  +2.04586470035502087e-02  
 994 +1.59355218637714409e-02  +8.32074719812160579e-03  +2.03099805449797645e-02  
 995 +2.00197799586807890e-02  +1.44433964336418124e-02  +2.03502196841960671e-02  
 996 +2.09276623750803206e-02  +1.38225191353729543e-02  +2.01875089387443078e-02  
 997 +1.54932340660096941e-02  +1.43713960670582563e-02  +2.43891652331715177e-02  
 998 +1.55793910526681786e-02  +1.47054841411067162e-02  +2.34665029685490016e-02  
 999 +8.61894788079811160e-03  +1.46610767296867055e-02  +1.91348490457414443e-02  
1000 +7.49346389643971728e-03  +1.45169473761627161e-02  +1.90769629593987612e-02  
1001 +2.13887503519419736e-02  +1.27174234787217223e-02  +1.97705468923337346e-02  
1002 +2.15535409921125652e-02  +1.28897347286526433e-02  +1.98353212551343333e-02  
1003 +2.75555279199853898e-02  +9.69786677067929932e-03  +1.78788132134000861e-02  
1004 +2.77126262406331113e-02  +1.02504662273470767e-02  +1.74299328775072947e-02  
1005 +9.71990771897437641e-03  +1.60235307832724272e-02  +1.54874403207523100e-02  
1006 +8.72707178006067175e-03  +1.62702342495113332e-02  +1.30984567032516597e-02  
1007 +1.85763734421582651e-02  +1.03219399830390569e-02  +2.51525321644922133e-02  
1008 +1.87415587854125390e-02  +1.02953858315792922e-02  +2.58821481001388111e-02  
1009 +2.19412243110234662e-02  +1.24279925056583300e-02  +2.07280427071892884e-02  
1010 +2.25400948306801532e-02  +1.25947412857642972e-02  +2.05903684376847369e-02  
1011 +1.46231073685048167e-02  +8.54960216995741609e-03  +1.84148387131847814e-02  
1012 +1.45488375243537551e-02  +7.86512414243794797e-03  +1.73067101184659899e-02  
1013 +2.38104994117222420e-02  +1.04675114801983694e-02  +2.37676358759899668e-02  
1014 +2.38507368137894603e-02  +9.97607872034622298e-03  +2.33933462267993802e-02  
1015 +2.32306787181492877e-02  +1.72677341709277614e-02  +2.47575807293516532e-02  
1016 +2.25956744094046175e-02  +1.82173134405087082e-02  +2.50969398591259392e-02  
1017 +1.99905898908741657e-02  +1.54353744020884510e-02  +2.29956061881851671e-02  
1018 +2.00646015296819594e-02  +1.50826192502443238e-02  +2.29485391070583834e-02  
1019 +1.02897125338045781e-02  +1.54671509896666878e-02  +1.90026736547183814e-02  
1020 +9.96639277082951754e-03  +1.51262478068452718e-02  +1.88364012180714420e-02  
1021 +1.36755411667048542e-02  +1.46107264006563823e-02  +2.09211150376898136e-02  
1022 +1.31735885767054837e-02  +1.52261924443364196e-02  +2.12137212986018321e-02  
1023 +1.56509495879379769e-02  +1.07440898526377990e-02  +2.44441350961759167e-02  
1024 +1.54157812144751598e-02  +1.06853515620237791e-02  +2.44168447104456503e-02  
1025 +2.29059561799865030e-02  +9.44792027313188718e-03  +2.25342215596660879e-02  
1026 +2.30812691367181973e-02  +9.04893102282632381e-03  +2.32540201562313059e-02  
1027 +2.73466071503396767e-02  +9.82143456443569651e-03  +1.81816982604859449e-02  
1028 +2.72215038403208591e-02  +9.62307791779677679e-03  +1.77643467422790094e-02  
1029 +1.23728861903759091e-02  +1.30143264602734926e-02  +1.62923146850848279e-02  
1030 +1.25987236502551354e-02  +1.25871364498542065e-02  +1.63441445990175176e-02  
1031 +2.75119572085706747e-02  +1.27097975696562563e-02  +2.11010995774986651e-02  
1032 +2.79813514332477309e-02  +1.24990119701176624e-02  +1.99663723295977168e-02  
1033 +1.70473184491683541e-02  +1.03114361407013778e-02  +2.17207456886124549e-02  
1034 +1.73121045188101876e-02  +1.02662023056220662e-02  +2.20885097660459100e-02  
1035 +1.12576140861213331e-02  +1.48394784373698501e-02  +1.80664391198527979e-02  
1036 +1.10568279290341673e-02  +1.49711060559638235e-02  +1.75615800668210073e-02  
1037 +1.92793849190052990e-02  +1.43322360237270758e-02  +2.10585936749554045e-02  
1038 +1.95168083923276635e-02  +1.46880668576271061e-02  +2.15446357171138921e-02  
1039 +1.90736859803673220e-02  +1.25552559920262402e-02  +2.54914731539317256e-02  
1040 +1.84774316365707049e-02  +1.22929902386411712e-02  +2.55613235098819148e-02  
1041 +1.21865869421752104e-02  +1.56870497238115816e-02  +2.39185514165593215e-02  
1042 +1.21285992099722188e-02  +1.52480220658503460e-02  +2.31168512809129742e-02  
1043 +1.35641584678969519e-02  +1.52852028762314861e-02  +2.31597333770251143e-02  
1044 +1.40543414384038112e-02  +1.61274679950635554e-02  +2.24119311383509656e-02  
1045 +1.59641344578969682e-02  +1.39093100757329054e-02  +2.49166078426112866e-02  
1046 +1.56213371623036262e-02  +1.42688544404626187e-02  +2.50039087379503554e-02  
1047 +1.89911871215159254e-02  +1.41674591273564070e-02  +2.48591613186940757e-02  
1048 +1.92133269080424877e-02  +1.46261363326793525e-02  +2.46095509817663254e-02  
1049 +8.88806965514381785e-03  +1.53887609419972593e-02  +1.63018369953105979e-02  
1050 +9.52518188214234937e-03  +1.57799077137080711e-02  +1.46994639968145210e-02  
1051 +1.40003949635215067e-02  +1.68340314746106487e-02  +1.96856150133404399e-02  
1052 +1.37057527839236828e-02  +1.64516672480177033e-02  +1.93796180986754510e-02  
1053 +1.38260487321972270e-02  +1.77377517294774016e-02  +1.75938767759283403e-02  
1054 +1.42330210755863221e-02  +1.78427097460435724e-02  +1.71918128975691482e-02  
1055 +1.95623058703335850e-02  +8.62746212962422869e-03  +1.74528381844591095e-02  
1056 +2.00179164269459753e-02  +8.37634760849807931e-03  +1.74384269488957015e-02  
1057 +2.94949769572081383e-02  +1.17063287369207954e-02  +1.93551771335436738e-02  
1058 +2.92951179234838266e-02  +1.22374234733098920e-02  +1.95809611978267246e-02  
1059 +1.42808191358632531e-02  +1.07404935726949265e-02  +2.14064063009757055e-02  
1060 +1.39931804390421386e-02  +1.11566999562191637e-02  +2.09905631816935008e-02  
1061 +1.16812019001437777e-02  +1.36794866630632096e-02  +1.71505769109886880e-02  
1062 +1.16941151560657815e-02  +1.30691355421960441e-02  +1.73548689270376574e-02  
1063 +2.51360030820930377e-02  +9.42534802425840090e-03  +2.06945107853567511e-02  
1064 +2.59715699067384620e-02  +9.73331953579187163e-03  +2.11854317073444411e-02  
1065 +2.30929894979468413e-02  +8.83338218711826606e-03  +1.67314358567406361e-02  
1066 +2.28013022875329305e-02  +9.02291019436088707e-03  +1.70977957568340458e-02  
1067 +2.57082307133973571e-02  +1.21933337964883863e-02  +2.27827674719662393e-02  
1068 +2.56742778222701015e-02  +1.25707028513440313e-02  +2.29428715109800188e-02  
1069 +1.94936632956972250e-02  +1.41479656160426372e-02  +2.03072565649293768e-02  
1070 +1.96715138880170989e-02  +1.42654543275944189e-02  +1.99054717126981098e-02  
1071 +2.38899435195009044e-02  +1.07016670643060117e-02  +2.28278415381697151e-02  
1072 +2.28192464161267143e-02  +1.53315583371799770e-02  +2.45104237633696903e-02  
1073 +2.32724431040676090e-02  +1.42480082409091446e-02  +2.41282382652089414e-02  
1074 +2.36156944997195882e-02  +8.67394205489517914e-03  +1.86742268824591599e-02  
1075 +2.39182150299006163e-02  +8.13596113177797453e-03  +1.89002301522881201e-02  
1076 +1.06909426440640835e-02  +1.46005131083046281e-02  +2.33600869983256569e-02  
1077 +1.04211553820263581e-02  +1.42274352642838414e-02  +2.30033578963861479e-02  
1078 +1.55168199099819867e-02  +1.44998779745310596e-02  +2.40283602863447798e-02  
1079 +1.58958655348860889e-02  +1.44083364348891012e-02  +2.42446201397754427e-02  
1080 +1.55968373253682086e-02  +1.04359049805136019e-02  +2.45442404561745861e-02  
1081 +1.51805261120084908e-02  +9.75323962072357012e-03  +2.47196690065554503e-02  
1082 +2.18006946110583973e-02  +1.61662076486508363e-02  +2.42885108120960355e-02  
1083 +2.03136174715908141e-02  +1.29718165381480423e-02  +2.25861329480892339e-02  
1084 +1.98356853272969591e-02  +1.24064974431981698e-02  +2.16364645556307543e-02  
1085 +2.09846234287849008e-02  +1.34200163576580715e-02  +2.36295872016961186e-02  
1086 +2.08549804170502437e-02  +1.37611838119386688e-02  +2.33289102226001167e-02  
1087 +1.44137873862443117e-02  +1.34348608183532201e-02  +1.75283865688261389e-02  
1088 +1.43683130874101474e-02  +1.30444741293684434e-02  +1.76873730413212686e-02  
1089 +1.29989984171944486e-02  +1.25249071328043127e-02  +2.35968555843916045e-02  
1090 +1.27607649731664736e-02  +1.14757054733242419e-02  +2.32286128249533895e-02  
1091 +1.86162348697877233e-02  +1.53533079716208706e-02  +1.98602599992547535e-02  
1092 +1.89486509961874529e-02  +1.52815709021468932e-02  +2.17853450404872084e-02  
1093 +1.38278785260547658e-02  +1.14638775071879452e-02  +2.43362386262772762e-02  
1094 +1.34362749946895840e-02  +1.09811813303483177e-02  +2.34169853697727762e-02  
1095 +1.94964152593898633e-02  +1.38896748316262135e-02  +2.02018196551148957e-02  
1096 +2.01685275962562201e-02  +1.33795800112988944e-02  +2.05671530957835386e-02  
1097 +2.24852050444017994e-02  +1.67210971086055801e-02  +1.71988248721294083e-02  
1098 +2.40560942700404796e-02  +1.74150841414245118e-02  +1.74822167909541720e-02  
1099 +1.10548123291598840e-02  +1.08789141348272448e-02  +2.06323208567668545e-02  
1100 +1.12221337253050821e-02  +1.07089237970206183e-02  +2.04775974833398683e-02  
1101 +2.20908464960763752e-02  +9.33629455953424725e-03  +2.13600319402016715e-02  
1102 +2.27315996505991595e-02  +8.91866208633415418e-03  +2.14781135324554479e-02  
1103 +8.09960805539576209e-03  +1.46672724990677128e-02  +1.74788793578054547e-02  
1104 +7.05794089337584765e-03  +1.46693471092473483e-02  +1.69626037746108092e-02  
1105 +2.36308107971698218e-02  +1.32780925408528781e-02  +2.12448395704896396e-02  
1106 +2.40733887512014806e-02  +1.32969834697194110e-02  +2.04498166305118328e-02  
1107 +1.65173445334118214e-02  +1.09522837074216197e-02  +2.02901331693772363e-02  
1108 +1.62367339024128456e-02  +1.11890424606117065e-02  +1.97403270971592965e-02  
1109 +2.10973198973201138e-02  +9.50673446708749301e-03  +2.02749961765970044e-02  
1110 +2.13538561369036005e-02  +1.00405977313377231e-02  +1.93595661253766760e-02  
1111 +2.82901904326528474e-02  +1.60449030847834608e-02  +2.04242189957970846e-02  
1112 +2.89325256720723602e-02  +1.53205135368294030e-02  +2.02045590839866097e-02  
1113 +2.04597280170244582e-02  +9.32553246699034145e-03  +1.95666635938605699e-02  
1114 +2.05085097462640552e-02  +8.68497055572035707e-03  +1.96436778554430827e-02  
1115 +2.76911341564602988e-02  +1.28728028836095597e-02  +2.06019005115427208e-02  
1116 +2.77365668083534057e-02  +1.35808015287236048e-02  +2.01575376910103909e-02  
1117 +1.05526054183235681e-02  +1.68175819258950393e-02  +1.68356133903778543e-02  
1118 +1.10614074439947998e-02  +1.78443008937856917e-02  +1.60660708009669334e-02  
1119 +1.49477273878314380e-02  +1.39960816202271705e-02  +2.50501670396983296e-02  
1120 +1.46477254511184502e-02  +1.42076862597414963e-02  +2.57692692450382406e-02  
1121 +2.46047958540383249e-02  +1.01272500923455765e-02  +1.99801607106691419e-02  
1122 +2.48274529943838668e-02  +1.03866612183719665e-02  +1.96577295140963511e-02  
1123 +1.63525076381309635e-02  +9.17188372060168816e-03  +1.90588186749011609e-02  
1124 +1.72662046136033247e-02  +8.47048757683365079e-03  +1.84535627962727523e-02  
1125 +1.81666952764951012e-02  +1.50572514457344795e-02  +2.10181234852916607e-02  
1126 +1.72885895446381922e-02  +1.54637796657912437e-02  +2.16827624827977995e-02  
1127 +2.09187268447620263e-02  +1.51347692695087011e-02  +2.44374101725290463e-02  
1128 +2.19395405433056544e-02  +1.40937341424726276e-02  +2.53142721304310085e-02  
1129 +1.91782809888039370e-02  +1.49427959479145524e-02  +1.84365332046663860e-02  
1130 +1.82062974054763536e-02  +1.37176253644996568e-02  +1.69277366720578179e-02  
1131 +1.51992590780569009e-02  +1.17292389421787425e-02  +2.42322934507928495e-02  
1132 +1.56606379704421275e-02  +1.16318900879800648e-02  +2.41819855375046515e-02  
1133 +2.01873773004081734e-02  +1.56493977221339071e-02  +2.32332164306286518e-02  
1134 +2.08012865640303142e-02  +1.58044915680184105e-02  +2.28235588879812934e-02  
1135 +9.06022594663095752e-03  +1.53658288035209683e-02  +1.65624537198829462e-02  
1136 +8.60507625958078365e-03  +1.54823865518431778e-02  +1.65855605858819359e-02  
1137 +2.35275975433645937e-02  +9.44249137852580869e-03  +1.90558388122205047e-02  
1138 +2.33188601468279737e-02  +9.73879076989919192e-03  +1.84184810809286843e-02  
1139 +1.75157359310572983e-02  +1.26095343405799552e-02  +2.40405348633350724e-02  
1140 +1.72435277250739642e-02  +1.16749793470370417e-02  +2.37375895124421477e-02  
1141 +1.78287062628450024e-02  +1.32071969016834389e-02  +2.47172940097535425e-02  
1142 +1.74817928205702085e-02  +1.31746202642992038e-02  +2.43826802485087972e-02  
1143 +9.91782240460366456e-03  +1.45260835262976395e-02  +2.25364885748220167e-02  
1144 +1.03984404471361511e-02  +1.38923793311921031e-02  +2.16987031739197048e-02  
1145 +2.37434530317520327e-02  +9.01523098661565804e-03  +1.72361744770979965e-02  
1146 +2.34685528062721811e-02  +9.52413876337048111e-03  +1.71293927603904349e-02  
1147 +2.43631709559850619e-02  +1.75668176529697705e-02  +2.34527809347704827e-02  
1148 +2.45026524895429788e-02  +1.86957922101061193e-02  +2.38124401918261633e-02  
1149 +3.02234265136786494e-02  +1.23022840734630049e-02  +1.91724236912408086e-02  
1150 +3.03318940355236689e-02  +1.31848847423230893e-02  +1.95983460730490000e-02  
1151 +2.18764865728300548e-02  +9.32435612648804639e-03  +1.57619586820129283e-02  
1152 +2.11414585382227078e-02  +9.37355418573960521e-03  +1.60765361169423956e-02  
1153 +1.63799199428793299e-02  +1.20274116810086401e-02  +2.58068796058130365e-02  
1154 +1.61965493016148279e-02  +1.21146084375390369e-02  +2.65541562168098433e-02  
1155 +1.73820240971285407e-02  +1.31710917931593934e-02  +2.40494685403599279e-02  
1156 +1.66574392013451936e-02  +1.31304694632432880e-02  +2.42344195577180559e-02  
1157 +1.97032204940786465e-02  +8.20612983390509899e-03  +1.57698097937275274e-02  
1158 +1.97811615712771005e-02  +8.73935431762207747e-03  +1.56579048454229715e-02  
1159 +8.70700001712383133e-03  +1.39650808161476420e-02  +2.14012738915078000e-02  
1160 +8.87695896304231333e-03  +1.32406061222799208e-02  +2.05906421377489782e-02  
1161 +1.55211373502824792e-02  +1.01448249053874579e-02  +2.01462740666297248e-02  
1162 +1.40681697746468434e-02  +9.33591316714893482e-03  +2.00541098279930323e-02  
1163 +1.32333433622949855e-02  +1.32462455986191371e-02  +1.99735613624043191e-02  
1164 +2.18662810396034503e-02  +1.56940630358143492e-02  +2.33210029474244969e-02  
1165 +2.23504820532500273e-02  +1.62808364936766412e-02  +2.28119883493964164e-02  
1166 +1.50189143983733946e-02  +1.27320338305204998e-02  +2.16532247876167067e-02  
1167 +1.54131632494747747e-02  +1.34893772585958881e-02  +2.14304831880204813e-02  
1168 +1.40475633483480074e-02  +1.76347963124569539e-02  +1.81312384432698315e-02  
1169 +1.38397335374529466e-02  +1.83776952862918334e-02  +1.87643431917550486e-02  
1170 +1.80192951465847316e-02  +1.05329917388490308e-02  +2.36153148215481785e-02  
1171 +1.86051018949688375e-02  +8.85872718679211330e-03  +2.29300108063326680e-02  
1172 +2.14256411198711326e-02  +1.25349684840059608e-02  +2.00269798305716777e-02  
1173 +2.18594255422683535e-02  +1.20270662393975672e-02  +1.94967314690783974e-02  
1174 +2.54529814177591948e-02  +1.50779637352866456e-02  +2.45747388421812714e-02  
1175 +2.59093967096425890e-02  +1.58449941261819445e-02  +2.42365255416999506e-02  
1176 +1.93463870179572117e-02  +1.30965018942413546e-02  +1.99997682267275996e-02  
1177 +1.96783901843034792e-02  +1.21608954699719152e-02  +2.03174894183715087e-02  
1178 +1.42646115294833460e-02  +1.36839883464364830e-02  +1.70877295820967556e-02  
1179 +1.37076923685947247e-02  +1.39925335023814313e-02  +1.66524847028701843e-02  
1180 +1.46783902992773836e-02  +1.56210232931711102e-02  +2.45780818372025728e-02  
1181 +1.40902899175257158e-02  +1.57057546047739902e-02  +2.43928725601324989e-02  
1182 +1.75479155792036927e-02  +9.97730420311654549e-03  +2.13283352429513122e-02  
1183 +1.74256255954876316e-02  +9.10731352226169452e-03  +2.02940973395131091e-02  
1184 +1.00953726131194649e-02  +1.15117354620843382e-02  +2.10161917963234239e-02  
1185 +9.83211984674803655e-03  +1.23739369644154853e-02  +2.10228771958066302e-02  
1186 +1.73361660256682419e-02  +9.36776199680696038e-03  +2.17434533606526773e-02  
1187 +1.68212986697145808e-02  +8.58239433883437736e-03  +2.17151099767186676e-02  
1188 +2.19629513583534282e-02  +1.66073648539809757e-02  +1.75223462417649009e-02  
1189 +2.19728429980947139e-02  +1.71794755259622837e-02  +1.72447138642155932e-02  
1190 +2.53914987035835753e-02  +8.66754918688630339e-03  +1.65211070412640791e-02  
1191 +2.61840122492581692e-02  +8.73473491145407462e-03  +1.67577692670581035e-02  
1192 +2.95457131832839899e-02  +1.06603872287971361e-02  +1.84974249608478719e-02  
1193 +2.98854648658354455e-02  +9.99124908679935135e-03  +1.78751618144074240e-02  
1194 +1.74441395056552130e-02  +1.03865092050429691e-02  +2.33497552863219486e-02  
1195 +1.71612180827783421e-02  +1.05107563022454643e-02  +2.35987458938323388e-02  
1196 +2.54234386800512857e-02  +1.03748562992021075e-02  +1.97224109262347097e-02  
1197 +2.58868845284426982e-02  +1.05849673719651885e-02  +2.05745854089793775e-02  
1198 +2.13179920631082521e-02  +1.48405893527569013e-02  +2.50030624178170478e-02  
1199 +2.11961971088888528e-02  +1.51305042816681379e-02  +2.56814160766356651e-02  
1200 +2.19175524572958851e-02  +1.01256050752542674e-02  +2.22241036232726299e-02  
1201 +2.20585988663087110e-02  +8.78825232577427028e-03  +2.28412876157334938e-02  
1202 +1.40226061253721779e-02  +1.77500734792427096e-02  +2.04751364800383889e-02  
1203 +1.33046297827392277e-02  +1.84332604945746902e-02  +2.05909874256861442e-02  
1204 +1.23506458132291302e-02  +1.18043694645600435e-02  +2.04691461844552572e-02  
1205 +1.26700639542727308e-02  +1.16236816017119011e-02  +2.04893294131966580e-02  
1206 +2.26700402773796529e-02  +1.74489026621527862e-02  +2.46113060765351596e-02  
1207 +1.13215747433987619e-02  +1.28390413242047939e-02  +1.78542366454754568e-02  
1208 +1.14564966967151596e-02  +1.24319515375941984e-02  +1.85066410980341232e-02  
1209 +1.04955502703174483e-02  +1.65930690893242826e-02  +1.69553732141775604e-02  
1210 +9.60970540698729593e-03  +1.70439178571948451e-02  +1.70503395947610922e-02  
1211 +1.69069350799501104e-02  +1.04290322018180531e-02  +2.17445671969940836e-02  
1212 +1.77102774828392269e-02  +1.12137414164524794e-02  +2.09225725081653227e-02  
1213 +2.11743275159455950e-02  +1.27869981966395822e-02  +2.53241804447209631e-02  
1214 +2.09954073604419408e-02  +1.31058911239409579e-02  +2.57240309844110025e-02  
1215 +2.71924596451272940e-02  +1.27102645641300957e-02  +2.19269877211331482e-02  
1216 +2.73108835335658974e-02  +1.34522489647500593e-02  +2.14855420809349773e-02  
1217 +1.82736861382118594e-02  +9.84164198179159240e-03  +2.51586013328242743e-02  
1218 +1.78134486984936266e-02  +9.54925855240522023e-03  +2.48335695599886906e-02  
1219 +2.84089275783893161e-02  +9.15106274310082887e-03  +1.67246263396996497e-02  
1220 +2.83108643143830836e-02  +9.10691094435563987e-03  +1.64108695849414406e-02  
1221 +1.53128647348696571e-02  +9.28797434061397545e-03  +2.09114094379639556e-02  
1222 +1.39005632829342363e-02  +8.70516988446288359e-03  +1.78353858075249380e-02  
1223 +1.56529286484199531e-02  +1.05658540816290242e-02  +2.44660348322585583e-02  
1224 +1.61808172340374770e-02  +9.01116103260019181e-03  +2.42688856771768116e-02  
1225 +1.58413084987642991e-02  +1.65972037623964529e-02  +2.06219222012460797e-02  
1226 +1.68229268088616948e-02  +1.67985169148377050e-02  +2.05571560104156684e-02  
1227 +2.01384689009926655e-02  +7.78577308929154829e-03  +1.46071304620422962e-02  
1228 +2.07348884867638653e-02  +7.68588665842150597e-03  +1.33155410339318749e-02  
1229 +1.02808754261330699e-02  +1.36225470837582612e-02  +1.89866809008220963e-02  
1230 +1.00538937136224766e-02  +1.32168723958104774e-02  +1.89128430362371994e-02  
1231 +1.28145746804204270e-02  +1.72382245698291317e-02  +2.08563909165239460e-02  
1232 +1.27329254269572516e-02  +1.74661044141326063e-02  +2.15875991121170993e-02  
1233 +2.41220255780369673e-02  +1.72263552269666768e-02  +2.40174741625320577e-02  
1234 +2.36137208835572737e-02  +1.68548455101378489e-02  +2.34600471281482745e-02  
1235 +1.84647254718129546e-02  +1.53497950628242036e-02  +2.00889047983281790e-02  
1236 +1.90531994510582357e-02  +1.53951419107076336e-02  +1.97690562982447277e-02  
1237 +1.83480984705609133e-02  +1.40696593673459002e-02  +2.48367879654007966e-02  
1238 +1.87033388909398669e-02  +1.38256052859056875e-02  +2.59416912589980828e-02  
1239 +2.26956532082390715e-02  +8.54146153241979421e-03  +1.44983322277767862e-02  
1240 +2.26633600589364222e-02  +8.23455043520803474e-03  +1.33242965269309843e-02  
1241 +2.82336355544186221e-02  +9.15140162502338893e-03  +1.70923641469716350e-02  
1242 +2.92743635981110098e-02  +8.82862550454033453e-03  +1.71040578081731037e-02  
1243 +1.14540127809868008e-02  +1.68020953627920772e-02  +1.88652945813105113e-02  
1244 +1.13343520498254812e-02  +1.79393185098479790e-02  +1.95745241788586113e-02  
1245 +2.43337099929026544e-02  +1.74035757183374565e-02  +2.35555027406711658e-02  
1246 +2.18952618887086163e-02  +1.84743541175064266e-02  +2.30245169204034289e-02  
1247 +1.49441483821502498e-02  +1.51485191289769550e-02  +2.46905332005229322e-02  
1248 +1.53023895442288994e-02  +1.57945947316897456e-02  +2.50615850323119525e-02  
1249 +2.24586562935310194e-02  +1.46056514566562396e-02  +2.15945196251626885e-02  
1250 +2.29544634259174797e-02  +1.54329296177829790e-02  +2.16280386767622665e-02  
1251 +2.32320280293907000e-02  +1.09665021014668969e-02  +2.48173003122830402e-02  
1252 +2.34927282084956279e-02  +1.05995319093251314e-02  +2.49265397295331884e-02  
1253 +2.13079868105042897e-02  +9.54275323840532777e-03  +2.05288568477487963e-02  
1254 +2.07510090957184652e-02  +9.74496209510515923e-03  +2.06193701207433196e-02  
1255 +1.79361205174514843e-02  +1.04795560790143152e-02  +2.35220121548543430e-02  
1256 +1.78755077853005977e-02  +9.90320391931403046e-03  +2.28580875439123692e-02  
1257 +9.77768930405033092e-03  +1.45367279784798138e-02  +1.62098707492406499e-02  
1258 +9.38078504411880669e-03  +1.37636023374460310e-02  +1.52979077702395175e-02  
1259 +1.45059505781869654e-02  +1.56401917331663795e-02  +2.48752899234036783e-02  
1260 +1.36290632483956099e-02  +1.62173250232490011e-02  +2.49942618884556184e-02  
1261 +1.90822654607346875e-02  +8.87664143949181902e-03  +1.97989950401538418e-02  
1262 +1.78187874447966639e-02  +8.59502492795110283e-03  +1.98672847325075778e-02  
1263 +1.84146193594969775e-02  +1.50983726127187391e-02  +2.07054484681037688e-02  
1264 +1.81740649173334386e-02  +1.43750304552999041e-02  +2.05882938968105916e-02  
1265 +2.39456060986816127e-02  +9.06698375608642332e-03  +1.74719639363768060e-02  
1266 +2.39700748651035106e-02  +1.02852161755159766e-02  +1.70636490064702689e-02  
1267 +2.21086591695037124e-02  +1.42086034068825348e-02  +2.20373603322392628e-02  
1268 +2.17666155304085916e-02  +1.41489814461661575e-02  +2.06636198798064406e-02  
1269 +1.34641795799468507e-02  +1.25376328449817338e-02  +2.42659537107360532e-02  
1270 +1.25423696042718403e-02  +1.23450789727608708e-02  +2.49826298936639477e-02  
1271 +1.92850000000000001e-02  +1.38599999999999991e-02  +2.46400000000000022e-02  
1272 +1.91493095163188555e-02  +1.32747998691009495e-02  +2.38927256552768225e-02  
1273 +2.77541796819905130e-02  +9.43061718377740527e-03  +1.76184069190244985e-02  
1274 +2.77528113627391118e-02  +8.62945607327503250e-03  +1.78501194659963919e-02  
1275 +1.29392940606531965e-02  +1.30034476912392599e-02  +2.35040459334434695e-02  
1276 +1.25150482660193203e-02  +1.32821059150447993e-02  +2.35824909627917606e-02  
1277 +1.21848241250376299e-02  +1.63008358242791203e-02  +2.33302908968545351e-02  
1278 +1.23886691153577040e-02  +1.60909817461293604e-02  +2.18902961903313549e-02  
1279 +2.49720709636224031e-02  +1.11224806496536457e-02  +1.96363473373260128e-02  
1280 +2.42828530811563803e-02  +1.14739129643718768e-02  +1.92310582554695540e-02  
1281 +9.20799956831413330e-03  +1.45272818772043608e-02  +1.91659297242249109e-02  
1282 +8.32452694742843134e-03  +1.41763220693106370e-02  +1.98190568138275659e-02  
1283 +2.19881443182449177e-02  +1.81234187271655696e-02  +1.85200918516079290e-02  
1284 +2.23218865644915394e-02  +1.84909008639019060e-02  +1.96339764805737935e-02  
1285 +1.90822703461742266e-02  +1.44907623000943737e-02  +1.90236748941833775e-02  
1286 +1.94718479132513396e-02  +1.40411588220485366e-02  +1.88157670521572201e-02  
1287 +1.78349731697274132e-02  +1.53343161927757422e-02  +2.13862421145630463e-02  
1288 +1.75136943423462588e-02  +1.62592522018001687e-02  +2.22786498256806881e-02  
1289 +2.69094253264614072e-02  +8.39041834619472585e-03  +1.55793644822070261e-02  
1290 +2.72419378792385855e-02  +8.32572981176056895e-03  +1.48306697927728451e-02  
1291 +1.94983103713282091e-02  +8.84207484081503056e-03  +1.80045049170400769e-02  
1292 +1.97972285660817024e-02  +9.88085678336665316e-03  +1.73470837453117699e-02  
1293 +2.19083859406138219e-02  +1.80220764242895806e-02  +1.86173004193475253e-02  
1294 +2.13843389243000941e-02  +1.84233461030481986e-02  +1.92518004284817842e-02  
1295 +2.48423102863928359e-02  +1.15974778548009420e-02  +2.31860987613009863e-02  
1296 +2.56160159806665538e-02  +1.10007979518784854e-02  +2.34119765807477287e-02  
1297 +2.14730099912187854e-02  +1.27552993907765738e-02  +1.93557397460026280e-02  
1298 +2.19445779108945957e-02  +1.27881521620679065e-02  +1.89666422447803094e-02  
1299 +1.11487962233242106e-02  +1.54111066203093429e-02  +1.85907763980796836e-02  
1300 +1.10058716658254126e-02  +1.57880194694144382e-02  +1.72680602992096172e-02  
1301 +8.44365294019288302e-03  +1.47270888455048928e-02  +1.76254310148549614e-02  
1302 +7.77111912183763975e-03  +1.38442927604712374e-02  +1.84252900398706385e-02  
1303 +1.39213459944357021e-02  +1.77258531666072416e-02  +1.78828802434732974e-02  
1304 +1.35430203672292464e-02  +1.84176983219010958e-02  +1.78666185368519526e-02  
1305 +9.01319314144504065e-03  +1.57510264690570861e-02  +1.71080895019062491e-02  
1306 +8.23655282369617318e-03  +1.59757075261108862e-02  +1.73414995012056601e-02  
1307 +1.41031639806268715e-02  +1.43101725796681550e-02  +2.50211647647018559e-02  
1308 +1.34655379016329641e-02  +1.40726761994205557e-02  +2.59291691792932211e-02  
1309 +1.86910888515496691e-02  +1.43725115142563538e-02  +1.76145192447703311e-02  
1310 +1.85088094053739820e-02  +1.43421084622422090e-02  +1.72967682616902950e-02  
1311 +2.86526981145360793e-02  +1.40241095494896724e-02  +2.09029885329620954e-02  
1312 +2.93793209179178776e-02  +1.48657134508697695e-02  +2.07490443435679600e-02  
1313 +2.17712481574250452e-02  +1.66983097909391524e-02  +1.73267190913129580e-02  
1314 +2.33005829230476802e-02  +1.59480944587547212e-02  +1.65479235197207863e-02  
1315 +2.34441310490395259e-02  +1.00118447413810041e-02  +1.89701499181982106e-02  
1316 +2.29819038347407328e-02  +1.04653511256461301e-02  +1.88357782995738597e-02  
1317 +2.40960436569350560e-02  +9.75446451087527006e-03  +2.02106224814796800e-02  
1318 +2.40945999905674210e-02  +1.03066055984931786e-02  +2.14236670343580342e-02  
1319 +1.82829049921745465e-02  +1.40698623020742847e-02  +2.48477413910853928e-02  
1320 +1.76748748396806446e-02  +1.46306439197596456e-02  +2.32032857410671423e-02  
1321 +2.34446071604145247e-02  +1.65597615108852708e-02  +2.50504949217063046e-02  
1322 +2.15830164388563020e-02  +1.25086317208227497e-02  +2.13955061336773347e-02  
1323 +2.12237040041367148e-02  +1.19072975680695140e-02  +2.08776251364329417e-02  
1324 +1.20552749368902663e-02  +1.33091813375450247e-02  +1.65597381924051275e-02  
1325 +1.20739211309782799e-02  +1.35775805123324895e-02  +1.62899031970366800e-02  
1326 +2.18843744641562116e-02  +1.79672602528145840e-02  +1.86269748423120510e-02  
1327 +2.16549898256323814e-02  +1.81387641705297933e-02  +1.84859495016685936e-02  
1328 +1.05409218019312124e-02  +1.30873909822635387e-02  +1.72618630086689914e-02  
1329 +1.03519992486422376e-02  +1.32567802708127968e-02  +1.72028499055611947e-02  
1330 +2.32745800166917552e-02  +1.34760163314301597e-02  +2.15433620794522641e-02  
1331 +2.31045256437701317e-02  +1.34237671516037136e-02  +2.06514886291618537e-02  
1332 +1.22612010697209783e-02  +1.46538877374102674e-02  +2.44709608617517428e-02  
1333 +1.25648317951271727e-02  +1.37509658490118300e-02  +2.43902054470812139e-02  
1334 +1.18338190986209020e-02  +1.24597116948778775e-02  +1.88236708913014153e-02  
1335 +1.25404525261899134e-02  +1.33929865002892796e-02  +1.49856923735029856e-02  
1336 +9.79673226720026089e-03  +1.59367116542072432e-02  +1.58766820436435606e-02  
1337 +8.64141092067702461e-03  +1.65444715980004285e-02  +1.54783286325505080e-02  
1338 +1.12047977679973262e-02  +1.33852218748235045e-02  +1.63561171115108976e-02  
1339 +1.05961428068361355e-02  +1.33505826963148284e-02  +1.64150625457262847e-02  
1340 +1.77256493244542374e-02  +1.30111548472402264e-02  +2.40813268461431244e-02  
1341 +1.82276952230598609e-02  +1.30912700962504801e-02  +2.34797201167601284e-02  
1342 +1.82181858529354354e-02  +9.16531593322945752e-03  +1.77714079105722421e-02  
1343 +1.80062789232359084e-02  +9.41046097301052181e-03  +1.73337112618193526e-02  
1344 +1.55973013242833008e-02  +9.29954993917611432e-03  +1.89651565910094674e-02  
1345 +1.56642246788923772e-02  +9.51907205942390845e-03  +1.82711603893928043e-02  
1346 +1.66355348117473885e-02  +1.20541432229465031e-02  +2.55816691735467686e-02  
1347 +1.72021862598901905e-02  +1.21750685405995467e-02  +2.57006155931095298e-02  
1348 +2.21560027482890463e-02  +8.39156138678666917e-03  +1.61479207019412686e-02  
1349 +2.16515687284472777e-02  +8.27072596061483381e-03  +1.53113576331758115e-02  
1350 +2.43558629229407436e-02  +1.73553940474119837e-02  +2.35668324883920727e-02  
1351 +2.43763301147532467e-02  +1.90387993121023669e-02  +2.20488222678850189e-02  
1352 +1.52331277039400269e-02  +8.94931025198110117e-03  +1.87589910430643741e-02  
1353 +1.46665947254603773e-02  +8.91045291536886677e-03  +1.91407807115238880e-02  
1354 +2.13668751826456109e-02  +1.02788009523499153e-02  +2.48960111686893117e-02  
1355 +2.14561345242093478e-02  +9.58231849200266370e-03  +2.58267038029347737e-02  
1356 +2.73067495215113983e-02  +1.27612829130670808e-02  +2.18066791445802530e-02  
1357 +2.73787972360074010e-02  +1.24002923082185100e-02  +2.14466282785703878e-02  
1358 +2.58670874944211225e-02  +1.23165916284402235e-02  +2.27273110911444184e-02  
1359 +2.62726622821475922e-02  +1.31145368294379450e-02  +2.43685329575391608e-02  
1360 +2.28258000849668602e-02  +8.86821867187131616e-03  +1.52929986756606823e-02  
1361 +2.24620669039901390e-02  +9.21342420351742644e-03  +1.46846047346165156e-02  
1362 +1.89172601713908269e-02  +1.45642710113986079e-02  +1.80514835568522450e-02  
1363 +1.85854194932408012e-02  +1.37024393895814472e-02  +1.78712594463823586e-02  
1364 +2.32416360448706553e-02  +1.02278789078915095e-02  +1.88735857434946253e-02  
1365 +2.24762999698555795e-02  +1.08711180835137818e-02  +1.81218842728989513e-02  
1366 +2.31729754505472334e-02  +9.58164263766326726e-03  +1.98169055717816352e-02  
1367 +2.37132331178425380e-02  +9.51715302932689897e-03  +1.98384322328094033e-02  
1368 +1.49940379290277263e-02  +1.65322521394812121e-02  +1.96333227117029933e-02  
1369 +1.52832757536686126e-02  +1.70449271099728551e-02  +1.94495467378854696e-02  
1370 +1.98439724604076613e-02  +1.45297712074368719e-02  +2.04086703165858620e-02  
1371 +2.09626678735149140e-02  +1.45737733409382203e-02  +1.93282279729034001e-02  
1372 +2.19192289146879493e-02  +1.05571672687831391e-02  +2.32353452394336822e-02  
1373 +2.26908253936424741e-02  +1.11611167917490487e-02  +2.24575195923423614e-02  
1374 +2.21828662969058427e-02  +9.67788080485478854e-03  +2.09679338494743947e-02  
1375 +2.22626284349191142e-02  +9.89200690605320128e-03  +2.04374577559117386e-02  
1376 +1.39681504381528893e-02  +1.76654114302836479e-02  +1.80114518337592573e-02  
1377 +1.31702407658867704e-02  +1.72202000298183819e-02  +1.78554704604764886e-02  
1378 +2.24485434270027054e-02  +1.19684855348473878e-02  +2.00788154317876819e-02  
1379 +2.23950551827516060e-02  +1.15473743657241029e-02  +1.96595760973131105e-02  
1380 +1.54809859155783606e-02  +1.43691570580760705e-02  +2.41962640957786405e-02  
1381 +1.48846463186831108e-02  +1.40771044617287837e-02  +2.35552599178857867e-02  
1382 +2.10008823655340703e-02  +1.25340531883667630e-02  +2.35081699129345116e-02  
1383 +2.07814021650893389e-02  +1.26694968301413573e-02  +2.38246971041444107e-02  
1384 +2.29920061818730224e-02  +1.15884300602050426e-02  +2.45348897256402014e-02  
1385 +2.31130576651960816e-02  +1.22378102925250511e-02  +2.52993217934275316e-02  
1386 +2.17945282506574953e-02  +1.38409117037592254e-02  +2.26545862866441260e-02  
1387 +2.16752183408263528e-02  +1.38608092991739269e-02  +2.21686103169364095e-02  
1388 +2.51018178105231991e-02  +9.53105292003181108e-03  +1.75413415021807989e-02  
1389 +2.60030865564372937e-02  +9.72363328057435777e-03  +1.73227722164480749e-02  
1390 +2.25990014807459470e-02  +1.66995222823012809e-02  +1.71306866035095401e-02  
1391 +2.27506281764300808e-02  +1.68462911004807758e-02  +1.67369519702104085e-02  
1392 +2.40430283211884796e-02  +9.07011969037004387e-03  +1.75915703815247466e-02  
1393 +2.39918441596137580e-02  +8.13868762667015362e-03  +1.73417801288226273e-02  
1394 +1.12950436179708128e-02  +1.57391462789091864e-02  +1.95826296399386965e-02  
1395 +1.05599445650323143e-02  +1.55152295044420751e-02  +2.04632700039040286e-02  
1396 +1.11988507150769072e-02  +1.71718162713287957e-02  +1.92652356782204888e-02  
1397 +1.04309958146345059e-02  +1.72301589033135756e-02  +1.98205157770046242e-02  
1398 +2.19106019461579697e-02  +9.93079656092425711e-03  +2.17521026086768300e-02  
1399 +2.22723921878777813e-02  +1.12147499226278608e-02  +2.11144405076179806e-02  
1400 +1.34758430131792402e-02  +1.63476022211546321e-02  +1.81806023438262285e-02  
1401 +1.36237473156668905e-02  +1.62037236056733480e-02  +1.82242089268205287e-02  
1402 +2.46449597591567558e-02  +1.71279325422129050e-02  +2.34414459031850632e-02  
1403 +2.46845485214088681e-02  +1.71109290881732226e-02  +2.26385501411022275e-02  
1404 +2.37740470043451835e-02  +1.72041109797770458e-02  +2.44861175262835878e-02  
1405 +2.50868408660853102e-02  +1.69483669632099210e-02  +2.52084698897005015e-02  
1406 +1.55750818002426180e-02  +1.18102103793621786e-02  +2.24699367019798764e-02  
1407 +1.57776655109053490e-02  +1.14116433278193020e-02  +2.24099451861913997e-02  
1408 +2.17805128115568375e-02  +1.75336858311477377e-02  +1.84866095798177366e-02  
1409 +2.21636013642813705e-02  +1.77894643981330730e-02  +1.76956120100351978e-02  
1410 +1.81136676045015356e-02  +1.37005303726989002e-02  +2.47274813973029535e-02  
1411 +1.70817725698057983e-02  +1.37169898373087559e-02  +2.49815273334446815e-02  
1412 +2.15479565777626711e-02  +1.28162925804468138e-02  +2.58597390879325879e-02  
1413 +2.19587187213529413e-02  +1.31657082583743514e-02  +2.64358167190729236e-02  
1414 +2.06990566279141829e-02  +8.75939660557131447e-03  +1.80821064339246156e-02  
1415 +2.11632052054397807e-02  +8.38253469805789846e-03  +1.68150848336067124e-02  
1416 +2.76349064241189386e-02  +9.57363830062562919e-03  +1.77269579020374081e-02  
1417 +2.69888818720434819e-02  +9.61210246058793842e-03  +1.65502405914851290e-02  
1418 +1.85372038837571806e-02  +1.51393487081376722e-02  +2.05585363563224009e-02  
1419 +1.80953405505605222e-02  +1.56766746967964658e-02  +2.04853265109902413e-02  
1420 +1.21583561333405438e-02  +9.47964301324605643e-03  +2.03418331145978105e-02  
1421 +1.22427460508563856e-02  +9.16334082513525425e-03  +1.98423639948505440e-02  
1422 +1.60847073043202532e-02  +1.26889737701527706e-02  +2.55270944171720957e-02  
1423 +1.64882711203921672e-02  +1.29595850669291229e-02  +2.58177444062199293e-02  
1424 +1.51872282357666775e-02  +1.39695758479162352e-02  +2.50427242014886267e-02  
1425 +1.52843150284323170e-02  +1.40778622879490709e-02  +2.61951651590377581e-02  
1426 +1.77420001155270783e-02  +9.97238434376560880e-03  +2.12629657881002049e-02  
1427 +1.87637610602186325e-02  +9.76530264654421228e-03  +2.16336711046506737e-02  
1428 +1.50322936909840308e-02  +1.19233935350023280e-02  +2.31272174257107915e-02  
1429 +1.44477761259949634e-02  +1.22158927828679049e-02  +2.28974587121820068e-02  
1430 +8.97571603400235639e-03  +1.53495552302196098e-02  +1.64308777271998697e-02  
1431 +8.78644723750705500e-03  +1.45442994852872376e-02  +1.60377898883265063e-02  
1432 +2.04373697768477081e-02  +1.34495876338042667e-02  +2.22378702590727180e-02  
1433 +1.99549878980491285e-02  +1.41746942254681162e-02  +2.19854633381586610e-02  
1434 +2.55053686674334076e-02  +1.75509400969741554e-02  +2.17852671461080394e-02  
1435 +2.52398642874015790e-02  +1.76134332929012358e-02  +2.18010486479537045e-02  
1436 +2.98066059277859313e-02  +1.03958134994018604e-02  +1.81463251699748931e-02  
1437 +3.07546745038917886e-02  +9.83857428706727891e-03  +1.70337318094735402e-02  
1438 +2.51083250728126872e-02  +1.70663076079973601e-02  +2.33586642101091535e-02  
1439 +2.59378739989279267e-02  +1.81495942223105500e-02  +2.30441938419914949e-02  
1440 +1.28117090554918222e-02  +1.26624588100057948e-02  +1.98639079125081629e-02  
1441 +1.26780457190165553e-02  +1.22347803275033046e-02  +1.97407397677900540e-02  
1442 +2.06025165458115674e-02  +1.48333143869786317e-02  +1.72996863909053653e-02  
1443 +2.06499492952444234e-02  +1.49539526105459970e-02  +1.70684370764648645e-02  
1444 +2.41563792521044610e-02  +1.41325395718267608e-02  +2.22945565507537760e-02  
1445 +2.49399007971334470e-02  +1.36046395668155858e-02  +2.20619168544008946e-02  
1446 +1.33314362304565084e-02  +1.25995445347768468e-02  +2.40415535414113118e-02  
1447 +1.26626215637014004e-02  +1.23652959969476513e-02  +2.40647892728476365e-02  
1448 +2.64695012275011493e-02  +1.24072447331925184e-02  +2.18628360202394699e-02  
1449 +2.61637530898715248e-02  +1.26825261960220974e-02  +2.07627857804783822e-02  
1450 +1.11797594002323777e-02  +1.11470268989942670e-02  +2.05692434039281870e-02  
1451 +1.03244141314759869e-02  +1.09461852047468104e-02  +2.04175751180182934e-02  
1452 +1.82856424450738610e-02  +1.45651016434323200e-02  +1.96965774316952384e-02  
1453 +1.91938286632937875e-02  +1.54908662528519831e-02  +2.05759419247546448e-02  
1454 +2.19197947282738469e-02  +1.04057140395836974e-02  +2.28868714536641649e-02  
1455 +2.14144799060257927e-02  +9.07766246878818558e-03  +2.34930048125830196e-02  
1456 +1.75738188071006447e-02  +9.96520023686351536e-03  +2.12955818422225288e-02  
1457 +1.80552136489021409e-02  +1.06079787897283319e-02  +2.06572667230427096e-02  
1458 +1.42983337167218883e-02  +1.44223746628117898e-02  +2.06986326546287486e-02  
1459 +1.38605547456682101e-02  +1.32955674144634630e-02  +2.10326911532968189e-02  
1460 +2.44261537982374231e-02  +9.52118760855166085e-03  +2.03997763441499981e-02  
1461 +2.47503672946925574e-02  +9.29715165067476063e-03  +2.06427402810760788e-02  
1462 +8.91994833692778127e-03  +1.48509311991794225e-02  +1.75355426208255553e-02  
1463 +7.05880328596737629e-03  +1.46990950437265542e-02  +1.77927366897779847e-02  
1464 +2.41857916564641624e-02  +1.17435270790480651e-02  +2.47239992696127384e-02  
1465 +2.38088665456169628e-02  +1.25298971482663470e-02  +2.49048155780669141e-02  
1466 +1.55431105155597812e-02  +1.23769011745990549e-02  +2.29725066711190425e-02  
1467 +1.57732583627186278e-02  +1.20715068821763867e-02  +2.30312031029439555e-02  
1468 +2.61643111787099869e-02  +1.33747824040723537e-02  +2.21779923738050326e-02  
1469 +2.60222894915021138e-02  +1.40752330678564092e-02  +2.21976334943658690e-02  
1470 +2.27630578273752410e-02  +8.65413159766879013e-03  +1.47606003562071268e-02  
1471 +2.34717796869226905e-02  +8.89266427262508721e-03  +1.42596427209731903e-02  
1472 +1.39306217626014982e-02  +1.55449493078826054e-02  +2.28260138444016623e-02  
1473 +1.44078911543010692e-02  +1.54337798662637343e-02  +2.26773787961027755e-02  
1474 +1.85333767768468376e-02  +1.47418132251304485e-02  +2.47152219107513067e-02  
1475 +1.90110728211263444e-02  +1.53322787999450368e-02  +2.48020071204064808e-02  
1476 +2.19642124825093488e-02  +9.78811077279740163e-03  +2.32797623286988206e-02  
1477 +2.25769432659148686e-02  +9.07301407440206688e-03  +2.39524066740230239e-02  
1478 +1.57333397912585438e-02  +9.04788569300533398e-03  +1.80292330392558126e-02  
1479 +1.56893053511416997e-02  +7.76031995767393658e-03  +1.58460790281538672e-02  
1480 +2.37055875734223237e-02  +1.29726833874357142e-02  +2.10025832125434672e-02  
1481 +2.34556794050278759e-02  +1.27847800772090004e-02  +2.07746371377474960e-02  
1482 +2.44000045081204583e-02  +1.19245313987135278e-02  +2.47590170499749664e-02  
1483 +2.44556744953460907e-02  +1.25194024262576097e-02  +2.57572761037864299e-02  
1484 +2.77710881248282929e-02  +1.29841051707510514e-02  +2.15095368416404198e-02  
1485 +2.92812382502526947e-02  +1.25702227215057187e-02  +2.07794630117085939e-02  
1486 +1.07855481840628906e-02  +1.09660627268758516e-02  +2.05391350041398378e-02  
1487 +9.85902320255042930e-03  +1.02973848810288971e-02  +2.06346202477550936e-02  
1488 +1.55494455449353714e-02  +1.15829588758519769e-02  +2.45768110572608806e-02  
1489 +1.62082134781197269e-02  +1.17265863226838907e-02  +2.47597761545219064e-02  
1490 +1.88650000000000033e-02  +1.39299999999999997e-02  +2.47799999999999999e-02  
1491 +1.91119269901984142e-02  +1.32943173343194349e-02  +2.51586578796805897e-02  
1492 +1.30131150236606537e-02  +1.31494289337171152e-02  +1.94371693380586477e-02  
1493 +1.24895984356779063e-02  +1.33334500129608565e-02  +1.96471382189989073e-02  
1494 +1.08464525739136800e-02  +1.31324193838436108e-02  +1.75021112751252116e-02  
1495 +1.04769756400209958e-02  +1.25547397007050275e-02  +1.75768569628823659e-02  
1496 +1.32264920565679234e-02  +1.44205826429393766e-02  +1.85310383882900387e-02  
1497 +1.28275985291008612e-02  +1.42201276738575695e-02  +1.85608738629018874e-02  
1498 +1.50964584592549137e-02  +1.14979128996977771e-02  +2.27170066849291044e-02  
1499 +1.40919711533566711e-02  +1.06233780212309902e-02  +2.33760399055867214e-02  
1500 +2.03830057117793707e-02  +1.41250739724954142e-02  +2.01291453411822779e-02  
1501 +2.04107187834851947e-02  +1.38890743126049761e-02  +1.96898115439497236e-02  
1502 +2.15609197754577410e-02  +1.25174204347608727e-02  +2.24708503541897475e-02  
1503 +2.17123119648612584e-02  +1.21197954258210078e-02  +2.27303993906067085e-02  
1504 +2.64322221764089586e-02  +1.05150033468127697e-02  +2.01152776550731528e-02  
1505 +2.68849076178756148e-02  +1.10447961807879549e-02  +2.03557257333406780e-02  
1506 +2.38974004936351736e-02  +1.49023489368574156e-02  +2.48654312656719952e-02  
1507 +2.39138611993479390e-02  +1.44228237987926097e-02  +2.44272314825761949e-02  
1508 +1.16920924849781890e-02  +1.46650612822620541e-02  +1.83740577511530001e-02  
1509 +1.19604176562055960e-02  +1.43877173300018778e-02  +1.86222390494659197e-02  
1510 +2.19199010326997998e-02  +1.03330086206275089e-02  +2.27110734574478973e-02  
1511 +2.07059371321487301e-02  +1.08776380635163539e-02  +2.24851993246114358e-02  
1512 +2.44845219764046190e-02  +1.14487743441410543e-02  +2.33105532918543787e-02  
1513 +2.50984726470649122e-02  +1.19303059792812017e-02  +2.41746534794843419e-02  
1514 +2.17282629093522271e-02  +1.10029100034863686e-02  +2.40746308326577410e-02  
1515 +2.23085311579104134e-02  +1.05549495097458298e-02  +2.43086785465816517e-02  
1516 +2.10476600639610684e-02  +1.01338947175986949e-02  +2.16106554085250084e-02  
1517 +2.07238368197332178e-02  +9.77570860920381167e-03  +2.16554608000506972e-02  
1518 +1.14129098817704992e-02  +1.58413917918706973e-02  +1.99545254676223791e-02  
1519 +1.19291152746136796e-02  +1.57879396436867922e-02  +2.04142114575562583e-02  
1520 +1.86322630007653041e-02  +1.39702598174241688e-02  +1.73267780290147638e-02  
1521 +1.89446791922096708e-02  +1.34741123669674719e-02  +1.71357102108560394e-02  
1522 +2.50292731495084034e-02  +1.23636772558791755e-02  +2.32559205691820689e-02  
1523 +2.49301717535495189e-02  +1.23254841642537107e-02  +2.35010267008532760e-02  
1524 +2.11056675332183218e-02  +1.52224315955355009e-02  +1.72559498784754795e-02  
1525 +2.12373878796731572e-02  +1.53910515698787234e-02  +1.65086722970708248e-02  
1526 +1.31777316327247717e-02  +1.45883262136929023e-02  +2.08489635600069452e-02  
1527 +1.22025933733703445e-02  +1.52503264039844412e-02  +2.08150866989320858e-02  
1528 +2.24478292287922307e-02  +8.59487879628208218e-03  +1.64191131304930182e-02  
1529 +2.18133091792045604e-02  +9.00594613228383745e-03  +1.64127984585878683e-02  
1530 +1.58498267121793338e-02  +8.96071529732604330e-03  +1.77331944786556714e-02  
1531 +1.53197831978613523e-02  +8.19652786554169073e-03  +1.64502827211317273e-02  
1532 +2.10359424115762715e-02  +1.35768383372114835e-02  +2.34129975784089991e-02  
1533 +2.19405921018227500e-02  +1.38690566823719448e-02  +2.42983465652198659e-02  
1534 +1.40838709939246961e-02  +1.42334740373415269e-02  +2.17176487469969946e-02  
1535 +1.42058353061541645e-02  +1.45176629339113742e-02  +2.21778526794417577e-02  
1536 +2.40114189931782823e-02  +1.48524022566597896e-02  +2.48444430467860342e-02  
1537 +2.42801084780642426e-02  +1.47796644923708590e-02  +2.50919412884643284e-02  
1538 +1.85549560702066400e-02  +1.02749846111217149e-02  +2.55218343934578012e-02  
1539 +1.82171247941656303e-02  +1.00306869232622727e-02  +2.63871285109252146e-02  
1540 +1.29335896840468405e-02  +1.01989009522534309e-02  +2.09275109483595817e-02  
1541 +1.24488835264837411e-02  +1.03449537396147484e-02  +2.12793083612004587e-02  
1542 +1.00439540273172534e-02  +1.34360610396987538e-02  +1.92733599783079558e-02  
1543 +9.60994316124021836e-03  +1.35794228439722001e-02  +1.94826297283325275e-02  
1544 +2.79193193103576126e-02  +1.31048895730822880e-02  +2.14310048367580032e-02  
1545 +2.85175244165782743e-02  +1.32470156903687943e-02  +2.10589569136058960e-02  
1546 +1.62129745878195376e-02  +1.24660871043572128e-02  +2.55625023005965485e-02  
1547 +1.68641836687167153e-02  +1.20980266368895684e-02  +2.47470181339153328e-02  
1548 +1.87805844152498132e-02  +1.22647706185409038e-02  +2.57811214193031969e-02  
1549 +1.90929884756351441e-02  +1.18527788730709502e-02  +2.64455792357225841e-02  
1550 +1.13035591948676406e-02  +1.12574104498717846e-02  +2.05625867599024091e-02  
1551 +1.09315680203306686e-02  +1.14274235960663065e-02  +2.02853041131989750e-02  
1552 +1.95486124274557478e-02  +8.43489003939946157e-03  +1.68796468845360779e-02  
1553 +1.86275052873439914e-02  +8.15744503399621484e-03  +1.64835207723775558e-02  
1554 +2.78591418041726283e-02  +9.34858667846015859e-03  +1.74492664539447964e-02  
1555 +2.80323861425139861e-02  +9.76198697460953918e-03  +1.68012671405989404e-02  
1556 +9.82424041900089098e-03  +1.14950654053856613e-02  +2.09551769177124848e-02  
1557 +9.39947942789263156e-03  +1.16618019085270724e-02  +2.04875603912342968e-02  
1558 +1.15312883000622049e-02  +1.70893624436619790e-02  +1.86641840998964630e-02  
1559 +1.16222271005713088e-02  +1.74200396712074664e-02  +1.79801430264733969e-02  
1560 +9.27596771349218328e-03  +1.59930221791498850e-02  +1.42557208493675515e-02  
1561 +9.26990844218519502e-03  +1.56343995777981151e-02  +1.38007750138566532e-02  
1562 +2.31652929475610024e-02  +1.47347498768796055e-02  +2.24789193828404676e-02  
1563 +2.27678038076615762e-02  +1.49650195866489460e-02  +2.27797336337838240e-02  
1564 +2.05610950568505015e-02  +1.46903032102059846e-02  +1.71298829432035248e-02  
1565 +2.09626977847081897e-02  +1.46682875697789900e-02  +1.59806543952060141e-02  
1566 +2.38240325357142770e-02  +1.02256598313310021e-02  +2.37656356765713131e-02  
1567 +2.38598342166354178e-02  +9.73191550356073895e-03  +2.41451073791126083e-02  
1568 +1.40925213807087096e-02  +1.43536846852272311e-02  +2.14511050542217328e-02  
1569 +1.32829992339339436e-02  +1.45503399790423565e-02  +2.19897087221459127e-02  
1570 +2.35669392942186237e-02  +1.41270959178222705e-02  +2.27716790863311362e-02  
1571 +2.35705342190111605e-02  +1.38970346195749460e-02  +2.26773399759334429e-02  
1572 +2.55475103064487057e-02  +1.04772570621061104e-02  +2.02049342659977212e-02  
1573 +2.55138987710243244e-02  +1.06424950157733532e-02  +2.11912029949413057e-02  
1574 +2.45679317472071689e-02  +1.40446464928413537e-02  +2.20733395831087045e-02  
1575 +2.53077147610901859e-02  +1.43115928824403722e-02  +2.13937380887471197e-02  
1576 +2.43172175208512913e-02  +1.18082850437785537e-02  +2.46980170972851687e-02  
1577 +2.49243279343528967e-02  +1.14777648965204322e-02  +2.50696009201513761e-02  
1578 +2.59369959902103764e-02  +1.33332971234936017e-02  +2.26507845578291615e-02  
1579 +2.61385463881370350e-02  +1.36465826423987739e-02  +2.30589618845679217e-02  
1580 +2.86413724705019516e-02  +1.11901056435489612e-02  +1.92560416677030125e-02  
1581 +2.88291084940016720e-02  +1.08945069117063285e-02  +2.01364958796488788e-02  
1582 +1.50787111033133837e-02  +1.16117175520105472e-02  +2.28118492091147068e-02  
1583 +1.44297460851309269e-02  +1.16418286666474871e-02  +2.21901172429953136e-02  
1584 +2.71639399434873800e-02  +1.07314818555530114e-02  +1.93052516188703185e-02  
1585 +2.69009605721910114e-02  +1.13797611942021877e-02  +1.96647221310711148e-02  
1586 +1.50896130960429791e-02  +1.01185455185348744e-02  +2.22417991413232895e-02  
1587 +1.44672762181997459e-02  +9.87649455473143395e-03  +2.28347280649876215e-02  
1588 +2.12034115522178948e-02  +1.10385072562611455e-02  +2.46012069541502731e-02  
1589 +2.19719846549832135e-02  +1.06966316361360829e-02  +2.53771681698781795e-02  
1590 +1.83889389944860530e-02  +1.49405845755357092e-02  +1.98731074885956163e-02  
1591 +1.87355114535577953e-02  +1.41302161864981842e-02  +1.98203227459626853e-02  
1592 +2.40766015475046349e-02  +1.80833964873662635e-02  +2.30162644019595193e-02  
1593 +2.30817341358083850e-02  +1.81709377015659146e-02  +2.25181363451787964e-02  
1594 +9.67124066255139678e-03  +1.42434114991517122e-02  +1.56228269990859852e-02  
1595 +9.76219505710984592e-03  +1.40288555821540661e-02  +1.46162737567634270e-02  
1596 +1.28794731657767784e-02  +1.45522440302784054e-02  +2.09367462786362347e-02  
1597 +1.19202097565160193e-02  +1.42170434027197468e-02  +2.11640617543796400e-02  
1598 +8.83449417061520949e-03  +1.34814494305741939e-02  +2.17547027635036361e-02  
1599 +8.54490365798937258e-03  +1.21979239684081413e-02  +2.15490453905313253e-02  
# numEdges
1599
# id   initNode   termNode parentEdge nDau   dauEdges      ...   radiusRelativeToParent    flowThroughEdge
   0          0          1 2147483646    2         10         56 +6.40694333333333404e-04  +nan                        # rad = +6.40694333333333404e-04 , len = +0                       
   1          2        713        129    2        721        722 +2.55537847782969174e-01  +nan                        # rad = +1.07972092282800205e-04 , len = +1.06678254578897462e-03 
   2          3        550          3    2        561        562 +2.22912151106752554e-01  +nan                        # rad = +6.60293545342620158e-05 , len = +1.74916061010739487e-04 
   3          4          3       1423    2          2          4 +8.77868876008126575e-01  +nan                        # rad = +2.96212450539049281e-04 , len = +3.56931365951494316e-04 
   4          3         64          3    2         87         88 +9.96294128061542050e-01  +nan                        # rad = +2.95114725130774783e-04 , len = +6.80804186062594825e-04 
   5          2        614        129    2        625        626 +9.94406599836135441e-01  +nan                        # rad = +4.20165396616009850e-04 , len = +4.77531345286211141e-04 
   6          6        432        459    2        443        444 +4.45598059624390364e-01  +nan                        # rad = +1.02012426822763099e-04 , len = +2.62898799356669198e-04 
   7          7        700        179    2 2147483645 2147483645 +2.47204514913842349e-01  +nan                        # rad = +5.78121274820375214e-05 , len = +8.00293487913052506e-04 
   8          7          8        179    2         13         53 +9.91781536031993816e-01  +nan                        # rad = +2.31941559058482932e-04 , len = +8.28251169633945896e-04 
   9          9        154         93    2        171        172 +9.73904807205126399e-01  +nan                        # rad = +2.65183806316042741e-04 , len = +3.08005804333308483e-04 
  10          1       1319          0    2       1319       1320 +7.90977569014053361e-01  +nan                        # rad = +5.06774846261079642e-04 , len = +1.80123664185812297e-03 
  11          4       1119       1423    2       1121       1122 +6.86451746861157286e-01  +nan                        # rad = +2.31624061031948691e-04 , len = +1.84773700897941412e-04 
  12          6         58        459    2         81         82 +9.69592454654989555e-01  +nan                        # rad = +2.21972419295924121e-04 , len = +2.82750768122086351e-04 
  13          8        448          8    2        459        460 +9.91444774291301290e-01  +nan                        # rad = +2.29957246669510183e-04 , len = +1.79128786498169811e-04 
  14         10        185         16    2        201        202 +9.82151955364704676e-01  +nan                        # rad = +3.44880172265554406e-04 , len = +1.68923832635290165e-04 
  15         10        662         16    2        671        672 +3.74667346733217166e-01  +nan                        # rad = +1.31563490127806437e-04 , len = +2.85540355578884893e-04 
  16         11         10         56    2         14         15 +6.92454414277216435e-01  +nan                        # rad = +3.51147467947044074e-04 , len = +1.30395552071380289e-03 
  17         11         18         56    2         30         31 +8.26333439716023133e-01  +nan                        # rad = +4.19038263102311092e-04 , len = +3.63663305820095166e-03 
  18         12        678       1489    2        687        688 +8.59689860785396109e-01  +nan                        # rad = +4.24911769953658107e-04 , len = +3.39413371164421840e-04 
  19         12       1271       1489    2       1271       1272 +7.14416619520549578e-01  +nan                        # rad = +3.53108771118291001e-04 , len = +2.90731835202133059e-04 
  20          9        263         93    2        277        278 +4.24065713979397851e-01  +nan                        # rad = +1.15468533812772698e-04 , len = +4.64327470649755878e-04 
  21         14       1127        251    2       1129       1130 +9.97171203527530636e-01  +nan                        # rad = +2.77057234668759834e-04 , len = +1.54309235862069665e-04 
  22         13        300       1271    2        313        314 +8.07097288298295523e-01  +nan                        # rad = +2.84764251094794113e-04 , len = +4.30923694403380548e-04 
  23         13         55       1271    2         79         80 +7.79835576433071553e-01  +nan                        # rad = +2.75145632527470474e-04 , len = +1.51639687049390324e-03 
  24          5        355        625    2        367        368 +9.77318192483261239e-01  +nan                        # rad = +4.10353455861577293e-04 , len = +5.54171926601240510e-04 
  25         15         16       1513    2         27         54 +6.10047161913161662e-01  +nan                        # rad = +2.48813027952584222e-04 , len = +7.03491293478465045e-04 
  26         15       1372       1513    2       1371       1372 +9.17741130171439545e-01  +nan                        # rad = +3.74308682559016423e-04 , len = +7.63134662380777129e-04 
  27         16         41         25    2         65         66 +9.68482425384748713e-01  +nan                        # rad = +2.40971044778842019e-04 , len = +2.20895583471597675e-04 
  28         17         29        725    2         57         58 +6.08970719586128584e-01  +nan                        # rad = +2.23483312564368337e-04 , len = +6.50865505565529040e-04 
  29         17        175        725    2        191        192 +9.18215684674702159e-01  +nan                        # rad = +3.36971674104667631e-04 , len = +5.87143432057242643e-05 
  30         18         19         17    2         32         33 +6.64803162619169163e-01  +nan                        # rad = +2.78577962568859919e-04 , len = +2.32163735324878058e-03 
  31         18         21         17    2         34         35 +8.76448810165474379e-01  +nan                        # rad = +3.67265587109827526e-04 , len = +1.52239942196520954e-03 
  32         19        381         30    2        393        394 +6.95404301099049604e-01  +nan                        # rad = +1.93724313361795216e-04 , len = +3.97057497773005516e-04 
  33         19        869         30    2        875        876 +8.72287730456646759e-01  +nan                        # rad = +2.43000138724427505e-04 , len = +6.01511159491197655e-05 
  34         21        719         31    2        727        728 +5.24998287960165788e-01  +nan                        # rad = +1.92813804459344610e-04 , len = +1.04066811496947493e-03 
  35         21         23         31    2         37         38 +9.37152413032188880e-01  +nan                        # rad = +3.44183831183658435e-04 , len = +6.49153294684697078e-04 
  36         22        173        157    2        189        190 +4.22752730102878282e-01  +nan                        # rad = +8.56661631659288232e-05 , len = +9.83074080225391014e-04 
  37         23         25         35    2         49         50 +8.49912103004743180e-01  +nan                        # rad = +2.92526003781532634e-04 , len = +3.66481923155835901e-03 
  38         23         24         35    2         39         40 +7.20977339669336748e-01  +nan                        # rad = +2.48148742963994156e-04 , len = +7.44110206891424649e-04 
  39         24        816         38    2        823        824 +6.10540472368883536e-01  +nan                        # rad = +1.51504850746981656e-04 , len = +1.32257293827705105e-04 
  40         24        770         38    2        777        778 +9.17522926951377604e-01  +nan                        # rad = +2.27682160963629056e-04 , len = +6.67346465877071245e-05 
  41         22         62        157    2         85         86 +9.73335866020387908e-01  +nan                        # rad = +1.97235743678016986e-04 , len = +2.12421380382622716e-04 
  42         20        347        751    2        359        360 +5.49322808798193063e-01  +nan                        # rad = +1.27280554884484079e-04 , len = +2.76345925892139703e-04 
  43         20         34        751    2         61         62 +9.38896913327747051e-01  +nan                        # rad = +2.17546619571712396e-04 , len = +1.21574640642421869e-03 
  44         26        231         47    2        245        246 +9.66165971025758186e-01  +nan                        # rad = +1.62189397671044046e-04 , len = +4.12451794182032839e-04 
  45         27        536        215    2        547        548 +8.03924603832317231e-01  +nan                        # rad = +1.72309816715614862e-04 , len = +1.31010603380084728e-04 
  46         26        401         47    2 2147483645 2147483645 +4.28605019279628519e-01  +nan                        # rad = +7.19495324824433093e-05 , len = +1.36711246554466247e-03 
  47         27         26        215    2         44         46 +7.83206031769691169e-01  +nan                        # rad = +1.67869085162304930e-04 , len = +9.72471079261486406e-04 
  48         14        856        251    2 2147483645 2147483645 +1.85422665813205767e-01  +nan                        # rad = +5.15184261773540581e-05 , len = +2.56644438461045674e-04 
  49         25       1508         37    2       1507       1508 +8.32362873516116042e-01  +nan                        # rad = +2.43487785085782756e-04 , len = +8.44545402123321985e-05 
  50         25        200         37    2        215        216 +7.49868231135762731e-01  +nan                        # rad = +2.19355957016871366e-04 , len = +1.87586877324966421e-04 
  51         28        125        597    2        143        144 +9.45174503629627072e-01  +nan                        # rad = +1.58838930253873728e-04 , len = +1.81720440060553686e-04 
  52         28        514        597    2        525        526 +5.23085336278751312e-01  +nan                        # rad = +8.79057940379680331e-05 , len = +9.22149890736526675e-04 
  53          8       1206          8    2 2147483645 2147483645 +2.58277891649989211e-01  +nan                        # rad = +5.99053768596364571e-05 , len = +8.88064942037166088e-04 
  54         16        212         25    2        227        228 +4.50787033464253861e-01  +nan                        # rad = +1.12161686758003844e-04 , len = +1.77181486621563381e-04 
  55          5        586        625    2        597        598 +4.03903506994241712e-01  +nan                        # rad = +1.69589803202744135e-04 , len = +3.83405790253615820e-04 
  56          1         11          0    2         16         17 +7.91493714112888491e-01  +nan                        # rad = +5.07105537501081069e-04 , len = +0                       
  57         29         68         28    2         91         92 +3.73449119068886559e-01  +nan                        # rad = +8.34596462037599644e-05 , len = +3.73687737599096915e-04 
  58         29       1253         28    2       1253       1254 +9.82328629016346766e-01  +nan                        # rad = +2.19534056039387610e-04 , len = +3.31687461171836014e-04 
  59         32        834         85    2        841        842 +6.95074514575604430e-01  +nan                        # rad = +8.67288628263999955e-05 , len = +7.45728451877411330e-04 
  60         32       1334         85    2       1333       1334 +8.58494511793863824e-01  +nan                        # rad = +1.07119814047632568e-04 , len = +2.68548991793754552e-03 
  61         34        490         43    2        501        502 +6.00196097160849762e-01  +nan                        # rad = +1.30570632017477895e-04 , len = +5.64745240202509861e-04 
  62         34        500         43    2        511        512 +9.16845704569130948e-01  +nan                        # rad = +1.99456683697859350e-04 , len = +3.38727943437218686e-04 
  63         39        235        313    2        249        250 +9.88723765054738246e-01  +nan                        # rad = +2.80891982922429069e-04 , len = +2.07928958974194534e-04 
  64         39        917        313    2        923        924 +3.22200581740142156e-01  +nan                        # rad = +9.15357388003496030e-05 , len = +1.25870298500384303e-03 
  65         41        703         27    2        711        712 +3.79436699816925682e-01  +nan                        # rad = +9.14332579823204464e-05 , len = +5.07241383750038763e-04 
  66         41        658         27    2        667        668 +9.80265032726242658e-01  +nan                        # rad = +2.36215489096208372e-04 , len = +5.49428914271177780e-04 
  67         43       1332         75    2       1331       1332 +6.19820203906853551e-01  +nan                        # rad = +1.12962892032291939e-04 , len = +4.31101236692407947e-04 
  68         43        698         75    2        707        708 +9.10753910034896919e-01  +nan                        # rad = +1.65985869706694416e-04 , len = +7.71506365048667221e-04 
  69         45        140        127    2        157        158 +9.96500908365892779e-01  +nan                        # rad = +2.16043600079048563e-04 , len = +1.41794888465959459e-04 
  70         45         46        127    2 2147483645 2147483645 +2.18701628085102157e-01  +nan                        # rad = +4.74149964922117553e-05 , len = +6.89362948080461148e-04 
  71         47        628        119    2 2147483645 2147483645 +1.60022445872228442e-01  +nan                        # rad = +5.37149906723027447e-05 , len = +7.00173996604490996e-04 
  72         47       1374        119    2       1373       1374 +9.98169577766695570e-01  +nan                        # rad = +3.35057180677798068e-04 , len = +1.19676228703717799e-04 
  73         49        267       1139    2        281        282 +4.57763608277676592e-01  +nan                        # rad = +1.12830627522371145e-04 , len = +1.37293567940950634e-03 
  74         49        746       1139    2        753        754 +9.66944995922212280e-01  +nan                        # rad = +2.38334827619891929e-04 , len = +3.39664162865411254e-04 
  75         51         43        353    2         67         68 +8.28859841592068936e-01  +nan                        # rad = +1.82251064615615457e-04 , len = +5.33535423136772914e-05 
  76         51        385        353    2        397        398 +7.53773047739422775e-01  +nan                        # rad = +1.65740856940536620e-04 , len = +5.50668154706598911e-04 
  77         53        249        427    2        263        264 +9.00668458498482316e-01  +nan                        # rad = +1.83265206564238616e-04 , len = +4.00742848232828370e-04 
  78         53        666        427    2        675        676 +6.45830861708097337e-01  +nan                        # rad = +1.31411647826339562e-04 , len = +1.52754150121888399e-03 
  79         55        196         23    2        211        212 +8.84174858354663806e-01  +nan                        # rad = +2.43276850666880557e-04 , len = +1.45749655244422472e-04 
  80         55       1532         23    2       1531       1532 +6.75903049260212163e-01  +nan                        # rad = +1.85971772015947073e-04 , len = +4.31490335429793781e-04 
  81         58       1404         12    2       1403       1404 +9.86677269377979504e-01  +nan                        # rad = +2.19015140548126336e-04 , len = +6.22202142536150177e-04 
  82         58       1015         12    2       1019       1020 +3.25058170989924289e-01  +nan                        # rad = +7.21539486265416975e-05 , len = +2.66446059401211424e-04 
  83         60       1366        471    2       1365       1366 +7.58581425942247090e-01  +nan                        # rad = +2.52347736780231160e-04 , len = +3.35596623847943319e-04 
  84         60        179        471    2        195        196 +8.25959713174126753e-01  +nan                        # rad = +2.74761623687590825e-04 , len = +9.36871657520492408e-04 
  85         62         32         41    2         59         60 +6.32625458423307974e-01  +nan                        # rad = +1.24776352761767523e-04 , len = +1.68429692899045347e-04 
  86         62        610         41    2        621        622 +9.07271876413869305e-01  +nan                        # rad = +1.78946443262639353e-04 , len = +1.32797198940769255e-03 
  87         64        259          4    2        273        274 +5.81763946194287396e-01  +nan                        # rad = +1.71687107072121932e-04 , len = +2.60957994099629033e-04 
  88         64        115          4    2        133        134 +9.29516226593537609e-01  +nan                        # rad = +2.74313925715746830e-04 , len = +9.75946589973256009e-04 
  89         66         50        369    2 2147483645 2147483645 +5.92575576953856209e-01  +nan                        # rad = +9.14000995454775051e-05 , len = +3.52386976293809790e-03 
  90         66       1190        369    2       1191       1192 +9.25181679993589356e-01  +nan                        # rad = +1.42701962311300240e-04 , len = +4.80091623364564267e-04 
  91         68        657         57    2 2147483645 2147483645 +7.42756336998281919e-01  +nan                        # rad = +6.19901811014773283e-05 , len = +9.82955185500134984e-04 
  92         68         69         57    2 2147483645 2147483645 +7.96460249984584645e-01  +nan                        # rad = +6.64722906790716838e-05 , len = +1.70413200277284979e-03 
  93         71          9       1129    2          9         20 +9.88235384998397803e-01  +nan                        # rad = +2.72289246704774768e-04 , len = +2.99837009116113852e-04 
  94         71        919       1129    2        925        926 +3.26733162413697598e-01  +nan                        # rad = +9.00250365627605701e-05 , len = +4.29688743634361618e-04 
  95         73        148        273    2        165        166 +9.13479380023669685e-01  +nan                        # rad = +1.53897684179516055e-04 , len = +9.22180538787086950e-05 
  96         73        377        273    2        389        390 +6.19500190731940292e-01  +nan                        # rad = +1.04369783037624463e-04 , len = +9.32412584165817908e-04 
  97         75        237        771    2        251        252 +9.96813286589404823e-01  +nan                        # rad = +2.78337900989756085e-04 , len = +2.08529612924045633e-04 
  98         75         76        771    2 2147483645 2147483645 +2.12011711455706298e-01  +nan                        # rad = +5.91995467413288602e-05 , len = +1.97462759020477097e-03 
  99         77        144       1123    2        161        162 +3.04234660886773089e-01  +nan                        # rad = +8.10854410770603878e-05 , len = +5.95275850768075491e-04 
 100         77        584       1123    2        595        596 +9.90523963875612146e-01  +nan                        # rad = +2.63997114182015812e-04 , len = +4.39849912797790447e-04 
 101         79        255        947    2        269        270 +9.59419189342468837e-01  +nan                        # rad = +1.84843972620060980e-04 , len = +5.39971894971243583e-04 
 102         79         80        947    2 2147483645 2147483645 +4.88914512233405762e-01  +nan                        # rad = +9.41954275218933365e-05 , len = +5.74039721326059706e-03 
 103         82        353        679    2        365        366 +7.54241599379444017e-01  +nan                        # rad = +1.73580257314332929e-04 , len = +6.86315559239692808e-04 
 104         82       1392        679    2       1391       1392 +8.29583545185077154e-01  +nan                        # rad = +1.90919362383934092e-04 , len = +1.54744498884435778e-04 
 105         84        440        263    2        451        452 +7.97600461689341178e-01  +nan                        # rad = +1.35756789250330434e-04 , len = +2.46130268113667501e-04 
 106         84        651        263    2        661        662 +7.89761883419489608e-01  +nan                        # rad = +1.34422612216444839e-04 , len = +5.18358770385311221e-04 
 107         86        653        133    2        663        664 +3.51583333338360837e-01  +nan                        # rad = +9.34973529031387621e-05 , len = +3.20043651116021504e-04 
 108         86       1428        133    2       1427       1428 +9.85298418942819998e-01  +nan                        # rad = +2.62022642302396321e-04 , len = +2.96899045249335194e-04 
 109         88        412        835    2        423        424 +8.17433825499998656e-01  +nan                        # rad = +1.93808280181235863e-04 , len = +7.26847770083114547e-04 
 110         88       1382        835    2       1381       1382 +2.77363876714047053e-01  +nan                        # rad = +6.57611836621383908e-05 , len = +6.86767654813787631e-04 
 111         91        204        547    2        219        220 +8.22463062702077363e-01  +nan                        # rad = +1.37620714859525714e-04 , len = +5.00085514830752838e-05 
 112         91        877        547    2        883        884 +7.62687032329745995e-01  +nan                        # rad = +1.27618539194300967e-04 , len = +6.60286935447064699e-04 
 113         93       1580       1583    2       1579       1580 +7.81804843983902709e-01  +nan                        # rad = +1.60519502505030153e-04 , len = +7.53573435707182685e-04 
 114         93        330       1583    2        343        344 +8.05249936110884135e-01  +nan                        # rad = +1.65333228786425715e-04 , len = +5.54999071510782352e-04 
 115         95        183        171    2        199        200 +9.04185729740779931e-01  +nan                        # rad = +2.39048025841225649e-04 , len = +1.52461589856680023e-04 
 116         95        261        171    2        275        276 +6.38889103524120872e-01  +nan                        # rad = +1.68909079081237156e-04 , len = +8.26367408777763861e-04 
 117         97        474        367    2        485        486 +9.96285588904695540e-01  +nan                        # rad = +4.08617477210085366e-04 , len = +2.74030485739892784e-04 
 118         97       1588        367    2       1587       1588 +2.23082597136862404e-01  +nan                        # rad = +9.14952992060777648e-05 , len = +4.39121736273920249e-04 
 119         99         47        191    2         71         72 +9.99078070477572133e-01  +nan                        # rad = +3.35671601440162978e-04 , len = +1.77050081521588898e-04 
 120         99        100        191    2 2147483645 2147483645 +1.40326440431164240e-01  +nan                        # rad = +4.71470672571267625e-05 , len = +6.17283338423790665e-04 
 121        101        903        147    2        909        910 +9.10710178942554904e-01  +nan                        # rad = +1.20269471056993051e-04 , len = +7.34754047682754886e-04 
 122        101       1586        147    2       1585       1586 +6.25445719569813874e-01  +nan                        # rad = +8.25971067490031057e-05 , len = +2.56948334293285497e-04 
 123        103       1442        501    2       1441       1442 +8.89883875938474955e-01  +nan                        # rad = +1.12600804684721375e-04 , len = +4.42072029806690108e-04 
 124        103       1524        501    2       1523       1524 +6.65923799177167264e-01  +nan                        # rad = +8.42621803513159676e-05 , len = +4.88710036590127143e-04 
 125        106       1424        399    2       1423       1424 +9.97667298332949759e-01  +nan                        # rad = +3.37773016426688656e-04 , len = +7.97475966525970062e-05 
 126        106        107        399    2 2147483645 2147483645 +1.91127124998080711e-01  +nan                        # rad = +6.47085312302356409e-05 , len = +3.33122453501996782e-03 
 127        109         45        777    2         69         70 +9.55304036281340418e-01  +nan                        # rad = +2.16802210881399625e-04 , len = +1.52690994237659870e-04 
 128        109        546        777    2        557        558 +5.04209781429359682e-01  +nan                        # rad = +1.14428277501508585e-04 , len = +4.98253067915029979e-04 
 129        111          2        687    2          1          5 +9.95390503472688648e-01  +nan                        # rad = +4.22528769102344397e-04 , len = +3.00543072220216582e-04 
 130        111       1039        687    2       1043       1044 +2.32192260459891026e-01  +nan                        # rad = +9.85622322746025154e-05 , len = +9.15024472684301165e-04 
 131        113        631        435    2        641        642 +8.46561035187016309e-01  +nan                        # rad = +1.46823050707757410e-04 , len = +1.35582075088351827e-04 
 132        113       1069        435    2       1073       1074 +7.32668558789671853e-01  +nan                        # rad = +1.27070144369911060e-04 , len = +5.58678238691033687e-04 
 133        115         86         88    2        107        108 +9.69445012274729123e-01  +nan                        # rad = +2.65932267082631267e-04 , len = +8.90066911644823229e-04 
 134        115        850         88    2        857        858 +4.46294957466846665e-01  +nan                        # rad = +1.22424921809872946e-04 , len = +3.05245502256525916e-04 
 135        117        287       1497    2        301        302 +7.53520898290636176e-01  +nan                        # rad = +1.93420097845954810e-04 , len = +1.20558526711937256e-04 
 136        117        257       1497    2        271        272 +8.30178288431554501e-01  +nan                        # rad = +2.13097163120862476e-04 , len = +8.87205538923254941e-04 
 137        119       1295       1511    2       1295       1296 +4.16400984531609564e-01  +nan                        # rad = +9.15590681796729622e-05 , len = +1.26200216935194043e-04 
 138        119        925       1511    2        931        932 +9.75329829215966893e-01  +nan                        # rad = +2.14457442821138573e-04 , len = +8.33961180884940849e-04 
 139        121       1135        451    2       1137       1138 +8.83343872411565201e-01  +nan                        # rad = +1.18461158055574111e-04 , len = +6.17242218694693048e-04 
 140        121       1305        451    2       1305       1306 +6.56441865263326152e-01  +nan                        # rad = +8.80323801227702831e-05 , len = +6.01058240514828232e-04 
 141        123       1350        971    2       1349       1350 +6.03482448626930790e-01  +nan                        # rad = +1.28146046753867179e-04 , len = +1.36297055244769303e-04 
 142        123       1402        971    2       1401       1402 +9.20601797441130687e-01  +nan                        # rad = +1.95484526923689496e-04 , len = +3.69320251784011251e-04 
 143        125        528         51    2        539        540 +9.83640412986794388e-01  +nan                        # rad = +1.56240390953300991e-04 , len = +1.13295551060609012e-03 
 144        125        126         51    2 2147483645 2147483645 +3.29614738235177562e-01  +nan                        # rad = +5.23556524171862300e-05 , len = +1.07500723580190231e-03 
 145        128        482        703    2        493        494 +9.67228590154062484e-01  +nan                        # rad = +1.53931489973007724e-04 , len = +5.11873434013512883e-04 
 146        128        580        703    2        591        592 +4.56494348504346947e-01  +nan                        # rad = +7.26496879277927220e-05 , len = +6.04070949743935035e-04 
 147        130        101        299    2        121        122 +9.40509114519352929e-01  +nan                        # rad = +1.32061191186685293e-04 , len = +5.41459590882771200e-04 
 148        130        788        299    2        795        796 +5.51856763930918537e-01  +nan                        # rad = +7.74887350734407293e-05 , len = +1.02151769983008906e-03 
 149        132        558        791    2        569        570 +9.33882701246856461e-01  +nan                        # rad = +1.17490468199078548e-04 , len = +1.57820465374602437e-04 
 150        132        133        791    2 2147483645 2147483645 +5.70341886064465675e-01  +nan                        # rad = +7.17539099265815134e-05 , len = +1.42930875710154184e-03 
 151        134        737        255    2        745        746 +8.71480154908611193e-01  +nan                        # rad = +1.33750159578272361e-04 , len = +1.06871138560431017e-03 
 152        134        166        255    2        183        184 +6.96671470485847877e-01  +nan                        # rad = +1.06921448327051375e-04 , len = +1.23768877375087243e-03 
 153        136       1478       1163    2       1477       1478 +6.89374709728827306e-01  +nan                        # rad = +1.28737766994938859e-04 , len = +1.51847248950444293e-03 
 154        136        369       1163    2        381        382 +8.76070327972770180e-01  +nan                        # rad = +1.63602372065698045e-04 , len = +2.01732391829102190e-04 
 155        138       1071        711    2 2147483645 2147483645 +7.37370107208383807e-01  +nan                        # rad = +6.04946338007250110e-05 , len = +6.83665823099948735e-04 
 156        138        139        711    2 2147483645 2147483645 +7.00310804977513079e-01  +nan                        # rad = +5.74542489309687836e-05 , len = +7.88024101370776915e-04 
 157        140         22         69    2         36         41 +9.37953891376056670e-01  +nan                        # rad = +2.02638935401036136e-04 , len = +1.39644049294552645e-04 
 158        140        748         69    2        755        756 +5.59161188072844428e-01  +nan                        # rad = +1.20803196095735273e-04 , len = +7.32635341004520338e-04 
 159        142        715        557    2        723        724 +6.51738304608933783e-01  +nan                        # rad = +7.18811417346354605e-05 , len = +3.84616711281008761e-04 
 160        142        981        557    2        985        986 +8.97592661743559561e-01  +nan                        # rad = +9.89967673872902402e-05 , len = +1.67896234349778576e-03 
 161        144         61         99    2 2147483645 2147483645 +8.36306106617531908e-01  +nan                        # rad = +6.78122495305216597e-05 , len = +1.19165395535284456e-03 
 162        144        145         99    2 2147483645 2147483645 +7.45952057534713830e-01  +nan                        # rad = +6.04858516075430032e-05 , len = +7.61172316435272688e-04 
 163        146        296       1385    2        309        310 +9.10290853715324144e-01  +nan                        # rad = +1.65159312366222307e-04 , len = +3.54105130573867648e-04 
 164        146       1267       1385    2       1267       1268 +6.26333112784025925e-01  +nan                        # rad = +1.13639223988023971e-04 , len = +5.86977610663777820e-04 
 165        148        422         95    2        433        434 +9.87411542022696098e-01  +nan                        # rad = +1.51960349649417847e-04 , len = +4.60016200965604870e-05 
 166        148        149         95    2 2147483645 2147483645 +3.34096357251927656e-01  +nan                        # rad = +5.14166556738839448e-05 , len = +1.12633118056734835e-03 
 167        150        137       1343    2 2147483645 2147483645 +4.90931919271082651e-01  +nan                        # rad = +7.24226938480979196e-05 , len = +1.48538678349874288e-03 
 168        150       1352       1343    2       1351       1352 +9.58892842934775169e-01  +nan                        # rad = +1.41456686907031264e-04 , len = +3.11968146707221762e-04 
 169        152       1584        735    2       1583       1584 +8.30186305991117757e-01  +nan                        # rad = +2.07049437754409276e-04 , len = +7.94574097838664836e-04 
 170        152        338        735    2        351        352 +7.53511166244985930e-01  +nan                        # rad = +1.87926568032745640e-04 , len = +6.23709251220107177e-04 
 171        154         95          9    2        115        116 +9.96966379589633855e-01  +nan                        # rad = +2.64379339308703771e-04 , len = +3.05471034574230662e-04 
 172        154        155          9    2 2147483645 2147483645 +2.08571411651488042e-01  +nan                        # rad = +5.53097608304518309e-05 , len = +1.32563898623809366e-03 
 173        156         52        455    2 2147483645 2147483645 +3.60980579309752247e-01  +nan                        # rad = +4.76686556151735582e-05 , len = +4.27576689981103652e-04 
 174        156        711        455    2        719        720 +9.84068092761704372e-01  +nan                        # rad = +1.29949381502560688e-04 , len = +5.28817100517502852e-04 
 175        158        562       1531    2        573        574 +9.94326863445127329e-01  +nan                        # rad = +1.83349810825133241e-04 , len = +4.38815373341143596e-04 
 176        158        159       1531    2 2147483645 2147483645 +2.56739554652924140e-01  +nan                        # rad = +4.73417248467413647e-05 , len = +6.94565597681275960e-04 
 177        160        915        209    2        921        922 +9.99767542870150461e-01  +nan                        # rad = +4.94732933710157917e-04 , len = +1.07223096795258427e-04 
 178        160        161        209    2 2147483645 2147483645 +8.86722487476170051e-02  +nan                        # rad = +4.38792818134956533e-05 , len = +7.53828723103008142e-04 
 179        162          7        199    2          7          8 +9.97079693507839870e-01  +nan                        # rad = +2.33863558285683640e-04 , len = +3.10484399784165276e-04 
 180        162        163        199    2 2147483645 2147483645 +2.05949274368818269e-01  +nan                        # rad = +4.83050958151598012e-05 , len = +7.33817431653639696e-04 
 181        164        828        211    2        835        836 +9.80591095970778981e-01  +nan                        # rad = +2.37665312171384631e-04 , len = +1.43523030004634602e-04 
 182        164        332        211    2        345        346 +3.85083822447719326e-01  +nan                        # rad = +9.33325493676668297e-05 , len = +7.98929454908427639e-04 
 183        166        135        152    2 2147483645 2147483645 +8.82878784599154143e-01  +nan                        # rad = +9.43986783465684104e-05 , len = +1.49475130757338441e-03 
 184        166        167        152    2 2147483645 2147483645 +6.78110458637649849e-01  +nan                        # rad = +7.25045523632586436e-05 , len = +5.42431924198422881e-04 
 185        169       1041        397    2       1045       1046 +9.64669552099329919e-01  +nan                        # rad = +1.58503519358474816e-04 , len = +1.42298315495521810e-04 
 186        169        170        397    2 2147483645 2147483645 +4.67676358034211814e-01  +nan                        # rad = +7.68432552969639578e-05 , len = +3.64640241110806250e-03 
 187        171        512       1147    2        523        524 +8.90805267192275929e-01  +nan                        # rad = +1.64312394397113473e-04 , len = +3.84497542490023960e-04 
 188        171       1065       1147    2       1069       1070 +6.64272641455104562e-01  +nan                        # rad = +1.22527596400509722e-04 , len = +2.83982777555398438e-04 
 189        173       1163         36    2 2147483645 2147483645 +6.98608765831698175e-01  +nan                        # rad = +5.98471325228864276e-05 , len = +5.17785984874404677e-04 
 190        173        174         36    2 2147483645 2147483645 +7.77621189017254633e-01  +nan                        # rad = +6.66158236596357063e-05 , len = +1.14462062725472348e-03 
 191        175         99         29    2        119        120 +9.97061113403023169e-01  +nan                        # rad = +3.35981352568080695e-04 , len = +6.50848044044433262e-05 
 192        175       1101         29    2       1103       1104 +2.06383847824270494e-01  +nan                        # rad = +6.95455107095074387e-05 , len = +4.31114687336282040e-04 
 193        177       1200       1509    2       1201       1202 +9.92181766172172241e-01  +nan                        # rad = +3.69624635079351233e-04 , len = +3.38781744378388486e-04 
 194        177        454       1509    2        465        466 +2.85502570842672443e-01  +nan                        # rad = +1.06360333519399793e-04 , len = +3.57946527980982059e-04 
 195        179        570         84    2        581        582 +9.75120708818129844e-01  +nan                        # rad = +2.67925749246263902e-04 , len = +4.79642186792605539e-04 
 196        179       1317         84    2       1317       1318 +4.17544890376213562e-01  +nan                        # rad = +1.14725312042225660e-04 , len = +2.34934359193685413e-04 
 197        181       1406        663    2       1405       1406 +8.64645472608739696e-01  +nan                        # rad = +7.07597339508995185e-05 , len = +5.55096212087778694e-04 
 198        181        182        663    2 2147483645 2147483645 +7.07125085418429888e-01  +nan                        # rad = +5.78687849521152450e-05 , len = +1.14770453662443677e-03 
 199        183        162        115    2        179        180 +9.81177363846065687e-01  +nan                        # rad = +2.34548511827499957e-04 , len = +1.51654925892097349e-04 
 200        183        778        115    2        785        786 +3.81241787701328216e-01  +nan                        # rad = +9.11350967181821564e-05 , len = +8.64778370490067627e-04 
 201        185        245         14    2        259        260 +9.97534408203651357e-01  +nan                        # rad = +3.44029838542093058e-04 , len = +8.70403115969532704e-05 
 202        185        544         14    2        555        556 +1.94681073668715204e-01  +nan                        # rad = +6.71416422237095694e-05 , len = +4.75859491446726059e-04 
 203        187       1502        423    2       1501       1502 +4.82814335739856271e-01  +nan                        # rad = +7.61955868093160891e-05 , len = +2.28635448046919101e-04 
 204        187        277        423    2        291        292 +9.60981094570287131e-01  +nan                        # rad = +1.51657713935185820e-04 , len = +7.60658985407297096e-04 
 205        189        426        823    2        437        438 +9.80857458425717255e-01  +nan                        # rad = +1.47355432169994481e-04 , len = +5.31247660772268381e-04 
 206        189        190        823    2 2147483645 2147483645 +3.35211184582621780e-01  +nan                        # rad = +5.03591918969221368e-05 , len = +8.44807691911086847e-04 
 207        192        758        529    2        765        766 +9.77116988338313508e-01  +nan                        # rad = +1.78212801169868804e-04 , len = +1.81641701574751898e-04 
 208        192        985        529    2        989        990 +4.06336832511095092e-01  +nan                        # rad = +7.41102918120809353e-05 , len = +1.40782229850051557e-04 
 209        194        160       1237    2        177        178 +9.99065767732805199e-01  +nan                        # rad = +4.94847964647731893e-04 , len = +1.05837021648070933e-04 
 210        194        480       1237    2        491        492 +1.40947304339687662e-01  +nan                        # rad = +6.98127079595148797e-05 , len = +3.04647123395523792e-04 
 211        196        164         79    2        181        182 +9.96270038252923040e-01  +nan                        # rad = +2.42369437319943777e-04 , len = +1.49905481256189016e-04 
 212        196       1085         79    2       1087       1088 +2.23392321452787257e-01  +nan                        # rad = +5.43461804261975126e-05 , len = +1.49790055790267928e-04 
 213        198        214        945    2        229        230 +9.46098470774604072e-01  +nan                        # rad = +1.45796249281075123e-04 , len = +6.59982716294841513e-04 
 214        198        199        945    2 2147483645 2147483645 +5.35017109844069583e-01  +nan                        # rad = +8.24475361984277591e-05 , len = +2.85817704581657096e-03 
 215        200         27         50    2         45         47 +9.77114070530583967e-01  +nan                        # rad = +2.14335792055886956e-04 , len = +3.20969621425494609e-04 
 216        200        733         50    2        741        742 +4.06353704181692144e-01  +nan                        # rad = +8.91361056681257065e-05 , len = +9.10492414737726200e-04 
 217        202        416       1039    2        427        428 +9.35187068080848172e-01  +nan                        # rad = +2.04921660492068101e-04 , len = +4.00533020026261203e-04 
 218        202        590       1039    2        601        602 +5.66818126276260603e-01  +nan                        # rad = +1.24203291082605586e-04 , len = +9.22003729848397662e-04 
 219        204        344        111    2 2147483645 2147483645 +5.67570992940894414e-01  +nan                        # rad = +7.81095257820567482e-05 , len = +1.04370397308149168e-03 
 220        204        306        111    2        319        320 +8.22966737826371086e-01  +nan                        # rad = +1.13257270765277092e-04 , len = +9.14369321342548653e-04 
 221        206       1237        307    2       1237       1238 +9.95502892969262421e-01  +nan                        # rad = +4.95473601037321656e-04 , len = +2.65070202523598669e-05 
 222        206       1410        307    2       1409       1410 +2.37702262426161326e-01  +nan                        # rad = +1.18307236242903675e-04 , len = +4.38571900730788580e-04 
 223        208        510        309    2        521        522 +6.80171295168889301e-01  +nan                        # rad = +1.10932971628353134e-04 , len = +5.28491850776328259e-04 
 224        208        540        309    2        551        552 +8.81657653534683838e-01  +nan                        # rad = +1.43794517881261217e-04 , len = +5.43937082025373669e-04 
 225        210         42       1295    2 2147483645 2147483645 +6.49767966424758536e-01  +nan                        # rad = +5.40498640222028076e-05 , len = +6.81522847080079093e-04 
 226        210       1522       1295    2       1521       1522 +8.98627123967196351e-01  +nan                        # rad = +7.47507977722298696e-05 , len = +6.37538439322330027e-04 
 227        212        168         54    2 2147483645 2147483645 +5.89662364918955628e-01  +nan                        # rad = +6.61375254670236874e-05 , len = +1.82330407927344478e-03 
 228        212        899         54    2        905        906 +9.09719081734537083e-01  +nan                        # rad = +1.02035626683288062e-04 , len = +1.51364150522729070e-04 
 229        214         35        213    2 2147483645 2147483645 +4.26684798618602146e-01  +nan                        # rad = +6.22090432638430427e-05 , len = +7.61489525312573239e-04 
 230        214       1408        213    2       1407       1408 +9.73404904743723876e-01  +nan                        # rad = +1.41918784143437132e-04 , len = +3.99030299586150463e-04 
 231        216        320        523    2        333        334 +8.72837441234580291e-01  +nan                        # rad = +1.40876024740492245e-04 , len = +5.11423558782574030e-04 
 232        216        302        523    2        315        316 +6.94537750379578323e-01  +nan                        # rad = +1.12098442027515132e-04 , len = +7.29764707615185239e-04 
 233        218        289       1439    2        303        304 +9.68785020083121728e-01  +nan                        # rad = +1.68811048145948973e-04 , len = +1.36269119355601027e-03 
 234        218       1204       1439    2       1205       1206 +4.49385548098945320e-01  +nan                        # rad = +7.83055516173400927e-05 , len = +5.49827982324227623e-04 
 235        220        729        511    2        737        738 +9.87460351166852490e-01  +nan                        # rad = +1.94705436954512165e-04 , len = +2.76342460237278089e-04 
 236        220        221        511    2 2147483645 2147483645 +3.33669452850124504e-01  +nan                        # rad = +6.57922685592253102e-05 , len = +1.39983641772836406e-03 
 237        222       1344        381    2       1343       1344 +9.75625424823075238e-01  +nan                        # rad = +1.50603204566094391e-04 , len = +2.54153129844151182e-04 
 238        222        223        381    2 2147483645 2147483645 +4.14772405725037596e-01  +nan                        # rad = +6.40266765076431582e-05 , len = +1.08707196533080488e-03 
 239        224        564        691    2        575        576 +9.58490658528324269e-01  +nan                        # rad = +1.08506855857283448e-04 , len = +6.38254464774049100e-04 
 240        224        225        691    2 2147483645 2147483645 +4.92460853600740378e-01  +nan                        # rad = +5.57495040578230799e-05 , len = +9.84265377495355731e-04 
 241        227        340       1307    2        353        354 +9.96696852795598720e-01  +nan                        # rad = +2.27249925923820207e-04 , len = +7.28824254316270612e-04 
 242        227        228       1307    2 2147483645 2147483645 +2.14554660001491426e-01  +nan                        # rad = +4.89191176386191392e-05 , len = +9.58605345111956876e-04 
 243        229       1307        913    2       1307       1308 +9.93229207805364167e-01  +nan                        # rad = +2.28830505287840828e-04 , len = +3.47617209481863539e-04 
 244        229        522        913    2        533        534 +2.72231870930449205e-01  +nan                        # rad = +6.27196180810225004e-05 , len = +5.86981003371844995e-04 
 245        231        279         44    2        293        294 +8.76546074293593769e-01  +nan                        # rad = +1.42166479820596172e-04 , len = +2.05328933404891258e-04 
 246        231       1229         44    2       1229       1230 +6.88605112613863701e-01  +nan                        # rad = +1.11684448448043982e-04 , len = +2.18897422980869827e-04 
 247        233       1113       1111    2       1115       1116 +9.71747913414371056e-01  +nan                        # rad = +2.11315898596154956e-04 , len = +3.13965070944460572e-04 
 248        233        336       1111    2        349        350 +4.35125728978900395e-01  +nan                        # rad = +9.46222607243969092e-05 , len = +9.30511316004490230e-04 
 249        235        764         63    2        771        772 +9.95984929141509157e-01  +nan                        # rad = +2.79764181707413547e-04 , len = +1.04748310568931053e-04 
 250        235        690         63    2        699        700 +2.28923227187612321e-01  +nan                        # rad = +6.43026992217301803e-05 , len = +4.36610864296823166e-04 
 251        237         14         97    2         21         48 +9.98222647849921763e-01  +nan                        # rad = +2.77843196522983707e-04 , len = +2.04634510901676142e-04 
 252        237        238         97    2 2147483645 2147483645 +1.74598646181722661e-01  +nan                        # rad = +4.85974206938737623e-05 , len = +9.04525399228080056e-04 
 253        239       1338       1065    2       1337       1338 +7.52302507123458253e-01  +nan                        # rad = +9.07703437563944028e-05 , len = +7.74717772511640773e-04 
 254        239       1324       1065    2       1323       1324 +8.31179229867795688e-01  +nan                        # rad = +1.00287349442388163e-04 , len = +4.58192048211340309e-04 
 255        241        134        517    2        151        152 +9.61805385084044673e-01  +nan                        # rad = +1.53474704874144040e-04 , len = +7.70482392501681073e-04 
 256        241        242        517    2 2147483645 2147483645 +4.79523656954955246e-01  +nan                        # rad = +7.65173005606545976e-05 , len = +1.64666011268885075e-03 
 257        243        626        539    2        637        638 +9.35903132573135510e-01  +nan                        # rad = +1.19083339829505368e-04 , len = +3.84761874057218596e-04 
 258        243        244        539    2 2147483645 2147483645 +5.64860657572017977e-01  +nan                        # rad = +7.18722817574393122e-05 , len = +2.21061976911670699e-03 
 259        245        387        201    2        399        400 +9.85906566813053775e-01  +nan                        # rad = +3.39181276998284150e-04 , len = +1.66644021671181477e-04 
 260        245        973        201    2        977        978 +3.43380572177143628e-01  +nan                        # rad = +1.18133162804594271e-04 , len = +5.70345552165741937e-04 
 261        247         81       1331    2 2147483645 2147483645 +4.63310042628573504e-01  +nan                        # rad = +4.99074560233830585e-05 , len = +6.38818435859545377e-04 
 262        247        508       1331    2        519        520 +9.65685170773413981e-01  +nan                        # rad = +1.04022977614245688e-04 , len = +1.00930003564522839e-03 
 263        249         84         77    2        105        106 +9.28744255656971496e-01  +nan                        # rad = +1.70206507858324869e-04 , len = +3.99970040726939000e-04 
 264        249       1257         77    2       1257       1258 +5.83726386234781791e-01  +nan                        # rad = +1.06976736750313806e-04 , len = +1.22890878840688157e-03 
 265        251       1161        439    2       1163       1164 +9.61767557830593645e-01  +nan                        # rad = +1.89509504347452695e-04 , len = +8.74109446099552781e-04 
 266        251        875        439    2        881        882 +4.79675783251175103e-01  +nan                        # rad = +9.45167251601328163e-05 , len = +2.12745287368459158e-04 
 267        253       1143       1079    2       1145       1146 +9.82716628829809924e-01  +nan                        # rad = +1.47594371630981302e-04 , len = +4.30069111850156136e-04 
 268        253        254       1079    2 2147483645 2147483645 +3.70743893095485666e-01  +nan                        # rad = +5.56820860990319633e-05 , len = +6.87833756097244384e-04 
 269        255        784        101    2        791        792 +7.16365721671227806e-01  +nan                        # rad = +1.32415885842546654e-04 , len = +2.05856565109043845e-04 
 270        255       1291        101    2       1291       1292 +8.58338032587129152e-01  +nan                        # rad = +1.58658611794292335e-04 , len = +5.88502631460563930e-04 
 271        257        428        136    2        439        440 +9.34028735252247944e-01  +nan                        # rad = +1.99038873755621174e-04 , len = +4.61736770015649793e-04 
 272        257       1059        136    2       1063       1064 +5.69950022885227003e-01  +nan                        # rad = +1.21454732997512533e-04 , len = +9.24108183155075941e-04 
 273        259         73         87    2         95         96 +9.81286114330978343e-01  +nan                        # rad = +1.68474174179529117e-04 , len = +2.59820988532661452e-04 
 274        259        410         87    2        421        422 +3.80520022654518397e-01  +nan                        # rad = +6.53303818725725714e-05 , len = +3.28646068694813493e-04 
 275        261        694        116    2        703        704 +9.59022954753060319e-01  +nan                        # rad = +1.61987684105106405e-04 , len = +3.82823430670980666e-04 
 276        261       1072        116    2       1075       1076 +4.90434968943441407e-01  +nan                        # rad = +8.28389189534718256e-05 , len = +3.75967700663138078e-04 
 277        263       1082         20    2 2147483645 2147483645 +4.73517286729529363e-01  +nan                        # rad = +5.46763468336610578e-05 , len = +7.49324902197379410e-04 
 278        263        844         20    2        851        852 +9.49639770230011449e-01  +nan                        # rad = +1.09653511918757725e-04 , len = +5.00342411227898604e-04 
 279        265         30        373    2 2147483645 2147483645 +7.94069436198614476e-01  +nan                        # rad = +6.96938269252621231e-05 , len = +7.53608605546977049e-04 
 280        265        266        373    2 2147483645 2147483645 +7.93331272513149721e-01  +nan                        # rad = +6.96290398300887108e-05 , len = +7.50865726597963086e-04 
 281        267       1388         73    2       1387       1388 +8.05788312125522266e-01  +nan                        # rad = +9.09176009073148846e-05 , len = +6.76577121432473706e-04 
 282        267        616         73    2        627        628 +7.81232893442526222e-01  +nan                        # rad = +8.81469976082379134e-05 , len = +6.36611322154290366e-04 
 283        269        721       1357    2        729        730 +9.03485753409529857e-01  +nan                        # rad = +1.89002755002032130e-04 , len = +2.93354635371125786e-04 
 284        269        739       1357    2        747        748 +6.40286956745920066e-01  +nan                        # rad = +1.33943449977115547e-04 , len = +3.18534867585794313e-04 
 285        271       1009       1321    2       1013       1014 +7.54006172332530200e-01  +nan                        # rad = +1.04949764949288998e-04 , len = +4.03813308216794092e-04 
 286        271        707       1321    2        715        716 +8.29778045216131521e-01  +nan                        # rad = +1.15496416343800805e-04 , len = +7.64023271929782362e-04 
 287        273       1582       1427    2       1581       1582 +9.87666057319422808e-01  +nan                        # rad = +2.58304827395695684e-04 , len = +1.49452137833491072e-04 
 288        273        909       1427    2        915        916 +3.31857676969219861e-01  +nan                        # rad = +8.67909141295394941e-05 , len = +1.07826143445375103e-03 
 289        275       1035        419    2       1039       1040 +9.26380344882048568e-01  +nan                        # rad = +2.19930946580925124e-04 , len = +2.16793793321581397e-04 
 290        275        476        419    2        487        488 +5.89635331722431766e-01  +nan                        # rad = +1.39984680546934053e-04 , len = +5.33885880240828796e-04 
 291        277       1322        204    2       1321       1322 +9.38093668977343143e-01  +nan                        # rad = +1.42269141294174782e-04 , len = +3.95432173021513598e-04 
 292        277        933        204    2        939        940 +5.58767550075745301e-01  +nan                        # rad = +8.47414092656519882e-05 , len = +3.32839108045123442e-04 
 293        279        701        245    2        709        710 +6.57828476363667369e-01  +nan                        # rad = +9.35211588103688552e-05 , len = +1.27952473491980485e-04 
 294        279        676        245    2        685        686 +8.94339960746428631e-01  +nan                        # rad = +1.27145163982209948e-04 , len = +1.05849092850140709e-03 
 295        281        940        737    2        945        946 +8.08636482032823789e-01  +nan                        # rad = +1.56320077917527866e-04 , len = +1.60409378594268323e-04 
 296        281        620        737    2        631        632 +7.78180229071168017e-01  +nan                        # rad = +1.50432483254381430e-04 , len = +4.48419029728168634e-04 
 297        283        391        729    2        403        404 +9.69193142913682970e-01  +nan                        # rad = +1.81949857069217262e-04 , len = +2.52332354704233456e-04 
 298        283       1448        729    2       1447       1448 +4.47479940941064025e-01  +nan                        # rad = +8.40068998536234811e-05 , len = +4.77417734918669648e-04 
 299        285        130        391    2        147        148 +9.58713506873385413e-01  +nan                        # rad = +1.40414578814767926e-04 , len = +2.50721708204621439e-04 
 300        285        871        391    2        877        878 +4.91615012325549938e-01  +nan                        # rad = +7.20026518869370966e-05 , len = +3.90140937614768515e-04 
 301        287        379        135    2        391        392 +7.68213409416039106e-01  +nan                        # rad = +1.48587912815824818e-04 , len = +6.84161371290184983e-05 
 302        287        486        135    2        497        498 +8.17648149577236860e-01  +nan                        # rad = +1.58149585094793097e-04 , len = +6.68272240830122800e-04 
 303        289       1550        233    2       1549       1550 +6.81267999057402318e-01  +nan                        # rad = +1.15005564989173462e-04 , len = +1.56019617310002620e-04 
 304        289        568        233    2        579        580 +8.81003396495607438e-01  +nan                        # rad = +1.48723106782564554e-04 , len = +5.12668750298110728e-04 
 305        292        852        727    2        859        860 +8.17679586359385646e-01  +nan                        # rad = +1.44441856102532677e-04 , len = +5.61865422048826051e-04 
 306        292       1368        727    2       1367       1368 +7.62847082574582114e-01  +nan                        # rad = +1.34755777651327305e-04 , len = +3.59878485843346781e-04 
 307        294        206       1319    2        221        222 +9.99699165269572143e-01  +nan                        # rad = +4.97711864562728232e-04 , len = +2.64713904154755302e-05 
 308        294        295       1319    2 2147483645 2147483645 +9.66287118473385248e-02  +nan                        # rad = +4.81077288194643526e-05 , len = +1.08081842018992397e-03 
 309        296        208        163    2        223        224 +9.87504949583817293e-01  +nan                        # rad = +1.63095638431504260e-04 , len = +4.24624537173457807e-04 
 310        296        297        163    2 2147483645 2147483645 +3.33278382762945580e-01  +nan                        # rad = +5.50440285236547213e-05 , len = +9.49935149434148166e-04 
 311        298        766        495    2        773        774 +9.67444635064689806e-01  +nan                        # rad = +1.24592007821996281e-04 , len = +3.05629310405752287e-04 
 312        298        299        495    2 2147483645 2147483645 +4.55522152733056018e-01  +nan                        # rad = +5.86642558750812002e-05 , len = +1.06537253204336746e-03 
 313        300         39         22    2         63         64 +9.97651599718574533e-01  +nan                        # rad = +2.84095510647383045e-04 , len = +4.33639554308047311e-04 
 314        300        301         22    2 2147483645 2147483645 +1.91553912690884898e-01  +nan                        # rad = +5.45477064916974040e-05 , len = +1.56060821412537694e-03 
 315        302       1151        232    2       1153       1154 +9.04513282229344795e-01  +nan                        # rad = +1.01394529731103640e-04 , len = +4.57548816314247810e-04 
 316        302        303        232    2 2147483645 2147483645 +6.38232127950626560e-01  +nan                        # rad = +7.15448271951709400e-05 , len = +6.92274153911943729e-04 
 317        304        288        797    2 2147483645 2147483645 +3.94125882795836990e-01  +nan                        # rad = +5.85868839970937649e-05 , len = +1.09812867951118416e-03 
 318        304        688        797    2        697        698 +9.79161566881751377e-01  +nan                        # rad = +1.45552544599133007e-04 , len = +6.46201479408678122e-04 
 319        306       1207        220    2       1207       1208 +7.43189981282814105e-01  +nan                        # rad = +8.41716689401888769e-05 , len = +5.17387412716333343e-04 
 320        306       1494        220    2       1493       1494 +8.38489763512457742e-01  +nan                        # rad = +9.49650621800435539e-05 , len = +4.09381686367462326e-04 
 321        308         96       1535    2 2147483645 2147483645 +4.25922524850159023e-01  +nan                        # rad = +6.02820903446580749e-05 , len = +9.37008720961892533e-04 
 322        308        873       1535    2        879        880 +9.73551087766140300e-01  +nan                        # rad = +1.37789600699106347e-04 , len = +4.30965715845096312e-04 
 323        310       1087        755    2       1089       1090 +6.30427468213635045e-01  +nan                        # rad = +7.48173407368698433e-05 , len = +5.13100288121336743e-04 
 324        310        664        755    2        673        674 +9.08335591504611295e-01  +nan                        # rad = +1.07798687207577587e-04 , len = +5.74421132976157193e-04 
 325        312        460        811    2        471        472 +9.98962551368980045e-01  +nan                        # rad = +3.33955337056485732e-04 , len = +4.22417519609751186e-04 
 326        312        313        811    2 2147483645 2147483645 +1.45952791872374144e-01  +nan                        # rad = +4.87923333435052542e-05 , len = +6.67535663378599257e-04 
 327        314       1321        443    2 2147483645 2147483645 +6.79488915403613891e-01  +nan                        # rad = +5.43971196868079306e-05 , len = +2.56460797174054924e-04 
 328        314        315        443    2 2147483645 2147483645 +7.86655776605216572e-01  +nan                        # rad = +6.29764628417736979e-05 , len = +8.52908748976401935e-04 
 329        316        516       1579    2        527        528 +8.29727665641209255e-01  +nan                        # rad = +1.29351019990178365e-04 , len = +8.28104192410542982e-04 
 330        316        604       1579    2        615        616 +7.54067177562783519e-01  +nan                        # rad = +1.17555871158620551e-04 , len = +1.09761705347865871e-04 
 331        318       1076        707    2       1079       1080 +9.27628841511277336e-01  +nan                        # rad = +1.52100032210499605e-04 , len = +7.45522323856306120e-04 
 332        318        780        707    2        787        788 +5.86533122088559788e-01  +nan                        # rad = +9.61717691063299177e-05 , len = +7.59399637927130511e-04 
 333        320         83        231    2 2147483645 2147483645 +4.47450440562463969e-01  +nan                        # rad = +6.30350393348218127e-05 , len = +5.21841504019836385e-04 
 334        320       1360        231    2       1359       1360 +9.69199431059716288e-01  +nan                        # rad = +1.36536963028439554e-04 , len = +3.50033473392362935e-04 
 335        322        342        633    2        355        356 +9.16600929528014308e-01  +nan                        # rad = +1.31900068298556461e-04 , len = +5.00596395855412214e-04 
 336        322        323        633    2 2147483645 2147483645 +6.12613591800153845e-01  +nan                        # rad = +8.81558942348799774e-05 , len = +2.04240033886953810e-03 
 337        324        798        667    2        805        806 +9.52572237842510994e-01  +nan                        # rad = +2.21774113413954140e-04 , len = +5.04883623170128155e-04 
 338        324        692        667    2        701        702 +5.13804424603183429e-01  +nan                        # rad = +1.19621920740227441e-04 , len = +1.22972756271685587e-03 
 339        326        116        857    2 2147483645 2147483645 +4.27294714499874106e-01  +nan                        # rad = +5.08947720590600933e-05 , len = +8.70954566507223032e-04 
 340        326       1131        857    2       1133       1134 +9.73287531194665045e-01  +nan                        # rad = +1.15927591348880159e-04 , len = +2.35856278379029328e-04 
 341        328        574        403    2        585        586 +4.82635923881587714e-01  +nan                        # rad = +8.30931216771703456e-05 , len = +1.59230358668348553e-04 
 342        328       1215        403    2       1215       1216 +9.61026111254779547e-01  +nan                        # rad = +1.65455275179688397e-04 , len = +3.76845231552215608e-04 
 343        330        438        114    2        449        450 +9.46481882259793905e-01  +nan                        # rad = +1.56484905581865302e-04 , len = +2.66166610282418269e-04 
 344        330        588        114    2        599        600 +5.33814970989140769e-01  +nan                        # rad = +8.82573527281668165e-05 , len = +2.97894427675792720e-04 
 345        332       1083        182    2       1085       1086 +7.81105866831609208e-01  +nan                        # rad = +7.29026018774353839e-05 , len = +4.57250160897800970e-04 
 346        332       1432        182    2       1431       1432 +8.05907677640354092e-01  +nan                        # rad = +7.52174181091500802e-05 , len = +6.72261536140819952e-04 
 347        334        596        477    2        607        608 +7.64290965588426352e-01  +nan                        # rad = +9.78439361652343545e-05 , len = +2.18692559105211713e-04 
 348        334        612        477    2        623        624 +8.21078570579879208e-01  +nan                        # rad = +1.05113841277199699e-04 , len = +6.12685406668655747e-04 
 349        336        969        248    2        973        974 +9.10651122645089739e-01  +nan                        # rad = +8.61678679558884126e-05 , len = +5.48266352310812087e-04 
 350        336        337        248    2 2147483645 2147483645 +6.25570898797039976e-01  +nan                        # rad = +5.91929326875688115e-05 , len = +6.99890398667340347e-04 
 351        338        534        170    2        545        546 +4.65899897786219874e-01  +nan                        # rad = +8.75549688377712758e-05 , len = +5.49281102467983956e-04 
 352        338        498        170    2        509        510 +9.65085320342010777e-01  +nan                        # rad = +1.81365172110656953e-04 , len = +3.43122106451426191e-04 
 353        340         51        241    2         75         76 +9.67576306601925507e-01  +nan                        # rad = +2.19881644000931092e-04 , len = +7.74625839734536061e-04 
 354        340        602        241    2        613        614 +4.51550666151958213e-01  +nan                        # rad = +1.02614855433884187e-04 , len = +8.16944464116816922e-04 
 355        342       1192        335    2       1193       1194 +8.75771527309974096e-01  +nan                        # rad = +1.15514324266116636e-04 , len = +1.97174761172851847e-04 
 356        342        343        335    2 2147483645 2147483645 +6.89856765204974853e-01  +nan                        # rad = +9.09921544467573977e-05 , len = +1.84550043691711720e-03 
 357        345        830        649    2        837        838 +5.10463612079421813e-01  +nan                        # rad = +8.65978324769415322e-05 , len = +4.51295801867954735e-04 
 358        345       1027        649    2       1031       1032 +9.53536922367375750e-01  +nan                        # rad = +1.61763206445557362e-04 , len = +3.88140235222785295e-04 
 359        347        865         42    2        871        872 +6.13511355635416700e-01  +nan                        # rad = +7.80880657732078862e-05 , len = +1.65900869241962881e-04 
 360        347       1129         42    2       1131       1132 +9.16199137374659189e-01  +nan                        # rad = +1.16614334589732228e-04 , len = +3.85355530004834169e-04 
 361        349        975        383    2        979        980 +8.65319912511416378e-01  +nan                        # rad = +1.20073480815247697e-04 , len = +4.34633593510416402e-04 
 362        349       1598        383    2       1597       1598 +7.06114468734287404e-01  +nan                        # rad = +9.79818225479893250e-05 , len = +7.22238447876124797e-04 
 363        351        750        911    2        757        758 +7.17173585377201994e-01  +nan                        # rad = +8.62907966995571992e-05 , len = +5.22379549091319295e-04 
 364        351        492        911    2        503        504 +8.57774309385647360e-01  +nan                        # rad = +1.03207968132805304e-04 , len = +6.14949154736199274e-04 
 365        353        458        103    2        469        470 +9.26326626882654436e-01  +nan                        # rad = +1.60792014251409069e-04 , len = +1.91278509281064498e-04 
 366        353        624        103    2        635        636 +5.89767890557806207e-01  +nan                        # rad = +1.02372062198755290e-04 , len = +5.04641111637521718e-04 
 367        355         97         24    2        117        118 +9.99482039922273691e-01  +nan                        # rad = +4.10140909153683842e-04 , len = +5.53975208421895906e-04 
 368        355        356         24    2 2147483645 2147483645 +1.15805945969467264e-01  +nan                        # rad = +4.75213701378899910e-05 , len = +8.60023525615973179e-04 
 369        357         66        469    2         89         90 +9.74234353044016177e-01  +nan                        # rad = +1.54242096873653025e-04 , len = +2.60495364414798378e-04 
 370        357        358        469    2 2147483645 2147483645 +4.22319816601966047e-01  +nan                        # rad = +6.68622430121193094e-05 , len = +1.11339601735253608e-03 
 371        359       1194       1255    2       1195       1196 +9.35116395576601089e-01  +nan                        # rad = +8.07881572631441301e-05 , len = +4.13074327486136011e-04 
 372        359        360       1255    2 2147483645 2147483645 +5.67010426528533840e-01  +nan                        # rad = +4.89861237862096913e-05 , len = +2.97985356282232355e-04 
 373        361        265        569    2        279        280 +7.80228483197578204e-01  +nan                        # rad = +8.77679252571435687e-05 , len = +3.84449288127440992e-04 
 374        361       1342        569    2       1341       1342 +8.06730124211712418e-01  +nan                        # rad = +9.07490956422436583e-05 , len = +7.02592413741242260e-04 
 375        363       1301       1461    2       1301       1302 +9.40529281218880020e-01  +nan                        # rad = +1.11152907459477918e-04 , len = +3.77843109144100164e-04 
 376        363        364       1461    2 2147483645 2147483645 +5.51798182021855821e-01  +nan                        # rad = +6.52121879534655610e-05 , len = +8.13335217095647440e-04 
 377        365       1233       1403    2       1233       1234 +9.94171413157669770e-01  +nan                        # rad = +2.15543288953421824e-04 , len = +1.45391115767497372e-04 
 378        365        366       1403    2 2147483645 2147483645 +2.59049990919250128e-01  +nan                        # rad = +5.61638428817243411e-05 , len = +8.69084906174327418e-04 
 379        367        772       1097    2        779        780 +9.78964822675406188e-01  +nan                        # rad = +1.17339992003855873e-04 , len = +2.32512233479166785e-04 
 380        367        368       1097    2 2147483645 2147483645 +3.95336259167680726e-01  +nan                        # rad = +4.73855162260013052e-05 , len = +3.24861008792409203e-04 
 381        369        222        154    2        237        238 +9.43542587725665349e-01  +nan                        # rad = +1.54365805496925782e-04 , len = +2.05780509999529368e-04 
 382        369       1123        154    2       1125       1126 +5.42872069593564821e-01  +nan                        # rad = +8.88151583137219232e-05 , len = +7.99915768509849184e-04 
 383        371        349       1145    2        361        362 +9.69522196368738487e-01  +nan                        # rad = +1.38761952751969599e-04 , len = +7.16074293443412393e-04 
 384        371        372       1145    2 2147483645 2147483645 +4.45930438984109834e-01  +nan                        # rad = +6.38233747888779403e-05 , len = +9.13039000285047306e-04 
 385        373        178        821    2 2147483645 2147483645 +8.54521420765735673e-01  +nan                        # rad = +6.04489960731165608e-05 , len = +1.07403616649043472e-03 
 386        373        374        821    2 2147483645 2147483645 +7.21779675217123384e-01  +nan                        # rad = +5.10588215726150998e-05 , len = +5.56667980903244536e-04 
 387        375        743       1093    2        751        752 +9.88003982504166656e-01  +nan                        # rad = +2.32270706595224033e-04 , len = +2.65901874644426846e-04 
 388        375       1285       1093    2       1285       1286 +3.23032101365236468e-01  +nan                        # rad = +7.59418947349507040e-05 , len = +9.31663701539881201e-04 
 389        377       1093         96    2       1095       1096 +7.02170944497662042e-01  +nan                        # rad = +7.32854291325448480e-05 , len = +5.30461233533630885e-04 
 390        377        768         96    2        775        776 +8.67923352923581026e-01  +nan                        # rad = +9.05849720379217236e-05 , len = +3.36362151468367460e-04 
 391        379        285        301    2        299        300 +9.85688916766216616e-01  +nan                        # rad = +1.46461458827983358e-04 , len = +6.80194864525390715e-05 
 392        379        380        301    2 2147483645 2147483645 +3.48488061505293656e-01  +nan                        # rad = +5.17811137003043777e-05 , len = +9.08164560563238881e-04 
 393        381        424         32    2        435        436 +9.24420007986874737e-01  +nan                        # rad = +1.79082631305162556e-04 , len = +8.95935715375618274e-04 
 394        381       1418         32    2       1417       1418 +5.86824848822341316e-01  +nan                        # rad = +1.13682240901747335e-04 , len = +1.95676198276502301e-04 
 395        383       1444        917    2       1443       1444 +8.30045514060645084e-01  +nan                        # rad = +9.92939175064315070e-05 , len = +5.29748779380131637e-04 
 396        383        635        917    2        645        646 +7.53682001459020534e-01  +nan                        # rad = +9.01589578056396644e-05 , len = +7.43546808132279614e-04 
 397        385        169         76    2        185        186 +9.91358554563710914e-01  +nan                        # rad = +1.64308616368721172e-04 , len = +5.50105323024234049e-04 
 398        385        386         76    2 2147483645 2147483645 +2.95109440836026415e-01  +nan                        # rad = +4.89116916154056113e-05 , len = +7.09478056347426873e-04 
 399        387        106        259    2        125        126 +9.98176507234778909e-01  +nan                        # rad = +3.38562782393579383e-04 , len = +8.13799689371726376e-05 
 400        387        388        259    2 2147483645 2147483645 +1.61480564177481856e-01  +nan                        # rad = +5.47711839681216825e-05 , len = +1.75846427598730587e-03 
 401        389        226        525    2 2147483645 2147483645 +7.64225444155988365e-01  +nan                        # rad = +5.92309071301785233e-05 , len = +8.44749891627535367e-04 
 402        389        390        525    2 2147483645 2147483645 +8.21135333423638536e-01  +nan                        # rad = +6.36416793594696495e-05 , len = +1.11795881927924000e-03 
 403        391        328        297    2        341        342 +9.46223460777413594e-01  +nan                        # rad = +1.72165223443990526e-04 , len = +2.37412098447287970e-04 
 404        391        494        297    2        505        506 +5.34625919997881338e-01  +nan                        # rad = +9.72751097291132803e-05 , len = +8.98157553760850448e-04 
 405        393        232       1541    2 2147483645 2147483645 +8.12657772803210943e-01  +nan                        # rad = +7.38132074743371960e-05 , len = +1.03036616490262021e-03 
 406        393        394       1541    2 2147483645 2147483645 +7.73791677699379621e-01  +nan                        # rad = +7.02830238747629703e-05 , len = +8.50341688880876505e-04 
 407        395        290        579    2 2147483645 2147483645 +5.42963956331859454e-01  +nan                        # rad = +7.35644390262858006e-05 , len = +9.97424900524769347e-04 
 408        395       1184        579    2       1185       1186 +9.43512164004816412e-01  +nan                        # rad = +1.27833426602388554e-04 , len = +5.02829993249408061e-04 
 409        397        378        775    2 2147483645 2147483645 +7.29082593803946799e-01  +nan                        # rad = +5.69363663200113713e-05 , len = +7.52056402856033875e-04 
 410        397        398        775    2 2147483645 2147483645 +8.49225506690597931e-01  +nan                        # rad = +6.63187064787273777e-05 , len = +1.36312489295281353e-03 
 411        399       1202        607    2       1203       1204 +8.90162749998718361e-01  +nan                        # rad = +7.75574925114986825e-05 , len = +3.30278681952213163e-04 
 412        399        400        607    2 2147483645 2147483645 +6.65425274135067135e-01  +nan                        # rad = +5.79767191064406356e-05 , len = +7.72134287254279883e-04 
 413        402        649       1197    2        659        660 +9.89958804717616103e-01  +nan                        # rad = +2.53931148908459394e-04 , len = +4.08761923624505977e-04 
 414        402        526       1197    2        537        538 +3.10107910571631062e-01  +nan                        # rad = +7.95447827139819489e-05 , len = +4.54634205098456323e-04 
 415        404         37       1149    2 2147483645 2147483645 +6.68569575566339447e-01  +nan                        # rad = +6.52895535304736724e-05 , len = +9.71852521846567740e-04 
 416        404       1592       1149    2       1591       1592 +8.88393872538113305e-01  +nan                        # rad = +8.67566240179091033e-05 , len = +4.18077892745860895e-04 
 417        406       1313        631    2       1313       1314 +6.34181023110750863e-01  +nan                        # rad = +9.34038875158593751e-05 , len = +4.01920901255398871e-04 
 418        406       1188        631    2       1189       1190 +9.06513059083280281e-01  +nan                        # rad = +1.33513682555407465e-04 , len = +3.09738744469398178e-04 
 419        408        275       1507    2        289        290 +9.77156142906651093e-01  +nan                        # rad = +2.37408908550329630e-04 , len = +2.24846263539739465e-04 
 420        408       1394       1507    2       1393       1394 +4.06110283198411193e-01  +nan                        # rad = +9.86681604420007338e-05 , len = +1.64978448466856619e-03 
 421        410        260        274    2 2147483645 2147483645 +6.85941272189962370e-01  +nan                        # rad = +4.48128052543284789e-05 , len = +5.48414240554234299e-04 
 422        410        411        274    2 2147483645 2147483645 +8.78180662781343546e-01  +nan                        # rad = +5.73718780526140531e-05 , len = +1.42983932160994898e-03 
 423        412        187        109    2        203        204 +8.14286685475260730e-01  +nan                        # rad = +1.57815502086439190e-04 , len = +4.07444618750688948e-04 
 424        412        413        109    2 2147483645 2147483645 +2.63009722520344713e-01  +nan                        # rad = +5.09734619926121026e-05 , len = +8.76919353247821603e-04 
 425        414        311       1179    2 2147483645 2147483645 +8.09673254136520915e-01  +nan                        # rad = +7.22245981454275077e-05 , len = +1.16538525577529364e-03 
 426        414        415       1179    2 2147483645 2147483645 +7.77057660381898163e-01  +nan                        # rad = +6.93152169349609308e-05 , len = +9.92195937598440913e-04 
 427        416         53        217    2         77         78 +9.92949589048772507e-01  +nan                        # rad = +2.03476878572791140e-04 , len = +3.97082629617546404e-04 
 428        416        417        217    2 2147483645 2147483645 +2.75903183301456911e-01  +nan                        # rad = +5.65385384571819792e-05 , len = +8.86022078253633698e-04 
 429        418       1540       1063    2       1539       1540 +9.59529098994700624e-01  +nan                        # rad = +1.13392491300977536e-04 , len = +6.58765002569810642e-04 
 430        418        419       1063    2 2147483645 2147483645 +4.88490856674258733e-01  +nan                        # rad = +5.77274782745790103e-05 , len = +6.98261475125363249e-04 
 431        420       1514        485    2       1513       1514 +9.99343862794986659e-01  +nan                        # rad = +4.08068245987513924e-04 , len = +2.73261516876957642e-04 
 432        420        421        485    2 2147483645 2147483645 +1.25297857139588548e-01  +nan                        # rad = +5.11636471613927712e-05 , len = +1.07251118298431428e-03 
 433        422        991        165    2        995        996 +5.70720646193953796e-01  +nan                        # rad = +8.67269089477748853e-05 , len = +4.21212214025650953e-04 
 434        422        820        165    2        827        828 +7.64195963937231326e-01  +nan                        # rad = +1.16127485880575582e-04 , len = +4.64501459914911036e-04 
 435        424        113        393    2        131        132 +9.68461814195750170e-01  +nan                        # rad = +1.73434690004746408e-04 , len = +1.39503825944794650e-04 
 436        424       1037        393    2       1041       1042 +4.14773253488844917e-01  +nan                        # rad = +7.42786856297855539e-05 , len = +6.42540689459786501e-04 
 437        426        682        205    2        691        692 +9.80264973177537247e-01  +nan                        # rad = +1.44447368763684053e-04 , len = +1.61465954668218678e-04 
 438        426        427        205    2 2147483645 2147483645 +3.38088559833441771e-01  +nan                        # rad = +4.98191858459878488e-05 , len = +7.00977558912894028e-04 
 439        428        251        271    2        265        266 +9.89972126172503297e-01  +nan                        # rad = +1.97042937042832760e-04 , len = +4.62410352091016837e-04 
 440        428        429        271    2 2147483645 2147483645 +3.09972092900450746e-01  +nan                        # rad = +6.16964962665785043e-05 , len = +1.54630706524475688e-03 
 441        430       1249       1267    2       1249       1250 +9.55899164088115372e-01  +nan                        # rad = +1.01975708412076327e-04 , len = +1.57736230221544122e-04 
 442        430        431       1267    2 2147483645 2147483645 +5.02062979920531061e-01  +nan                        # rad = +5.35602812182757869e-05 , len = +5.53983158871660915e-04 
 443        432        314          6    2        327        328 +7.84766487553499648e-01  +nan                        # rad = +8.00559338845082096e-05 , len = +3.50757031987657087e-04 
 444        432        538          6    2        549        550 +7.72613524895985115e-01  +nan                        # rad = +7.88161806707287428e-05 , len = +5.51331871337766653e-04 
 445        434        840       1115    2        847        848 +9.59222348343289344e-01  +nan                        # rad = +2.01709678984556435e-04 , len = +3.07690233706475725e-04 
 446        434        948       1115    2        953        954 +4.89671180354284363e-01  +nan                        # rad = +1.02970303775598560e-04 , len = +4.50571452357008493e-04 
 447        436        329       1543    2 2147483645 2147483645 +6.46280671168190768e-01  +nan                        # rad = +7.98805871064264236e-05 , len = +1.32492562976329080e-03 
 448        436       1311       1543    2       1311       1312 +9.00436958847372293e-01  +nan                        # rad = +1.11294420727514712e-04 , len = +1.11114489545530160e-03 
 449        438        622        343    2        633        634 +9.53637684379200934e-01  +nan                        # rad = +1.49229902999387847e-04 , len = +1.34454682170575586e-04 
 450        438        439        343    2 2147483645 2147483645 +5.10111737757308670e-01  +nan                        # rad = +7.98247871191536964e-05 , len = +1.52448790427730098e-03 
 451        440        121        105    2        139        140 +9.87835467446947946e-01  +nan                        # rad = +1.34105371368196914e-04 , len = +2.46130268113665658e-04 
 452        440        441        105    2 2147483645 2147483645 +3.30350011734048710e-01  +nan                        # rad = +4.48472569218234286e-05 , len = +2.50286082299704820e-04 
 453        442        246        977    2 2147483645 2147483645 +4.51092017106655085e-01  +nan                        # rad = +5.14952336302481033e-05 , len = +9.94470204833874374e-04 
 454        442       1422        977    2       1421       1422 +9.68416301351761044e-01  +nan                        # rad = +1.10551332762022316e-04 , len = +5.17640191589569714e-04 
 455        444        156        677    2        173        174 +8.62994741715688685e-01  +nan                        # rad = +1.32053241496600797e-04 , len = +4.77805835029901490e-04 
 456        444       1277        677    2       1277       1278 +7.09579928429492357e-01  +nan                        # rad = +1.08578100329735774e-04 , len = +5.66872313672411019e-04 
 457        446        686       1365    2        695        696 +9.97394106222750043e-01  +nan                        # rad = +2.51123491404838873e-04 , len = +3.44712013224163520e-04 
 458        446        447       1365    2 2147483645 2147483645 +1.98296591353448876e-01  +nan                        # rad = +4.99270369091547197e-05 , len = +6.23768234312396873e-04 
 459        448          6         13    2          6         12 +9.95549109465106774e-01  +nan                        # rad = +2.28933732136878723e-04 , len = +1.77879480211930749e-04 
 460        448        449         13    2 2147483645 2147483645 +2.36888827841021388e-01  +nan                        # rad = +5.44743026170888860e-05 , len = +9.78116681880707292e-04 
 461        450        172       1069    2 2147483645 2147483645 +5.30747034920831529e-01  +nan                        # rad = +6.27538186612665717e-05 , len = +6.18104929747562972e-04 
 462        450       1528       1069    2       1527       1528 +9.47451186561015568e-01  +nan                        # rad = +1.12023574395889991e-04 , len = +4.47524549734105060e-04 
 463        452        462        671    2        473        474 +9.83618062671343107e-01  +nan                        # rad = +1.19719382260848419e-04 , len = +3.16177132780623633e-04 
 464        452        453        671    2 2147483645 2147483645 +3.64293007543868119e-01  +nan                        # rad = +4.43392974165734556e-05 , len = +6.77499266305401911e-04 
 465        454        814        194    2        821        822 +7.30804992257784947e-01  +nan                        # rad = +7.77286627141803927e-05 , len = +2.17194890939789481e-04 
 466        454        643        194    2        653        654 +8.47951069255448164e-01  +nan                        # rad = +9.01883585341411352e-05 , len = +7.15125928168034667e-04 
 467        456        618       1409    2        629        630 +9.21373419314300390e-01  +nan                        # rad = +1.06230240882400389e-04 , len = +5.58437204329809969e-04 
 468        456       1141       1409    2       1143       1144 +6.01679926238035012e-01  +nan                        # rad = +6.93710087121235082e-05 , len = +1.78963072605747966e-04 
 469        458        357        365    2        369        370 +9.84634402342081105e-01  +nan                        # rad = +1.58321348853815631e-04 , len = +1.97002095974373165e-04 
 470        458        459        365    2 2147483645 2147483645 +3.56719466288306086e-01  +nan                        # rad = +5.73576415071843621e-05 , len = +6.45605607566167240e-04 
 471        460         60        325    2         83         84 +9.96113488316525464e-01  +nan                        # rad = +3.32657415737256832e-04 , len = +4.24550134857003432e-04 
 472        460        578        325    2        589        590 +2.26463083398773940e-01  +nan                        # rad = +7.56285553472885430e-05 , len = +5.13477178677397561e-04 
 473        462        468        463    2        479        480 +7.45467204801382621e-01  +nan                        # rad = +8.92468732545429150e-05 , len = +1.71461452286340708e-04 
 474        462       1247        463    2       1247       1248 +8.36691424133399919e-01  +nan                        # rad = +1.00168180440200156e-04 , len = +3.37930978467634727e-04 
 475        464        963       1351    2        967        968 +7.20978935657719533e-01  +nan                        # rad = +9.91685640454834799e-05 , len = +1.42680232058234807e-04 
 476        464       1011       1351    2       1015       1016 +8.55091693991218316e-01  +nan                        # rad = +1.17615385452240904e-04 , len = +5.04698244506258703e-04 
 477        466        334        859    2        347        348 +9.44136277191848783e-01  +nan                        # rad = +1.28019223791170215e-04 , len = +4.83327676272957694e-04 
 478        466       1051        859    2       1055       1056 +5.41071533584126629e-01  +nan                        # rad = +7.33660589242063501e-05 , len = +6.74962282358159728e-04 
 479        468        962        473    2 2147483645 2147483645 +6.66067774716733951e-01  +nan                        # rad = +5.94444662690797856e-05 , len = +4.93635109766281865e-04 
 480        468        469        473    2 2147483645 2147483645 +6.12130293073197884e-01  +nan                        # rad = +5.46307146811698797e-05 , len = +1.26373848965702427e-03 
 481        470        857        879    2        863        864 +8.08645676163060267e-01  +nan                        # rad = +1.05888417502481263e-04 , len = +2.85936316470540889e-04 
 482        470        887        879    2        893        894 +7.78170300942284565e-01  +nan                        # rad = +1.01897807832453753e-04 , len = +3.93056495198550052e-04 
 483        472       1221        909    2       1221       1222 +9.51173913599423271e-01  +nan                        # rad = +1.10068936929423426e-04 , len = +1.65431145265476631e-04 
 484        472        473        909    2 2147483645 2147483645 +5.18559499169073956e-01  +nan                        # rad = +6.00072100297650675e-05 , len = +8.20544770448698420e-04 
 485        474        420        117    2        431        432 +9.99311564765053006e-01  +nan                        # rad = +4.08336170541158698e-04 , len = +2.74598103678258770e-04 
 486        474        475        117    2 2147483645 2147483645 +1.27319554085330272e-01  +nan                        # rad = +5.20249949898606535e-05 , len = +1.16204113288556664e-03 
 487        476        782        290    2        789        790 +7.24322682644400917e-01  +nan                        # rad = +1.01394079342874757e-04 , len = +2.34219180926320422e-04 
 488        476        647        290    2        657        658 +8.52696819823370866e-01  +nan                        # rad = +1.19364491926361182e-04 , len = +8.26176979457575781e-04 
 489        478       1091       1235    2       1093       1094 +9.83317296656491258e-01  +nan                        # rad = +2.36685323059452658e-04 , len = +2.12400263682368027e-04 
 490        478       1590       1235    2       1589       1590 +3.66471982244922168e-01  +nan                        # rad = +8.82101228207911190e-05 , len = +4.65647130225651303e-04 
 491        480        195        210    2 2147483645 2147483645 +6.45512123952394989e-01  +nan                        # rad = +4.50649493938147248e-05 , len = +6.69446714085437239e-04 
 492        480       1474        210    2       1473       1474 +9.00832233596157050e-01  +nan                        # rad = +6.28895376445660074e-05 , len = +3.99075754095567820e-04 
 493        482       1506        145    2       1505       1506 +9.46642880233119377e-01  +nan                        # rad = +1.45718149026623673e-04 , len = +2.52688763631270946e-04 
 494        482        633        145    2        643        644 +5.33308272404934058e-01  +nan                        # rad = +8.20929369862221579e-05 , len = +3.87781800990069701e-04 
 495        484        298       1367    2        311        312 +9.69684054296848785e-01  +nan                        # rad = +1.28784638734045234e-04 , len = +6.47442064050150084e-04 
 496        484        485       1367    2 2147483645 2147483645 +4.45163899541514918e-01  +nan                        # rad = +5.91226304339560911e-05 , len = +1.34520097256493349e-03 
 497        486        790        302    2        797        798 +9.51122397124702146e-01  +nan                        # rad = +1.50419612479636640e-04 , len = +3.07483164090017883e-04 
 498        486        983        302    2        987        988 +5.18732759919080411e-01  +nan                        # rad = +8.20373707562794516e-05 , len = +8.95915050187558377e-04 
 499        488        382       1127    2 2147483645 2147483645 +7.57094143477906267e-01  +nan                        # rad = +6.82431212223576493e-05 , len = +1.31072109673974571e-03 
 500        488        854       1127    2        861        862 +8.27209889275881460e-01  +nan                        # rad = +7.45632299978746791e-05 , len = +2.51368750811466841e-04 
 501        490        103         61    2        123        124 +9.69086737673449328e-01  +nan                        # rad = +1.26534267817778078e-04 , len = +5.29349888184920824e-04 
 502        490        491         61    2 2147483645 2147483645 +4.04971516390022490e-01  +nan                        # rad = +5.28773868441216523e-05 , len = +5.62112891720815814e-04 
 503        492        889        364    2        895        896 +9.05783324500290643e-01  +nan                        # rad = +9.34840564902524187e-05 , len = +4.01512038436375421e-04 
 504        492        493        364    2 2147483645 2147483645 +6.35667367525320381e-01  +nan                        # rad = +6.56059374106175063e-05 , len = +6.52294063227442798e-04 
 505        494        392        404    2 2147483645 2147483645 +7.25728397798650504e-01  +nan                        # rad = +7.05953095293973364e-05 , len = +9.39742831422571553e-04 
 506        494        495        404    2 2147483645 2147483645 +8.51679322862350263e-01  +nan                        # rad = +8.28471995854520080e-05 , len = +1.75960357064041664e-03 
 507        496        118       1529    2 2147483645 2147483645 +8.21752311168134852e-01  +nan                        # rad = +8.28730588129161707e-05 , len = +1.67339353199788261e-03 
 508        496        497       1529    2 2147483645 2147483645 +7.63511954314517460e-01  +nan                        # rad = +7.69995657259858046e-05 , len = +1.25417440939060805e-03 
 509        498        935        352    2        941        942 +9.90970726650494238e-01  +nan                        # rad = +1.79727576395589646e-04 , len = +1.12803635295899001e-04 
 510        498        499        352    2 2147483645 2147483645 +2.99421004947402480e-01  +nan                        # rad = +5.43045420958315422e-05 , len = +4.73415105270447937e-04 
 511        500        220         62    2        235        236 +9.88575443652286667e-01  +nan                        # rad = +1.97177979576025072e-04 , len = +3.39882168402794052e-04 
 512        500        501         62    2 2147483645 2147483645 +3.23591056478753580e-01  +nan                        # rad = +6.45423989995388866e-05 , len = +1.39226315188851124e-03 
 513        502        950       1547    2        955        956 +9.26552057337379553e-01  +nan                        # rad = +8.22953735913649944e-05 , len = +7.12965637950144725e-04 
 514        502        503       1547    2 2147483645 2147483645 +5.89211096748949448e-01  +nan                        # rad = +5.23331063237568212e-05 , len = +6.18216315690548130e-04 
 515        504        407       1389    2 2147483645 2147483645 +8.32984017042207592e-01  +nan                        # rad = +8.16833819073530020e-05 , len = +1.20487553945445940e-03 
 516        504        505       1389    2 2147483645 2147483645 +7.50088128048588154e-01  +nan                        # rad = +7.35545145813521053e-05 , len = +7.98613384899490852e-04 
 517        506        241        765    2        255        256 +9.06160844078463534e-01  +nan                        # rad = +1.59569396526858742e-04 , len = +3.67807031586358797e-04 
 518        506        735        765    2        743        744 +6.34899592571933402e-01  +nan                        # rad = +1.11801944990109827e-04 , len = +5.53593544796335442e-04 
 519        508        248        262    2 2147483645 2147483645 +6.28888514882127381e-01  +nan                        # rad = +6.54188559054397467e-05 , len = +1.16892854524455964e-03 
 520        508        532        262    2        543        544 +9.09074497523083891e-01  +nan                        # rad = +9.45646361055253883e-05 , len = +4.72475232973758156e-04 
 521        510         56        223    2 2147483645 2147483645 +4.58772912862411952e-01  +nan                        # rad = +5.08930425264228625e-05 , len = +4.98801129874194837e-04 
 522        510       1330        223    2       1329       1330 +9.66718239137965396e-01  +nan                        # rad = +1.07240926994903334e-04 , len = +5.28088492913286918e-04 
 523        512        216        187    2        231        232 +9.82275690827224990e-01  +nan                        # rad = +1.61400070717900062e-04 , len = +3.95729046570870741e-04 
 524        512        513        187    2 2147483645 2147483645 +3.73815026261365146e-01  +nan                        # rad = +6.14224420266247577e-05 , len = +6.77947342816624405e-04 
 525        514        389         52    2        401        402 +8.81676752567448263e-01  +nan                        # rad = +7.75044950192586249e-05 , len = +3.34419457407903028e-04 
 526        514        515         52    2 2147483645 2147483645 +6.16500918426487465e-01  +nan                        # rad = +5.41940027594169590e-05 , len = +7.63606734800666284e-04 
 527        516       1149        329    2       1151       1152 +8.41057344448821742e-01  +nan                        # rad = +1.08791625374685911e-04 , len = +3.86666468383394597e-04 
 528        516        517        329    2 2147483645 2147483645 +7.39897109377280260e-01  +nan                        # rad = +9.57064457857358076e-05 , len = +1.54294266537921988e-03 
 529        518        192       1401    2        207        208 +9.41036657218542016e-01  +nan                        # rad = +1.82386350147220150e-04 , len = +7.43981315370541426e-04 
 530        518       1438       1401    2       1437       1438 +5.50319370871708680e-01  +nan                        # rad = +1.06659757299226756e-04 , len = +2.19652191175981516e-04 
 531        520       1289        889    2       1289       1290 +9.36834371155862100e-01  +nan                        # rad = +1.22944044908772441e-04 , len = +4.66862402461629957e-04 
 532        520        521        889    2 2147483645 2147483645 +5.62289964961479427e-01  +nan                        # rad = +7.37912749920604393e-05 , len = +7.25786152304368952e-04 
 533        522        230        244    2 2147483645 2147483645 +8.25525257882066432e-01  +nan                        # rad = +5.17766288906008033e-05 , len = +7.28953251223169070e-04 
 534        522        523        244    2 2147483645 2147483645 +7.59095866812365294e-01  +nan                        # rad = +4.76102028533542922e-05 , len = +5.26769462197174045e-04 
 535        524       1354       1587    2       1353       1354 +8.61322981134161725e-01  +nan                        # rad = +7.29511449611307727e-05 , len = +4.47519448817836638e-04 
 536        524        525       1587    2 2147483645 2147483645 +7.12039399557662045e-01  +nan                        # rad = +6.03073302267742131e-05 , len = +1.39220332028383901e-03 
 537        526        403        414    2 2147483645 2147483645 +7.56467979110527877e-01  +nan                        # rad = +6.01730810284319920e-05 , len = +6.91866455305070629e-04 
 538        526        527        414    2 2147483645 2147483645 +8.27733637429409974e-01  +nan                        # rad = +6.58418923343763479e-05 , len = +9.82879671846734583e-04 
 539        528        243        143    2        257        258 +8.14379416913696197e-01  +nan                        # rad = +1.27238958482917252e-04 , len = +8.14757488463119066e-04 
 540        528        802        143    2        809        810 +7.64580053979611596e-01  +nan                        # rad = +1.19458286548870522e-04 , len = +2.77485678988478347e-04 
 541        530       1326       1407    2       1325       1326 +9.03976413463930872e-01  +nan                        # rad = +1.23406486382551236e-04 , len = +5.97650998916955296e-05 
 542        530        531       1407    2 2147483645 2147483645 +6.39307976257061261e-01  +nan                        # rad = +8.72752318436142467e-05 , len = +1.99120853686074071e-03 
 543        532        760        520    2        767        768 +9.42382018306173852e-01  +nan                        # rad = +8.91160126335138964e-05 , len = +4.33118027511056715e-04 
 544        532        533        520    2 2147483645 2147483645 +5.46351310053250439e-01  +nan                        # rad = +5.16655128209627179e-05 , len = +3.33404689383031056e-04 
 545        534        153        351    2 2147483645 2147483645 +7.35875541740671824e-01  +nan                        # rad = +6.44295601255825561e-05 , len = +6.69550968315040223e-04 
 546        534        535        351    2 2147483645 2147483645 +8.44141473847372370e-01  +nan                        # rad = +7.39087804373769937e-05 , len = +1.14509869551871054e-03 
 547        536         91         45    2        111        112 +9.71085314207476791e-01  +nan                        # rad = +1.67327532506315592e-04 , len = +1.31673820025588351e-04 
 548        536        810         45    2        817        818 +4.38403398430915303e-01  +nan                        # rad = +7.55412092311336808e-05 , len = +5.14529815814010645e-04 
 549        538        433        444    2 2147483645 2147483645 +7.52986151661376835e-01  +nan                        # rad = +5.93474925718998327e-05 , len = +7.68803405609768190e-04 
 550        538        539        444    2 2147483645 2147483645 +8.30618293334574376e-01  +nan                        # rad = +6.54661614758701911e-05 , len = +1.12703111388067520e-03 
 551        540        674        224    2        683        684 +9.42232017122947574e-01  +nan                        # rad = +1.35487798634482520e-04 , len = +1.35225180807709510e-04 
 552        540       1562        224    2       1561       1562 +5.46797152288614252e-01  +nan                        # rad = +7.86264328921878238e-05 , len = +5.91769127949501382e-04 
 553        542       1235        875    2       1235       1236 +9.96240096890985360e-01  +nan                        # rad = +2.41288020196616662e-04 , len = +6.34131948682281458e-05 
 554        542        543        875    2 2147483645 2147483645 +2.23986233383745043e-01  +nan                        # rad = +5.42491664139223306e-05 , len = +1.19723786769211659e-03 
 555        544        186        202    2 2147483645 2147483645 +7.04840423070201783e-01  +nan                        # rad = +4.73241435105875650e-05 , len = +6.49835132386236496e-04 
 556        544       1045        202    2       1049       1050 +8.66165918530249601e-01  +nan                        # rad = +5.81558022083287853e-05 , len = +8.65670172109191181e-05 
 557        546        142        128    2        159        160 +9.63847576300181363e-01  +nan                        # rad = +1.10291417930033630e-04 , len = +4.89233284560239572e-04 
 558        546        547        128    2 2147483645 2147483645 +4.71144831020460786e-01  +nan                        # rad = +5.39122914674106671e-05 , len = +9.92974689247342343e-04 
 559        548        102       1585    2 2147483645 2147483645 +8.53542915534245328e-01  +nan                        # rad = +6.15622693130968388e-05 , len = +8.78719231880417131e-04 
 560        548        549       1585    2 2147483645 2147483645 +7.23147025820047862e-01  +nan                        # rad = +5.21573914401643625e-05 , len = +4.61116937788037459e-04 
 561        550         57          2    2 2147483645 2147483645 +7.45205481010787540e-01  +nan                        # rad = +4.92054369065365443e-05 , len = +2.72938246294717498e-04 
 562        550        551          2    2 2147483645 2147483645 +7.21021023430578833e-01  +nan                        # rad = +4.76085527827541297e-05 , len = +8.32250897293966650e-04 
 563        552        670        753    2        679        680 +9.81990029466872527e-01  +nan                        # rad = +2.31264316515782022e-04 , len = +3.37722099970800074e-04 
 564        552        867        753    2        873        874 +3.75776586051123296e-01  +nan                        # rad = +8.84975536695901184e-05 , len = +1.28806426940845454e-03 
 565        554        188       1013    2 2147483645 2147483645 +6.61806934891294385e-01  +nan                        # rad = +6.54788266458351700e-05 , len = +8.45066704426724637e-04 
 566        554       1378       1013    2       1377       1378 +8.92169192962753654e-01  +nan                        # rad = +8.82707461117166468e-05 , len = +5.86502891882157351e-04 
 567        556        180       1459    2 2147483645 2147483645 +6.54881494546717735e-01  +nan                        # rad = +6.28417430610442849e-05 , len = +9.44882868860124226e-04 
 568        556       1063       1459    2       1067       1068 +8.95924420813066558e-01  +nan                        # rad = +8.59719700795931322e-05 , len = +5.76501415699726691e-04 
 569        558        361        149    2        373        374 +9.57439624136330769e-01  +nan                        # rad = +1.12490029712127278e-04 , len = +1.74677298369536118e-04 
 570        558        559        149    2 2147483645 2147483645 +4.96406318198913898e-01  +nan                        # rad = +5.83230107421711335e-05 , len = +5.88293280999993605e-04 
 571        560       1164        925    2       1165       1166 +9.05760669093805704e-01  +nan                        # rad = +7.62085179850991216e-05 , len = +5.21161025651247964e-04 
 572        560        561        925    2 2147483645 2147483645 +6.35713363346773863e-01  +nan                        # rad = +5.34873890389283692e-05 , len = +7.38771087613191487e-04 
 573        562       1386        175    2       1385       1386 +9.94568173013643753e-01  +nan                        # rad = +1.82353886374749972e-04 , len = +2.19407686670569440e-04 
 574        562        563        175    2 2147483645 2147483645 +2.53066899931916500e-01  +nan                        # rad = +4.63997682286198049e-05 , len = +5.89404807636693061e-04 
 575        564       1021        239    2       1025       1026 +6.78158280983625739e-01  +nan                        # rad = +7.35848228431134352e-05 , len = +2.57944017159821275e-04 
 576        564       1526        239    2       1525       1526 +8.82850569985558331e-01  +nan                        # rad = +9.57953395409435793e-05 , len = +6.55407999117835335e-04 
 577        566       1398       1201    2       1397       1398 +9.96741894185290578e-01  +nan                        # rad = +3.67947551753832868e-04 , len = +1.70908512645280932e-04 
 578        566        709       1201    2        717        718 +2.13578188170056582e-01  +nan                        # rad = +7.88424484850468177e-05 , len = +3.62895095795221976e-04 
 579        568        395        304    2        407        408 +9.11000211319217934e-01  +nan                        # rad = +1.35486781706966908e-04 , len = +4.80063463893521769e-04 
 580        568        842        304    2        849        850 +6.24829985000925903e-01  +nan                        # rad = +9.29266565802409119e-05 , len = +5.69833694413455290e-04 
 581        570       1121        195    2       1123       1124 +9.96653899845266533e-01  +nan                        # rad = +2.67029242855253872e-04 , len = +2.36425998906207574e-04 
 582        570        571        195    2 2147483645 2147483645 +2.15477566653571151e-01  +nan                        # rad = +5.77319884914198077e-05 , len = +1.01271871959596519e-03 
 583        572        836        961    2        843        844 +9.54004197821550104e-01  +nan                        # rad = +9.30307714974091252e-05 , len = +2.49478945749928159e-04 
 584        572        573        961    2 2147483645 2147483645 +5.08827080825654310e-01  +nan                        # rad = +4.96188339590929568e-05 , len = +4.73076669742483378e-04 
 585        574        120        341    2 2147483645 2147483645 +6.53801584735247521e-01  +nan                        # rad = +5.43264146331327272e-05 , len = +4.32201653358349578e-04 
 586        574        575        341    2 2147483645 2147483645 +8.96500092401104176e-01  +nan                        # rad = +7.44929912614793980e-05 , len = +1.48083895215783256e-03 
 587        576       1231        623    2       1231       1232 +8.90190741978971078e-01  +nan                        # rad = +8.78942710615668104e-05 , len = +5.87277511128638310e-04 
 588        576        577        623    2 2147483645 2147483645 +6.65375176153793491e-01  +nan                        # rad = +6.56967808500089225e-05 , len = +9.37718020628053339e-04 
 589        578        461        472    2 2147483645 2147483645 +6.77901761931600122e-01  +nan                        # rad = +5.12687309222684546e-05 , len = +5.49345429443741980e-04 
 590        578        579        472    2 2147483645 2147483645 +8.83001845508088579e-01  +nan                        # rad = +6.67801539447663797e-05 , len = +1.53577876433928220e-03 
 591        580        129        146    2 2147483645 2147483645 +8.83742470977955441e-01  +nan                        # rad = +6.42036147250848766e-05 , len = +8.60108217116708129e-04 
 592        580        581        146    2 2147483645 2147483645 +6.76641792522180152e-01  +nan                        # rad = +4.91578150656386836e-05 , len = +3.04548052219392356e-04 
 593        582        147        907    2 2147483645 2147483645 +7.69245371255412147e-01  +nan                        # rad = +6.56861435177830876e-05 , len = +7.50681294410924680e-04 
 594        582        583        907    2 2147483645 2147483645 +8.16734955909138138e-01  +nan                        # rad = +6.97412965154198109e-05 , len = +9.48513082282390649e-04 
 595        584       1196        100    2       1197       1198 +9.80723260009704556e-01  +nan                        # rad = +2.58908110453740577e-04 , len = +2.20364593068901057e-04 
 596        584        846        100    2        853        854 +3.84224796384509515e-01  +nan                        # rad = +1.01434237442683142e-04 , len = +4.48450129349128824e-04 
 597        586         28         55    2         51         52 +9.90935117229295059e-01  +nan                        # rad = +1.68052491517604310e-04 , len = +3.83405790253616471e-04 
 598        586        587         55    2 2147483645 2147483645 +2.60129969126329630e-01  +nan                        # rad = +4.41153902712701420e-05 , len = +6.21762959272846366e-04 
 599        588        331        344    2 2147483645 2147483645 +6.44741072245120228e-01  +nan                        # rad = +5.69031402314740435e-05 , len = +3.37729745826506448e-04 
 600        588        589        344    2 2147483645 2147483645 +9.01227504700864324e-01  +nan                        # rad = +7.95399537707098023e-05 , len = +1.24904204768901215e-03 
 601        590        203        218    2 2147483645 2147483645 +4.73207595719267848e-01  +nan                        # rad = +5.87739407536201473e-05 , len = +8.00731716501035425e-04 
 602        590        977        218    2        981        982 +9.63352280022910179e-01  +nan                        # rad = +1.19651523650777251e-04 , len = +4.67137946083931476e-04 
 603        592         70       1563    2 2147483645 2147483645 +7.00828221094023429e-01  +nan                        # rad = +6.76326234079146653e-05 , len = +7.21992985565297310e-04 
 604        592        593       1563    2 2147483645 2147483645 +8.68799627835599941e-01  +nan                        # rad = +8.38425112998672875e-05 , len = +1.67416292505255223e-03 
 605        594        319        787    2 2147483645 2147483645 +8.49881370277674075e-01  +nan                        # rad = +7.30041195966405550e-05 , len = +1.28665593078794546e-03 
 606        594        595        787    2 2147483645 2147483645 +7.28190988386348215e-01  +nan                        # rad = +6.25510146057020556e-05 , len = +7.03793713875312463e-04 
 607        596        399        347    2        411        412 +8.90472326402698799e-01  +nan                        # rad = +8.71273174614533869e-05 , len = +2.12292427275179803e-04 
 608        596        597        347    2 2147483645 2147483645 +6.64870621377385174e-01  +nan                        # rad = +6.50535586361885660e-05 , len = +1.41075330753294469e-03 
 609        598       1460       1317    2       1459       1460 +9.28836242351924635e-01  +nan                        # rad = +1.00443623775916228e-04 , len = +2.09749056584041964e-04 
 610        598        599       1317    2 2147483645 2147483645 +5.83493408183891504e-01  +nan                        # rad = +6.30985201642724250e-05 , len = +1.22045509700703593e-03 
 611        600        114        779    2 2147483645 2147483645 +8.08466019832939753e-01  +nan                        # rad = +6.59100522524306784e-05 , len = +7.59242105952019977e-04 
 612        600        601        779    2 2147483645 2147483645 +7.78364213104935532e-01  +nan                        # rad = +6.34560076721212631e-05 , len = +6.54652124440773149e-04 
 613        602        341        354    2 2147483645 2147483645 +5.36712931338459875e-01  +nan                        # rad = +5.50747198587922532e-05 , len = +1.02348636732775967e-03 
 614        602        741        354    2        749        750 +9.45554132929334989e-01  +nan                        # rad = +9.70279006554553854e-05 , len = +4.64875622749680501e-04 
 615        604        317        330    2 2147483645 2147483645 +5.63509707206110266e-01  +nan                        # rad = +6.62438745369534976e-05 , len = +5.01248796400861635e-04 
 616        604       1057        330    2       1061       1062 +9.36393807062148475e-01  +nan                        # rad = +1.10078589736728133e-04 , len = +1.62360561680795716e-04 
 617        606         44       1161    2 2147483645 2147483645 +7.54356414870863357e-01  +nan                        # rad = +7.64815563203015815e-05 , len = +8.73445158939183466e-04 
 618        606        607       1161    2 2147483645 2147483645 +8.29488612229372979e-01  +nan                        # rad = +8.40989468143249746e-05 , len = +1.26718591621988587e-03 
 619        608        354        635    2 2147483645 2147483645 +8.61107925666966256e-01  +nan                        # rad = +7.77031337645101272e-05 , len = +1.15038585560348831e-03 
 620        608        609        635    2 2147483645 2147483645 +7.12353865979514778e-01  +nan                        # rad = +6.42801280606022170e-05 , len = +5.48281868683868508e-04 
 621        610       1440         86    2       1439       1440 +9.80445460588555195e-01  +nan                        # rad = +1.75447227985322260e-04 , len = +6.68907761563294467e-04 
 622        610       1492         86    2       1491       1492 +3.86025724847682883e-01  +nan                        # rad = +6.90779304693751493e-05 , len = +3.02320273472980175e-04 
 623        612        576        348    2        587        588 +9.39328692132897825e-01  +nan                        # rad = +9.87364470519770324e-05 , len = +5.26688879371277276e-04 
 624        612        613        348    2 2147483645 2147483645 +5.55259984085551328e-01  +nan                        # rad = +5.83655098347490858e-05 , len = +7.96172655763687539e-04 
 625        614          5          5    2         24         55 +9.99313672953039522e-01  +nan                        # rad = +4.19877025740115367e-04 , len = +4.77160703582563920e-04 
 626        614        615          5    2 2147483645 2147483645 +1.27189547486985244e-01  +nan                        # rad = +5.34406466652799687e-05 , len = +1.42762895799222983e-03 
 627        616        268        282    2 2147483645 2147483645 +8.24260923457458605e-01  +nan                        # rad = +7.26561256485685933e-05 , len = +8.51574846415457921e-04 
 628        616        617        282    2 2147483645 2147483645 +7.60585954735924163e-01  +nan                        # rad = +6.70433683329668982e-05 , len = +6.22039696393971689e-04 
 629        618       1340        467    2       1339       1340 +9.00602971718043710e-01  +nan                        # rad = +9.56712706250134192e-05 , len = +1.12885686004748600e-04 
 630        618       1155        467    2       1157       1158 +6.45958191127908088e-01  +nan                        # rad = +6.86202942434772976e-05 , len = +3.57358937188213485e-04 
 631        620        406        296    2        417        418 +9.79061753012190006e-01  +nan                        # rad = +1.47282690765011587e-04 , len = +4.39097441428037516e-04 
 632        620        621        296    2 2147483645 2147483645 +3.94740929180931344e-01  +nan                        # rad = +5.93818582188294033e-05 , len = +7.61915366405009360e-04 
 633        622        322        449    2        335        336 +9.64292680857815721e-01  +nan                        # rad = +1.43901303227431598e-04 , len = +1.31862494813543552e-04 
 634        622        623        449    2 2147483645 2147483645 +4.69273733891436062e-01  +nan                        # rad = +7.00296737887796023e-05 , len = +8.72595708412029982e-04 
 635        624        608        366    2        619        620 +8.81453681219048879e-01  +nan                        # rad = +9.02362310790782979e-05 , len = +4.85316911984205724e-04 
 636        624        625        366    2 2147483645 2147483645 +6.80513759594441270e-01  +nan                        # rad = +6.96655969243109563e-05 , len = +1.10290914485633158e-03 
 637        626       1170        257    2       1171       1172 +9.17348041308412188e-01  +nan                        # rad = +1.09240868545060747e-04 , len = +2.33052945550580221e-04 
 638        626        627        257    2 2147483645 2147483645 +6.10935107391662346e-01  +nan                        # rad = +7.27521930072966928e-05 , len = +1.98267986818331451e-03 
 639        629        911        683    2        917        918 +9.61225241137955266e-01  +nan                        # rad = +1.22425323467278795e-04 , len = +1.24062018291651402e-04 
 640        629        630        683    2 2147483645 2147483645 +4.81844936663128776e-01  +nan                        # rad = +6.13696142250885307e-05 , len = +9.63109981602406641e-04 
 641        631         31        131    2 2147483645 2147483645 +7.83114043606813137e-01  +nan                        # rad = +1.14979192934440029e-04 , len = +5.15020007133199387e-03 
 642        631       1370        131    2       1369       1370 +6.65035671344045620e-01  +nan                        # rad = +9.76425660962142552e-05 , len = +2.64960316115472839e-04 
 643        633        483        494    2 2147483645 2147483645 +6.19449514824024550e-01  +nan                        # rad = +5.08524299865945550e-05 , len = +4.44010248828950879e-04 
 644        633        634        494    2 2147483645 2147483645 +9.13502684552364608e-01  +nan                        # rad = +7.49921183197020750e-05 , len = +2.01637709219662118e-03 
 645        635        384        396    2 2147483645 2147483645 +7.49774290872162963e-01  +nan                        # rad = +6.75988686544967476e-05 , len = +7.76033962083957939e-04 
 646        635        636        396    2 2147483645 2147483645 +8.33238314100469890e-01  +nan                        # rad = +7.51238980030265998e-05 , len = +1.17223495437304118e-03 
 647        637       1182       1037    2       1183       1184 +8.82339940554090818e-01  +nan                        # rad = +1.18002105530603651e-04 , len = +4.04025839535557252e-04 
 648        637       1186       1037    2       1187       1188 +6.79022082237054847e-01  +nan                        # rad = +9.08108448036815927e-05 , len = +7.50033190005883524e-04 
 649        639        345        941    2        357        358 +9.67252558365390258e-01  +nan                        # rad = +1.69645456459035533e-04 , len = +1.55077473475376737e-04 
 650        639        640        941    2 2147483645 2147483645 +4.56386717788758778e-01  +nan                        # rad = +8.00452088666042796e-05 , len = +2.00327199759855459e-03 
 651        641       1157       1551    2       1159       1160 +9.25613957185111302e-01  +nan                        # rad = +1.35807703251199322e-04 , len = +5.44355666842061985e-04 
 652        641        642       1551    2 2147483645 2147483645 +5.91519474587302585e-01  +nan                        # rad = +8.67887747893932298e-05 , len = +2.01087280766866104e-03 
 653        643       1025        466    2       1029       1030 +8.25834151224865476e-01  +nan                        # rad = +7.44806265204063338e-05 , len = +4.00645059840283862e-04 
 654        643        644        466    2 2147483645 2147483645 +7.58730231844214731e-01  +nan                        # rad = +6.84286341802580746e-05 , len = +1.77966843334277625e-03 
 655        645        309        863    2 2147483645 2147483645 +7.11221614615127673e-01  +nan                        # rad = +6.61769015130200220e-05 , len = +7.10720029009748460e-04 
 656        645        646        863    2 2147483645 2147483645 +8.61880853622236764e-01  +nan                        # rad = +8.01952629026627073e-05 , len = +1.50681638944863330e-03 
 657        647        477        488    2 2147483645 2147483645 +4.83225061806980993e-01  +nan                        # rad = +5.76799139886747576e-05 , len = +7.01003410712102521e-04 
 658        647       1243        488    2       1243       1244 +9.60877318029296434e-01  +nan                        # rad = +1.14694632870131528e-04 , len = +8.22232592558891167e-04 
 659        649        727        413    2        735        736 +9.87581424948914655e-01  +nan                        # rad = +2.50777685877931423e-04 , len = +2.06333866554071532e-04 
 660        649       1504        413    2       1503       1504 +3.32605566463241409e-01  +nan                        # rad = +8.44589136253598519e-05 , len = +7.19785123768640431e-04 
 661        651       1462        106    2       1461       1462 +9.60154260440755358e-01  +nan                        # rad = +1.29066443819195046e-04 , len = +3.17316796675760513e-04 
 662        651        652        106    2 2147483645 2147483645 +4.86065157759046684e-01  +nan                        # rad = +6.53381482133694375e-05 , len = +9.96443299364198213e-04 
 663        653        181        107    2        197        198 +8.75283626153944949e-01  +nan                        # rad = +8.18367020848543588e-05 , len = +3.18609120041579621e-04 
 664        653       1466        107    2       1465       1466 +6.90641746984845151e-01  +nan                        # rad = +6.45731751474823261e-05 , len = +4.35278517503842285e-04 
 665        655        529        809    2 2147483645 2147483645 +6.53228879801029283e-01  +nan                        # rad = +5.51400372287322538e-05 , len = +7.25373113014044380e-04 
 666        655        723        809    2        731        732 +8.96804317006498208e-01  +nan                        # rad = +7.57006080957233358e-05 , len = +5.48097339403128101e-04 
 667        658        324         66    2        337        338 +9.85608771600711142e-01  +nan                        # rad = +2.32816058041175193e-04 , len = +5.42619524330397720e-04 
 668        658       1013         66    2       1017       1018 +3.49128015379628731e-01  +nan                        # rad = +8.24694449100875983e-05 , len = +7.48214931360615993e-04 
 669        660        396       1555    2 2147483645 2147483645 +8.25734936947306930e-01  +nan                        # rad = +8.84803324262112257e-05 , len = +1.05946988604032569e-03 
 670        660        661       1555    2 2147483645 2147483645 +7.58847739358076367e-01  +nan                        # rad = +8.13131396468527013e-05 , len = +7.60754664286225298e-04 
 671        662        452         15    2        463        464 +9.25129619881994048e-01  +nan                        # rad = +1.21713281612286027e-04 , len = +2.88820528275399245e-04 
 672        662        997         15    2       1001       1002 +5.92702445578496939e-01  +nan                        # rad = +7.79780023475933157e-05 , len = +3.69178352333797346e-04 
 673        664       1178        324    2       1179       1180 +9.11163732761171463e-01  +nan                        # rad = +9.82222542228103606e-05 , len = +2.69975041705832082e-04 
 674        664        665        324    2 2147483645 2147483645 +6.24482122433490328e-01  +nan                        # rad = +6.73183529829320088e-05 , len = +1.24976596454333269e-03 
 675        666       1336         78    2       1335       1336 +9.58663468652694806e-01  +nan                        # rad = +1.25979546126565054e-04 , len = +4.35844500744481046e-04 
 676        666        667         78    2 2147483645 2147483645 +4.91805224621051473e-01  +nan                        # rad = +6.46289349770554322e-05 , len = +9.08481283133845624e-04 
 677        668        444       1045    2        455        456 +9.78684506169512636e-01  +nan                        # rad = +1.53017434653275505e-04 , len = +2.74796954250359452e-04 
 678        668        669       1045    2 2147483645 2147483645 +3.97047247093589628e-01  +nan                        # rad = +6.20783825670202154e-05 , len = +1.48622245972449452e-03 
 679        670         82        563    2        103        104 +9.95133206998504605e-01  +nan                        # rad = +2.30138800958667431e-04 , len = +3.32614075502348470e-04 
 680        670        671        563    2 2147483645 2147483645 +2.44014854283582466e-01  +nan                        # rad = +5.64319284955908264e-05 , len = +7.84287129518376432e-04 
 681        672        457       1143    2 2147483645 2147483645 +8.46555528131394341e-01  +nan                        # rad = +5.30543939284458839e-05 , len = +7.69700983205407396e-04 
 682        672        673       1143    2 2147483645 2147483645 +7.32675910928859642e-01  +nan                        # rad = +4.59174562194452319e-05 , len = +4.40163792685149650e-04 
 683        674        629        551    2        639        640 +9.40039076255137829e-01  +nan                        # rad = +1.27363825072201065e-04 , len = +1.36484499058340121e-04 
 684        674       1570        551    2       1569       1570 +5.53217953622124115e-01  +nan                        # rad = +7.49542827013348632e-05 , len = +5.44990461548145160e-04 
 685        676       1281        294    2       1281       1282 +9.55860707918861352e-01  +nan                        # rad = +1.21533066452494905e-04 , len = +2.26649471078978009e-04 
 686        676        677        294    2 2147483645 2147483645 +5.02202339160913280e-01  +nan                        # rad = +6.38525987648637248e-05 , len = +6.01548521577424948e-04 
 687        678        111         18    2        129        130 +9.98996646477974037e-01  +nan                        # rad = +4.24485433232724813e-04 , len = +6.34579160873813101e-04 
 688        678        679         18    2 2147483645 2147483645 +1.20796369887322050e-01  +nan                        # rad = +5.13277993327987747e-05 , len = +1.31381527052166331e-03 
 689        680        215       1283    2 2147483645 2147483645 +7.46165587372452310e-01  +nan                        # rad = +6.91726278688494900e-05 , len = +4.97506486360348903e-04 
 690        680        681       1283    2 2147483645 2147483645 +8.36136140464615707e-01  +nan                        # rad = +7.75132692673816543e-05 , len = +7.76350690293668017e-04 
 691        682        224        437    2        239        240 +7.83717707751390824e-01  +nan                        # rad = +1.13205960738194334e-04 , len = +1.28569821007623982e-04 
 692        682       1458        437    2       1457       1458 +8.03438350215066266e-01  +nan                        # rad = +1.16054555652401597e-04 , len = +4.14571674427751736e-04 
 693        684        348       1131    2 2147483645 2147483645 +7.81740192675296153e-01  +nan                        # rad = +6.10952213980426234e-05 , len = +8.66291077964822251e-04 
 694        684        685       1131    2 2147483645 2147483645 +8.05310867890046467e-01  +nan                        # rad = +6.29373367635304164e-05 , len = +9.72561063661674715e-04 
 695        686       1137        457    2       1139       1140 +9.84758268013843807e-01  +nan                        # rad = +2.47295934453418422e-04 , len = +1.70964221939296055e-04 
 696        686       1315        457    2       1315       1316 +3.55773110038365759e-01  +nan                        # rad = +8.93429855407923260e-05 , len = +5.86536686433649962e-04 
 697        688       1211        318    2       1211       1212 +9.69999378388863742e-01  +nan                        # rad = +1.41185877784076407e-04 , len = +1.79798496745321501e-04 
 698        688        689        318    2 2147483645 2147483645 +4.43662193714909447e-01  +nan                        # rad = +6.45761612376385833e-05 , len = +1.32558135685160116e-03 
 699        690        236        250    2 2147483645 2147483645 +7.53083568290437433e-01  +nan                        # rad = +4.84253061806073009e-05 , len = +6.36278097010526018e-04 
 700        690        691        250    2 2147483645 2147483645 +8.30538217375991983e-01  +nan                        # rad = +5.34058491840803547e-05 , len = +9.29264710113899823e-04 
 701        692       1576        338    2       1575       1576 +8.60046611590910448e-01  +nan                        # rad = +1.02880427604629023e-04 , len = +1.50834399754455313e-04 
 702        692       1464        338    2       1463       1464 +7.13899441435158155e-01  +nan                        # rad = +8.53980223998490904e-05 , len = +1.07606477613464511e-04 
 703        694        128        275    2        145        146 +9.82463334244964681e-01  +nan                        # rad = +1.59146960232522901e-04 , len = +3.87961039661490435e-04 
 704        694        695        275    2 2147483645 2147483645 +3.72514613386999205e-01  +nan                        # rad = +6.03427795178690629e-05 , len = +1.39052567709662886e-03 
 705        696        151        967    2 2147483645 2147483645 +7.30440234553022871e-01  +nan                        # rad = +6.21899919617439033e-05 , len = +4.93147830640743891e-04 
 706        696        697        967    2 2147483645 2147483645 +8.48221783105121974e-01  +nan                        # rad = +7.22179630553393637e-05 , len = +8.83966092543524737e-04 
 707        698        318         68    2        331        332 +9.87833942275697985e-01  +nan                        # rad = +1.63966476034424317e-04 , len = +7.40886158906849221e-04 
 708        698        699         68    2 2147483645 2147483645 +3.30363648788945752e-01  +nan                        # rad = +5.48356975637101022e-05 , len = +1.06660309648262870e-03 
 709        701         90        293    2 2147483645 2147483645 +7.12130941561730624e-01  +nan                        # rad = +6.65993108795721027e-05 , len = +6.44965594937729346e-04 
 710        701        702        293    2 2147483645 2147483645 +7.97233365092206547e-01  +nan                        # rad = +7.45581881457130257e-05 , len = +1.54757428972453768e-03 
 711        703        138         65    2        155        156 +8.97278227463902511e-01  +nan                        # rad = +8.20410716536261843e-05 , len = +3.16830059384758708e-04 
 712        703        704         65    2 2147483645 2147483645 +6.02530918941992955e-01  +nan                        # rad = +5.50913649539478317e-05 , len = +8.71730279906506099e-04 
 713        705        270        747    2 2147483645 2147483645 +5.32671793293885587e-01  +nan                        # rad = +5.79002699492847255e-05 , len = +6.22569405922644248e-04 
 714        705       1468        747    2       1467       1468 +9.46844604197081607e-01  +nan                        # rad = +1.02919957229250205e-04 , len = +4.66531482349541611e-04 
 715        707        272        286    2 2147483645 2147483645 +5.41232927928257168e-01  +nan                        # rad = +6.25104635829763241e-05 , len = +7.62268851224760248e-04 
 716        707       1172        286    2       1173       1174 +9.44083252000828876e-01  +nan                        # rad = +1.09038232336297115e-04 , len = +2.85733660235833165e-04 
 717        709        567        578    2 2147483645 2147483645 +6.08900182899490217e-01  +nan                        # rad = +4.80071813027886285e-05 , len = +5.42147784147865440e-04 
 718        709       1516        578    2       1515       1516 +9.18246705509962791e-01  +nan                        # rad = +7.23968185757332142e-05 , len = +6.05647541602326420e-04 
 719        711        905        174    2        911        912 +9.63762807752821304e-01  +nan                        # rad = +1.25240380782650461e-04 , len = +2.61787905736496525e-04 
 720        711        712        174    2 2147483645 2147483645 +4.71499299563060914e-01  +nan                        # rad = +6.12710423571103356e-05 , len = +9.30031319417068858e-04 
 721        713       1213          1    2       1213       1214 +9.72243411614712505e-01  +nan                        # rad = +1.04975155360208250e-04 , len = +2.61109497580238659e-04 
 722        713        714          1    2 2147483645 2147483645 +4.32639016677578370e-01  +nan                        # rad = +4.67129398338514252e-05 , len = +5.83684262402211183e-04 
 723        715        110        159    2 2147483645 2147483645 +7.60802240261961860e-01  +nan                        # rad = +5.46873336642982784e-05 , len = +6.23096051424687708e-04 
 724        715        716        159    2 2147483645 2147483645 +8.24076670182839366e-01  +nan                        # rad = +5.92355719296191406e-05 , len = +8.49734578562667603e-04 
 725        717         17       1397    2         28         29 +9.98720270333789961e-01  +nan                        # rad = +3.66985316989055024e-04 , len = +3.41943067640722764e-04 
 726        717        718       1397    2 2147483645 2147483645 +1.56516885770328379e-01  +nan                        # rad = +5.75130000308959500e-05 , len = +1.37327529800539009e-03 
 727        719        292         34    2        305        306 +9.16160959276261511e-01  +nan                        # rad = +1.76648480055178667e-04 , len = +1.04724185357043701e-04 
 728        719        960         34    2        965        966 +4.65858162565471579e-01  +nan                        # rad = +8.98238846626883984e-05 , len = +7.65762323085444484e-04 
 729        721        283        283    2        297        298 +9.93283568615845991e-01  +nan                        # rad = +1.87733330966644946e-04 , len = +2.99242083780747496e-04 
 730        721        722        283    2 2147483645 2147483645 +2.71506285137673498e-01  +nan                        # rad = +5.13154358913875860e-05 , len = +4.81546999689238197e-04 
 731        723        656        666    2 2147483645 2147483645 +8.73506667557175986e-01  +nan                        # rad = +6.61249859097470772e-05 , len = +8.24384246361919201e-04 
 732        723        724        666    2 2147483645 2147483645 +6.93478390391353838e-01  +nan                        # rad = +5.24967358538689342e-05 , len = +3.36056691035979248e-04 
 733        725        605       1061    2 2147483645 2147483645 +6.99151180531004779e-01  +nan                        # rad = +6.88753292869000411e-05 , len = +4.27494179580675360e-04 
 734        725        726       1061    2 2147483645 2147483645 +8.69886915408024763e-01  +nan                        # rad = +8.56949818715732874e-05 , len = +1.00514673808162550e-03 
 735        727        152        659    2        169        170 +9.94511019596570511e-01  +nan                        # rad = +2.49401172074530033e-04 , len = +2.07251943999967942e-04 
 736        727        728        659    2 2147483645 2147483645 +2.53946543970262117e-01  +nan                        # rad = +6.36841266335606750e-05 , len = +1.14351965813836061e-03 
 737        729        281        235    2        295        296 +9.92849343716901256e-01  +nan                        # rad = +1.93313165298399911e-04 , len = +6.98399716136284001e-05 
 738        729        730        235    2 2147483645 2147483645 +2.77195380669936542e-01  +nan                        # rad = +5.39714477151123344e-05 , len = +6.12667991024295621e-04 
 739        731        256       1159    2 2147483645 2147483645 +6.57716677390020932e-01  +nan                        # rad = +8.58189838380906235e-05 , len = +1.18404953258860230e-03 
 740        731       1227       1159    2       1227       1228 +8.94400432798573619e-01  +nan                        # rad = +1.16701520465788637e-04 , len = +7.06311676195595117e-04 
 741        733        979        216    2        983        984 +9.45250365182242702e-01  +nan                        # rad = +8.42559364337187882e-05 , len = +4.87434846198374035e-04 
 742        733        734        216    2 2147483645 2147483645 +5.37653801514034302e-01  +nan                        # rad = +4.79243660646244449e-05 , len = +3.02683712043052004e-04 
 743        735        507        518    2 2147483645 2147483645 +7.69929261967902567e-01  +nan                        # rad = +8.60795889928113380e-05 , len = +2.24376319296831425e-03 
 744        735       1434        518    2       1433       1434 +8.16127292042851504e-01  +nan                        # rad = +9.12446186099022041e-05 , len = +6.69672180656183651e-04 
 745        737        879        151    2        885        886 +9.73076166708796375e-01  +nan                        # rad = +1.30149092579115059e-04 , len = +9.17694276917364730e-04 
 746        737        738        151    2 2147483645 2147483645 +4.28388303036123297e-01  +nan                        # rad = +5.72970038925468180e-05 , len = +2.74423213928079066e-04 
 747        739        705        284    2        713        714 +8.11520336497161376e-01  +nan                        # rad = +1.08697833597019462e-04 , len = +2.86573179945839190e-04 
 748        739        752        284    2        759        760 +7.75042468099698234e-01  +nan                        # rad = +1.03811862056052071e-04 , len = +3.43023596558910803e-04 
 749        741        603        614    2 2147483645 2147483645 +4.90487981707867726e-01  +nan                        # rad = +4.75910191618458014e-05 , len = +4.66343445200601513e-04 
 750        741       1043        614    2       1047       1048 +9.59009089157547567e-01  +nan                        # rad = +9.30506386304572855e-05 , len = +7.21306643767031662e-04 
 751        743         20        387    2         42         43 +9.97562205729966012e-01  +nan                        # rad = +2.31704478397589395e-04 , len = +2.85957340139368318e-04 
 752        743        744        387    2 2147483645 2147483645 +1.93948482218067542e-01  +nan                        # rad = +4.50485510078617806e-05 , len = +4.86007327256614816e-04 
 753        746        552         74    2        563        564 +9.88129896155322318e-01  +nan                        # rad = +2.35505768466240595e-04 , len = +3.43538202516701708e-04 
 754        746       1074         74    2       1077       1078 +3.27695253855259827e-01  +nan                        # rad = +7.81011918394500904e-05 , len = +6.51519137170276149e-04 
 755        748        310        158    2        323        324 +9.82400818881523419e-01  +nan                        # rad = +1.18677158767955613e-04 , len = +7.32635341004520772e-04 
 756        748        749        158    2 2147483645 2147483645 +3.72948922518276715e-01  +nan                        # rad = +4.50534218206685610e-05 , len = +4.43080371844841857e-04 
 757        750        157        363    2 2147483645 2147483645 +7.97397807931975122e-01  +nan                        # rad = +6.88080921329306072e-05 , len = +7.31311506025792779e-04 
 758        750        751        363    2 2147483645 2147483645 +7.89968473357356316e-01  +nan                        # rad = +6.81670089335392108e-05 , len = +7.05080228994571208e-04 
 759        752        740        748    2 2147483645 2147483645 +5.01417515765068877e-01  +nan                        # rad = +5.20530859790916352e-05 , len = +3.84863072857332734e-04 
 760        752       1578        748    2       1577       1578 +9.56076961375020740e-01  +nan                        # rad = +9.92521296292331063e-05 , len = +3.29124901646766555e-04 
 761        754       1097       1189    2       1099       1100 +9.41057555388028377e-01  +nan                        # rad = +1.21552149045470320e-04 , len = +3.23239984915538192e-04 
 762        754        755       1189    2 2147483645 2147483645 +5.50258255619909598e-01  +nan                        # rad = +7.10743706563546666e-05 , len = +1.01752627371349495e-03 
 763        756        293        773    2 2147483645 2147483645 +4.82780403307639328e-01  +nan                        # rad = +5.86527866675459308e-05 , len = +8.42759401801464712e-04 
 764        756       1168        773    2       1169       1170 +9.60989659251891393e-01  +nan                        # rad = +1.16750226578484116e-04 , len = +4.92659242099960197e-04 
 765        758        506        207    2        517        518 +9.88110271846408761e-01  +nan                        # rad = +1.76093899410469004e-04 , len = +1.80616306597609910e-04 
 766        758        759        207    2 2147483645 2147483645 +3.27873589105670105e-01  +nan                        # rad = +5.84312707441400489e-05 , len = +6.54794562191074502e-04 
 767        760        509        543    2 2147483645 2147483645 +7.35081351916051062e-01  +nan                        # rad = +6.55075190440112572e-05 , len = +5.77822956757342160e-04 
 768        760        761        543    2 2147483645 2147483645 +8.44743927817308116e-01  +nan                        # rad = +7.52802105434514045e-05 , len = +9.94064397275788670e-04 
 769        762       1023        829    2       1027       1028 +9.41836037285465499e-01  +nan                        # rad = +9.83233136615686425e-05 , len = +4.31567072210673147e-04 
 770        762        763        829    2 2147483645 2147483645 +5.47969948648577287e-01  +nan                        # rad = +5.72055209241876752e-05 , len = +8.90762579030434623e-04 
 771        764         75        249    2         97         98 +9.98082449313640985e-01  +nan                        # rad = +2.79227719708761936e-04 , len = +1.04703601868186261e-04 
 772        764        765        249    2 2147483645 2147483645 +1.79065403812048385e-01  +nan                        # rad = +5.00960861695852979e-05 , len = +1.04817856408487222e-03 
 773        766        756        311    2        763        764 +9.75099273805599465e-01  +nan                        # rad = +1.21489576349210167e-04 , len = +3.11985923138703475e-04 
 774        766        767        311    2 2147483645 2147483645 +4.17661760379188618e-01  +nan                        # rad = +5.20373173161126185e-05 , len = +5.99629287354627250e-04 
 775        768        397        390    2        409        410 +8.62098446394476969e-01  +nan                        # rad = +7.80931636605794455e-05 , len = +3.29667288299566037e-04 
 776        768        832        390    2        839        840 +7.10901847387729546e-01  +nan                        # rad = +6.43970239673243955e-05 , len = +2.21466632286698961e-04 
 777        770        109         40    2        127        128 +9.96765709968513436e-01  +nan                        # rad = +2.26945770820077028e-04 , len = +6.71956001367867247e-05 
 778        770        771         40    2 2147483645 2147483645 +2.13058210567601963e-01  +nan                        # rad = +4.85095537930755038e-05 , len = +7.75104775117251184e-04 
 779        772        600        379    2        611        612 +6.94774436425705910e-01  +nan                        # rad = +8.15248268146757943e-05 , len = +3.24163182574825951e-04 
 780        772       1176        379    2       1177       1178 +8.72687500293964136e-01  +nan                        # rad = +1.02401144306358717e-04 , len = +3.59250745693525894e-04 
 781        774        786       1457    2        793        794 +8.91245080600688522e-01  +nan                        # rad = +9.81833639935124873e-05 , len = +8.15693731231098877e-05 
 782        774        775       1457    2 2147483645 2147483645 +6.63480370432373068e-01  +nan                        # rad = +7.30918308898902927e-05 , len = +2.13017421455210295e-03 
 783        776        213        825    2 2147483645 2147483645 +6.61182784982885186e-01  +nan                        # rad = +5.30290368463435659e-05 , len = +7.04674000852436363e-04 
 784        776       1251        825    2       1251       1252 +8.92512182201524285e-01  +nan                        # rad = +7.15824163464876749e-05 , len = +4.48871608474488615e-04 
 785        778        927        200    2        933        934 +9.06795372886438855e-01  +nan                        # rad = +8.26408840116056386e-05 , len = +5.40130906751185415e-04 
 786        778        779        200    2 2147483645 2147483645 +6.33603479783312995e-01  +nan                        # rad = +5.77435144110289975e-05 , len = +1.04482690378593238e-03 
 787        780        594        332    2        605        606 +8.93185066579504583e-01  +nan                        # rad = +8.58991879923060199e-05 , len = +7.03824948315150828e-04 
 788        780        781        332    2 2147483645 2147483645 +6.59953476796122485e-01  +nan                        # rad = +6.34688933913563324e-05 , len = +1.17683757373269722e-03 
 789        782       1299        487    2       1299       1300 +7.22306213552804111e-01  +nan                        # rad = +7.32375735268244788e-05 , len = +7.38546637058820843e-05 
 790        782       1019        487    2       1023       1024 +8.54145322506086879e-01  +nan                        # rad = +8.66052786005275645e-05 , len = +9.49702280912206008e-04 
 791        784        132        269    2        149        150 +9.50101958645386824e-01  +nan                        # rad = +1.25808592494767535e-04 , len = +3.28248982422821376e-04 
 792        784        785        269    2 2147483645 2147483645 +5.22137304469942110e-01  +nan                        # rad = +6.91392737028268857e-05 , len = +1.42623132413928141e-03 
 793        786        683        781    2 2147483645 2147483645 +5.74896845423436886e-01  +nan                        # rad = +5.64453062329313732e-05 , len = +7.44569997091404498e-04 
 794        786       1568        781    2       1567       1568 +9.32167037012699873e-01  +nan                        # rad = +9.15232954977719199e-05 , len = +3.06874749114130431e-04 
 795        788        131        148    2 2147483645 2147483645 +8.46417729888338966e-01  +nan                        # rad = +6.55878392327806077e-05 , len = +1.03220590435391317e-03 
 796        788        789        148    2 2147483645 2147483645 +7.32859797944925617e-01  +nan                        # rad = +5.67883787289296524e-05 , len = +5.89528065308710558e-04 
 797        790        304        497    2        317        318 +9.88236700075936891e-01  +nan                        # rad = +1.48650181463577273e-04 , len = +3.07483164090020973e-04 
 798        790        791        497    2 2147483645 2147483645 +3.26721131397874121e-01  +nan                        # rad = +4.91452659737766720e-05 , len = +6.04332454242624594e-04 
 799        792        929       1277    2        935        936 +8.70314990118969400e-01  +nan                        # rad = +8.66468201917933856e-05 , len = +5.41791321047066011e-04 
 800        792        793       1277    2 2147483645 2147483645 +6.98487545998941251e-01  +nan                        # rad = +6.95400234300275053e-05 , len = +1.32912965724805033e-03 
 801        794        706       1467    2 2147483645 2147483645 +7.90686986327966301e-01  +nan                        # rad = +7.41020223499088326e-05 , len = +9.20184072501920264e-04 
 802        794        795       1467    2 2147483645 2147483645 +7.96691354031548893e-01  +nan                        # rad = +7.46647428669547608e-05 , len = +9.47796455920600742e-04 
 803        796       1470       1359    2       1469       1470 +9.55061503042828108e-01  +nan                        # rad = +1.23267139139954154e-04 , len = +2.80620452555532254e-04 
 804        796        797       1359    2 2147483645 2147483645 +5.05078688812708232e-01  +nan                        # rad = +6.51891054263442247e-05 , len = +4.07290514241980743e-04 
 805        798       1512        337    2       1511       1512 +9.97510933567237745e-01  +nan                        # rad = +2.21222102912599914e-04 , len = +2.87571299068171298e-04 
 806        798        799        337    2 2147483645 2147483645 +1.95295439638754176e-01  +nan                        # rad = +4.33114729796731064e-05 , len = +3.94790533141027480e-04 
 807        800        127       1501    2 2147483645 2147483645 +7.87243492603629802e-01  +nan                        # rad = +5.46544877959021568e-05 , len = +6.67844107493630003e-04 
 808        800        801       1501    2 2147483645 2147483645 +8.00054174296876641e-01  +nan                        # rad = +5.55438711351598913e-05 , len = +7.10945101683204544e-04 
 809        802        655        540    2        665        666 +7.06619139923537420e-01  +nan                        # rad = +8.44115116979023410e-05 , len = +3.27484827961428324e-04 
 810        802       1007        540    2       1011       1012 +8.64983490381742826e-01  +nan                        # rad = +1.03329445654064392e-04 , len = +1.04345068986957186e-03 
 811        804        312       1373    2        325        326 +9.98644539406494447e-01  +nan                        # rad = +3.34302158373036716e-04 , len = +2.39034281394643022e-04 
 812        804        805       1373    2 2147483645 2147483645 +1.59541296233493529e-01  +nan                        # rad = +5.34073912947909471e-05 , len = +9.63638240252331869e-04 
 813        806       1414        953    2       1413       1414 +9.35261610881470196e-01  +nan                        # rad = +9.09357373278249173e-05 , len = +5.40448360733223145e-04 
 814        806        807        953    2 2147483645 2147483645 +5.66615121901059893e-01  +nan                        # rad = +5.50921403077863926e-05 , len = +4.86838942208082080e-04 
 815        808        264        843    2 2147483645 2147483645 +7.55881121581979953e-01  +nan                        # rad = +5.92464433728198035e-05 , len = +6.32541124565194125e-04 
 816        808        809        843    2 2147483645 2147483645 +8.28223121778316806e-01  +nan                        # rad = +6.49166553886175083e-05 , len = +9.02857720569589638e-04 
 817        810        537        548    2 2147483645 2147483645 +7.72462257958733578e-01  +nan                        # rad = +5.83527330516146487e-05 , len = +6.95525076856481905e-04 
 818        810        811        548    2 2147483645 2147483645 +8.13859225218818150e-01  +nan                        # rad = +6.14799100169430930e-05 , len = +8.51958447462957086e-04 
 819        812        999       1281    2       1003       1004 +9.25068245238495179e-01  +nan                        # rad = +1.01473002239062731e-04 , len = +4.17608815320375047e-04 
 820        812        813       1281    2 2147483645 2147483645 +5.92851925334166419e-01  +nan                        # rad = +6.50313801781800965e-05 , len = +4.72790307948176296e-04 
 821        814        373        465    2        385        386 +9.10091258045903850e-01  +nan                        # rad = +7.07401764357741840e-05 , len = +2.15143396239383505e-04 
 822        814        815        465    2 2147483645 2147483645 +6.26754337122830463e-01  +nan                        # rad = +4.87167764748702061e-05 , len = +5.66138895574420388e-04 
 823        816        189         39    2        205        206 +9.91593597071858679e-01  +nan                        # rad = +1.50231239926034598e-04 , len = +1.32257293827705105e-04 
 824        816        817         39    2 2147483645 2147483645 +2.92432180499271777e-01  +nan                        # rad = +4.43048938601565818e-05 , len = +5.34599581535838333e-04 
 825        818        776        905    2        783        784 +8.15048303156612031e-01  +nan                        # rad = +8.02032933263926664e-05 , len = +2.87568264176436784e-04 
 826        818       1384        905    2       1383       1384 +7.71138119496523444e-01  +nan                        # rad = +7.58823943974991865e-05 , len = +7.12235604190854981e-04 
 827        820        423        434    2 2147483645 2147483645 +3.93474397498494444e-01  +nan                        # rad = +4.56931925398744023e-05 , len = +6.11635080282512972e-04 
 828        820       1269        434    2       1269       1270 +9.79266933004840023e-01  +nan                        # rad = +1.13719806935834124e-04 , len = +4.57927228842579172e-04 
 829        822        762       1133    2        769        770 +9.18159147350806282e-01  +nan                        # rad = +1.04395361580082938e-04 , len = +5.03795262464749828e-04 
 830        822       1488       1133    2       1487       1488 +6.09099222642637828e-01  +nan                        # rad = +6.92550237825278949e-05 , len = +3.59961593609386856e-04 
 831        824       1420       1539    2       1419       1420 +9.28672825318992978e-01  +nan                        # rad = +9.96277328497880836e-05 , len = +5.58197295207085741e-04 
 832        824        825       1539    2 2147483645 2147483645 +5.83907140460341090e-01  +nan                        # rad = +6.26413770413540019e-05 , len = +4.54074769714070858e-04 
 833        826       1209        981    2       1209       1210 +9.45502997055777672e-01  +nan                        # rad = +1.06935878697724302e-04 , len = +2.43802970053270262e-04 
 834        826        827        981    2 2147483645 2147483645 +5.36871589527480153e-01  +nan                        # rad = +6.07198870365698739e-05 , len = +5.82302211083179509e-04 
 835        828         88        181    2        109        110 +9.97594216780017029e-01  +nan                        # rad = +2.37093540951390739e-04 , len = +1.43523030004635388e-04 
 836        828        829        181    2 2147483645 2147483645 +1.93097878757516189e-01  +nan                        # rad = +4.58926676345372547e-05 , len = +6.85830906909103925e-04 
 837        830        339        357    2 2147483645 2147483645 +7.56918353789520659e-01  +nan                        # rad = +6.55474888001872710e-05 , len = +5.72177838664120349e-04 
 838        830        831        357    2 2147483645 2147483645 +8.27357081075907663e-01  +nan                        # rad = +7.16473299056227992e-05 , len = +8.09671850556399814e-04 
 839        832        769        776    2 2147483645 2147483645 +8.52832141128684884e-01  +nan                        # rad = +5.49198518323684777e-05 , len = +5.83305946199766975e-04 
 840        832        833        776    2 2147483645 2147483645 +7.24135065418083257e-01  +nan                        # rad = +4.66321431633082923e-05 , len = +3.10002803381526917e-04 
 841        834        108         59    2 2147483645 2147483645 +6.66397822431114784e-01  +nan                        # rad = +5.77959253294398057e-05 , len = +8.02729282397046900e-04 
 842        834       1496         59    2       1495       1496 +8.51959820878220198e-01  +nan                        # rad = +7.38895064385514518e-05 , len = +3.92937896927511533e-04 
 843        836        808        583    2        815        816 +8.42523771065093352e-01  +nan                        # rad = +7.83806364270921298e-05 , len = +2.66401715870720219e-04 
 844        836        837        583    2 2147483645 2147483645 +7.37994089299752076e-01  +nan                        # rad = +6.86561594880838059e-05 , len = +1.44037989891539339e-03 
 845        838        207        865    2 2147483645 2147483645 +6.85577986350662805e-01  +nan                        # rad = +4.88856432362522978e-05 , len = +4.52123429590191566e-04 
 846        838        839        865    2 2147483645 2147483645 +8.78402132854051110e-01  +nan                        # rad = +6.26351110152221878e-05 , len = +1.18201171962746565e-03 
 847        840        942        445    2        947        948 +9.68098098275428698e-01  +nan                        # rad = +1.95274756628696303e-04 , len = +1.63275250759487852e-04 
 848        840       1261        445    2       1261       1262 +4.52553350831781553e-01  +nan                        # rad = +9.12843911196639749e-05 , len = +1.17934158831099582e-03 
 849        842        569        580    2 2147483645 2147483645 +7.85554275026615789e-01  +nan                        # rad = +7.29989323405384538e-05 , len = +7.36350416679134104e-04 
 850        842        843        580    2 2147483645 2147483645 +8.01682903634627908e-01  +nan                        # rad = +7.44977118723054357e-05 , len = +7.97172392230601910e-04 
 851        844        956        278    2        961        962 +9.59589697917517026e-01  +nan                        # rad = +1.05222380377715630e-04 , len = +2.75740113319296071e-04 
 852        844        845        278    2 2147483645 2147483645 +4.88256917068053187e-01  +nan                        # rad = +5.35390856751377032e-05 , len = +8.36334430790299150e-04 
 853        846        585        596    2 2147483645 2147483645 +5.20050504992789264e-01  +nan                        # rad = +5.27509264056258379e-05 , len = +4.96107910171884447e-04 
 854        846       1279        596    2       1279       1280 +9.50729274325288087e-01  +nan                        # rad = +9.64364989556210517e-05 , len = +4.21779754303677789e-04 
 855        848        278        939    2 2147483645 2147483645 +8.07856364526009507e-01  +nan                        # rad = +6.25400140856721980e-05 , len = +8.03981651586938104e-04 
 856        848        849        939    2 2147483645 2147483645 +7.79020884802873237e-01  +nan                        # rad = +6.03077220753094948e-05 , len = +6.98091551944602078e-04 
 857        850        326        134    2        339        340 +9.72917057297192689e-01  +nan                        # rad = +1.19109294667100481e-04 , len = +3.76495825302524854e-04 
 858        850        851        134    2 2147483645 2147483645 +4.29207546612546287e-01  +nan                        # rad = +5.25457003342483632e-05 , len = +1.12453434020135619e-03 
 859        852        466        305    2        477        478 +9.38744583030251878e-01  +nan                        # rad = +1.35594009979087682e-04 , len = +2.26717328986631345e-04 
 860        852        952        305    2        957        958 +5.16053325278060027e-01  +nan                        # rad = +7.45397001510470425e-05 , len = +4.23237055064200676e-04 
 861        854        489        500    2 2147483645 2147483645 +8.24709833105436663e-01  +nan                        # rad = +6.14930289673494904e-05 , len = +6.36615449788246459e-04 
 862        854        855        500    2 2147483645 2147483645 +7.60058081413583886e-01  +nan                        # rad = +5.66723855361844005e-05 , len = +4.63676270411159282e-04 
 863        857        645        481    2        655        656 +8.78725085208273748e-01  +nan                        # rad = +9.30468086924371695e-05 , len = +2.81603953526026862e-04 
 864        857        858        481    2 2147483645 2147483645 +6.85047215059413239e-01  +nan                        # rad = +7.25385655171232176e-05 , len = +1.22977309465702742e-03 
 865        859        838       1339    2        845        846 +7.91214939299402009e-01  +nan                        # rad = +7.13057364873557028e-05 , len = +2.31688949888467466e-04 
 866        859       1139       1339    2       1141       1142 +7.96170641478291086e-01  +nan                        # rad = +7.17523534255932349e-05 , len = +3.59982405994682545e-04 
 867        861       1241       1553    2       1241       1242 +9.01542371664225684e-01  +nan                        # rad = +1.21499869483257200e-04 , len = +3.55253843302235804e-04 
 868        861        862       1553    2 2147483645 2147483645 +6.44125056190138046e-01  +nan                        # rad = +8.68080222491698862e-05 , len = +1.36808331357662341e-03 
 869        863        773       1177    2 2147483645 2147483645 +7.48622438011874558e-01  +nan                        # rad = +6.76661027098923344e-05 , len = +7.16562285703969287e-04 
 870        863        864       1177    2 2147483645 2147483645 +8.34168495255410369e-01  +nan                        # rad = +7.53983960555743081e-05 , len = +1.09303346991018583e-03 
 871        865         36        359    2 2147483645 2147483645 +8.26847653147904649e-01  +nan                        # rad = +6.45669339234361631e-05 , len = +9.72963994742019958e-04 
 872        865        866        359    2 2147483645 2147483645 +6.17103674486100706e-01  +nan                        # rad = +4.81884323221588935e-05 , len = +4.66355074239772265e-04 
 873        867        553        564    2 2147483645 2147483645 +8.59701622746648964e-01  +nan                        # rad = +7.60814904988553237e-05 , len = +1.20837861091295019e-03 
 874        867        868        564    2 2147483645 2147483645 +7.14399587092946819e-01  +nan                        # rad = +6.32226158002910886e-05 , len = +5.87132938343172669e-04 
 875        869        542         33    2        553        554 +9.96701750775315087e-01  +nan                        # rad = +2.42198663705281355e-04 , len = +6.58826734450947783e-05 
 876        869        870         33    2 2147483645 2147483645 +2.14448909250081560e-01  +nan                        # rad = +5.21111146970719861e-05 , len = +1.03442458186720539e-03 
 877        871        286        300    2 2147483645 2147483645 +7.18938838112280432e-01  +nan                        # rad = +5.17655028885975619e-05 , len = +6.73949402897797232e-04 
 878        871        872        300    2 2147483645 2147483645 +8.56535497694370651e-01  +nan                        # rad = +6.16728272692921745e-05 , len = +1.32896254779681024e-03 
 879        873        470        322    2        481        482 +9.50328486306660447e-01  +nan                        # rad = +1.30945382661180860e-04 , len = +4.20638221152141447e-04 
 880        873        874        322    2 2147483645 2147483645 +5.21385991599008558e-01  +nan                        # rad = +7.18415675925350032e-05 , len = +1.61279318105904705e-03 
 881        875        252        266    2 2147483645 2147483645 +5.35190729238675500e-01  +nan                        # rad = +5.05844750637029507e-05 , len = +5.92554016560246574e-04 
 882        875        946        266    2        951        952 +9.46042928031954999e-01  +nan                        # rad = +8.94168794184835633e-05 , len = +4.39096044211144930e-04 
 883        877       1061        112    2       1065       1066 +9.77135486260623631e-01  +nan                        # rad = +1.24700603351493680e-04 , len = +3.36888101384069411e-04 
 884        877        878        112    2 2147483645 2147483645 +4.06229836821617618e-01  +nan                        # rad = +5.18424583523140799e-05 , len = +5.20527191918793044e-04 
 885        879       1111        745    2       1113       1114 +9.07067153883334254e-01  +nan                        # rad = +1.18053966986236543e-04 , len = +4.18829477450154077e-04 
 886        879        880        745    2 2147483645 2147483645 +6.33046146728913461e-01  +nan                        # rad = +8.23903815574734445e-05 , len = +6.67787188835396086e-04 
 887        881        262       1075    2 2147483645 2147483645 +8.59642110883511168e-01  +nan                        # rad = +6.01188175423688208e-05 , len = +7.39297037978488823e-04 
 888        881        882       1075    2 2147483645 2147483645 +7.14485752750372849e-01  +nan                        # rad = +4.99673504385156266e-05 , len = +3.61130734153082978e-04 
 889        883        520       1191    2        531        532 +9.51643441077108965e-01  +nan                        # rad = +1.31233490885997970e-04 , len = +8.95272469968823206e-04 
 890        883        884       1191    2 2147483645 2147483645 +5.16974144399481972e-01  +nan                        # rad = +7.12917451420219027e-05 , len = +9.62490852071572569e-04 
 891        885        847       1279    2 2147483645 2147483645 +8.59395550298678979e-01  +nan                        # rad = +7.30542844284228805e-05 , len = +9.01075267008175540e-04 
 892        885        886       1279    2 2147483645 2147483645 +7.14842393149175304e-01  +nan                        # rad = +6.07663135938564088e-05 , len = +4.39765730051104695e-04 
 893        887       1174        482    2       1175       1176 +8.69171853562103025e-01  +nan                        # rad = +8.85667065076487902e-05 , len = +3.62402456735887938e-04 
 894        887        888        482    2 2147483645 2147483645 +7.00255473197846645e-01  +nan                        # rad = +7.13544976415380933e-05 , len = +1.04408537572344968e-03 
 895        889        352        503    2 2147483645 2147483645 +7.53483563872816564e-01  +nan                        # rad = +7.04387000495631100e-05 , len = +5.95002592566696740e-04 
 896        889        890        503    2 2147483645 2147483645 +8.30209043708167393e-01  +nan                        # rad = +7.76113091407327739e-05 , len = +8.68797146043039786e-04 
 897        891       1542       1229    2       1541       1542 +9.16522057408869717e-01  +nan                        # rad = +9.84145651260191518e-05 , len = +2.03597414340393642e-04 
 898        891        892       1229    2 2147483645 2147483645 +6.12790093279456660e-01  +nan                        # rad = +6.58003482361654493e-05 , len = +9.01509109279808284e-04 
 899        893        519       1437    2 2147483645 2147483645 +6.02342504830606806e-01  +nan                        # rad = +5.76669192644543998e-05 , len = +5.69251034110587512e-04 
 900        893        987       1437    2        991        992 +9.21090470012436269e-01  +nan                        # rad = +8.81831339204646353e-05 , len = +6.19920805278562298e-04 
 901        895       1089       1445    2       1091       1092 +8.71500526400367903e-01  +nan                        # rad = +9.14734476022802150e-05 , len = +3.27192066815410972e-04 
 902        895       1275       1445    2       1275       1276 +6.96639590963214150e-01  +nan                        # rad = +7.31198928643820954e-05 , len = +5.31302342726485853e-04 
 903        897       1259       1247    2       1259       1260 +7.27996760008995047e-01  +nan                        # rad = +6.97859142133238150e-05 , len = +3.57718049499596838e-04 
 904        897       1180       1247    2       1181       1182 +8.50023897555225116e-01  +nan                        # rad = +8.14834598897544037e-05 , len = +2.67376276928176350e-04 
 905        899        818        228    2        825        826 +9.64399591997946559e-01  +nan                        # rad = +9.84031167426178375e-05 , len = +1.51364150522733895e-04 
 906        899        900        228    2 2147483645 2147483645 +4.68821821080859902e-01  +nan                        # rad = +4.78365283167859025e-05 , len = +6.36700845368402260e-04 
 907        901        582       1249    2        593        594 +9.17663919618128432e-01  +nan                        # rad = +8.53903656392276836e-05 , len = +3.21671703390981193e-04 
 908        901        902       1249    2 2147483645 2147483645 +6.10221836349616686e-01  +nan                        # rad = +5.67822975415861362e-05 , len = +5.57462295522870603e-04 
 909        903        472        121    2        483        484 +9.62164745572991142e-01  +nan                        # rad = +1.15719045019750021e-04 , len = +7.25811773393271443e-04 
 910        903        904        121    2 2147483645 2147483645 +4.78073011116236513e-01  +nan                        # rad = +5.74975881735737446e-05 , len = +8.84670432637647548e-04 
 911        905        351        719    2        363        364 +9.60717748246592285e-01  +nan                        # rad = +1.20320656615053670e-04 , len = +2.61851083645267047e-04 
 912        905        906        719    2 2147483645 2147483645 +4.83855074670605012e-01  +nan                        # rad = +6.05981937953642961e-05 , len = +7.98560531149947184e-04 
 913        907        229       1121    2        243        244 +9.97140854056285164e-01  +nan                        # rad = +2.30390431019909239e-04 , len = +3.69547401795879788e-04 
 914        907        908       1121    2 2147483645 2147483645 +2.04505546861394910e-01  +nan                        # rad = +4.72512192191249615e-05 , len = +9.43130755252914385e-04 
 915        909       1166        288    2       1167       1168 +9.20863748096487189e-01  +nan                        # rad = +7.99226064860481076e-05 , len = +5.33578537318040586e-04 
 916        909        910        288    2 2147483645 2147483645 +6.02872073627421567e-01  +nan                        # rad = +5.23238183732949733e-05 , len = +5.92806872058547962e-04 
 917        911        383        639    2        395        396 +9.77123545678091565e-01  +nan                        # rad = +1.19624666147134814e-04 , len = +1.24062018291650156e-04 
 918        911        912        639    2 2147483645 2147483645 +4.06298910454617690e-01  +nan                        # rad = +4.97412755368095317e-05 , len = +4.06068500024191475e-04 
 919        913        465       1015    2 2147483645 2147483645 +7.66575862228267013e-01  +nan                        # rad = +8.01073880808423207e-05 , len = +1.05786560466502536e-03 
 920        913        914       1015    2 2147483645 2147483645 +8.19088055133447068e-01  +nan                        # rad = +8.55949266576553068e-05 , len = +1.37116610447930070e-03 
 921        915       1490        177    2       1489       1490 +9.99373272645568189e-01  +nan                        # rad = +4.94422871047463437e-04 , len = +3.13967971700596896e-04 
 922        915       1047        177    2       1051       1052 +1.17701917102813386e-01  +nan                        # rad = +5.82310147515846638e-05 , len = +4.22857129983691244e-04 
 923        917       1133         64    2       1135       1136 +8.06459531844215705e-01  +nan                        # rad = +7.38198690599443485e-05 , len = +4.01851699083048447e-04 
 924        917       1017         64    2       1021       1022 +7.80517565769811128e-01  +nan                        # rad = +7.14452520293901465e-05 , len = +4.78672628042319513e-04 
 925        919        560         94    2        571        572 +9.34602097293016354e-01  +nan                        # rad = +8.41375879804364996e-05 , len = +5.31343706745568954e-04 
 926        919        920         94    2 2147483645 2147483645 +5.68405052322771609e-01  +nan                        # rad = +5.11706856178153490e-05 , len = +8.53699676457657657e-04 
 927        921         67       1289    2 2147483645 2147483645 +8.36465281764941282e-01  +nan                        # rad = +9.12993417844550753e-05 , len = +8.37447233718827773e-04 
 928        921        922       1289    2 2147483645 2147483645 +7.45751894829591033e-01  +nan                        # rad = +8.13980671006321615e-05 , len = +5.34141207861438911e-04 
 929        923        753       1577    2 2147483645 2147483645 +7.50215430312990761e-01  +nan                        # rad = +6.82686380045040633e-05 , len = +6.74527170675015097e-04 
 930        923        924       1577    2 2147483645 2147483645 +8.32880761132774872e-01  +nan                        # rad = +7.57910766497662392e-05 , len = +1.01423875704739980e-03 
 931        925       1067        138    2       1071       1072 +9.91616325596038073e-01  +nan                        # rad = +2.12659501447019892e-04 , len = +4.14384899442601787e-04 
 932        925        926        138    2 2147483645 2147483645 +2.92170611174451589e-01  +nan                        # rad = +6.26581621399620558e-05 , len = +1.30191422958859959e-03 
 933        927        184        785    2 2147483645 2147483645 +6.53652333923324225e-01  +nan                        # rad = +5.40184067116727802e-05 , len = +6.00544678410822584e-04 
 934        927        928        785    2 2147483645 2147483645 +8.96579446684920733e-01  +nan                        # rad = +7.40941180606781219e-05 , len = +2.05110185598609586e-03 
 935        929        445        799    2 2147483645 2147483645 +6.98317072429691210e-01  +nan                        # rad = +6.05069538116750070e-05 , len = +5.06522874119785371e-04 
 936        929        930        799    2 2147483645 2147483645 +8.70424754312283055e-01  +nan                        # rad = +7.54195371773823192e-05 , len = +1.19438490464607869e-03 
 937        931       1153       1545    2       1155       1156 +8.66229719196017767e-01  +nan                        # rad = +8.82420768075017512e-05 , len = +2.72374423964553763e-04 
 938        931       1346       1545    2       1345       1346 +7.04744054113756180e-01  +nan                        # rad = +7.17916709328046253e-05 , len = +3.77751635880048007e-04 
 939        933        848        292    2        855        856 +9.13541206935549410e-01  +nan                        # rad = +7.74147692979630750e-05 , len = +3.66161637278375083e-04 
 940        933        934        292    2 2147483645 2147483645 +6.19365723697423043e-01  +nan                        # rad = +5.24859242769600657e-05 , len = +5.69186407567577189e-04 
 941        935        639        509    2        649        650 +9.75860248786773243e-01  +nan                        # rad = +1.75388997415243966e-04 , len = +1.11116450164644044e-04 
 942        935        936        509    2 2147483645 2147483645 +4.13468761254970285e-01  +nan                        # rad = +7.43117383756425163e-05 , len = +1.54775638046686240e-03 
 943        938       1484       1355    2       1483       1484 +8.76792306250110176e-01  +nan                        # rad = +1.40007654329096429e-04 , len = +4.25499975774718160e-04 
 944        938       1031       1355    2       1035       1036 +6.88205786883190118e-01  +nan                        # rad = +1.09893845133421877e-04 , len = +6.06527604155648404e-04 
 945        940        198        295    2        213        214 +9.85814605460062054e-01  +nan                        # rad = +1.54102615937753908e-04 , len = +1.60409378594265098e-04 
 946        940        941        295    2 2147483645 2147483645 +3.47479475217888356e-01  +nan                        # rad = +5.43180186408020001e-05 , len = +5.91301494061560783e-04 
 947        942         79        847    2        101        102 +9.86621983353476950e-01  +nan                        # rad = +1.92662367683871813e-04 , len = +1.64130810205082158e-04 
 948        942        943        847    2 2147483645 2147483645 +3.40850036348258334e-01  +nan                        # rad = +6.65594078947884184e-05 , len = +1.52526986823419038e-03 
 949        944        443       1155    2 2147483645 2147483645 +7.12342815131415508e-01  +nan                        # rad = +5.66457876737290678e-05 , len = +6.03060002093146934e-04 
 950        944        945       1155    2 2147483645 2147483645 +8.61115488098505133e-01  +nan                        # rad = +6.84762505709959857e-05 , len = +1.26006192436293107e-03 
 951        946        876        882    2 2147483645 2147483645 +5.62512635608581224e-01  +nan                        # rad = +5.02981245095859150e-05 , len = +4.39131460693927391e-04 
 952        946       1107        882    2       1109       1110 +9.36754117064590441e-01  +nan                        # rad = +8.37616299303325462e-05 , len = +7.17063311676628613e-04 
 953        948        806        446    2        813        814 +9.44255428060339130e-01  +nan                        # rad = +9.72302682691310061e-05 , len = +4.46500267915930012e-04 
 954        948        949        446    2 2147483645 2147483645 +5.40708452619985125e-01  +nan                        # rad = +5.56769136203137210e-05 , len = +6.60078885355685281e-04 
 955        950        112        513    2 2147483645 2147483645 +8.15554142526587755e-01  +nan                        # rad = +6.71163328432108778e-05 , len = +9.78633899784812000e-04 
 956        950        951        513    2 2147483645 2147483645 +7.70572267041421122e-01  +nan                        # rad = +6.34145325953188398e-05 , len = +7.84893861401617728e-04 
 957        952        853        860    2 2147483645 2147483645 +6.84751775694658726e-01  +nan                        # rad = +5.10411920381768658e-05 , len = +5.83403011056034693e-04 
 958        952        953        860    2 2147483645 2147483645 +8.78904528541287311e-01  +nan                        # rad = +6.55132800188649284e-05 , len = +1.53566951233392282e-03 
 959        954        305       1425    2 2147483645 2147483645 +8.96519503320628797e-01  +nan                        # rad = +7.31857333175366565e-05 , len = +8.64495325552647404e-04 
 960        954        955       1425    2 2147483645 2147483645 +6.53765085102281818e-01  +nan                        # rad = +5.33689194639869779e-05 , len = +2.52841203996867589e-04 
 961        956        572        851    2        583        584 +9.26761992309834803e-01  +nan                        # rad = +9.75161028744349969e-05 , len = +2.64987982550802549e-04 
 962        956        957        851    2 2147483645 2147483645 +5.88691383091087928e-01  +nan                        # rad = +6.19435086366939473e-05 , len = +1.29790020096301733e-03 
 963        958        325       1481    2 2147483645 2147483645 +7.54961163187183426e-01  +nan                        # rad = +6.29864827048740608e-05 , len = +7.13107574817727855e-04 
 964        958        959       1481    2 2147483645 2147483645 +8.28987751057393196e-01  +nan                        # rad = +6.91625280750803810e-05 , len = +1.02645154569585163e-03 
 965        960       1225        728    2       1225       1226 +8.38833673294492987e-01  +nan                        # rad = +7.53472991211837773e-05 , len = +5.50959257508925378e-04 
 966        960        961        728    2 2147483645 2147483645 +7.42751779059451556e-01  +nan                        # rad = +6.67168501352427909e-05 , len = +1.93684121306153122e-03 
 967        963        696        475    2        705        706 +8.58542480246762829e-01  +nan                        # rad = +8.51404249381193480e-05 , len = +1.46139696775264430e-04 
 968        963        964        475    2 2147483645 2147483645 +7.16072017054463772e-01  +nan                        # rad = +7.10118336844440856e-05 , len = +9.70984825770022605e-04 
 969        965        821       1091    2 2147483645 2147483645 +6.42142710499743696e-01  +nan                        # rad = +5.17535348434672348e-05 , len = +4.42141660208991217e-04 
 970        965        966       1091    2 2147483645 2147483645 +9.02550056898923647e-01  +nan                        # rad = +7.27410824010443080e-05 , len = +1.65809356610821003e-03 
 971        967        123       1233    2        141        142 +9.90993936771646378e-01  +nan                        # rad = +2.12344281172436135e-04 , len = +2.95387561831107065e-04 
 972        967        968       1233    2 2147483645 2147483645 +2.99166548282072842e-01  +nan                        # rad = +6.41036269633948354e-05 , len = +1.38221600274818462e-03 
 973        969        234        349    2 2147483645 2147483645 +7.74514946157276452e-01  +nan                        # rad = +6.67383016103422486e-05 , len = +7.11194560062839375e-04 
 974        969        970        349    2 2147483645 2147483645 +8.12000887996502718e-01  +nan                        # rad = +6.99683852969467778e-05 , len = +8.54925492371980404e-04 
 975        971        898       1181    2 2147483645 2147483645 +7.24780915356905253e-01  +nan                        # rad = +5.37848351653213457e-05 , len = +5.98055520402242897e-04 
 976        971        972       1181    2 2147483645 2147483645 +8.52365837895002199e-01  +nan                        # rad = +6.32527086742598426e-05 , len = +1.12146973629190412e-03 
 977        973        442        260    2        453        454 +9.66340229055958400e-01  +nan                        # rad = +1.14156827603696440e-04 , len = +5.68987051175939319e-04 
 978        973        974        260    2 2147483645 2147483645 +4.60444605021993858e-01  +nan                        # rad = +5.43937774875603074e-05 , len = +1.48147244399486860e-03 
 979        975       1159        361    2       1161       1162 +9.58263760474699078e-01  +nan                        # rad = +1.15062065259305816e-04 , len = +2.13543572642024170e-04 
 980        975        976        361    2 2147483645 2147483645 +4.93318689084780382e-01  +nan                        # rad = +5.92344921496244754e-05 , len = +4.18196832597447278e-04 
 981        977        826        602    2        833        834 +9.45240452180615032e-01  +nan                        # rad = +1.13099460319760237e-04 , len = +4.58699908041642821e-04 
 982        977        978        602    2 2147483645 2147483645 +5.37684439777101342e-01  +nan                        # rad = +6.43347624626447765e-05 , len = +9.30895113152179952e-04 
 983        979        201        741    2 2147483645 2147483645 +7.85444254338559245e-01  +nan                        # rad = +6.61783411657793048e-05 , len = +6.77037124715285641e-04 
 984        979        980        741    2 2147483645 2147483645 +8.01788513251794677e-01  +nan                        # rad = +6.75554420058290997e-05 , len = +7.33561562924293529e-04 
 985        981        143        160    2 2147483645 2147483645 +8.14831613522445930e-01  +nan                        # rad = +8.06656957036919626e-05 , len = +1.76353543012361868e-03 
 986        981       1400        160    2       1399       1400 +7.71380048967692522e-01  +nan                        # rad = +7.63641312748512217e-05 , len = +1.94177252254027204e-04 
 987        983        487        498    2 2147483645 2147483645 +7.56108206944300920e-01  +nan                        # rad = +6.20291293049552914e-05 , len = +9.98968390286041150e-04 
 988        983        984        498    2 2147483645 2147483645 +8.28033873846082069e-01  +nan                        # rad = +6.79297219074693700e-05 , len = +1.42250350070386908e-03 
 989        985        193        208    2 2147483645 2147483645 +7.59058451810783685e-01  +nan                        # rad = +5.62540433661235249e-05 , len = +4.91419493284425018e-04 
 990        985        986        208    2 2147483645 2147483645 +8.25556890871976146e-01  +nan                        # rad = +6.11822620899963915e-05 , len = +6.80628594793577959e-04 
 991        987        894        900    2 2147483645 2147483645 +8.08840676004537129e-01  +nan                        # rad = +7.13261056524271565e-05 , len = +7.59880922147305017e-04 
 992        987        988        900    2 2147483645 2147483645 +7.77959620704153698e-01  +nan                        # rad = +6.86029174172682164e-05 , len = +6.52923060197029025e-04 
 993        989        693       1463    2 2147483645 2147483645 +7.61375869060302857e-01  +nan                        # rad = +5.57774215148918365e-05 , len = +5.00111477100220899e-04 
 994        989        990       1463    2 2147483645 2147483645 +8.23587088997533967e-01  +nan                        # rad = +6.03349358496674498e-05 , len = +6.78205204936780954e-04 
 995        991        745        433    2 2147483645 2147483645 +5.60062118481533644e-01  +nan                        # rad = +4.85724563546458874e-05 , len = +5.44906062790631910e-04 
 996        991        992        433    2 2147483645 2147483645 +5.42942733310154302e-01  +nan                        # rad = +4.70877449956457860e-05 , len = +4.83506837517406096e-04 
 997        993         87       1221    2 2147483645 2147483645 +8.11492341308657772e-01  +nan                        # rad = +7.03883845938612246e-05 , len = +8.66373658814386977e-04 
 998        993        994       1221    2 2147483645 2147483645 +7.75073158251174732e-01  +nan                        # rad = +6.72294053488935053e-05 , len = +7.24297242022928656e-04 
 999        995        632       1369    2 2147483645 2147483645 +6.48467595581716405e-01  +nan                        # rad = +5.58593004787549571e-05 , len = +6.86490466213993730e-04 
1000        995       1500       1369    2       1499       1500 +8.99305120867007424e-01  +nan                        # rad = +7.74665616460443494e-05 , len = +5.31164759865816630e-04 
1001        997        663        672    2 2147483645 2147483645 +5.92172737896720647e-01  +nan                        # rad = +4.61764471458912497e-05 , len = +6.70894700911759084e-04 
1002        997       1380        672    2       1379       1380 +9.25346797165036872e-01  +nan                        # rad = +7.21566947216732062e-05 , len = +1.93302558590610846e-04 
1003        999        280        819    2 2147483645 2147483645 +6.79546025379951346e-01  +nan                        # rad = +6.89555753549259674e-05 , len = +4.09880081024173372e-04 
1004        999       1000        819    2 2147483645 2147483645 +8.82029292915662566e-01  +nan                        # rad = +8.95021604149499168e-05 , len = +1.13615063639755189e-03 
1005       1001       1297       1173    2       1297       1298 +9.47950615045231371e-01  +nan                        # rad = +9.44303949715731772e-05 , len = +4.24969693239884310e-04 
1006       1001       1002       1173    2 2147483645 2147483645 +5.29149875323965735e-01  +nan                        # rad = +5.27114291957250932e-05 , len = +2.47068492561907521e-04 
1007       1003       1416       1031    2       1415       1416 +9.74541656873816220e-01  +nan                        # rad = +1.55190799078885183e-04 , len = +2.11645210858671070e-04 
1008       1003       1004       1031    2 2147483645 2147483645 +4.20677568299944848e-01  +nan                        # rad = +6.69907617786766996e-05 , len = +7.29067622248500682e-04 
1009       1005         54       1335    2 2147483645 2147483645 +5.85676948196670044e-01  +nan                        # rad = +6.82661577319879933e-05 , len = +8.14134219007959332e-04 
1010       1005       1560       1335    2       1559       1560 +9.27970509683763045e-01  +nan                        # rad = +1.08163692253485289e-04 , len = +1.30963596452654909e-03 
1011       1007       1217        810    2       1217       1218 +8.08600825443582250e-01  +nan                        # rad = +8.35522750485042249e-05 , len = +5.67752242423485293e-04 
1012       1007       1538        810    2       1537       1538 +7.78218727715668246e-01  +nan                        # rad = +8.04129097324712822e-05 , len = +3.72890931898540176e-04 
1013       1009        554        285    2        565        566 +9.42731686324063012e-01  +nan                        # rad = +9.89394688899572933e-05 , len = +3.79471322375105492e-04 
1014       1009       1010        285    2 2147483645 2147483645 +5.45308617795880135e-01  +nan                        # rad = +5.72300112624992739e-05 , len = +6.36714425362195258e-04 
1015       1011        913        476    2        919        920 +8.88491536776541024e-01  +nan                        # rad = +1.04500274569026700e-04 , len = +4.90645289629140498e-04 
1016       1011       1012        476    2 2147483645 2147483645 +6.68397065967377468e-01  +nan                        # rad = +7.86137785488999784e-05 , len = +1.30459770133961529e-03 
1017       1013        659        668    2 2147483645 2147483645 +7.17560137455881875e-01  +nan                        # rad = +5.91767862255927318e-05 , len = +8.98733002785664795e-04 
1018       1013       1566        668    2       1565       1566 +8.57503862795223504e-01  +nan                        # rad = +7.07178675729779705e-05 , len = +2.42238242857238640e-04 
1019       1015         59         82    2 2147483645 2147483645 +7.21508236645684864e-01  +nan                        # rad = +5.20596682405594083e-05 , len = +6.18287286930622299e-04 
1020       1015       1016         82    2 2147483645 2147483645 +8.54714961888231151e-01  +nan                        # rad = +6.16710594504199554e-05 , len = +1.19167775858381353e-03 
1021       1017        918        924    2 2147483645 2147483645 +8.64388555024575456e-01  +nan                        # rad = +6.17564581650511418e-05 , len = +7.89309287802183210e-04 
1022       1017       1018        924    2 2147483645 2147483645 +7.07508892278280843e-01  +nan                        # rad = +5.05481511218563800e-05 , len = +3.63495845859872029e-04 
1023       1019        783        790    2 2147483645 2147483645 +8.78848951352298902e-01  +nan                        # rad = +7.61129582796473173e-05 , len = +1.31647676199658325e-03 
1024       1019       1020        790    2 2147483645 2147483645 +6.84843319323763189e-01  +nan                        # rad = +5.93110464677445371e-05 , len = +4.98394595051482900e-04 
1025       1021        105        575    2 2147483645 2147483645 +7.42323682623097669e-01  +nan                        # rad = +5.46237566780682007e-05 , len = +5.25925302714693919e-04 
1026       1021       1022        575    2 2147483645 2147483645 +8.39168988596171173e-01  +nan                        # rad = +6.17501013612839191e-05 , len = +8.46388372707911193e-04 
1027       1023       1223        769    2       1223       1224 +9.69604806784060580e-01  +nan                        # rad = +9.53347575451938439e-05 , len = +1.79587040701641534e-04 
1028       1023       1024        769    2 2147483645 2147483645 +4.45539567656150548e-01  +nan                        # rad = +4.38069266592953655e-05 , len = +2.43924405943133943e-04 
1029       1025        455        653    2 2147483645 2147483645 +7.43922958976693138e-01  +nan                        # rad = +5.54078480674986660e-05 , len = +5.30545172940486906e-04 
1030       1025       1026        653    2 2147483645 2147483645 +8.37912967881342730e-01  +nan                        # rad = +6.24082828173754786e-05 , len = +8.41449389015561599e-04 
1031       1027       1003        358    2       1007       1008 +9.84432208995839719e-01  +nan                        # rad = +1.59244910655450118e-04 , len = +3.88144611441899976e-04 
1032       1027       1028        358    2 2147483645 2147483645 +3.58253052913917569e-01  +nan                        # rad = +5.79521625582652599e-05 , len = +4.78725899856207609e-04 
1033       1029        240       1323    2 2147483645 2147483645 +8.64370909879179417e-01  +nan                        # rad = +8.13568036684203852e-05 , len = +1.06094778000423982e-03 
1034       1029       1030       1323    2 2147483645 2147483645 +7.07535228557647389e-01  +nan                        # rad = +6.65950276904870512e-05 , len = +4.85983747943283533e-04 
1035       1031        939        944    2 2147483645 2147483645 +6.12927497497498863e-01  +nan                        # rad = +6.73569594880059981e-05 , len = +6.48019071908876210e-04 
1036       1031       1115        944    2       1117       1118 +9.16460615572827098e-01  +nan                        # rad = +1.00713380958640823e-04 , len = +5.54864684840676537e-04 
1037       1033        637       1211    2        647        648 +9.82577653465216527e-01  +nan                        # rad = +1.33737690097651967e-04 , len = +3.60811042844557165e-04 
1038       1033       1034       1211    2 2147483645 2147483645 +3.71717637203322071e-01  +nan                        # rad = +5.05941265739249155e-05 , len = +4.55420881342558288e-04 
1039       1035        202        289    2        217        218 +9.96329593618347831e-01  +nan                        # rad = +2.19123710631071616e-04 , len = +2.15000391587267218e-04 
1040       1035       1036        289    2 2147483645 2147483645 +2.22201403564585814e-01  +nan                        # rad = +4.88689650175695031e-05 , len = +5.59038079456765586e-04 
1041       1037        425        436    2 2147483645 2147483645 +8.12089936150030556e-01  +nan                        # rad = +6.03209730704007370e-05 , len = +7.78414541793847367e-04 
1042       1037       1038        436    2 2147483645 2147483645 +7.74417046573918633e-01  +nan                        # rad = +5.75226803488110909e-05 , len = +6.47473825559025519e-04 
1043       1039       1548        130    2       1547       1548 +9.62152955814168598e-01  +nan                        # rad = +9.48319431146514796e-05 , len = +5.04169016616403082e-04 
1044       1039       1040        130    2 2147483645 2147483645 +4.78120760376684939e-01  +nan                        # rad = +4.71246494395563911e-05 , len = +6.55119561699496499e-04 
1045       1041        668        185    2        677        678 +9.86414151485646928e-01  +nan                        # rad = +1.56350114555478770e-04 , len = +1.39215499927680512e-04 
1046       1041       1042        185    2 2147483645 2147483645 +3.42582205753758140e-01  +nan                        # rad = +5.43004852815598150e-05 , len = +9.15877158267605889e-04 
1047       1043        742        750    2 2147483645 2147483645 +6.62440804812993833e-01  +nan                        # rad = +6.16405399427231949e-05 , len = +8.29024787804301432e-04 
1048       1043       1472        750    2       1471       1472 +8.91819928620695035e-01  +nan                        # rad = +8.29844139015244945e-05 , len = +5.59582238438297843e-04 
1049       1045        545        556    2 2147483645 2147483645 +7.99652048190478082e-01  +nan                        # rad = +4.65044063500504512e-05 , len = +5.34555575834157735e-04 
1050       1045       1046        556    2 2147483645 2147483645 +7.87658385247223536e-01  +nan                        # rad = +4.58069052601691755e-05 , len = +5.04384359791226300e-04 
1051       1047        916        922    2 2147483645 2147483645 +7.93731076118137424e-01  +nan                        # rad = +4.62197660022264375e-05 , len = +5.67650284464118115e-04 
1052       1047       1048        922    2 2147483645 2147483645 +7.93669973498085435e-01  +nan                        # rad = +4.62162079346568444e-05 , len = +5.67482320202241362e-04 
1053       1049        191       1429    2 2147483645 2147483645 +7.07979424987168038e-01  +nan                        # rad = +7.13254898009200094e-05 , len = +8.11466288606089927e-04 
1054       1049       1050       1429    2 2147483645 2147483645 +8.64072994286888330e-01  +nan                        # rad = +8.70511590677608931e-05 , len = +1.76819314926852001e-03 
1055       1051        467        478    2 2147483645 2147483645 +8.21025789041957221e-01  +nan                        # rad = +6.02354264171452210e-05 , len = +7.54104955577179900e-04 
1056       1051       1052        478    2 2147483645 2147483645 +7.64351873189730857e-01  +nan                        # rad = +5.60774845672652790e-05 , len = +5.71533487698376412e-04 
1057       1053        757       1303    2 2147483645 2147483645 +8.85619159567995973e-01  +nan                        # rad = +8.16902761523782123e-05 , len = +1.69180605093190725e-03 
1058       1053       1054       1303    2 2147483645 2147483645 +6.73418360448008069e-01  +nan                        # rad = +6.21166911722124672e-05 , len = +5.81633936257463721e-04 
1059       1055       1552       1291    2       1551       1552 +9.83667892155923873e-01  +nan                        # rad = +1.51857797416964199e-04 , len = +6.04830378386237376e-04 
1060       1055       1056       1291    2 2147483645 2147483645 +3.63929349393205925e-01  +nan                        # rad = +5.61830978269653604e-05 , len = +5.20429789431323142e-04 
1061       1057        725        616    2        733        734 +8.94931378713793246e-01  +nan                        # rad = +9.85127840799601061e-05 , len = +1.57839001566023086e-04 
1062       1057       1058        616    2 2147483645 2147483645 +6.56732792727847015e-01  +nan                        # rad = +7.22922196573443749e-05 , len = +6.10723911489956619e-04 
1063       1059        418        272    2        429        430 +9.72997453592463257e-01  +nan                        # rad = +1.18175145933332244e-04 , len = +9.02050419589543284e-04 
1064       1059       1060        272    2 2147483645 2147483645 +4.28794016291480617e-01  +nan                        # rad = +5.20790627596128081e-05 , len = +6.54896383750610904e-04 
1065       1061        239        883    2        253        254 +9.67571162663801054e-01  +nan                        # rad = +1.20656707769682250e-04 , len = +3.46917499973055442e-04 
1066       1061       1062        883    2 2147483645 2147483645 +4.54950647398112584e-01  +nan                        # rad = +5.67326202256973304e-05 , len = +6.43762744140778057e-04 
1067       1063        557        568    2 2147483645 2147483645 +7.47210530371758552e-01  +nan                        # rad = +6.42391613602777525e-05 , len = +6.59072497624432567e-04 
1068       1063       1064        568    2 2147483645 2147483645 +8.35301978402580025e-01  +nan                        # rad = +7.18125566946515274e-05 , len = +1.01686858640115895e-03 
1069       1065        450        188    2        461        462 +9.64980789558185226e-01  +nan                        # rad = +1.18236776717230583e-04 , len = +3.19648037448581738e-04 
1070       1065       1066        188    2 2147483645 2147483645 +4.66347947049847389e-01  +nan                        # rad = +5.71404930383299760e-05 , len = +5.05194883826886286e-04 
1071       1067       1358        931    2       1357       1358 +9.96294689091440588e-01  +nan                        # rad = +2.11871531876499527e-04 , len = +2.08574639370549288e-04 
1072       1067       1068        931    2 2147483645 2147483645 +2.22900943426237730e-01  +nan                        # rad = +4.74020035010940929e-05 , len = +4.11331381840807152e-04 
1073       1069       1095        132    2       1097       1098 +9.81095644290193247e-01  +nan                        # rad = +1.24667965160645759e-04 , len = +2.78995778767070451e-04 
1074       1069       1070        132    2 2147483645 2147483645 +3.81782253655518267e-01  +nan                        # rad = +4.85131260898767001e-05 , len = +4.54824689317904996e-04 
1075       1072        881        276    2        887        888 +8.44225226668460338e-01  +nan                        # rad = +6.99347051304649613e-05 , len = +3.89003621879930542e-04 
1076       1072       1073        276    2 2147483645 2147483645 +7.35765304246307594e-01  +nan                        # rad = +6.09500024072364018e-05 , len = +1.23512501557271792e-03 
1077       1074        747        754    2 2147483645 2147483645 +8.11410334742663553e-01  +nan                        # rad = +6.33721142142492261e-05 , len = +7.84872598834367554e-04 
1078       1074       1075        754    2 2147483645 2147483645 +7.75163033030244253e-01  +nan                        # rad = +6.05411567495451355e-05 , len = +6.57281996400655788e-04 
1079       1076        253        331    2        267        268 +9.87443341059410895e-01  +nan                        # rad = +1.50190163981179733e-04 , len = +7.45522323856308722e-04 
1080       1076       1077        331    2 2147483645 2147483645 +3.33818358855525910e-01  +nan                        # rad = +5.07737831343815993e-05 , len = +5.82432740003152095e-04 
1081       1078        998       1379    2 2147483645 2147483645 +8.23287073503614852e-01  +nan                        # rad = +5.05736535556913417e-05 , len = +6.01558550094384841e-04 
1082       1078       1079       1379    2 2147483645 2147483645 +7.61726625985225336e-01  +nan                        # rad = +4.67920604204085329e-05 , len = +4.45896583800339656e-04 
1083       1080        327       1223    2 2147483645 2147483645 +7.44105117144951866e-01  +nan                        # rad = +5.74785181448183999e-05 , len = +5.16361300238568936e-04 
1084       1080       1081       1223    2 2147483645 2147483645 +8.37769323864103410e-01  +nan                        # rad = +6.47136246927794542e-05 , len = +8.18609916941534185e-04 
1085       1083        165        345    2 2147483645 2147483645 +6.93512015914864222e-01  +nan                        # rad = +5.05588303934589639e-05 , len = +4.92888544215259474e-04 
1086       1083       1084        345    2 2147483645 2147483645 +8.73485472525658779e-01  +nan                        # rad = +6.36793636492615802e-05 , len = +1.20410749906266191e-03 
1087       1085        197        212    2 2147483645 2147483645 +7.76002331815042190e-01  +nan                        # rad = +4.21727627359702717e-05 , len = +3.99982357955338283e-04 
1088       1085       1086        212    2 2147483645 2147483645 +8.10642791851786559e-01  +nan                        # rad = +4.40553394271736551e-05 , len = +4.72873331993075620e-04 
1089       1087        141        323    2 2147483645 2147483645 +8.45585904956365986e-01  +nan                        # rad = +6.32644887734148720e-05 , len = +7.33951750437051198e-04 
1090       1087       1088        323    2 2147483645 2147483645 +7.33966618010859939e-01  +nan                        # rad = +5.49134305492064972e-05 , len = +4.23965066046013111e-04 
1091       1089        965        901    2        969        970 +8.81076085106554663e-01  +nan                        # rad = +8.05950671046166191e-05 , len = +3.13098601957191168e-04 
1092       1089       1090        901    2 2147483645 2147483645 +6.81146408765360589e-01  +nan                        # rad = +6.23068103316795472e-05 , len = +1.13718161521712781e-03 
1093       1091        375        489    2        387        388 +9.93263366034383588e-01  +nan                        # rad = +2.35090860672967439e-04 , len = +6.61646434792393496e-04 
1094       1091       1092        489    2 2147483645 2147483645 +2.63320738337474602e-01  +nan                        # rad = +6.23241540216587709e-05 , len = +1.95489107220946654e-03 
1095       1093         74        389    2 2147483645 2147483645 +7.22137081955934623e-01  +nan                        # rad = +5.29221259436643644e-05 , len = +5.78942427079949897e-04 
1096       1093       1094        389    2 2147483645 2147483645 +8.54266226528023975e-01  +nan                        # rad = +6.26052670045460104e-05 , len = +1.10967358917269093e-03 
1097       1095        367       1073    2        379        380 +9.61444228731456740e-01  +nan                        # rad = +1.19861295611397147e-04 , len = +2.83076054312629858e-04 
1098       1095       1096       1073    2 2147483645 2147483645 +4.80971680821143444e-01  +nan                        # rad = +5.99617607478675438e-05 , len = +9.19456492697454260e-04 
1099       1097       1390        761    2       1389       1390 +8.68833536342821344e-01  +nan                        # rad = +1.05608583505245636e-04 , len = +1.34379781608699050e-04 
1100       1097       1098        761    2 2147483645 2147483645 +7.00776104742335315e-01  +nan                        # rad = +8.51808415311444862e-05 , len = +1.74058092044113220e-03 
1101       1099         63       1449    2 2147483645 2147483645 +8.75588706756336377e-01  +nan                        # rad = +7.18911397448486749e-05 , len = +7.17136708355102059e-04 
1102       1099       1100       1449    2 2147483645 2147483645 +6.90151216038130677e-01  +nan                        # rad = +5.66655978251234441e-05 , len = +2.84310546480808380e-04 
1103       1101        176        192    2 2147483645 2147483645 +7.96633647052358174e-01  +nan                        # rad = +5.54022938326337368e-05 , len = +7.96427001610942658e-04 
1104       1101       1102        192    2 2147483645 2147483645 +7.90745564489172992e-01  +nan                        # rad = +5.49928041236772769e-05 , len = +7.73902287198656924e-04 
1105       1103         85       1301    2 2147483645 2147483645 +7.44465167685311013e-01  +nan                        # rad = +7.17166387873187654e-05 , len = +7.33961491678681590e-04 
1106       1103       1104       1301    2 2147483645 2147483645 +8.37485047572031904e-01  +nan                        # rad = +8.06775323461368990e-05 , len = +1.16258989254207422e-03 
1107       1105       1480       1329    2       1479       1480 +8.67196056112061187e-01  +nan                        # rad = +8.59920992249629487e-05 , len = +3.96931304161122448e-04 
1108       1105       1106       1329    2 2147483645 2147483645 +7.03279453715534353e-01  +nan                        # rad = +6.97379515745503303e-05 , len = +9.10106360641021431e-04 
1109       1107        947        952    2 2147483645 2147483645 +8.07998768211626972e-01  +nan                        # rad = +6.76792938071068314e-05 , len = +7.62614728198653070e-04 
1110       1107       1108        952    2 2147483645 2147483645 +7.78867686734031506e-01  +nan                        # rad = +6.52392269409101321e-05 , len = +6.61123097833895288e-04 
1111       1109        233       1253    2        247        248 +9.94074366773816442e-01  +nan                        # rad = +2.17459585638488475e-04 , len = +6.59379076227474938e-04 
1112       1109       1110       1253    2 2147483645 2147483645 +2.60471375453580289e-01  +nan                        # rad = +5.69796378118565705e-05 , len = +1.09033618935299044e-03 
1113       1111        124        885    2 2147483645 2147483645 +7.31112836329786187e-01  +nan                        # rad = +8.63107706432903170e-05 , len = +5.55890117531832864e-04 
1114       1111       1112        885    2 2147483645 2147483645 +8.47722250114815723e-01  +nan                        # rad = +1.00076974528552577e-04 , len = +9.92766464905917544e-04 
1115       1113        434        247    2        445        446 +9.95119591914227275e-01  +nan                        # rad = +2.10284590775993942e-04 , len = +3.16459152878048003e-04 
1116       1113       1114        247    2 2147483645 2147483645 +2.44241079873280947e-01  +nan                        # rad = +5.16120232675175986e-05 , len = +6.47016549838225013e-04 
1117       1115       1032       1036    2 2147483645 2147483645 +7.88080837733998840e-01  +nan                        # rad = +7.93702856369090032e-05 , len = +7.92364679173259345e-04 
1118       1115       1116       1036    2 2147483645 2147483645 +7.99241742697751834e-01  +nan                        # rad = +8.04943381103666414e-05 , len = +8.37128737777417093e-04 
1119       1117        591       1209    2 2147483645 2147483645 +6.85161426029768705e-01  +nan                        # rad = +6.47059224126510062e-05 , len = +5.23134642586778244e-04 
1120       1117       1118       1209    2 2147483645 2147483645 +8.78655654834810673e-01  +nan                        # rad = +8.29793132964671041e-05 , len = +1.38029965488326500e-03 
1121       1119        907         11    2        913        914 +9.97526071485649424e-01  +nan                        # rad = +2.31051039662752189e-04 , len = +1.84773700897937753e-04 
1122       1119       1120         11    2 2147483645 2147483645 +1.94899704876946051e-01  +nan                        # rad = +4.51434611375265587e-05 , len = +8.07394369078862756e-04 
1123       1121         77        581    2         99        100 +9.98103016724195991e-01  +nan                        # rad = +2.66522692847406828e-04 , len = +2.36513883955793752e-04 
1124       1121       1122        581    2 2147483645 2147483645 +1.78424114051498134e-01  +nan                        # rad = +4.76444560822909997e-05 , len = +4.69927878484023998e-04 
1125       1123        370        382    2 2147483645 2147483645 +7.37847616454225474e-01  +nan                        # rad = +6.55320528667844047e-05 , len = +7.75788052283279614e-04 
1126       1123       1124        382    2 2147483645 2147483645 +8.42636116246938238e-01  +nan                        # rad = +7.48388600653315935e-05 , len = +1.30120459271179222e-03 
1127       1125        488       1263    2        499        500 +8.43780756186443548e-01  +nan                        # rad = +9.01382236413365661e-05 , len = +6.97429662391299749e-04 
1128       1125       1287       1263    2       1287       1288 +7.36349700463153289e-01  +nan                        # rad = +7.86617299481441498e-05 , len = +5.67728593068973580e-04 
1129       1127         71         21    2         93         94 +9.94490399598820796e-01  +nan                        # rad = +2.75530760017479194e-04 , len = +1.54123735696959260e-04 
1130       1127       1198         21    2       1199       1200 +2.54262389078114825e-01  +nan                        # rad = +7.04452343982547738e-05 , len = +7.52274551344462748e-04 
1131       1129        684        360    2        693        694 +6.70182160063192423e-01  +nan                        # rad = +7.81528466496786217e-05 , len = +3.99422168849888687e-04 
1132       1129       1362        360    2       1361       1362 +8.87477441559717639e-01  +nan                        # rad = +1.03492591310884525e-04 , len = +5.99730127615081621e-04 
1133       1131        822        340    2        829        830 +9.80790893821594789e-01  +nan                        # rad = +1.13700725937652722e-04 , len = +2.35856278379029328e-04 
1134       1131       1132        340    2 2147483645 2147483645 +3.83783617463410498e-01  +nan                        # rad = +4.44911103716931944e-05 , len = +4.74213209318157609e-04 
1135       1133         40        923    2 2147483645 2147483645 +7.95002827127992973e-01  +nan                        # rad = +5.86870046008740190e-05 , len = +7.63824715983741232e-04 
1136       1133       1134        923    2 2147483645 2147483645 +7.92393937135480231e-01  +nan                        # rad = +5.84944166832349329e-05 , len = +7.54160451920012401e-04 
1137       1135       1430        139    2       1429       1430 +9.42472203924214602e-01  +nan                        # rad = +1.11646348712051688e-04 , len = +1.57222760346666969e-04 
1138       1135       1136        139    2 2147483645 2147483645 +4.98660232359321165e-01  +nan                        # rad = +5.90718686015468734e-05 , len = +4.70405010147755594e-04 
1139       1137         49        695    2         73         74 +9.96709879732649351e-01  +nan                        # rad = +2.46482301087439827e-04 , len = +1.70020244797007320e-04 
1140       1137       1138        695    2 2147483645 2147483645 +2.14273166628072859e-01  +nan                        # rad = +5.29888829695823120e-05 , len = +7.33204956119760400e-04 
1141       1139        860        866    2 2147483645 2147483645 +6.99988835823368905e-01  +nan                        # rad = +5.02258463419679111e-05 , len = +4.40929452184813308e-04 
1142       1139       1140        866    2 2147483645 2147483645 +8.69344823623008023e-01  +nan                        # rad = +6.23775370333080577e-05 , len = +1.01944407840170309e-03 
1143       1141        672        468    2        681        682 +9.03416250026909617e-01  +nan                        # rad = +6.26708965512907083e-05 , len = +1.78963072605745689e-04 
1144       1141       1142        468    2 2147483645 2147483645 +6.40425304465250367e-01  +nan                        # rad = +4.44269493755232282e-05 , len = +4.83090615670151617e-04 
1145       1143        371        267    2        383        384 +9.69712179116590467e-01  +nan                        # rad = +1.43124059739622761e-04 , len = +4.01493280550185893e-04 
1146       1143       1144        267    2 2147483645 2147483645 +4.45030408164109936e-01  +nan                        # rad = +6.56839834496609283e-05 , len = +1.15518790145463469e-03 
1147       1145        171       1265    2        187        188 +9.91265197951334054e-01  +nan                        # rad = +1.84453775082638185e-04 , len = +6.19680296030790433e-04 
1148       1145       1146       1265    2 2147483645 2147483645 +2.96159117801278904e-01  +nan                        # rad = +5.51090338049693053e-05 , len = +5.88183299859341502e-04 
1149       1147        404       1245    2        415        416 +9.17370841488086008e-01  +nan                        # rad = +9.76555857708114673e-05 , len = +3.83918506907355358e-04 
1150       1147       1148       1245    2 2147483645 2147483645 +6.10883695483631306e-01  +nan                        # rad = +6.50295414050031220e-05 , len = +1.19306053075723170e-03 
1151       1149         78        527    2 2147483645 2147483645 +7.13286647214078751e-01  +nan                        # rad = +7.75996137084798010e-05 , len = +4.73334168067636853e-04 
1152       1149       1150        527    2 2147483645 2147483645 +8.60468268305661810e-01  +nan                        # rad = +9.36117414923142132e-05 , len = +9.85981246927461041e-04 
1153       1151        217        315    2 2147483645 2147483645 +7.72302205204421499e-01  +nan                        # rad = +7.83072189069966091e-05 , len = +6.52191814744629067e-04 
1154       1151       1152        315    2 2147483645 2147483645 +8.14003354497386367e-01  +nan                        # rad = +8.25354873288033507e-05 , len = +8.01027854234584273e-04 
1155       1153        944        937    2        949        950 +9.01161960293595632e-01  +nan                        # rad = +7.95204029162263138e-05 , len = +2.94416476870366364e-04 
1156       1153       1154        937    2 2147483645 2147483645 +6.44869103504393748e-01  +nan                        # rad = +5.69045889622195122e-05 , len = +7.74370970381798923e-04 
1157       1155        619        630    2 2147483645 2147483645 +7.74780441553485466e-01  +nan                        # rad = +5.31656618734914426e-05 , len = +6.25453949399485667e-04 
1158       1155       1156        630    2 2147483645 2147483645 +8.11759185166687436e-01  +nan                        # rad = +5.57031541409834771e-05 , len = +7.48919437394292460e-04 
1159       1157        731        651    2        739        740 +9.60771493929581832e-01  +nan                        # rad = +1.30480169939800063e-04 , len = +6.50561020479402266e-04 
1160       1157       1158        651    2 2147483645 2147483645 +4.83643082803067947e-01  +nan                        # rad = +6.56824562688142335e-05 , len = +5.50387026559619142e-04 
1161       1159        606        979    2        617        618 +8.81146182506777009e-01  +nan                        # rad = +1.01386499554582970e-04 , len = +1.91407613907629043e-04 
1162       1159       1160        979    2 2147483645 2147483645 +6.81029092791776591e-01  +nan                        # rad = +7.83606139182932247e-05 , len = +1.10039695817216489e-03 
1163       1161        136        265    2        153        154 +9.85416044587462125e-01  +nan                        # rad = +1.86745706185797327e-04 , len = +8.91029795430186775e-04 
1164       1161       1162        265    2 2147483645 2147483645 +3.50656977887782884e-01  +nan                        # rad = +6.64528300754894165e-05 , len = +1.66551710378249999e-03 
1165       1164         72        571    2 2147483645 2147483645 +7.52032360799747446e-01  +nan                        # rad = +5.73112716933841068e-05 , len = +6.20424307975141328e-04 
1166       1164       1165        571    2 2147483645 2147483645 +8.31400398329917079e-01  +nan                        # rad = +6.33597922089440758e-05 , len = +9.15341233351656645e-04 
1167       1166        274        915    2 2147483645 2147483645 +7.76638185879781617e-01  +nan                        # rad = +6.20709481121081041e-05 , len = +7.49249497919976960e-04 
1168       1166       1167        915    2 2147483645 2147483645 +8.10059221869430024e-01  +nan                        # rad = +6.47420444198648111e-05 , len = +8.82391661811479373e-04 
1169       1168       1376        764    2       1375       1376 +9.39167231916334555e-01  +nan                        # rad = +1.09647987121319813e-04 , len = +1.46943960621860966e-04 
1170       1168       1169        764    2 2147483645 2147483645 +5.55721591002479864e-01  +nan                        # rad = +6.48806216640952039e-05 , len = +9.97954777620771710e-04 
1171       1170       1255        637    2       1255       1256 +8.81273675284896862e-01  +nan                        # rad = +9.62711017140199652e-05 , len = +1.35936662772063218e-04 
1172       1170       1171        637    2 2147483645 2147483645 +6.80815567564778124e-01  +nan                        # rad = +7.43728839197748298e-05 , len = +1.90157117405507863e-03 
1173       1172       1001        716    2       1005       1006 +9.13581488686148968e-01  +nan                        # rad = +9.96153106215004594e-05 , len = +3.16873169688562206e-04 
1174       1172       1173        716    2 2147483645 2147483645 +6.19278073904285020e-01  +nan                        # rad = +6.75249865031500151e-05 , len = +8.52817061308604207e-04 
1175       1174        471        893    2 2147483645 2147483645 +7.10527920030662008e-01  +nan                        # rad = +6.29291177588457858e-05 , len = +4.49347300970980837e-04 
1176       1174       1175        893    2 2147483645 2147483645 +8.62352506436693034e-01  +nan                        # rad = +7.63757213437139273e-05 , len = +9.54483512610074941e-04 
1177       1176        863        780    2        869        870 +8.82680462720006664e-01  +nan                        # rad = +9.03874894393948700e-05 , len = +3.46565840676429091e-04 
1178       1176       1177        780    2 2147483645 2147483645 +6.78446396699817655e-01  +nan                        # rad = +6.94736873725871300e-05 , len = +1.04236857167597815e-03 
1179       1178        414        673    2        425        426 +9.08166428357082944e-01  +nan                        # rad = +8.92021538027110904e-05 , len = +2.68087148550622510e-04 
1180       1178       1179        673    2 2147483645 2147483645 +6.30778386145733339e-01  +nan                        # rad = +6.19564750022602774e-05 , len = +7.71230944604099178e-04 
1181       1180        971        904    2        975        976 +9.10717394161316807e-01  +nan                        # rad = +7.42084042580452976e-05 , len = +2.93090878967275728e-04 
1182       1180       1181        904    2 2147483645 2147483645 +6.25430421216069510e-01  +nan                        # rad = +5.09622346409917875e-05 , len = +6.22369609231701875e-04 
1183       1182       1456        647    2       1455       1456 +9.12842544326976313e-01  +nan                        # rad = +1.07717342248496591e-04 , len = +4.34772178713886657e-05 
1184       1182       1183        647    2 2147483645 2147483645 +6.20880802900305118e-01  +nan                        # rad = +7.32652420257677513e-05 , len = +1.35701387826352442e-03 
1185       1184       1556        408    2       1555       1556 +9.22078946756357376e-01  +nan                        # rad = +1.17872511361786573e-04 , len = +2.78412235524584661e-04 
1186       1184       1185        408    2 2147483645 2147483645 +6.00019629577115743e-01  +nan                        # rad = +7.67025652775385892e-05 , len = +9.01519907817096926e-04 
1187       1186        638        648    2 2147483645 2147483645 +7.97603425600636462e-01  +nan                        # rad = +7.24310408971041693e-05 , len = +9.76409834667865879e-04 
1188       1186       1187        648    2 2147483645 2147483645 +7.89758860358335424e-01  +nan                        # rad = +7.17186693003332617e-05 , len = +9.39518014637763521e-04 
1189       1188        754        418    2        761        762 +9.67432517858708541e-01  +nan                        # rad = +1.29165478083166115e-04 , len = +3.03943902844020398e-04 
1190       1188       1189        418    2 2147483645 2147483645 +4.55576801225644645e-01  +nan                        # rad = +6.08257364184486700e-05 , len = +6.35993869935360789e-04 
1191       1190        883         90    2        889        890 +9.66363409863645884e-01  +nan                        # rad = +1.37901954893381658e-04 , len = +4.65418840384867051e-04 
1192       1190       1191         90    2 2147483645 2147483645 +4.60342478003248567e-01  +nan                        # rad = +6.56917749463102119e-05 , len = +8.29819649551150908e-04 
1193       1192         94        355    2 2147483645 2147483645 +4.93179638138771248e-01  +nan                        # rad = +5.69693126414081062e-05 , len = +2.61121183367317704e-04 
1194       1192       1436        355    2       1435       1436 +9.58300600493307231e-01  +nan                        # rad = +1.10697446309798202e-04 , len = +5.11209688455656406e-04 
1195       1194         38        371    2 2147483645 2147483645 +8.37337123129488381e-01  +nan                        # rad = +6.76469231856538137e-05 , len = +6.25790429929581177e-04 
1196       1194       1195        371    2 2147483645 2147483645 +7.44652287351502129e-01  +nan                        # rad = +6.01590860969131457e-05 , len = +3.96835224387040420e-04 
1197       1196        402        595    2        413        414 +9.90725177223886200e-01  +nan                        # rad = +2.56506783613983747e-04 , len = +2.20671317056558906e-04 
1198       1196       1572        595    2       1571       1572 +3.02086196605422685e-01  +nan                        # rad = +7.82125663572671715e-05 , len = +5.08633913670995179e-04 
1199       1198       1128       1130    2 2147483645 2147483645 +8.24263040697229554e-01  +nan                        # rad = +5.80654031077345505e-05 , len = +1.02027775805891771e-03 
1200       1198       1199       1130    2 2147483645 2147483645 +7.60583468138962049e-01  +nan                        # rad = +5.35794806924867135e-05 , len = +7.47695367988539857e-04 
1201       1200        566        193    2        577        578 +9.98716663883316147e-01  +nan                        # rad = +3.69150282435537795e-04 , len = +3.39771136963840331e-04 
1202       1200       1201        193    2 2147483645 2147483645 +1.56663588008376764e-01  +nan                        # rad = +5.79067215478180740e-05 , len = +1.47963595069430950e-03 
1203       1202        291        411    2 2147483645 2147483645 +7.02174560790008950e-01  +nan                        # rad = +5.44588982402360020e-05 , len = +4.38812652081888824e-04 
1204       1202       1203        411    2 2147483645 2147483645 +8.67920985969053094e-01  +nan                        # rad = +6.73137753698674032e-05 , len = +9.97825620089144889e-04 
1205       1204        219        234    2 2147483645 2147483645 +8.78584394747639830e-01  +nan                        # rad = +6.87980356731008133e-05 , len = +9.63097400874989343e-04 
1206       1204       1205        234    2 2147483645 2147483645 +6.85278588487252316e-01  +nan                        # rad = +5.36611178830464843e-05 , len = +3.67536957775413842e-04 
1207       1207        205        319    2 2147483645 2147483645 +7.79583637959239018e-01  +nan                        # rad = +6.56188558854931420e-05 , len = +6.81484744442755050e-04 
1208       1207       1208        319    2 2147483645 2147483645 +8.07332350074348892e-01  +nan                        # rad = +6.79545112951627502e-05 , len = +7.80741697085371249e-04 
1209       1209       1117        833    2       1119       1120 +8.83136197300707915e-01  +nan                        # rad = +9.44389452681179909e-05 , len = +2.60775227150863043e-04 
1210       1209       1210        833    2 2147483645 2147483645 +6.77673703909818959e-01  +nan                        # rad = +7.24676329979379296e-05 , len = +9.98501049984403932e-04 
1211       1211       1033        697    2       1037       1038 +9.64041382180149009e-01  +nan                        # rad = +1.36109028763278605e-04 , len = +1.84672109980902515e-04 
1212       1211       1212        697    2 2147483645 2147483645 +4.70332166222754144e-01  +nan                        # rad = +6.64042597382456649e-05 , len = +1.39169063957279284e-03 
1213       1213       1412        721    2       1411       1412 +8.21161467744789708e-01  +nan                        # rad = +8.62015526523259040e-05 , len = +6.53666502947512535e-04 
1214       1213       1214        721    2 2147483645 2147483645 +4.50632685986388615e-01  +nan                        # rad = +4.73052362218090696e-05 , len = +5.41835376492443509e-04 
1215       1215       1356        342    2       1355       1356 +9.79688240137331801e-01  +nan                        # rad = +1.62094587362226914e-04 , len = +1.73606455422411213e-04 
1216       1215       1216        342    2 2147483645 2147483645 +3.90846194208847142e-01  +nan                        # rad = +6.46675646157586975e-05 , len = +8.71458158127088982e-04 
1217       1217        803       1011    2 2147483645 2147483645 +8.03586649767122130e-01  +nan                        # rad = +6.71414927866486585e-05 , len = +7.00217772462099325e-04 
1218       1217       1218       1011    2 2147483645 2147483645 +7.83561791207497360e-01  +nan                        # rad = +6.54683702964674975e-05 , len = +6.34785179451105466e-04 
1219       1219        346       1241    2 2147483645 2147483645 +8.75514243524748714e-01  +nan                        # rad = +9.13654569414325848e-05 , len = +8.39948535902558199e-04 
1220       1219       1220       1241    2 2147483645 2147483645 +6.90271039354028226e-01  +nan                        # rad = +7.20341552298636939e-05 , len = +3.31676176769442875e-04 
1221       1221        993        483    2        997        998 +7.88046420889950583e-01  +nan                        # rad = +8.67394317983938182e-05 , len = +6.46420673025777017e-04 
1222       1221       1222        483    2 2147483645 2147483645 +7.99275202172224475e-01  +nan                        # rad = +8.79753718171467572e-05 , len = +3.43455641972405246e-03 
1223       1223       1080       1027    2       1083       1084 +8.10251801832653773e-01  +nan                        # rad = +7.72451590782724968e-05 , len = +1.61706910843342143e-04 
1224       1223       1224       1027    2 2147483645 2147483645 +7.76428568336789304e-01  +nan                        # rad = +7.40206293135497708e-05 , len = +1.65366399999313158e-03 
1225       1225        720        965    2 2147483645 2147483645 +7.45327945590981811e-01  +nan                        # rad = +5.61584476598211047e-05 , len = +6.41298709231179860e-04 
1226       1225       1226        965    2 2147483645 2147483645 +8.36801936755684816e-01  +nan                        # rad = +6.30507658339165070e-05 , len = +1.00413950800622479e-03 
1227       1227        732        740    2 2147483645 2147483645 +7.09145482858019705e-01  +nan                        # rad = +8.27583560809766987e-05 , len = +6.60263727672676581e-04 
1228       1227       1228        740    2 2147483645 2147483645 +8.63288174161834121e-01  +nan                        # rad = +1.00747042524820609e-04 , len = +1.42614756325215196e-03 
1229       1229        891        246    2        897        898 +9.61443466718253648e-01  +nan                        # rad = +1.07378283294403507e-04 , len = +2.19612033736235997e-04 
1230       1229       1230        246    2 2147483645 2147483645 +4.80974725689941485e-01  +nan                        # rad = +5.37173969561303885e-05 , len = +4.70685330663948897e-04 
1231       1231        335        587    2 2147483645 2147483645 +7.75355770382867626e-01  +nan                        # rad = +6.81493302511817356e-05 , len = +6.45931771155692992e-04 
1232       1231       1232        587    2 2147483645 2147483645 +8.11234350776493196e-01  +nan                        # rad = +7.13028519216032654e-05 , len = +7.70234541768586873e-04 
1233       1233        967        377    2        971        972 +9.94111428040285183e-01  +nan                        # rad = +2.14274046785985949e-04 , len = +1.45859362845156862e-04 
1234       1233       1234        377    2 2147483645 2147483645 +2.59930426294855133e-01  +nan                        # rad = +5.60262589826580613e-05 , len = +8.40903104281480202e-04 
1235       1235        478        553    2        489        490 +9.97566576139190309e-01  +nan                        # rad = +2.40700864170942700e-04 , len = +6.34131948682256115e-05 
1236       1235       1236        553    2 2147483645 2147483645 +1.93832793691886163e-01  +nan                        # rad = +4.67695310390944650e-05 , len = +6.71312910547214314e-04 
1237       1237        194        221    2        209        210 +9.99671221330200921e-01  +nan                        # rad = +4.95310699885851964e-04 , len = +2.65009353980951088e-05 
1238       1237       1238        221    2 2147483645 2147483645 +9.95315341139736270e-02  +nan                        # rad = +4.93152476242195281e-05 , len = +1.18598880228304535e-03 
1239       1239        321       1469    2 2147483645 2147483645 +6.61182464619288757e-01  +nan                        # rad = +7.18450388567926486e-05 , len = +3.75580977610719515e-04 
1240       1239       1240       1469    2 2147483645 2147483645 +8.92512358017216068e-01  +nan                        # rad = +9.69816782404181454e-05 , len = +1.21391807629020118e-03 
1241       1241       1219        867    2       1219       1220 +8.58900792104895894e-01  +nan                        # rad = +1.04356334139811159e-04 , len = +4.07380047874104413e-04 
1242       1241       1242        867    2 2147483645 2147483645 +7.15556354758843161e-01  +nan                        # rad = +8.69400037111147940e-05 , len = +1.08969538247813565e-03 
1243       1243       1558        658    2       1557       1558 +7.48642583995398847e-01  +nan                        # rad = +8.58652863222988971e-05 , len = +3.59081198803944796e-04 
1244       1243       1396        658    2       1395       1396 +8.34152268685605325e-01  +nan                        # rad = +9.56727882146828150e-05 , len = +6.01459982946644153e-04 
1245       1245       1147       1349    2       1149       1150 +8.93724925255049318e-01  +nan                        # rad = +1.06451591171572810e-04 , len = +1.95109320576289369e-04 
1246       1245       1246       1349    2 2147483645 2147483645 +6.58962528274662396e-01  +nan                        # rad = +7.84890380418357001e-05 , len = +2.71561070080005452e-03 
1247       1247        897        474    2        903        904 +9.56992514780163561e-01  +nan                        # rad = +9.58601989004203247e-05 , len = +3.37930978467631854e-04 
1248       1247       1248        474    2 2147483645 2147483645 +4.98063271629041793e-01  +nan                        # rad = +4.98900916631742823e-05 , len = +8.26698177391328465e-04 
1249       1249        901        441    2        907        908 +9.12490781383109240e-01  +nan                        # rad = +9.30518938510316442e-05 , len = +1.63576350464606684e-04 
1250       1249       1250        441    2 2147483645 2147483645 +6.21639952033769205e-01  +nan                        # rad = +6.33921744858927539e-05 , len = +9.65058234109558537e-04 
1251       1251        777        784    2 2147483645 2147483645 +8.26522766735491743e-01  +nan                        # rad = +5.91644968083108444e-05 , len = +6.47645166531464261e-04 
1252       1251       1252        784    2 2147483645 2147483645 +7.57912863666974301e-01  +nan                        # rad = +5.42532341613680881e-05 , len = +4.63211566767344205e-04 
1253       1253       1109         58    2       1111       1112 +9.96455203960482816e-01  +nan                        # rad = +2.18755852587000025e-04 , len = +3.31848068482300815e-04 
1254       1253       1254         58    2 2147483645 2147483645 +2.19646373513675885e-01  +nan                        # rad = +4.82198592717995812e-05 , len = +5.99420761305506731e-04 
1255       1255        359       1171    2        371        372 +8.97400048609861334e-01  +nan                        # rad = +8.63936913578864377e-05 , len = +1.19974751026784111e-04 
1256       1255       1256       1171    2 2147483645 2147483645 +6.52103362343458781e-01  +nan                        # rad = +6.27787091242215157e-05 , len = +8.81278392055784418e-04 
1257       1257        250        264    2 2147483645 2147483645 +6.65718959245332531e-01  +nan                        # rad = +7.12164418528808392e-05 , len = +1.09174052112222448e-03 
1258       1257       1594        264    2       1593       1594 +8.89998534758049686e-01  +nan                        # rad = +9.52091389609768698e-05 , len = +6.64820453143593931e-04 
1259       1259        463        903    2 2147483645 2147483645 +7.01218984004733592e-01  +nan                        # rad = +4.89352078625084403e-05 , len = +4.62410834925747638e-04 
1260       1259       1260        903    2 2147483645 2147483645 +8.68545140254036729e-01  +nan                        # rad = +6.06122166481675134e-05 , len = +1.05648878467238107e-03 
1261       1261        841        848    2 2147483645 2147483645 +7.81155005514079792e-01  +nan                        # rad = +7.13072590484305744e-05 , len = +1.14825335790108649e-03 
1262       1261       1262        848    2 2147483645 2147483645 +8.05861511356183224e-01  +nan                        # rad = +7.35625773909213412e-05 , len = +1.29628239146137238e-03 
1263       1263       1125       1417    2       1127       1128 +9.65983412852961965e-01  +nan                        # rad = +1.06826593259516623e-04 , len = +4.01152050574239292e-04 
1264       1263       1264       1417    2 2147483645 2147483645 +4.62010323148473900e-01  +nan                        # rad = +5.10929983020241203e-05 , len = +7.71242834598049416e-04 
1265       1265       1145       1391    2       1147       1148 +9.85442392099960096e-01  +nan                        # rad = +1.86079139531834835e-04 , len = +3.14866449028668052e-04 
1266       1265       1266       1391    2 2147483645 2147483645 +3.50448776603255630e-01  +nan                        # rad = +6.61745499514731757e-05 , len = +1.28507199419486710e-03 
1267       1267        430        164    2        441        442 +9.38763919996804530e-01  +nan                        # rad = +1.06680403376392281e-04 , len = +5.53956193854143438e-04 
1268       1267       1268        164    2 2147483645 2147483645 +5.56870612667507259e-01  +nan                        # rad = +6.32823442852709821e-05 , len = +1.41693735214208855e-03 
1269       1269       1446        828    2       1445       1446 +9.57065320587680346e-01  +nan                        # rad = +1.08837283482213223e-04 , len = +2.67972554863691291e-04 
1270       1269       1270        828    2 2147483645 2147483645 +4.97794315371752505e-01  +nan                        # rad = +5.66090734378314110e-05 , len = +1.18339992231591279e-03 
1271       1271         13         19    2         22         23 +9.99196890999436316e-01  +nan                        # rad = +3.52825186286027806e-04 , len = +2.90731835202135173e-04 
1272       1271       1272         19    2 2147483645 2147483645 +1.34023916565026907e-01  +nan                        # rad = +4.73250204787370110e-05 , len = +9.58796144572632986e-04 
1273       1273       1554       1415    2       1553       1554 +9.58837929521216270e-01  +nan                        # rad = +1.41655836265258944e-04 , len = +2.15301063218354885e-04 
1274       1273       1274       1415    2 2147483645 2147483645 +4.91141314103832605e-01  +nan                        # rad = +7.25597428217477914e-05 , len = +8.33997423079454667e-04 
1275       1275        896        902    2 2147483645 2147483645 +8.21957345385988081e-01  +nan                        # rad = +6.01014330337153508e-05 , len = +6.84013231710754342e-04 
1276       1275       1276        902    2 2147483645 2147483645 +7.63274314028114631e-01  +nan                        # rad = +5.58105360678704484e-05 , len = +5.13603468240277235e-04 
1277       1277        792        456    2        799        800 +9.16925237811433425e-01  +nan                        # rad = +9.95580004659566168e-05 , len = +5.75757462552315227e-04 
1278       1277       1278        456    2 2147483645 2147483645 +6.11886457542967332e-01  +nan                        # rad = +6.64374691775069186e-05 , len = +1.46941357997313216e-03 
1279       1279        885        854    2        891        892 +8.81477345528060785e-01  +nan                        # rad = +8.50065891114204183e-05 , len = +3.84140058772222540e-04 
1280       1279       1280        854    2 2147483645 2147483645 +6.80474053607325380e-01  +nan                        # rad = +6.56225353600300732e-05 , len = +8.73375750299499416e-04 
1281       1281        812        685    2        819        820 +9.02572881633509350e-01  +nan                        # rad = +1.09692450001785095e-04 , len = +2.41321844189719582e-04 
1282       1281       1282        685    2 2147483645 2147483645 +6.42097615675353062e-01  +nan                        # rad = +7.80360921948611980e-05 , len = +1.15337403030599120e-03 
1283       1283        680       1293    2        689        690 +8.44156992134020512e-01  +nan                        # rad = +9.27041249817403285e-05 , len = +2.62424669886580865e-04 
1284       1283       1284       1293    2 2147483645 2147483645 +7.35855120339109048e-01  +nan                        # rad = +8.08105668495606787e-05 , len = +1.21949414692997427e-03 
1285       1285        376        388    2 2147483645 2147483645 +8.34605727582988122e-01  +nan                        # rad = +6.33815403092942355e-05 , len = +9.62942962164529200e-04 
1286       1285       1286        388    2 2147483645 2147483645 +7.48078890975087396e-01  +nan                        # rad = +5.68105283918687452e-05 , len = +6.30190160996353275e-04 
1287       1287       1126       1128    2 2147483645 2147483645 +7.12315325687689516e-01  +nan                        # rad = +5.60319557871694003e-05 , len = +6.34996208956358594e-04 
1288       1287       1288       1128    2 2147483645 2147483645 +8.61134298367259632e-01  +nan                        # rad = +6.77383136272499784e-05 , len = +1.32480875169802221e-03 
1289       1289        921        531    2        927        928 +8.87794048159881832e-01  +nan                        # rad = +1.09148991326709380e-04 , len = +3.97235280081366859e-04 
1290       1289       1290        531    2 2147483645 2147483645 +6.69626301797369150e-01  +nan                        # rad = +8.23265661202709934e-05 , len = +8.21762095882123175e-04 
1291       1291       1055        270    2       1059       1060 +9.73027132519307170e-01  +nan                        # rad = +1.54379134083694214e-04 , len = +5.95390815795956182e-04 
1292       1291       1292        270    2 2147483645 2147483645 +4.28641139252479153e-01  +nan                        # rad = +6.80076081117223018e-05 , len = +1.26515714769455802e-03 
1293       1293       1283       1325    2       1283       1284 +9.17909119496113424e-01  +nan                        # rad = +1.09818583327000809e-04 , len = +1.61496646394087222e-04 
1294       1293       1294       1325    2 2147483645 2147483645 +6.09666669808779038e-01  +nan                        # rad = +7.29404780473737977e-05 , len = +9.15550594991745761e-04 
1295       1295        210        137    2        225        226 +9.08520946732728985e-01  +nan                        # rad = +8.31833313045629596e-05 , len = +1.74945949289149756e-04 
1296       1295       1296        137    2 2147483645 2147483645 +6.30042361410688367e-01  +nan                        # rad = +5.76860915244833619e-05 , len = +1.00283009389484472e-03 
1297       1297        708       1005    2 2147483645 2147483645 +7.97086451921643069e-01  +nan                        # rad = +7.52691884814505946e-05 , len = +6.33041049702889251e-04 
1298       1297       1298       1005    2 2147483645 2147483645 +7.90285462191795074e-01  +nan                        # rad = +7.46269683350634332e-05 , len = +6.12251968478945982e-04 
1299       1299        276        789    2 2147483645 2147483645 +6.20786166867100531e-01  +nan                        # rad = +4.54648725403647999e-05 , len = +3.11740257582102586e-04 
1300       1299       1300        789    2 2147483645 2147483645 +9.12886316108606044e-01  +nan                        # rad = +6.68575786976359677e-05 , len = +1.38277568794320169e-03 
1301       1301       1103        375    2       1105       1106 +8.66671902738919253e-01  +nan                        # rad = +9.63331018028687209e-05 , len = +3.78711323094666906e-04 
1302       1301       1302        375    2 2147483645 2147483645 +7.04075032860639882e-01  +nan                        # rad = +7.82599869720875376e-05 , len = +1.36799310103569659e-03 
1303       1303       1053       1375    2       1057       1058 +9.09242408365454780e-01  +nan                        # rad = +9.22408636599807017e-05 , len = +3.04542522879043813e-04 
1304       1303       1304       1375    2 2147483645 2147483645 +6.28537396899681244e-01  +nan                        # rad = +6.37638893646059058e-05 , len = +7.88697941043954988e-04 
1305       1305        122        140    2 2147483645 2147483645 +7.72815640959836236e-01  +nan                        # rad = +6.80328002697986592e-05 , len = +6.89085781196137922e-04 
1306       1305       1306        140    2 2147483645 2147483645 +8.13540607217309253e-01  +nan                        # rad = +7.16179159798635074e-05 , len = +8.41505786269367202e-04 
1307       1307        227        243    2        241        242 +9.96383997343466832e-01  +nan                        # rad = +2.28003053572824215e-04 , len = +3.47617209481864678e-04 
1308       1307       1308        243    2 2147483645 2147483645 +2.21102106233315499e-01  +nan                        # rad = +5.05949066895754605e-05 , len = +1.13465570291664463e-03 
1309       1309       1520       1361    2       1519       1520 +9.34626756760558064e-01  +nan                        # rad = +8.90626436488319278e-05 , len = +4.98058144767624870e-04 
1310       1309       1310       1361    2 2147483645 2147483645 +5.68338374141694858e-01  +nan                        # rad = +5.41582163382318328e-05 , len = +3.67581051359043012e-04 
1311       1311        437        448    2 2147483645 2147483645 +7.82607956880611133e-01  +nan                        # rad = +8.70998992177714524e-05 , len = +1.00769646999800382e-03 
1312       1311       1312        448    2 2147483645 2147483645 +8.04491415953242806e-01  +nan                        # rad = +8.95354061187742461e-05 , len = +1.12248681001642114e-03 
1313       1313        282        417    2 2147483645 2147483645 +6.76376732193281871e-01  +nan                        # rad = +6.31762162121258462e-05 , len = +6.60890153757240470e-04 
1314       1313       1314        417    2 2147483645 2147483645 +8.83897768477590384e-01  +nan                        # rad = +8.25594877424000098e-05 , len = +1.87302173300744543e-03 
1315       1315        687        696    2 2147483645 2147483645 +6.63477466879289435e-01  +nan                        # rad = +5.92770577300378540e-05 , len = +7.99225445899332085e-04 
1316       1315       1364        696    2       1363       1364 +8.91246689722609342e-01  +nan                        # rad = +7.96266401131660856e-05 , len = +3.11447632274551415e-04 
1317       1317        598        196    2        609        610 +9.42592483445587659e-01  +nan                        # rad = +1.08139216791951350e-04 , len = +2.50815642676856059e-04 
1318       1317       1318        196    2 2147483645 2147483645 +5.45724283861606541e-01  +nan                        # rad = +6.26083887550429082e-05 , len = +1.33279366447935747e-03 
1319       1319        294         10    2        307        308 +9.82411898119524007e-01  +nan                        # rad = +4.97861638634577238e-04 , len = +1.31343083147921063e-05 
1320       1319       1320         10    2 2147483645 2147483645 +1.09007216432417980e-01  +nan                        # rad = +5.52421153488868522e-05 , len = +1.84076372029451808e-03 
1321       1322        271        291    2        285        286 +9.78353626134374599e-01  +nan                        # rad = +1.39189530272179640e-04 , len = +3.89558952955373385e-04 
1322       1322       1323        291    2 2147483645 2147483645 +3.99046830131122798e-01  +nan                        # rad = +5.67720498589172789e-05 , len = +8.71153784540029674e-04 
1323       1324       1029        254    2       1033       1034 +9.38528752593115856e-01  +nan                        # rad = +9.41225609730345086e-05 , len = +5.09246148006071682e-04 
1324       1324       1325        254    2 2147483645 2147483645 +5.57537960349133388e-01  +nan                        # rad = +5.59140042569299055e-05 , len = +3.81046876782962216e-04 
1325       1326       1293        541    2       1293       1294 +9.69478461611188447e-01  +nan                        # rad = +1.19639930570997901e-04 , len = +6.06214328150296060e-05 
1326       1326       1327        541    2 2147483645 2147483645 +4.46137066040568131e-01  +nan                        # rad = +5.50562077650867336e-05 , len = +3.19247635677974439e-04 
1327       1328        307       1493    2 2147483645 2147483645 +8.92573788529995915e-01  +nan                        # rad = +7.52987435650850293e-05 , len = +8.35530271274636019e-04 
1328       1328       1329       1493    2 2147483645 2147483645 +6.61070501910076658e-01  +nan                        # rad = +5.57688101997138970e-05 , len = +2.60512971951226983e-04 
1329       1330       1105        522    2       1107       1108 +9.24657076105544151e-01  +nan                        # rad = +9.91610819939554703e-05 , len = +5.05163225298350818e-04 
1330       1330       1331        522    2 2147483645 2147483645 +5.93850891882246934e-01  +nan                        # rad = +6.36851201422023502e-05 , len = +9.09443081162985309e-04 
1331       1332        247         67    2        261        262 +9.53581718122096800e-01  +nan                        # rad = +1.07719348668193835e-04 , len = +3.44430615275467626e-04 
1332       1332       1333         67    2 2147483645 2147483645 +4.74127945884193103e-01  +nan                        # rad = +5.35588639604084481e-05 , len = +9.56023530546346403e-04 
1333       1334         33         60    2 2147483645 2147483645 +7.80923519063313032e-01  +nan                        # rad = +8.36523821474849258e-05 , len = +3.54496169851509875e-03 
1334       1334       1335         60    2 2147483645 2147483645 +8.06078898238885122e-01  +nan                        # rad = +8.63470216870699104e-05 , len = +4.01253183993047560e-03 
1335       1336       1005        675    2       1009       1010 +9.25224852047182522e-01  +nan                        # rad = +1.16559406925922340e-04 , len = +4.06138758580238725e-04 
1336       1336       1337        675    2 2147483645 2147483645 +5.92470316152237331e-01  +nan                        # rad = +7.46391415223213563e-05 , len = +1.36485347313960049e-03 
1337       1338         92        253    2 2147483645 2147483645 +8.33853452508775406e-01  +nan                        # rad = +7.56891645266778582e-05 , len = +9.29928904941508994e-04 
1338       1338       1339        253    2 2147483645 2147483645 +7.49013243491599146e-01  +nan                        # rad = +6.79881895898243766e-05 , len = +6.12482896617307223e-04 
1339       1340        859        629    2        865        866 +9.41994678022759824e-01  +nan                        # rad = +9.01218277684378194e-05 , len = +1.15936835933055669e-04 
1340       1340       1341        629    2 2147483645 2147483645 +5.47500814702949534e-01  +nan                        # rad = +5.23800986108612131e-05 , len = +7.87654235226097326e-04 
1341       1342        362        374    2 2147483645 2147483645 +8.24044446269163955e-01  +nan                        # rad = +7.47812882679400778e-05 , len = +7.42928577589129099e-04 
1342       1342       1343        374    2 2147483645 2147483645 +7.60840043708547187e-01  +nan                        # rad = +6.90455458949557857e-05 , len = +5.44590666201184783e-04 
1343       1344        150        237    2        167        168 +9.79533271345430445e-01  +nan                        # rad = +1.47520849643731589e-04 , len = +2.61211259045475137e-04 
1344       1344       1345        237    2 2147483645 2147483645 +3.91817287525894509e-01  +nan                        # rad = +5.90089391057945406e-05 , len = +7.30957881501099398e-04 
1345       1346        932        938    2 2147483645 2147483645 +8.02925133360989252e-01  +nan                        # rad = +5.76433369579304065e-05 , len = +6.47796518670671804e-04 
1346       1346       1347        938    2 2147483645 2147483645 +7.84256362882122526e-01  +nan                        # rad = +5.63030747309915428e-05 , len = +5.91493911091758038e-04 
1347       1348        451       1527    2 2147483645 2147483645 +7.77604342879422594e-01  +nan                        # rad = +7.91272216684646608e-05 , len = +8.42724711639783442e-04 
1348       1348       1349       1527    2 2147483645 2147483645 +8.09169059702417370e-01  +nan                        # rad = +8.23391743380020143e-05 , len = +9.84323447152476343e-04 
1349       1350       1245        141    2       1245       1246 +9.29486473940854707e-01  +nan                        # rad = +1.19110017146711937e-04 , len = +5.42271971049805790e-05 
1350       1350       1351        141    2 2147483645 2147483645 +5.81839887043049231e-01  +nan                        # rad = +7.45604813682834136e-05 , len = +2.26685403603581453e-03 
1351       1352        464        168    2        475        476 +9.72361972956810594e-01  +nan                        # rad = +1.37547103168854796e-04 , len = +3.02937277758746914e-04 
1352       1352       1353        168    2 2147483645 2147483645 +4.32039368110235300e-01  +nan                        # rad = +6.11148576262811880e-05 , len = +6.84275426459291305e-04 
1353       1354         98        535    2 2147483645 2147483645 +7.01924068611253005e-01  +nan                        # rad = +5.12061644809662183e-05 , len = +5.12931045344374955e-04 
1354       1354       1355        535    2 2147483645 2147483645 +8.68084851285906955e-01  +nan                        # rad = +6.33277838247198503e-05 , len = +1.16586612742051576e-03 
1355       1356        938       1215    2        943        944 +9.85114102000467784e-01  +nan                        # rad = +1.59681663868476554e-04 , len = +1.74437816597515353e-04 
1356       1356       1357       1215    2 2147483645 2147483645 +3.53024730794345987e-01  +nan                        # rad = +5.72233980667707394e-05 , len = +5.14919135464480854e-04 
1357       1358        269       1071    2        283        284 +9.87357022240397009e-01  +nan                        # rad = +2.09192844811091849e-04 , len = +2.11167414910996842e-04 
1358       1358       1359       1071    2 2147483645 2147483645 +3.34571873182457902e-01  +nan                        # rad = +7.08862552939572646e-05 , len = +1.86944287609087088e-03 
1359       1360        796        334    2        803        804 +9.45291468576534344e-01  +nan                        # rad = +1.29067226296133514e-04 , len = +3.25935377759814222e-04 
1360       1360       1361        334    2 2147483645 2147483645 +5.37526718503571366e-01  +nan                        # rad = +7.33922656911205443e-05 , len = +7.88423663725138879e-04 
1361       1362       1309       1132    2       1309       1310 +9.20763533682070978e-01  +nan                        # rad = +9.52922040853243865e-05 , len = +5.28074787029414743e-04 
1362       1362       1363       1132    2 2147483645 2147483645 +6.03105771634520504e-01  +nan                        # rad = +6.24169791410070636e-05 , len = +9.40931830704928450e-04 
1363       1364       1316       1316    2 2147483645 2147483645 +6.48939001026361151e-01  +nan                        # rad = +5.16728322901235755e-05 , len = +3.53953779468582565e-04 
1364       1364       1365       1316    2 2147483645 2147483645 +8.99059767973274471e-01  +nan                        # rad = +7.15891085846345651e-05 , len = +1.25082014921026972e-03 
1365       1366        446         83    2        457        458 +9.97748604826975583e-01  +nan                        # rad = +2.51779602303720505e-04 , len = +3.35605667201726806e-04 
1366       1366       1367         83    2 2147483645 2147483645 +1.88885353519298721e-01  +nan                        # rad = +4.76647914715289304e-05 , len = +5.44518735940047096e-04 
1367       1368        484        306    2        495        496 +9.85567594346240639e-01  +nan                        # rad = +1.32810927604075553e-04 , len = +3.59878485843349329e-04 
1368       1368       1369        306    2 2147483645 2147483645 +3.49455862372213100e-01  +nan                        # rad = +4.70911964887827845e-05 , len = +6.16658538515585928e-04 
1369       1370        995        642    2        999       1000 +8.82201982615327118e-01  +nan                        # rad = +8.61404653977283698e-05 , len = +2.04414662937790287e-04 
1370       1370       1371        642    2 2147483645 2147483645 +6.79254909572220900e-01  +nan                        # rad = +6.63241924040836294e-05 , len = +1.55588279541934928e-03 
1371       1372       1454         26    2       1453       1454 +9.98976463350551347e-01  +nan                        # rad = +3.73925563904210485e-04 , len = +3.79963656352146496e-04 
1372       1372       1373         26    2 2147483645 2147483645 +1.45298128407082616e-01  +nan                        # rad = +5.43863510223458989e-05 , len = +1.25105111402324504e-03 
1373       1374        804         72    2        811        812 +9.99100828509260963e-01  +nan                        # rad = +3.34755906813164980e-04 , len = +1.19676228703715441e-04 
1374       1374       1375         72    2 2147483645 2147483645 +1.39163199977136331e-01  +nan                        # rad = +4.66276294384398795e-05 , len = +5.77595768437041946e-04 
1375       1376       1303       1169    2       1303       1304 +9.25215742247868289e-01  +nan                        # rad = +1.01448043790436604e-04 , len = +1.49581126049200893e-04 
1376       1376       1377       1169    2 2147483645 2147483645 +5.92492531321993532e-01  +nan                        # rad = +6.49656134438721144e-05 , len = +9.26932157717730255e-04 
1377       1378        555        566    2 2147483645 2147483645 +8.02144784572529468e-01  +nan                        # rad = +7.08059186238394015e-05 , len = +6.48669674097980499e-04 
1378       1378       1379        566    2 2147483645 2147483645 +7.85072660731956140e-01  +nan                        # rad = +6.92989495147203351e-05 , len = +5.96621512019242088e-04 
1379       1380       1078       1002    2       1081       1082 +8.51326988213533697e-01  +nan                        # rad = +6.14289415968454248e-05 , len = +2.15786288665785188e-04 
1380       1380       1381       1002    2 2147483645 2147483645 +7.26213116318442209e-01  +nan                        # rad = +5.24011381370647838e-05 , len = +9.22931194583038040e-04 
1381       1382         89        110    2 2147483645 2147483645 +8.43383056799799635e-01  +nan                        # rad = +5.54618680957473211e-05 , len = +6.86767654813786330e-04 
1382       1382       1383        110    2 2147483645 2147483645 +7.36871295698314555e-01  +nan                        # rad = +4.84575286117747484e-05 , len = +4.08296462462818849e-04 
1383       1384        819        826    2 2147483645 2147483645 +7.55521334975063907e-01  +nan                        # rad = +5.73307679163028542e-05 , len = +7.06959288521371784e-04 
1384       1384       1385        826    2 2147483645 2147483645 +8.28522550567418747e-01  +nan                        # rad = +6.28702749493788158e-05 , len = +1.01029922993354517e-03 
1385       1386        146        573    2        163        164 +9.94965136522107829e-01  +nan                        # rad = +1.81435759452190046e-04 , len = +2.19407686670571798e-04 
1386       1386       1387        573    2 2147483645 2147483645 +2.46778224421811493e-01  +nan                        # rad = +4.50009682959775682e-05 , len = +5.00802767584762739e-04 
1387       1388         48        281    2 2147483645 2147483645 +7.73426539247074274e-01  +nan                        # rad = +7.03180854263912890e-05 , len = +7.80056217537253727e-04 
1388       1388       1389        281    2 2147483645 2147483645 +8.12988529458638309e-01  +nan                        # rad = +7.39149666635453227e-05 , len = +9.47177428095694854e-04 
1389       1390        504       1099    2        515        516 +9.28534028848964299e-01  +nan                        # rad = +9.80611635231580492e-05 , len = +1.29657264633802077e-04 
1390       1390       1391       1099    2 2147483645 2147483645 +5.84257965437511739e-01  +nan                        # rad = +6.17026561315124167e-05 , len = +4.46719937201258321e-04 
1391       1392       1265        104    2       1265       1266 +9.89045959016218834e-01  +nan                        # rad = +1.88828023863783198e-04 , len = +1.54293957246990043e-04 
1392       1392       1393        104    2 2147483645 2147483645 +3.19136553455731609e-01  +nan                        # rad = +6.09293472991745660e-05 , len = +9.65702168388024476e-04 
1393       1394       1518        420    2       1517       1518 +8.54523347573549752e-01  +nan                        # rad = +8.43142467598225831e-05 , len = +4.03302749446852961e-04 
1394       1394       1395        420    2 2147483645 2147483645 +7.21776974509228175e-01  +nan                        # rad = +7.12164063242184161e-05 , len = +1.16877576556148068e-03 
1395       1396       1244       1244    2 2147483645 2147483645 +7.80856531255417652e-01  +nan                        # rad = +7.47067215408513992e-05 , len = +8.38498464207049449e-04 
1396       1396       1397       1244    2 2147483645 2147483645 +8.06141760000133267e-01  +nan                        # rad = +7.71258298755044203e-05 , len = +9.49389803476970422e-04 
1397       1398        717        577    2        725        726 +9.98662877412011540e-01  +nan                        # rad = +3.67455560771187770e-04 , len = +1.71128746191104476e-04 
1398       1398       1399        577    2 2147483645 2147483645 +1.58819521022056570e-01  +nan                        # rad = +5.84372539307821120e-05 , len = +1.47852675632213402e-03 
1399       1400        982        986    2 2147483645 2147483645 +8.91457314560183178e-01  +nan                        # rad = +6.80753633950001549e-05 , len = +6.62433795563101540e-04 
1400       1400       1401        986    2 2147483645 2147483645 +6.63097098224103787e-01  +nan                        # rad = +5.06368338567583827e-05 , len = +2.10898726329981293e-04 
1401       1402        518        142    2        529        530 +9.91455904590054948e-01  +nan                        # rad = +1.93814288474485617e-04 , len = +3.64232079330409353e-04 
1402       1402       1403        142    2 2147483645 2147483645 +2.94006637759727518e-01  +nan                        # rad = +5.74737484948848910e-05 , len = +8.04050988629770444e-04 
1403       1404        365         81    2        377        378 +9.89917713666321086e-01  +nan                        # rad = +2.16806967189709179e-04 , len = +4.39237126336065615e-04 
1404       1404       1405         81    2 2147483645 2147483645 +2.91110764349909623e-01  +nan                        # rad = +6.37576649691679249e-05 , len = +1.52007422922909984e-03 
1405       1406         65        197    2 2147483645 2147483645 +8.35178013265650110e-01  +nan                        # rad = +5.90969740203182290e-05 , len = +6.92734041950985300e-04 
1406       1406       1407        197    2 2147483645 2147483645 +7.47365392832778586e-01  +nan                        # rad = +5.28833763609569277e-05 , len = +4.51104019454562387e-04 
1407       1408        530        230    2        541        542 +9.61924544822029826e-01  +nan                        # rad = +1.36515161838871680e-04 , len = +4.16032401911383071e-04 
1408       1408       1409        230    2 2147483645 2147483645 +4.79043733023220397e-01  +nan                        # rad = +6.79853041421887226e-05 , len = +9.15345109758899152e-04 
1409       1410        456        222    2        467        468 +9.74543385445793664e-01  +nan                        # rad = +1.15295534530894644e-04 , len = +4.38571900730788905e-04 
1410       1410       1411        222    2 2147483645 2147483645 +4.20668291463034971e-01  +nan                        # rad = +4.97681029380159419e-05 , len = +1.06283470693945958e-03 
1411       1412        937       1213    2 2147483645 2147483645 +6.37978819646097817e-01  +nan                        # rad = +5.49947648127918561e-05 , len = +5.37491209876981863e-04 
1412       1412       1413       1213    2 2147483645 2147483645 +7.04609209752530496e-01  +nan                        # rad = +6.07384078937965184e-05 , len = +7.89102206110650108e-04 
1413       1414        435        813    2 2147483645 2147483645 +6.87244792094393486e-01  +nan                        # rad = +6.24951118938114403e-05 , len = +5.41956398382970506e-04 
1414       1414       1415        813    2 2147483645 2147483645 +8.77383139615181995e-01  +nan                        # rad = +7.97854827199085699e-05 , len = +1.40100054783209383e-03 
1415       1416       1273       1007    2       1273       1274 +9.51970076980995894e-01  +nan                        # rad = +1.47736996945868534e-04 , len = +2.15556177876862024e-04 
1416       1416       1417       1007    2 2147483645 2147483645 +5.15864570323997129e-01  +nan                        # rad = +8.00574348850669186e-05 , len = +1.34294111651974139e-03 
1417       1418       1263        394    2       1263       1264 +9.72785489603984033e-01  +nan                        # rad = +1.10588434374884361e-04 , len = +1.95676198276497070e-04 
1418       1418       1419        394    2 2147483645 2147483645 +4.29882423831848992e-01  +nan                        # rad = +4.88699972654793192e-05 , len = +6.99515621530620319e-04 
1419       1420        258        831    2 2147483645 2147483645 +8.15721131694581048e-01  +nan                        # rad = +8.12684469883944945e-05 , len = +7.46359937947531317e-04 
1420       1420       1421        831    2 2147483645 2147483645 +7.70385129230962251e-01  +nan                        # rad = +7.67517238464717459e-05 , len = +5.97191873657973720e-04 
1421       1422       1546        454    2       1545       1546 +9.73829746698702592e-01  +nan                        # rad = +1.07658176380844166e-04 , len = +2.59585592848189759e-04 
1422       1422       1423        454    2 2147483645 2147483645 +4.24461207838756849e-01  +nan                        # rad = +4.69247522323523289e-05 , len = +5.66190465937930218e-04 
1423       1424          4        125    2          3         11 +9.98961394499870980e-01  +nan                        # rad = +3.37422203514032865e-04 , len = +7.99020440088646898e-05 
1424       1424       1425        125    2 2147483645 2147483645 +1.46006966524678927e-01  +nan                        # rad = +4.93172135023513597e-05 , len = +1.16158166266597230e-03 
1425       1426        954       1455    2        959        960 +8.37581960093767508e-01  +nan                        # rad = +8.16331747903566905e-05 , len = +2.16561923566084818e-04
[truncated: 32,179 more chars]
