# Supplementary material for: Spatio-Temporal Simulation of First Pass Drug Perfusion in the Liver
Source: PLoS Comput Biol. 2014 Mar 13;10(3):e1003499. doi: 10.1371/journal.pcbi.1003499 (PMC3952820; doi:10.1371/journal.pcbi.1003499)
Supplement: Data S1 — Datasets for the organ and vascular geometries used in the simulations including a basic 3D viewer using python and vtk. (ZIP) [file pcbi.1003499.s001.zip › treeData/HV-03200.tree]

# numNodes
6400
# id xCoord [m]                yCoord [m]                zCoord [m]
   0 +1.67300000000000018e-02  +1.49800000000000003e-02  +2.47799999999999999e-02  
   1 +1.67300000000000018e-02  +1.49800000000000003e-02  +2.47799999999999999e-02  
   2 +1.98799999999999984e-02  +1.28800000000000008e-02  +2.50599999999999989e-02  
   3 +1.49099999999999996e-02  +1.36500000000000007e-02  +2.51299999999999996e-02  
   4 +1.51199999999999998e-02  +1.39299999999999997e-02  +2.50599999999999989e-02  
   5 +2.04400000000000033e-02  +1.21099999999999992e-02  +2.49899999999999983e-02  
   6 +2.35899999999999999e-02  +1.65900000000000006e-02  +2.49200000000000012e-02  
   7 +2.31000000000000025e-02  +1.68000000000000024e-02  +2.48500000000000006e-02  
   8 +2.21200000000000008e-02  +1.61700000000000003e-02  +2.49200000000000012e-02  
   9 +2.28200000000000000e-02  +1.65900000000000006e-02  +2.47799999999999999e-02  
  10 +2.12800000000000003e-02  +1.54000000000000005e-02  +2.45000000000000009e-02  
  11 +1.56799999999999995e-02  +1.42100000000000004e-02  +2.48500000000000006e-02  
  12 +1.67300000000000018e-02  +1.49800000000000003e-02  +2.47799999999999999e-02  
  13 +1.90399999999999979e-02  +1.37900000000000002e-02  +2.47799999999999999e-02  
  14 +1.94600000000000016e-02  +1.33000000000000011e-02  +2.49899999999999983e-02  
  15 +1.95300000000000022e-02  +1.39299999999999997e-02  +2.45000000000000009e-02  
  16 +2.07899999999999995e-02  +1.50500000000000009e-02  +2.44300000000000003e-02  
  17 +2.19099999999999989e-02  +1.08500000000000003e-02  +2.39400000000000029e-02  
  18 +2.26100000000000016e-02  +1.08500000000000003e-02  +2.38700000000000023e-02  
  19 +2.19099999999999989e-02  +9.73000000000000080e-03  +2.12800000000000003e-02  
  20 +2.28200000000000000e-02  +1.06400000000000002e-02  +2.35199999999999992e-02  
  21 +1.62399999999999975e-02  +1.54700000000000011e-02  +2.12099999999999997e-02  
  22 +1.83399999999999987e-02  +1.53299999999999999e-02  +2.02300000000000015e-02  
  23 +1.93200000000000004e-02  +1.48400000000000008e-02  +2.05799999999999976e-02  
  24 +1.92499999999999998e-02  +1.54000000000000005e-02  +1.88299999999999995e-02  
  25 +1.56799999999999995e-02  +1.52599999999999993e-02  +1.98099999999999977e-02  
  26 +1.43499999999999999e-02  +1.40000000000000003e-02  +1.93200000000000004e-02  
  27 +1.52599999999999993e-02  +1.49099999999999996e-02  +1.94600000000000016e-02  
  28 +1.47700000000000001e-02  +1.43499999999999999e-02  +1.94600000000000016e-02  
  29 +1.17599999999999996e-02  +1.46300000000000006e-02  +1.84099999999999993e-02  
  30 +1.07100000000000008e-02  +1.38599999999999991e-02  +1.86200000000000011e-02  
  31 +1.14800000000000006e-02  +1.42799999999999993e-02  +1.82000000000000009e-02  
  32 +1.49800000000000003e-02  +1.63799999999999987e-02  +1.99499999999999990e-02  
  33 +2.01600000000000008e-02  +1.14100000000000000e-02  +2.48500000000000006e-02  
  34 +2.04400000000000033e-02  +1.21099999999999992e-02  +2.49899999999999983e-02  
  35 +2.15194852132855469e-02  +9.57836689329748421e-03  +2.07818719957238093e-02  
  36 +1.83126583433927577e-02  +8.57051620824550615e-03  +1.70230459402674686e-02  
  37 +2.26501388522446397e-02  +1.39506038290402399e-02  +2.46979229052067158e-02  
  38 +1.40266216993979783e-02  +1.39794932677931426e-02  +1.91298355920699673e-02  
  39 +9.51690940312001007e-03  +1.41440219461511241e-02  +1.67351829492033838e-02  
  40 +2.02356472288463679e-02  +1.58338092633675438e-02  +1.82657762961223741e-02  
  41 +2.23891922210807566e-02  +1.73986431663590256e-02  +1.83218476271301209e-02  
  42 +1.88515204840775004e-02  +1.49860767381261011e-02  +1.86810522350727218e-02  
  43 +1.84213866815718975e-02  +1.45362812312749244e-02  +1.81325340771566722e-02  
  44 +2.34849999999999989e-02  +1.71850000000000024e-02  +2.48150000000000003e-02  
  45 +2.45668744782923144e-02  +1.79227005191905063e-02  +2.22010307474645001e-02  
  46 +1.70712853962000505e-02  +1.01359838530696387e-02  +2.29140598384773714e-02  
  47 +2.01382414332008514e-02  +1.45384431291598754e-02  +2.44166926173823642e-02  
  48 +2.00343101815839454e-02  +1.63709936044392143e-02  +2.30349791068913748e-02  
  49 +2.27787888700687093e-02  +1.08094568237718271e-02  +2.37333931663513235e-02  
  50 +2.55713202784186716e-02  +1.16317449585812051e-02  +2.29442665027033942e-02  
  51 +1.23388442267444685e-02  +1.48925490160458345e-02  +2.48214756410766457e-02  
  52 +8.09598639186581183e-03  +1.43096656281315945e-02  +2.06225300073622046e-02  
  53 +1.45607974762562865e-02  +1.41699428261899320e-02  +1.93894080341538606e-02  
  54 +1.42687405892330862e-02  +1.35615983102061657e-02  +1.92485499537999837e-02  
  55 +2.20957435549106913e-02  +9.67683901949398066e-03  +2.10499761692078888e-02  
  56 +2.53139537837222366e-02  +9.19607232857109873e-03  +1.68695721706851910e-02  
  57 +2.35997726418906845e-02  +9.40743681033661718e-03  +1.89059427947862423e-02  
  58 +2.45647567534466350e-02  +7.90959252832475201e-03  +1.33704953637245536e-02  
  59 +1.23620434285972875e-02  +1.49086593545939127e-02  +2.48667399150979511e-02  
  60 +1.13889466575034827e-02  +1.62655815189872086e-02  +2.30991006206331465e-02  
  61 +1.04650000000000003e-02  +1.50150000000000006e-02  +1.74650000000000014e-02  
  62 +9.62780386821932357e-03  +1.65817934603563061e-02  +1.49020565230512363e-02  
  63 +2.07280561295965296e-02  +1.34662578135620430e-02  +2.36943548152582090e-02  
  64 +2.32547694685701668e-02  +1.35006618333935614e-02  +2.15579031221949588e-02  
  65 +1.50380379959574890e-02  +1.37192193748909511e-02  +2.51258554842947179e-02  
  66 +2.32827207050865896e-02  +1.70131954435109034e-02  +2.48167006956156663e-02  
  67 +2.33616632556599979e-02  +1.77758640629814384e-02  +2.44305849603963753e-02  
  68 +2.30370061444208109e-02  +9.63694562258496021e-03  +2.01186985829472156e-02  
  69 +2.64897285842632738e-02  +1.03599614285282016e-02  +2.00153868766397673e-02  
  70 +1.41540313848678174e-02  +1.40002134916673415e-02  +1.92380298886901981e-02  
  71 +1.06050911376821769e-02  +1.04234767810907989e-02  +2.09557597617053386e-02  
  72 +1.45835461253410650e-02  +1.31155293962355399e-02  +2.48630479796064958e-02  
  73 +1.55879158085843236e-02  +1.18821200437790077e-02  +2.17810646229469884e-02  
  74 +2.49882542612954762e-02  +8.68991407331451242e-03  +1.67806868911053869e-02  
  75 +2.79696522319372899e-02  +8.05237981781293036e-03  +1.50565265955022749e-02  
  76 +2.13997426066427771e-02  +9.40918344664874381e-03  +2.04709359978619033e-02  
  77 +2.00259271897212827e-02  +9.36223977407469460e-03  +1.94637153791746738e-02  
  78 +2.02303702066716461e-02  +1.58185616973703785e-02  +1.82686321813218429e-02  
  79 +2.05292137775124756e-02  +1.38952747251574280e-02  +1.66560805596509716e-02  
  80 +2.10447485023946695e-02  +1.52233784362223717e-02  +2.44420018265900513e-02  
  81 +2.22427429816545313e-02  +1.54547297256964426e-02  +2.28898158711089289e-02  
  82 +1.42881494874559142e-02  +1.26992226616389498e-02  +2.47600355352390715e-02  
  83 +1.34012437495670510e-02  +1.10857029767116450e-02  +2.42355354691096356e-02  
  84 +2.04613330472977369e-02  +1.48004778605722361e-02  +2.44503026005441250e-02  
  85 +2.06910038891526087e-02  +1.55567679763405527e-02  +2.62598414050992310e-02  
  86 +2.48224510532225676e-02  +1.02109893232948633e-02  +1.99407554727946620e-02  
  87 +3.06957083026455670e-02  +1.23115815171705185e-02  +1.92025684090367244e-02  
  88 +1.97778467012850526e-02  +9.08850843260546222e-03  +1.89592423322302202e-02  
  89 +1.45107126165882078e-02  +8.47814297540798283e-03  +1.67599441013177169e-02  
  90 +1.21511386321671404e-02  +1.42094200021524071e-02  +2.36111002222293039e-02  
  91 +2.41393400695256166e-02  +9.08347387237032518e-03  +1.77119513305588130e-02  
  92 +2.31796779605734811e-02  +9.11327095345533002e-03  +1.51413420328223164e-02  
  93 +9.69849487230114472e-03  +1.49734925619557594e-02  +1.72774086411787986e-02  
  94 +7.55993451099987342e-03  +1.41896618940857127e-02  +1.76179478544360793e-02  
  95 +1.50028774743865296e-02  +1.21211699640846986e-02  +2.33466900057076598e-02  
  96 +1.58794913366491243e-02  +8.90121718049096712e-03  +1.96273977943382076e-02  
  97 +2.11734650093597723e-02  +1.31947580861649909e-02  +2.34351351214033936e-02  
  98 +2.08282997217083682e-02  +1.18733482905685368e-02  +2.35812047044656331e-02  
  99 +9.41967820534928696e-03  +1.38162116596931821e-02  +1.87979721312289023e-02  
 100 +1.14153615803717062e-02  +1.41825649432801987e-02  +1.79655737938039760e-02  
 101 +1.09106673442598036e-02  +1.32174367001273007e-02  +1.54900321288274061e-02  
 102 +2.79688704356879612e-02  +1.08550861165506770e-02  +1.91979395790622780e-02  
 103 +2.97879195075534675e-02  +1.06317858077805381e-02  +1.84041386938904664e-02  
 104 +2.17635267855927107e-02  +1.57281647908804091e-02  +2.46857250390758419e-02  
 105 +2.49235290631140069e-02  +1.46961505475568469e-02  +2.43441486321792876e-02  
 106 +2.11775537520404490e-02  +1.14595467965939567e-02  +2.44792029422713983e-02  
 107 +2.17240023803495184e-02  +9.93616255712949543e-03  +2.50307603878299166e-02  
 108 +2.19828267818646915e-02  +9.71378661565647922e-03  +2.11812446302695329e-02  
 109 +2.15380039501385477e-02  +1.00997570234242894e-02  +2.09963170428243244e-02  
 110 +1.51065963808105757e-02  +1.03393632824253200e-02  +2.21115166417885471e-02  
 111 +1.49233496056362797e-02  +9.20235128838433822e-03  +2.28122374127805137e-02  
 112 +2.07368166787734870e-02  +1.51565453921180936e-02  +1.75697102252984627e-02  
 113 +2.17961654285965881e-02  +1.52113716506616613e-02  +1.72583564567614506e-02  
 114 +1.45586830196826438e-02  +1.43267371179696731e-02  +1.99444335253460905e-02  
 115 +1.35457710892666339e-02  +1.42974545829472992e-02  +2.13231323498375216e-02  
 116 +1.52542054874392884e-02  +1.40090845179336870e-02  +2.50250382770372121e-02  
 117 +1.28181118029867709e-02  +1.62723959457336219e-02  +2.52248528012334744e-02  
 118 +1.28523347441325594e-02  +1.48464241737367043e-02  +1.90038850473722536e-02  
 119 +1.46656688518717482e-02  +1.42770797928337984e-02  +1.94183597988005427e-02  
 120 +1.42879413972453618e-02  +1.59022517031131676e-02  +1.85468490632516615e-02  
 121 +1.96611886548882057e-02  +1.30838784294300750e-02  +2.50303129738259182e-02  
 122 +1.75366257424029830e-02  +1.08504551829953760e-02  +2.66059267957522959e-02  
 123 +1.95227559490870235e-02  +1.46429948607163535e-02  +2.05645910531415607e-02  
 124 +1.95054715152148082e-02  +1.26230329722650716e-02  +1.94392874137646679e-02  
 125 +1.48160939763133971e-02  +1.25420178437628226e-02  +2.41084104887084420e-02  
 126 +1.52343309416629723e-02  +1.12654297587908032e-02  +2.36179377599198201e-02  
 127 +1.51376182037829612e-02  +1.12754732086284889e-02  +2.25207242892948994e-02  
 128 +1.66264399313700434e-02  +7.74123061432090403e-03  +1.64751093606512154e-02  
 129 +2.47314243955459936e-02  +1.15383021908289155e-02  +2.31974589883701086e-02  
 130 +2.74853670618522110e-02  +1.26003481942156912e-02  +2.23102497147094486e-02  
 131 +9.42930480916154279e-03  +1.53205429132706981e-02  +1.70551178427055007e-02  
 132 +8.88880431034290604e-03  +1.64190574084995301e-02  +1.69936286068748804e-02  
 133 +2.43650596387160814e-02  +1.72480477921437871e-02  +2.36503135591041719e-02  
 134 +2.85900293400808414e-02  +1.62087787504779889e-02  +1.99857498195085831e-02  
 135 +1.99809937261929520e-02  +1.14309026343612889e-02  +2.48267158390686853e-02  
 136 +1.95224260022775382e-02  +1.04588468994062083e-02  +2.48051787141347069e-02  
 137 +2.14024998600487633e-02  +1.30618367608608000e-02  +2.32922357674486165e-02  
 138 +2.16878646329431955e-02  +1.17976914872089701e-02  +2.20383554400113875e-02  
 139 +2.32516738774960104e-02  +1.52920497443444804e-02  +2.49774819847293841e-02  
 140 +2.41259476845428027e-02  +1.51773673599947829e-02  +2.61266632672982994e-02  
 141 +1.50999636436519417e-02  +1.08681405463974291e-02  +2.22278313032156123e-02  
 142 +1.46822385917762584e-02  +1.10192067689538833e-02  +2.02506291633829209e-02  
 143 +1.90562137911983141e-02  +8.87905861310268017e-03  +1.82142131362682813e-02  
 144 +1.82011762472626647e-02  +9.09015731079187463e-03  +1.93399447478976132e-02  
 145 +2.65427510102922322e-02  +1.62166444273675950e-02  +2.19455867616589681e-02  
 146 +2.84529604897601797e-02  +1.45360596252157494e-02  +2.10853666506745155e-02  
 147 +1.57094665476610294e-02  +9.81046276611103468e-03  +1.93421172600443392e-02  
 148 +1.64248460462102612e-02  +8.08608257522993104e-03  +1.82733623729960035e-02  
 149 +2.33353830781947366e-02  +1.07740040968884662e-02  +2.32210705151416619e-02  
 150 +2.35027940039091825e-02  +1.15111182465002567e-02  +2.29983188670338651e-02  
 151 +1.44604916064102959e-02  +1.40832093922092887e-02  +1.93391901658255608e-02  
 152 +1.45541863220751654e-02  +1.32934464447296286e-02  +1.68220047416817661e-02  
 153 +1.44040774481168730e-02  +1.51056652783050360e-02  +1.89541285959139508e-02  
 154 +1.33186212456777465e-02  +1.79039128743851798e-02  +1.73292594630983475e-02  
 155 +2.53415459118861326e-02  +1.03700176649139993e-02  +1.96966164698095247e-02  
 156 +2.52104790332714629e-02  +1.06589340527341002e-02  +1.90047117874387293e-02  
 157 +2.19468814108090618e-02  +1.38944336880731083e-02  +2.25060479254135422e-02  
 158 +2.32377345295041310e-02  +1.51768862425972276e-02  +2.09482717226666393e-02  
 159 +1.42146306016757620e-02  +1.26452534675177471e-02  +2.47736908997794013e-02  
 160 +1.46234038333252561e-02  +1.18097195512144749e-02  +2.54088361179082810e-02  
 161 +1.54946787583001254e-02  +9.07992290268116488e-03  +1.88678740353090887e-02  
 162 +1.45204444694939181e-02  +8.37518398503437136e-03  +1.83981050173846646e-02  
 163 +2.63904714801822503e-02  +1.05693224771862895e-02  +1.93877068748352817e-02  
 164 +2.71398370305804375e-02  +1.09531059791018945e-02  +1.80703340855957323e-02  
 165 +2.15169294574784585e-02  +1.55720412414764742e-02  +2.45955710150265530e-02  
 166 +2.11934584632446285e-02  +1.67737906204995860e-02  +2.50521711330086924e-02  
 167 +1.16534809783137450e-02  +1.60469598950894535e-02  +2.33541457234933240e-02  
 168 +1.07216347396462304e-02  +1.71971554610093717e-02  +2.18636234557869832e-02  
 169 +2.13374687702027957e-02  +1.36803457508175765e-02  +2.31002013703358738e-02  
 170 +2.10209058814811479e-02  +1.38814254313667299e-02  +2.25155850268790696e-02  
 171 +1.84786114346043376e-02  +1.40695756994820339e-02  +2.48148972209903534e-02  
 172 +1.86617506356067421e-02  +1.34156073123790701e-02  +2.44877227637030209e-02  
 173 +2.19417311708681485e-02  +1.59439879165397327e-02  +2.48036413939614238e-02  
 174 +2.25399048821949312e-02  +1.57871523842867886e-02  +2.51987095525103288e-02  
 175 +2.09496454005797320e-02  +1.33270150975103377e-02  +2.35568245056667382e-02  
 176 +1.99221538120065537e-02  +1.27278261897903009e-02  +2.24124549985625192e-02  
 177 +2.75666065218360401e-02  +1.55589541632619038e-02  +2.17196732634989606e-02  
 178 +2.76677957594796860e-02  +1.58236551936191371e-02  +2.21821951495784417e-02  
 179 +2.27459297546704839e-02  +1.06620118565798946e-02  +2.41535288137869758e-02  
 180 +2.33988576924376857e-02  +1.01884338112723134e-02  +2.55834999563285675e-02  
 181 +1.22052995720343394e-02  +1.56235627441256176e-02  +2.40445198708920324e-02  
 182 +1.32332186863549778e-02  +1.82082272990065977e-02  +2.16867365948272307e-02  
 183 +2.33548158644477019e-02  +8.93972222905132716e-03  +1.67594531234651171e-02  
 184 +2.22384019107058316e-02  +8.51492541367862565e-03  +1.67613561840115437e-02  
 185 +1.36499853384677849e-02  +1.34801092847137462e-02  +1.97740129568746738e-02  
 186 +1.33016309294642990e-02  +1.25457756521659500e-02  +2.03359971640859338e-02  
 187 +2.19439435233746115e-02  +9.72115887650383190e-03  +2.12329144836035308e-02  
 188 +2.16743494561800129e-02  +8.71024117381360291e-03  +2.16224883039657888e-02  
 189 +2.19223653932774966e-02  +1.02591689436997216e-02  +2.25354082956069623e-02  
 190 +2.34258659025695197e-02  +9.89232815993630783e-03  +2.16790268744236625e-02  
 191 +2.39417804260457050e-02  +9.87744929133146758e-03  +2.00830617018431974e-02  
 192 +2.48553045063542588e-02  +8.97677607412406854e-03  +2.12847399870850149e-02  
 193 +1.55054540081309127e-02  +1.19821043167339884e-02  +2.29931347997733085e-02  
 194 +1.66173599543387382e-02  +1.17742035944261077e-02  +2.31872176682595688e-02  
 195 +2.18519710304709985e-02  +1.58406561765129864e-02  +2.47383353050702158e-02  
 196 +2.19770392953852513e-02  +1.72269116729936930e-02  +2.34927402488514826e-02  
 197 +1.55433156934870389e-02  +1.41402438541547611e-02  +2.49206168655640020e-02  
 198 +1.65079697377672821e-02  +1.40419185220470796e-02  +2.53538211829311862e-02  
 199 +2.16285140136621805e-02  +1.27318477194887283e-02  +2.25123970343148322e-02  
 200 +2.24033400052694662e-02  +1.25679283306473592e-02  +1.96572505740834659e-02  
 201 +1.46643415098413211e-02  +1.43383685589848365e-02  +1.97022167626730478e-02  
 202 +1.54400544981854963e-02  +1.43278982690851191e-02  +2.00366711976200269e-02  
 203 +8.16643455398015014e-03  +1.53401639011939116e-02  +1.59339258023063583e-02  
 204 +2.54539053245041551e-02  +1.67323461097556893e-02  +2.27979501603815665e-02  
 205 +2.58404972071440801e-02  +1.71043670471171909e-02  +2.26384710254654807e-02  
 206 +1.83742556195726284e-02  +1.40698869274380207e-02  +2.48325392774906978e-02  
 207 +1.87234064954777471e-02  +1.47069094578841375e-02  +2.53174802376468187e-02  
 208 +2.08365805796066964e-02  +1.33975850389413398e-02  +2.36254385197994937e-02  
 209 +2.13122069684018346e-02  +1.32817417053753533e-02  +2.38127675275601330e-02  
 210 +2.13124197249635605e-02  +1.66162262148632847e-02  +1.82938119616262475e-02  
 211 +2.36557566749364678e-02  +1.82223438477395056e-02  +1.79802292556482252e-02  
 212 +1.16421469150901555e-02  +1.44862249773722411e-02  +1.83849354874343757e-02  
 213 +1.18606083349772715e-02  +1.48587222565721121e-02  +2.03249910670146444e-02  
 214 +1.10925751495872769e-02  +1.48995795558787402e-02  +1.79424424531057988e-02  
 215 +1.02825593801615049e-02  +1.63298966830380567e-02  +1.76755105607522452e-02  
 216 +1.13828592254909752e-02  +1.41518421832317436e-02  +1.79432005025027957e-02  
 217 +1.15283188737965760e-02  +1.22416509261530811e-02  +1.75996722454312346e-02  
 218 +1.83219196668661481e-02  +1.40694521290600505e-02  +2.48409412065523361e-02  
 219 +1.78856780107170751e-02  +1.23646703549715707e-02  +2.36581987234938326e-02  
 220 +2.26885209961382728e-02  +1.38778030538283352e-02  +2.23172721646554238e-02  
 221 +2.46128060552952312e-02  +1.42850179467758527e-02  +2.26182036093804106e-02  
 222 +2.49301323865366714e-02  +1.17434873693695683e-02  +2.31464177135017914e-02  
 223 +2.51060717047994139e-02  +1.30232196106253480e-02  +2.33137680008418530e-02  
 224 +2.26991604755748047e-02  +1.07980084147904654e-02  +2.40140158458785093e-02  
 225 +2.36894385593355156e-02  +1.13016360813070517e-02  +2.45093988025886569e-02  
 226 +2.16717782301155161e-02  +1.71580447980184264e-02  +1.84072635968309632e-02  
 227 +2.20529108727963892e-02  +1.86680312536658087e-02  +1.88713823012455206e-02  
 228 +2.29537513774035508e-02  +9.04697803813732902e-03  +1.61016513860034044e-02  
 229 +2.15722550587576917e-02  +9.26623043116880062e-03  +1.51880085512447714e-02  
 230 +1.23783269928460383e-02  +1.22109568318175751e-02  +2.01000509728521577e-02  
 231 +1.19201680329574494e-02  +1.14080495544083577e-02  +2.12341141661916734e-02  
 232 +2.07435335873214916e-02  +1.62802029771984963e-02  +1.82938974671684497e-02  
 233 +2.07494874047134369e-02  +1.76531199141711503e-02  +1.85670377839118189e-02  
 234 +1.56914756089549072e-02  +9.50422956819131810e-03  +1.90827629980728913e-02  
 235 +1.65586404861083267e-02  +9.80801153046048473e-03  +1.85018438530625308e-02  
 236 +1.43632425119920946e-02  +1.45946260624626924e-02  +2.04052791322850285e-02  
 237 +1.47608077493741052e-02  +1.54941260118856370e-02  +2.04455290558822333e-02  
 238 +2.02686045482319867e-02  +1.08429510176651957e-02  +2.50544260219507549e-02  
 239 +2.04796360904075068e-02  +9.60732307913985013e-03  +2.57114522457077416e-02  
 240 +1.37754184099279850e-02  +1.44260186784276358e-02  +2.50216613706103902e-02  
 241 +1.38324094786100044e-02  +1.47851591368830110e-02  +2.59086192934388400e-02  
 242 +1.44309095513257581e-02  +1.41943264809086776e-02  +2.50206681587933216e-02  
 243 +1.34931191170155999e-02  +1.48538022649284691e-02  +2.44055613864207523e-02  
 244 +1.03795590902520333e-02  +1.37557574235745664e-02  +1.88437381794622945e-02  
 245 +9.73328790046215121e-03  +1.31653182499817095e-02  +2.04022534294819591e-02  
 246 +2.06631122156001740e-02  +9.41998778601109421e-03  +1.97864069128751915e-02  
 247 +2.02471320786426282e-02  +1.03974473670271367e-02  +1.80282639112428235e-02  
 248 +2.02977248985132808e-02  +1.46707395378870391e-02  +2.44339302654216599e-02  
 249 +1.97469163879059294e-02  +1.54697068493353952e-02  +2.46336297741423065e-02  
 250 +2.06266351910316496e-02  +1.49270802484603067e-02  +2.44388293218382076e-02  
 251 +2.11443207752684895e-02  +1.55859827329788703e-02  +2.40982190612509146e-02  
 252 +1.17777120139763870e-02  +1.35136521691215893e-02  +1.68615501469430405e-02  
 253 +1.29527401880855098e-02  +1.28031461304388659e-02  +1.54293069206197231e-02  
 254 +2.59640859386183823e-02  +1.65633441438731988e-02  +2.23178624102780346e-02  
 255 +2.59709765163113789e-02  +1.76605105653077667e-02  +2.10899911261704619e-02  
 256 +1.84112069878565980e-02  +1.08151658598955314e-02  +2.38970999186884185e-02  
 257 +1.77588321628125191e-02  +8.86399498213926405e-03  +2.30882865551402215e-02  
 258 +1.54727438533642583e-02  +1.41032101778195487e-02  +2.49556045497068280e-02  
 259 +1.61272288150445600e-02  +1.21775591509480467e-02  +2.53970626686919609e-02  
 260 +1.21676891498645381e-02  +1.44750971525917493e-02  +2.41918159238358778e-02  
 261 +1.15253772132306847e-02  +1.33319920670195730e-02  +2.25905419874231524e-02  
 262 +1.00970663395348343e-02  +1.49829563603604277e-02  +1.73094594680955720e-02  
 263 +9.60665504064144547e-03  +1.45762478385684166e-02  +1.51323352153212420e-02  
 264 +1.54279303964367717e-02  +1.05183268044979801e-02  +2.09310518178918922e-02  
 265 +1.55562092294585317e-02  +1.00104441919209100e-02  +2.04846263927520207e-02  
 266 +1.01411620576573411e-02  +1.46912768645244655e-02  +2.28648024510851484e-02  
 267 +1.02237656035968107e-02  +1.51836711458615842e-02  +2.33379195633645203e-02  
 268 +1.94184697813656465e-02  +8.98337425764029508e-03  +1.85701861896974615e-02  
 269 +1.95476645136255373e-02  +7.65777218891881307e-03  +1.40455615914723466e-02  
 270 +1.51359182085202236e-02  +1.08667780345746319e-02  +2.17332606183758548e-02  
 271 +1.14416119856920705e-02  +9.27334724908536467e-03  +2.03140294911997275e-02  
 272 +1.44349819761343187e-02  +1.29079085515510020e-02  +2.48089984365237222e-02  
 273 +1.43972014021919743e-02  +1.30441305340717652e-02  +2.40420499493864057e-02  
 274 +2.25568019570583055e-02  +1.54993486165404849e-02  +2.47209493912593607e-02  
 275 +2.37102542884657479e-02  +1.52065527913220755e-02  +2.38434194684872293e-02  
 276 +2.11400000000000025e-02  +1.58200000000000007e-02  +2.43599999999999997e-02  
 277 +2.04897050947240485e-02  +1.75902539714688499e-02  +2.35361418624854581e-02  
 278 +1.87107468582918546e-02  +8.71860657836449546e-03  +1.76455575521574891e-02  
 279 +1.93233776367876357e-02  +8.44736710968397100e-03  +1.79845443059533372e-02  
 280 +2.45915321776406827e-02  +9.61031900434845127e-03  +1.79784708445917714e-02  
 281 +2.56537871981424928e-02  +1.03640664292767356e-02  +1.74253495158141723e-02  
 282 +2.60250168481567269e-02  +1.24328405119285244e-02  +2.26489772323311897e-02  
 283 +2.64600933957748752e-02  +1.34365106334062932e-02  +2.21924633419654863e-02  
 284 +2.16661001511687969e-02  +1.24987395796859347e-02  +2.10150387630398637e-02  
 285 +2.09941324689855054e-02  +1.20587993619362555e-02  +1.98004838203171205e-02  
 286 +1.50625191836768219e-02  +1.17251932907136563e-02  +2.29077503038283108e-02  
 287 +1.46981534708750458e-02  +1.27873225357860998e-02  +2.09783689536834211e-02  
 288 +1.14226676417360125e-02  +1.47790013996449508e-02  +1.81933225329127153e-02  
 289 +1.09474015738081545e-02  +1.55590366882219343e-02  +1.87771600839296976e-02  
 290 +2.15205694073867110e-02  +1.25377201561316202e-02  +2.17848913345420232e-02  
 291 +2.04065762570570415e-02  +1.17913989206786599e-02  +2.12461139992337344e-02  
 292 +1.01803450298575057e-02  +1.37995932767595256e-02  +1.88672359880805995e-02  
 293 +8.30758434850289995e-03  +1.47859207913255599e-02  +1.93703663314139518e-02  
 294 +2.10516783460623531e-02  +1.64331645208664612e-02  +1.82560359840253233e-02  
 295 +2.23557190036995264e-02  +1.63917086867938454e-02  +1.72925813098188524e-02  
 296 +2.65281618827585934e-02  +1.24292141222403750e-02  +2.23361265938668181e-02  
 297 +2.66027785534926065e-02  +1.20729257974568471e-02  +2.14438126084110781e-02  
 298 +1.51133610767392578e-02  +1.10703836359874654e-02  +2.23754104903145755e-02  
 299 +1.43629635650797602e-02  +1.04067573922685449e-02  +2.23758876383640497e-02  
 300 +1.51492285483061494e-02  +1.11807958618037311e-02  +2.24469966943169653e-02  
 301 +1.73420203321233389e-02  +1.11861721111432607e-02  +2.18044972852897700e-02  
 302 +1.14225767181706361e-02  +1.13582572317113793e-02  +2.05652091109425617e-02  
 303 +1.01329710067773280e-02  +1.15247202796590394e-02  +2.19400449646998015e-02  
 304 +1.48831392494544277e-02  +1.64626930770625825e-02  +1.99215084574664442e-02  
 305 +1.42234701490523852e-02  +1.81388523318208733e-02  +2.05077124129666166e-02  
 306 +1.51309696752606280e-02  +1.62617421784521515e-02  +1.98271953049970542e-02  
 307 +1.43443102140882427e-02  +1.82161920358710309e-02  +1.81842471311019806e-02  
 308 +1.82958605917903812e-02  +1.40696878585053406e-02  +2.48455891682940778e-02  
 309 +1.78109696893934098e-02  +1.37719318045044763e-02  +2.57644964555109809e-02  
 310 +2.22655253373022083e-02  +1.38698315801133436e-02  +2.23535643922314238e-02  
 311 +2.19451899737459662e-02  +1.36484763948648540e-02  +2.14870980484249408e-02  
 312 +1.45925772717098983e-02  +1.71640110390822338e-02  +1.89717911765695003e-02  
 313 +1.37908332781271278e-02  +1.70750222433405305e-02  +1.82758700639289312e-02  
 314 +1.98285879286644769e-02  +1.42367907720789139e-02  +2.44508075064533183e-02  
 315 +1.91730024720769450e-02  +1.48888698836792659e-02  +2.31936287048021723e-02  
 316 +2.23124271818526537e-02  +9.33138978995266821e-03  +1.59007291121983294e-02  
 317 +2.20165930193852964e-02  +9.85853598245904281e-03  +1.62381347200618725e-02  
 318 +1.62850528438823541e-02  +1.09263928608468053e-02  +2.19501718083949873e-02  
 319 +1.85807606124209872e-02  +9.96210665331225854e-03  +2.05923831267715018e-02  
 320 +1.11760138389117511e-02  +1.33023061226195342e-02  +1.76756659746698207e-02  
 321 +9.95925380544613638e-03  +1.26854751326135658e-02  +1.68166250656750851e-02  
 322 +2.41254374927213945e-02  +1.48024555764621635e-02  +2.48234548279000766e-02  
 323 +2.56346117108191308e-02  +1.36302907711510213e-02  +2.48623657601590893e-02  
 324 +1.43263659134785643e-02  +1.37587782157452578e-02  +1.79165964494789054e-02  
 325 +1.39935535642767162e-02  +1.34700102476600463e-02  +1.57334341710397840e-02  
 326 +2.24429459078738965e-02  +9.67818185184152018e-03  +2.07208983163543990e-02  
 327 +2.29403559380719144e-02  +9.49928891926310817e-03  +2.03132410553934183e-02  
 328 +2.36597210087367282e-02  +1.66782719379332117e-02  +2.49766474340843252e-02  
 329 +2.41387534239842598e-02  +1.73204421324466770e-02  +2.52692200242241836e-02  
 330 +2.93322893691667676e-02  +1.15833338168605995e-02  +1.92002539940495029e-02  
 331 +2.95709504168929493e-02  +1.17763069556449523e-02  +1.87831748982592028e-02  
 332 +1.12407232304708258e-02  +1.45097493520847942e-02  +2.38553715455661619e-02  
 333 +1.02392759406133866e-02  +1.21968969302065668e-02  +2.29981329462680371e-02  
 334 +2.29679432569856734e-02  +8.96996244871887255e-03  +1.55962592154879846e-02  
 335 +2.27529834166386898e-02  +8.54077609354455397e-03  +1.41271532303625623e-02  
 336 +2.89935251235512101e-02  +1.08436530437270376e-02  +1.88682285971390404e-02  
 337 +3.09863609993622675e-02  +1.11734091050613819e-02  +1.85661271964338466e-02  
 338 +2.37801605016559926e-02  +1.12185977122476570e-02  +2.35904084338491790e-02  
 339 +2.50547107720742734e-02  +1.22461814257287041e-02  +2.53436888273721427e-02  
 340 +1.50634058571186731e-02  +1.19131763479713160e-02  +2.41745083561592557e-02  
 341 +1.59537855519488250e-02  +1.01987473546111297e-02  +2.48322911746276416e-02  
 342 +2.69681676259967383e-02  +1.25463461534830994e-02  +2.21816172036149381e-02  
 343 +2.92943404184125289e-02  +1.32851051044985055e-02  +2.09711634246993218e-02  
 344 +2.84837909421846204e-02  +1.08523896613209013e-02  +1.89908802385430724e-02  
 345 +2.84623178629204131e-02  +1.08861056659910315e-02  +1.83865490948667380e-02  
 346 +2.05933403630347567e-02  +1.32193193764051399e-02  +2.28499039826968765e-02  
 347 +2.03726666582664147e-02  +1.35337726644778559e-02  +2.15303331877701142e-02  
 348 +1.42955384440985010e-02  +1.71222197199012681e-02  +2.02269586996075938e-02  
 349 +1.21927794880852119e-02  +1.73875593385990450e-02  +2.09474827307202828e-02  
 350 +2.05560856584638303e-02  +1.00623442130729351e-02  +1.91217454607867654e-02  
 351 +2.08206496346732516e-02  +1.07032425428376359e-02  +1.92171488335982459e-02  
 352 +2.67463197784860128e-02  +1.03298929741049567e-02  +1.89348727642538357e-02  
 353 +2.74572339357692340e-02  +9.03709588678391212e-03  +1.84884804279467872e-02  
 354 +1.31026638320275897e-02  +1.46959329610833259e-02  +2.49459490756234262e-02  
 355 +1.34816718074514917e-02  +1.60310472820786587e-02  +2.38575547834459396e-02  
 356 +2.94149995783851183e-02  +1.07496243996616191e-02  +1.86150198896246517e-02  
 357 +3.09079472093170306e-02  +1.04856953118748347e-02  +1.75627268360620536e-02  
 358 +1.05445883980799220e-02  +1.39913509689860195e-02  +1.73424821213227186e-02  
 359 +2.71582153378607423e-02  +9.95104578938323624e-03  +1.84953259020568042e-02  
 360 +2.91795935703036066e-02  +9.10576872821507524e-03  +1.63936642208897428e-02  
 361 +1.91180537868607149e-02  +1.51753580635320250e-02  +1.87378410721888294e-02  
 362 +1.97288869188962587e-02  +1.39696060752278906e-02  +1.79827992647534178e-02  
 363 +9.10488128135085450e-03  +1.41389197784889311e-02  +2.18821858115979540e-02  
 364 +8.40862199978026532e-03  +1.31497520118103919e-02  +2.15432926784662956e-02  
 365 +1.11507188656673993e-02  +1.63026162770926256e-02  +2.24740634691988454e-02  
 366 +1.05337211714872335e-02  +1.59307252247567685e-02  +2.12647895127991843e-02  
 367 +2.45233210306356232e-02  +8.90872075177022958e-03  +1.71706113124555360e-02  
 368 +2.44447028774077875e-02  +9.00502311889267611e-03  +1.50957185565591245e-02  
 369 +2.08090647784183458e-02  +1.17845367374457416e-02  +2.47351051622894461e-02  
 370 +2.13877174829780886e-02  +1.11853160107951120e-02  +2.49489650062782488e-02  
 371 +2.47805991579464757e-02  +8.75791601578178661e-03  +1.69225069487678771e-02  
 372 +2.54110715914790952e-02  +8.24498025912029017e-03  +1.61615522119076330e-02  
 373 +1.78352380002889249e-02  +1.04612042081121629e-02  +2.34597235728406586e-02  
 374 +1.81123920136226947e-02  +1.03517722312424839e-02  +2.34573639351507678e-02  
 375 +1.88154054031320003e-02  +8.86368810751369390e-03  +1.79858503584778250e-02  
 376 +1.75227754995971458e-02  +9.38953696122512595e-03  +1.79058409514256250e-02  
 377 +8.78563133071922492e-03  +1.48877610606700829e-02  +1.76262277673912317e-02  
 378 +8.47485586040293282e-03  +1.54163480514749804e-02  +1.81605765070449662e-02  
 379 +2.40410810048151194e-02  +1.72285242311318518e-02  +2.41382294855243887e-02  
 380 +2.46341832273716047e-02  +1.72768906351855808e-02  +2.35048267552670047e-02  
 381 +1.94645706423074230e-02  +1.36529363713689192e-02  +2.00499220767171964e-02  
 382 +1.91939560305138777e-02  +1.35851750592246683e-02  +2.02163877233051334e-02  
 383 +1.57317520039221906e-02  +9.64870249182812716e-03  +1.92236565913975650e-02  
 384 +1.69784944035889646e-02  +8.75961875227803700e-03  +1.92588818335036709e-02  
 385 +9.64294953773781396e-03  +1.44146072411206090e-02  +2.22659062412689408e-02  
 386 +9.66292541456785850e-03  +1.42416243532995611e-02  +2.13696260948261670e-02  
 387 +2.25151553505496919e-02  +1.03062111338589543e-02  +2.20700011207189337e-02  
 388 +2.22411636033561060e-02  +1.06858321612012478e-02  +2.17688439540562710e-02  
 389 +1.89972955338523104e-02  +1.53700750183378160e-02  +1.93196236694354075e-02  
 390 +1.86966214344972299e-02  +1.36145353796377436e-02  +1.89199423092756627e-02  
 391 +1.40989601018415185e-02  +1.17925923404882619e-02  +2.46522298570406272e-02  
 392 +1.44242370159832316e-02  +1.05182767241440468e-02  +2.49072930673862984e-02  
 393 +1.51309961593153099e-02  +1.11245238769307805e-02  +2.24126192085188185e-02  
 394 +1.56072158587187964e-02  +1.04357705240755716e-02  +2.27641821273452810e-02  
 395 +1.86597884080173838e-02  +1.51803248035566052e-02  +2.04116242445410261e-02  
 396 +1.68663350929804390e-02  +1.44870721944024162e-02  +2.24026678863996978e-02  
 397 +2.36462001244050618e-02  +1.42704107491782445e-02  +2.22579155167845315e-02  
 398 +2.46992542497580618e-02  +1.51225003072667542e-02  +2.17422969821627933e-02  
 399 +1.22840960385348918e-02  +1.52662350814522143e-02  +2.44552800500416022e-02  
 400 +1.22939794164813529e-02  +1.56869399419587927e-02  +2.38840805650759463e-02  
 401 +1.53272876450809437e-02  +1.40394550487121621e-02  +2.50060823165263561e-02  
 402 +1.57553501128517535e-02  +1.31236635545388409e-02  +2.64449308397591946e-02  
 403 +2.00967635553766198e-02  +1.02716222196695250e-02  +2.53568853927515041e-02  
 404 +1.92770532408347572e-02  +9.59884562673988043e-03  +2.57108325326522134e-02  
 405 +2.67479143749623643e-02  +1.25337054455859406e-02  +2.22693282200370074e-02  
 406 +2.76126164445444772e-02  +1.41553316509502418e-02  +2.22833220389416567e-02  
 407 +9.91939565856801535e-03  +1.33447711730132462e-02  +1.94048493064884857e-02  
 408 +9.35522117322522100e-03  +1.27281441605426975e-02  +1.92481353459469304e-02  
 409 +1.05798434135630035e-02  +1.13842449749813421e-02  +2.10594609692648788e-02  
 410 +8.60480318524094179e-03  +1.10698631332460939e-02  +2.07433872117701208e-02  
 411 +1.41898408415004635e-02  +1.11443649218898027e-02  +2.45628212469015568e-02  
 412 +1.42392733081998339e-02  +9.97320890738732403e-03  +2.38670774041560355e-02  
 413 +1.41127382782603224e-02  +1.74347347083741375e-02  +2.04361279892327011e-02  
 414 +1.36810547834577429e-02  +1.71163386119716002e-02  +2.09915239233772824e-02  
 415 +1.00407769501280556e-02  +1.27359944602078445e-02  +1.82228242838689096e-02  
 416 +2.56236813950908963e-02  +1.04224359007321580e-02  +1.96428190499954650e-02  
 417 +2.62762854719855408e-02  +1.10744445509064812e-02  +1.91316514960631935e-02  
 418 +2.43406398003571355e-02  +1.77820362189509036e-02  +2.31356583467558982e-02  
 419 +2.40496459001092351e-02  +1.86937859675563867e-02  +2.30305021059609080e-02  
 420 +2.17137865854752851e-02  +1.64985404513441659e-02  +1.76707115179342393e-02  
 421 +2.34062946703476847e-02  +1.67472424536708360e-02  +1.60996854809797793e-02  
 422 +1.15937025331686264e-02  +1.47147504804654890e-02  +1.83243749175724772e-02  
 423 +1.12613148201524856e-02  +1.60716113793151517e-02  +2.03599895622277732e-02  
 424 +1.42593397535368677e-02  +1.30540250182970864e-02  +2.45727612119903648e-02  
 425 +1.35245960644945380e-02  +1.35714985206926569e-02  +2.34606400983732692e-02  
 426 +2.15171597499517128e-02  +1.29034331948550320e-02  +2.28647743462202860e-02  
 427 +2.12926261372335772e-02  +1.28653800428161803e-02  +2.20179425054867033e-02  
 428 +1.43286758186846989e-02  +1.36909809883408937e-02  +1.68275035476068806e-02  
 429 +1.49522210801997027e-02  +1.41184489782238323e-02  +1.61849187648315067e-02  
 430 +1.07673691458022233e-02  +1.49539051012680668e-02  +1.77150298537370188e-02  
 431 +9.94711129237014179e-03  +1.48490110502865879e-02  +1.80331641258684207e-02  
 432 +1.34472721441357291e-02  +1.05705188835977099e-02  +2.11064013391334543e-02  
 433 +1.31729426000007765e-02  +1.12096290515746443e-02  +2.10443482808087279e-02  
 434 +2.15461701202590457e-02  +1.11560003530429899e-02  +2.42090831202500072e-02  
 435 +2.25387395608123639e-02  +1.13700474063989573e-02  +2.38637282270521348e-02  
 436 +1.41761414375787282e-02  +1.26200906252546558e-02  +2.47749417666239015e-02  
 437 +1.32584099108227771e-02  +1.21695230030528807e-02  +2.44806871875908119e-02  
 438 +1.94195140151545466e-02  +1.47357633803943157e-02  +2.05786061267367003e-02  
 439 +1.90718462688872908e-02  +1.37052138554622765e-02  +2.14705404046278588e-02  
 440 +1.44462813600105752e-02  +1.44435955031995897e-02  +2.01750815830424902e-02  
 441 +1.40730900346525811e-02  +1.39001724917022038e-02  +2.04133864368582184e-02  
 442 +1.52998006919511844e-02  +1.07174535331490232e-02  +2.13282352245016196e-02  
 443 +1.63077761275001072e-02  +1.16998060152516334e-02  +2.06878957346506090e-02  
 444 +2.23434419367125048e-02  +1.45789966591922931e-02  +2.16989030150269574e-02  
 445 +2.20092936065290276e-02  +1.48841450943457201e-02  +2.13793303843583839e-02  
 446 +2.33096353318009673e-02  +1.66812101933729029e-02  +2.49551560183982543e-02  
 447 +2.35646888945329133e-02  +1.61928239432866244e-02  +2.60356243410328758e-02  
 448 +2.02532945592628320e-02  +9.23713696704069921e-03  +1.93436885760995582e-02  
 449 +2.10315748537179756e-02  +8.42004716756459409e-03  +1.78213568870773352e-02  
 450 +2.80330666018720857e-02  +1.32306483566843654e-02  +2.13732215631950682e-02  
 451 +2.90291562117677461e-02  +1.45130283324905740e-02  +2.01063142580516600e-02  
 452 +2.87349199052050162e-02  +1.08086501063990887e-02  +1.89142919907711385e-02  
 453 +2.92533650067156245e-02  +9.52756618789627960e-03  +1.82707843833872473e-02  
 454 +9.56389984073134462e-03  +1.51470177376132296e-02  +1.71662632419421479e-02  
 455 +9.34494888064547891e-03  +1.52405511679432597e-02  +1.70890939638509952e-02  
 456 +1.58515579979233261e-02  +1.31330550796485233e-02  +2.53990922319092816e-02  
 457 +1.66531351488323001e-02  +1.14909441961395069e-02  +2.63836086688273505e-02  
 458 +1.19725604500360207e-02  +1.59108635111381500e-02  +2.36827252130988597e-02  
 459 +1.22808102196212948e-02  +1.77062666855322161e-02  +2.26935885593698081e-02  
 460 +2.33088233979832984e-02  +9.52633294053302493e-03  +1.95150490886001650e-02  
 461 +2.28292504155642728e-02  +9.78752339426961285e-03  +1.92135924390669337e-02  
 462 +2.29588723223307124e-02  +1.66964770577493656e-02  +2.48182653422279222e-02  
 463 +2.29393680164540203e-02  +1.72257982268947084e-02  +2.56405493110125511e-02  
 464 +2.28209757938032352e-02  +8.68764960705965469e-03  +1.66480966240091961e-02  
 465 +2.14397280717303906e-02  +7.96241354789006817e-03  +1.60340450693435693e-02  
 466 +1.53299999999999999e-02  +1.46300000000000006e-02  +2.46750000000000025e-02  
 467 +1.46926160110101098e-02  +1.47772939440314246e-02  +2.44987859242984246e-02  
 468 +2.22201763626716162e-02  +1.01735424368851260e-02  +2.23562367444809403e-02  
 469 +2.30555998759952967e-02  +8.95103342555485411e-03  +2.24238204478952492e-02  
 470 +1.79054155421369231e-02  +1.33316086163377517e-02  +2.46140215880535640e-02  
 471 +1.70409892642455346e-02  +1.29164406715860918e-02  +2.50639532199496660e-02  
 472 +2.46480606895880805e-02  +8.82684652167070594e-03  +1.70509279968145445e-02  
 473 +2.46907506215395742e-02  +8.18275826748095930e-03  +1.70625250242638984e-02  
 474 +2.27373732131841318e-02  +9.66179961627867609e-03  +2.04184404761204724e-02  
 475 +2.24431258653208024e-02  +1.05058698366477122e-02  +1.99096670741207050e-02  
 476 +1.51259775874597185e-02  +1.48686332990672822e-02  +2.46376237635537697e-02  
 477 +1.42133947297640190e-02  +1.57728211297860701e-02  +2.52079223015068236e-02  
 478 +1.49918165294121424e-02  +8.81640317164601901e-03  +1.86329925537851090e-02  
 479 +1.34094250803283802e-02  +7.73756439608600660e-03  +1.79728841545969825e-02  
 480 +1.45840144526208134e-02  +1.67929026142492228e-02  +2.00221722765141392e-02  
 481 +1.33880421371435476e-02  +1.71960635588996359e-02  +1.94353530106345616e-02  
 482 +1.50324830489078822e-02  +1.49596789649823307e-02  +2.45264100611641556e-02  
 483 +1.43360599062012858e-02  +1.53324090059357276e-02  +2.35399506889069077e-02  
 484 +2.49410440372215374e-02  +1.45959835777213220e-02  +2.47952951175214355e-02  
 485 +2.58826135450718926e-02  +1.51629926243132332e-02  +2.46752342157144609e-02  
 486 +1.53347186873628600e-02  +9.40170000903450473e-03  +2.10295463963071257e-02  
 487 +1.51184128544886651e-02  +8.62008089193114745e-03  +2.09047382925883519e-02  
 488 +2.13605100350360046e-02  +1.13069591484102980e-02  +2.43437898142184958e-02  
 489 +2.05805682936077775e-02  +1.05441927916349338e-02  +2.39435174576067590e-02  
 490 +1.12810177283711992e-02  +1.52169719705134137e-02  +1.84637873443344938e-02  
 491 +1.12720713070709813e-02  +1.66139810198252212e-02  +1.89725964355528312e-02  
 492 +1.85069988848899358e-02  +1.53580097352786233e-02  +2.00423568554446846e-02  
 493 +1.74104406616468130e-02  +1.35213854357696620e-02  +1.90344895392213047e-02  
 494 +1.84407929764302571e-02  +1.43666594079101158e-02  +2.48149681429226630e-02  
 495 +1.86062094501869765e-02  +1.50572174016471907e-02  +2.42502535184818818e-02  
 496 +2.36745468360716506e-02  +1.50102928976672493e-02  +2.49157895807822667e-02  
 497 +2.37022051584981942e-02  +1.42328563457535754e-02  +2.51206725149358337e-02  
 498 +1.48571061827948228e-02  +1.68027621005102726e-02  +1.94394501184089290e-02  
 499 +1.45291804951469278e-02  +1.81070250240146016e-02  +1.94089767473738933e-02  
 500 +1.57312606651491237e-02  +1.09466294807873746e-02  +2.22167956760110016e-02  
 501 +1.67020417135279008e-02  +9.42104178988329745e-03  +2.21058730676320335e-02  
 502 +1.78162418632993487e-02  +1.47561167619785667e-02  +2.15405298801624699e-02  
 503 +1.78812002221984921e-02  +1.40286513853265619e-02  +2.19214002273934346e-02  
 504 +2.05054941893747476e-02  +1.54719883552059418e-02  +1.79263570352633309e-02  
 505 +2.09132564728160865e-02  +1.51007745557248749e-02  +1.78172646967776557e-02  
 506 +1.10800408668112679e-02  +1.62689189813806749e-02  +2.18641195573100883e-02  
 507 +1.14563683628306993e-02  +1.64952347516837197e-02  +2.13817853031111442e-02  
 508 +2.71780866503561688e-02  +1.33221081670768689e-02  +2.22770711914233345e-02  
 509 +2.75871324238990481e-02  +1.48292472194894599e-02  +2.30878844607092341e-02  
 510 +1.60600107926288788e-02  +8.93722984198043642e-03  +1.74993113871846004e-02  
 511 +1.60212933928662281e-02  +8.60499650850182589e-03  +1.62905618580216766e-02  
 512 +2.69573485009391746e-02  +1.01541996216893415e-02  +1.87291265512816094e-02  
 513 +2.74115423339546006e-02  +1.00767520804188986e-02  +1.86203529225835301e-02  
 514 +2.04916650713667797e-02  +1.60553362798856424e-02  +1.82549474028736933e-02  
 515 +2.09336232012636084e-02  +1.62645493751979002e-02  +1.69513755497430370e-02  
 516 +1.84861833058464348e-02  +1.20266335546224037e-02  +2.59526333340375330e-02  
 517 +1.79440913403000404e-02  +1.17852637108878111e-02  +2.61260355036075261e-02  
 518 +2.27144155351877187e-02  +1.66650842921558622e-02  +1.70826800712001181e-02  
 519 +2.34498635230133735e-02  +1.68632296958739249e-02  +1.73227592138369239e-02  
 520 +2.56910925040997294e-02  +1.66937518598553117e-02  +2.25270284323906313e-02  
 521 +2.57206192710724701e-02  +1.84677407574146447e-02  +2.03746459004106283e-02  
 522 +1.19250979473647118e-02  +1.42118794642154146e-02  +2.32481250216073111e-02  
 523 +1.18167047353517213e-02  +1.45998631548131044e-02  +2.19397395276105488e-02  
 524 +2.30132325363956100e-02  +1.36501757103091610e-02  +2.19679129735023924e-02  
 525 +2.42214472241721497e-02  +1.26030750698088428e-02  +2.08635906834576598e-02  
 526 +2.31647311888243564e-02  +9.02200700921176532e-03  +1.64355157973849267e-02  
 527 +2.34087895623162345e-02  +9.64012737772678568e-03  +1.63014437272604000e-02  
 528 +2.01758443057130157e-02  +1.05759771137119724e-02  +2.52430842201229258e-02  
 529 +1.98963792118543974e-02  +1.05856196681134111e-02  +2.59536484521893478e-02  
 530 +3.00226485214088526e-02  +1.20061156952963356e-02  +1.90258513631351225e-02  
 531 +3.11615381429405439e-02  +1.28116597031743221e-02  +1.83665325100853989e-02  
 532 +2.49284537101209201e-02  +1.70062941799174853e-02  +2.32477959710958165e-02  
 533 +2.57650110199281780e-02  +1.73231543681692177e-02  +2.36920394883361057e-02  
 534 +2.65493397034143180e-02  +8.47310899534528886e-03  +1.58647783982133993e-02  
 535 +2.67305691703443177e-02  +8.03146328827542173e-03  +1.53180879111736064e-02  
 536 +1.39458931033568257e-02  +1.44318902285083869e-02  +2.47907351047419316e-02  
 537 +1.38152607960147378e-02  +1.40384372546020313e-02  +2.51157212950735009e-02  
 538 +2.12144197716023775e-02  +1.06055639708926806e-02  +2.46309509219025113e-02  
 539 +2.08413056116936272e-02  +9.26437942044169849e-03  +2.46154618833096736e-02  
 540 +2.58865143075478858e-02  +1.07931483286164021e-02  +1.96292759193732319e-02  
 541 +2.62979533481687636e-02  +1.15244295576105715e-02  +2.01411334476985400e-02  
 542 +1.89855416396502476e-02  +1.11718652614109515e-02  +2.43517811363721248e-02  
 543 +1.77653633101019469e-02  +1.10965153736645172e-02  +2.41019971652128850e-02  
 544 +2.18637548117103300e-02  +1.79122225733077123e-02  +1.86378169330963170e-02  
 545 +2.26126645371302303e-02  +1.89629148275830342e-02  +2.01544221708706110e-02  
 546 +1.17391642855203936e-02  +1.43582281722135548e-02  +2.28391707762032013e-02  
 547 +1.14117373709511534e-02  +1.43765546807481191e-02  +2.28992910024435892e-02  
 548 +2.68546300220786488e-02  +1.04517614910775072e-02  +1.84103475644471354e-02  
 549 +2.68681244037097568e-02  +1.02549621152649168e-02  +1.72823675425394681e-02  
 550 +1.14515695491166480e-02  +1.42228524022116054e-02  +1.80855900365894696e-02  
 551 +1.21991298347280154e-02  +1.33708638952444968e-02  +1.80315319386087636e-02  
 552 +2.36629666097343885e-02  +1.65052639652297564e-02  +2.53400803813436763e-02  
 553 +2.47210137391560697e-02  +1.63392932920651927e-02  +2.56910634852489175e-02  
 554 +2.31480995965110438e-02  +1.41685962292326991e-02  +2.23075567943624431e-02  
 555 +2.35384500311140894e-02  +1.54212746239443810e-02  +2.24818621011479980e-02  
 556 +1.84224520587359698e-02  +1.53415803903697821e-02  +2.01354527412116735e-02  
 557 +1.80568935135106724e-02  +1.43159152757105172e-02  +1.96377012626405625e-02  
 558 +1.59818263462845021e-02  +1.39653147835836367e-02  +2.49802027972274576e-02  
 559 +1.60022915648324153e-02  +1.34441916355012275e-02  +2.46559192632639056e-02  
 560 +1.45271506954918004e-02  +1.46773023970837666e-02  +1.91558894060183983e-02  
 561 +1.40741833376076212e-02  +1.47932633518377942e-02  +1.82798914818485883e-02  
 562 +1.51546739961713386e-02  +9.84944379701614518e-03  +2.22645990283581938e-02  
 563 +1.55232989431091928e-02  +9.69339441205414008e-03  +2.20357037067304661e-02  
 564 +1.48683594674978835e-02  +1.35721113341681320e-02  +2.52809802973483107e-02  
 565 +1.45034930448111263e-02  +1.28257712810556940e-02  +2.53308859559704010e-02  
 566 +2.39120701405538399e-02  +9.23256435125337227e-03  +1.83245973568165813e-02  
 567 +2.62477036299019195e-02  +8.44540542935389750e-03  +1.84871597792129264e-02  
 568 +2.21644789099560875e-02  +1.23382053985726485e-02  +2.04346246709990603e-02  
 569 +2.30475506317444172e-02  +1.17779547489781037e-02  +1.99186257492299894e-02  
 570 +2.45882864071576210e-02  +9.46014160405871801e-03  +2.05180179155116521e-02  
 571 +2.56995240299089309e-02  +9.08513857002096227e-03  +2.06616744374317866e-02  
 572 +1.89376051403948933e-02  +8.86969584188264902e-03  +1.81105230896836181e-02  
 573 +1.83783833319252805e-02  +8.81032233854620386e-03  +1.82832504485566996e-02  
 574 +2.15472479119340685e-02  +1.55692913124999555e-02  +2.37137607546906402e-02  
 575 +2.14689492518778044e-02  +1.62386088948751721e-02  +2.34109967977043990e-02  
 576 +2.16421750905059287e-02  +1.37873897194453424e-02  +2.28031246478747063e-02  
 577 +2.21787784910998063e-02  +1.35479278408620098e-02  +2.27571591560175000e-02  
 578 +1.38178106586257440e-02  +1.45168734189472758e-02  +2.07275016975465576e-02  
 579 +1.25812146988287851e-02  +1.45161618468639102e-02  +2.10245289972655243e-02  
 580 +2.19121451773542190e-02  +9.99717638356459500e-03  +2.19095861229833579e-02  
 581 +2.11387820530075515e-02  +1.04268430302858206e-02  +2.20065740585613928e-02  
 582 +1.10262665084143348e-02  +1.13359221043110945e-02  +2.08896603511299836e-02  
 583 +1.10519806223822910e-02  +1.09600856857057574e-02  +2.20654968484571661e-02  
 584 +2.43873958939091195e-02  +1.00432970897507551e-02  +2.00199903936948941e-02  
 585 +2.51367678596004368e-02  +1.00639070278069846e-02  +2.07008839922177036e-02  
 586 +2.09281667591301387e-02  +1.67869523627442140e-02  +2.40697316697391778e-02  
 587 +2.11825405834313446e-02  +1.71814637939462084e-02  +2.41285213254276744e-02  
 588 +2.71077675314089599e-02  +1.24871089731533706e-02  +2.21330669204321089e-02  
 589 +2.80854965962968085e-02  +1.17259549423305888e-02  +2.13221572958353402e-02  
 590 +1.31862871889040084e-02  +1.70560667429171219e-02  +2.04398057365079190e-02  
 591 +1.23800685920776778e-02  +1.66105094316644948e-02  +2.02642912279016318e-02  
 592 +2.26392513704478104e-02  +1.00148604994161478e-02  +2.00587476491156554e-02  
 593 +2.22937098007958308e-02  +1.08859457359873485e-02  +1.88420192705259087e-02  
 594 +2.36628485463064725e-02  +1.53308679875653799e-02  +2.54183110310119420e-02  
 595 +2.36151135324929803e-02  +1.55727510841932332e-02  +2.52395277763917958e-02  
 596 +2.27881052061492395e-02  +1.46597771582194555e-02  +2.12547910078867801e-02  
 597 +2.32728996202435923e-02  +1.42314109441089437e-02  +2.05611384796477621e-02  
 598 +2.52208985029531707e-02  +1.03258779706093505e-02  +1.97940988182928983e-02  
 599 +2.53016924750910505e-02  +1.12233394454303026e-02  +1.98915892016623061e-02  
 600 +2.03000000000000021e-02  +1.17599999999999996e-02  +2.49200000000000012e-02  
 601 +2.04184014375653269e-02  +1.13877804369605165e-02  +2.44362408925954087e-02  
 602 +2.85151732127365103e-02  +1.07814299444223306e-02  +1.87032677184522898e-02  
 603 +2.87761545866455741e-02  +1.04071407811793821e-02  +1.75405543480782362e-02  
 604 +1.07704079881249248e-02  +1.56980519508936808e-02  +1.76126834011773453e-02  
 605 +1.03631099656285499e-02  +1.73016437633844063e-02  +1.67769153054966244e-02  
 606 +2.04682164128496477e-02  +1.45100833818391679e-02  +1.70296625565122713e-02  
 607 +1.98315871469690146e-02  +1.33492893338296170e-02  +1.60049275392759108e-02  
 608 +1.09905379895577238e-02  +1.31734343154210863e-02  +2.33688937226807260e-02  
 609 +1.12212215881175234e-02  +1.25472110234607654e-02  +2.31453874416676746e-02  
 610 +1.42385498905109945e-02  +1.72766556800008006e-02  +2.03709318720951306e-02  
 611 +1.44466106857715285e-02  +1.78962259247068163e-02  +2.16211591762545084e-02  
 612 +2.42640211893172218e-02  +9.58223361304460369e-03  +2.02815347727883476e-02  
 613 +2.46804186730463990e-02  +8.44107236756637229e-03  +2.03993260762578080e-02  
 614 +1.96967006678302088e-02  +1.32339497331358299e-02  +1.98475283939805631e-02  
 615 +2.03166523899655817e-02  +1.30237260877366090e-02  +1.98534685262405086e-02  
 616 +1.32547138311415735e-02  +1.51196607091968940e-02  +2.42642351688420292e-02  
 617 +1.32663740099571333e-02  +1.48899401498497532e-02  +2.33836259123220529e-02  
 618 +2.94305722613966494e-02  +1.16157774044718144e-02  +1.92367987430391262e-02  
 619 +2.98931962741632376e-02  +1.16102129972807614e-02  +1.97455161293820548e-02  
 620 +8.55256165834961807e-03  +1.39773388780829646e-02  +2.12888665611483917e-02  
 621 +7.83562335848804470e-03  +1.31626275143122279e-02  +2.06346456395932534e-02  
 622 +2.44448572117513460e-02  +8.74762656263402064e-03  +1.62169386980922960e-02  
 623 +2.43082803789049957e-02  +8.25198323797076208e-03  +1.60264197463476296e-02  
 624 +1.32450911181376078e-02  +1.31139607881940144e-02  +1.96277648521641715e-02  
 625 +1.28476904960985964e-02  +1.30275893821298217e-02  +1.87677539695819198e-02  
 626 +1.36927843627217879e-02  +1.71527479400191314e-02  +2.03324999365952566e-02  
 627 +1.30108365211561300e-02  +1.75584731007747408e-02  +2.03975009604301059e-02  
 628 +2.01606442675426913e-02  +1.24949684130311097e-02  +2.50279741063746640e-02  
 629 +2.05857333435447293e-02  +1.22848624543063986e-02  +2.63745546666346448e-02  
 630 +2.49052714949960959e-02  +1.01120866956987982e-02  +1.77437991587041551e-02  
 631 +2.47284270012464100e-02  +1.07018497889807551e-02  +1.76552615806775358e-02  
 632 +1.77239106110050788e-02  +1.31108459587601436e-02  +2.41342592300326474e-02  
 633 +1.70958381553027138e-02  +1.34080399081480759e-02  +2.35463325345682643e-02  
 634 +2.14000577593022323e-02  +1.64514619962776269e-02  +1.79742974296055076e-02  
 635 +2.19934811050421265e-02  +1.59963454448697404e-02  +1.81200118178090827e-02  
 636 +2.88681977241351598e-02  +1.08227327218642869e-02  +1.89034862293230160e-02  
 637 +2.94078485584527496e-02  +1.06667248356554552e-02  +1.95712150566175053e-02  
 638 +2.45543020067171061e-02  +8.89190597115877349e-03  +1.66672028363362111e-02  
 639 +2.51879904879072254e-02  +9.33061842711827884e-03  +1.58782929101718463e-02  
 640 +1.80710178560322746e-02  +1.07197733573733515e-02  +2.37447407221192848e-02  
 641 +1.89310994756104779e-02  +8.93364100712856594e-03  +2.37129555876665482e-02  
 642 +2.20821061872972513e-02  +9.14891426651370278e-03  +2.05902446139319927e-02  
 643 +2.34149208802434255e-02  +1.41820086830130032e-02  +2.22740562555572806e-02  
 644 +2.41631222121520411e-02  +1.36081979761016152e-02  +2.20777990869589977e-02  
 645 +1.96357387979831828e-02  +1.45681212942412545e-02  +2.05679561658989631e-02  
 646 +2.04638408914947396e-02  +1.47068189196670369e-02  +1.98977955004841431e-02  
 647 +2.37345452073273108e-02  +1.46752780251658173e-02  +2.51016388633437532e-02  
 648 +2.40866548044411863e-02  +1.30188059632652328e-02  +2.61961230878524631e-02  
 649 +2.42292282771894053e-02  +1.47302378621303777e-02  +2.22191978833511279e-02  
 650 +2.51058673176070869e-02  +1.53978321490397287e-02  +2.26191436911245408e-02  
 651 +1.73383992119886809e-02  +1.01115189991341781e-02  +2.16466529449588843e-02  
 652 +1.79623848956155206e-02  +8.72345340971422516e-03  +2.21256738948428823e-02  
 653 +2.70975664808224305e-02  +1.00196400149440788e-02  +1.86204880814048838e-02  
 654 +2.86122347729391296e-02  +8.79601936851793359e-03  +1.81497108784113154e-02  
 655 +1.96587506849489821e-02  +8.27923751046138849e-03  +1.63073977360472730e-02  
 656 +1.86634934902747442e-02  +7.81108413858235939e-03  +1.46239771155638760e-02  
 657 +2.28119505559647960e-02  +9.77361305305636009e-03  +2.23206715193200768e-02  
 658 +2.45005349820248131e-02  +9.24131503626558770e-03  +2.21402243247591606e-02  
 659 +2.54049397214887764e-02  +1.42935989916095057e-02  +2.47510286970360933e-02  
 660 +2.68664067384304303e-02  +1.42247193271979131e-02  +2.43906602997906834e-02  
 661 +1.13804020459369326e-02  +1.60240576683311625e-02  +1.86097456780659892e-02  
 662 +1.16953172231769459e-02  +1.75252925861499390e-02  +1.87487736303399780e-02  
 663 +2.60113084042860876e-02  +1.04897911954083146e-02  +1.95319367870915826e-02  
 664 +2.67424785146394388e-02  +1.00195608749885316e-02  +2.08876673737320787e-02  
 665 +9.22701119116734955e-03  +1.48523819027111884e-02  +1.74555410679776354e-02  
 666 +8.63442085988861373e-03  +1.40788343551598496e-02  +1.76637720450201416e-02  
 667 +1.52619308885553317e-02  +1.21023746635829238e-02  +2.31596980168252246e-02  
 668 +1.58183989242172175e-02  +1.29085097967984366e-02  +2.27024534150948205e-02  
 669 +1.84208369723030223e-02  +1.10498574793136076e-02  +2.44091509900940598e-02  
 670 +1.72904726304969752e-02  +1.06142582302117469e-02  +2.49774865195794213e-02  
 671 +2.18934528682042349e-02  +9.24878164415945427e-03  +1.96362370484863165e-02  
 672 +2.32912954097414596e-02  +1.09976991374505870e-02  +2.36719601949862968e-02  
 673 +2.44609442596542444e-02  +1.01027319937557290e-02  +2.42692118287284285e-02  
 674 +9.57067638041318898e-03  +1.14467712045659351e-02  +2.09613452720661605e-02  
 675 +8.97539523318397793e-03  +1.19155901456030680e-02  +2.10291450914725786e-02  
 676 +1.55029422632063651e-02  +1.44132645476793813e-02  +2.47558332534153977e-02  
 677 +1.53021643674012726e-02  +1.37995101739924741e-02  +2.40949908031176489e-02  
 678 +1.42638522991766405e-02  +1.36515429970435701e-02  +1.73557468315718201e-02  
 679 +1.36433744143789545e-02  +1.29075515956690468e-02  +1.65661906554268358e-02  
 680 +9.98876683612418687e-03  +1.57965032967388938e-02  +1.62419555982070349e-02  
 681 +9.17297256885959630e-03  +1.60281332173473103e-02  +1.59161250668234840e-02  
 682 +1.21677979126939683e-02  +1.57567208577373552e-02  +2.37994973914750600e-02  
 683 +1.15461273924411453e-02  +1.70937841354038694e-02  +2.36133663743022387e-02  
 684 +2.40320423751343784e-02  +9.15827681440694631e-03  +1.80177680205272847e-02  
 685 +2.47598496224384033e-02  +9.11987092448661614e-03  +1.77280648967620413e-02  
 686 +1.77519969835530853e-02  +1.30827851870291244e-02  +2.48205664314535175e-02  
 687 +1.80869092197839150e-02  +1.28541352927435612e-02  +2.49917306340691377e-02  
 688 +2.32831259867974476e-02  +1.41757870697533459e-02  +2.23089763940623985e-02  
 689 +2.38584428580493509e-02  +1.42297016337810944e-02  +2.33923063759661903e-02  
 690 +9.42029470038405203e-03  +1.44562086856313918e-02  +1.92012760264279464e-02  
 691 +9.41921781900642748e-03  +1.49927598847274662e-02  +1.94732544720574649e-02  
 692 +1.92492252400792568e-02  +1.35439552416451708e-02  +2.48843465970939523e-02  
 693 +1.87237161893473482e-02  +1.24485840324986500e-02  +2.43842338929685237e-02  
 694 +2.20884161219617459e-02  +1.81857662037529372e-02  +1.87544528229910551e-02  
 695 +2.28375916097069004e-02  +1.81533246125627663e-02  +1.89554603503185523e-02  
 696 +1.44145587143515476e-02  +1.45211065899513003e-02  +2.03131285304911022e-02  
 697 +1.48606707660388221e-02  +1.47053912845742304e-02  +2.09459040205241254e-02  
 698 +1.94240427439653189e-02  +1.47552228582574774e-02  +1.81836388300645677e-02  
 699 +1.97597814645156279e-02  +1.47013634236936967e-02  +1.72724562493583519e-02  
 700 +2.34570383211269856e-02  +9.47583287122436696e-03  +1.92079522771247159e-02  
 701 +2.39258226857496786e-02  +1.05415502810193729e-02  +1.86149788020120756e-02  
 702 +1.67543848061416402e-02  +1.05109266924119371e-02  +2.17930358033615705e-02  
 703 +1.80352398532671009e-02  +1.06386846543303198e-02  +2.14764063905581691e-02  
 704 +2.01508665470720091e-02  +1.49828286933570611e-02  +2.47016279129122183e-02  
 705 +2.00337495752044292e-02  +1.53804683241736909e-02  +2.55333124927666563e-02  
 706 +2.42164189083561854e-02  +1.17253270187325925e-02  +2.46224616742579498e-02  
 707 +2.40095189197222468e-02  +1.19206915560620182e-02  +2.52409675073426119e-02  
 708 +2.28930126734302707e-02  +1.53953061700304629e-02  +2.48715857168636395e-02  
 709 +2.27795412678878928e-02  +1.52678804205868355e-02  +2.62516033171745940e-02  
 710 +1.47225433340579560e-02  +8.79264992114630294e-03  +1.85656550815260640e-02  
 711 +1.39222406033401424e-02  +9.16363396123594069e-03  +1.85083625517246317e-02  
 712 +1.17769007289744831e-02  +1.47162088749497981e-02  +2.43231326555106084e-02  
 713 +1.13831951461949472e-02  +1.52142160551790983e-02  +2.34660288531887314e-02  
 714 +2.22599999999999985e-02  +1.68350000000000027e-02  +2.49549999999999980e-02  
 715 +2.20943847925871677e-02  +1.68863067956157853e-02  +2.52759748621741200e-02  
 716 +1.00601725149287516e-02  +1.37597966383797635e-02  +1.88486179940402961e-02  
 717 +8.65593000126512607e-03  +1.31186073661423031e-02  +1.87392312388838071e-02  
 718 +2.30741107562876906e-02  +1.06519134100520451e-02  +2.33522647395681265e-02  
 719 +2.31528989621763368e-02  +9.91838710146311642e-03  +2.28878885406446422e-02  
 720 +2.61140556930267546e-02  +1.29414832130712674e-02  +2.23434548204804254e-02  
 721 +2.60218760287691600e-02  +1.42637199321770398e-02  +2.12840315682267314e-02  
 722 +2.13885670197486201e-02  +1.24739021629509117e-02  +2.03036387182378326e-02  
 723 +2.11115748177195840e-02  +1.28102783817734649e-02  +1.88389391108293516e-02  
 724 +2.15947025684434316e-02  +1.01681114720758234e-02  +2.18683037282394153e-02  
 725 +2.05239345321045694e-02  +1.03640728214821187e-02  +2.12127741545910485e-02  
 726 +1.13552338625457511e-02  +1.61604562727370553e-02  +2.29324648536442348e-02  
 727 +1.04394728879698487e-02  +1.59983337057612827e-02  +2.29399725708494470e-02  
 728 +2.09300000000000007e-02  +1.28100000000000002e-02  +2.52350000000000005e-02  
 729 +2.09306760793536162e-02  +1.22847072788269500e-02  +2.54894688943178190e-02  
 730 +1.41485122479900645e-02  +1.53637693533369719e-02  +1.88276425115699725e-02  
 731 +1.33743522197657481e-02  +1.56815280569376873e-02  +1.86801484066342408e-02  
 732 +2.19083329961812130e-02  +9.86175126045171248e-03  +2.15955374589097172e-02  
 733 +2.08157265162577029e-02  +9.03532043640248306e-03  +2.16909744391755484e-02  
 734 +1.52004433038276741e-02  +1.61834983202729689e-02  +1.98228977952925253e-02  
 735 +1.60633252354737792e-02  +1.71408264142333989e-02  +2.08796953873850132e-02  
 736 +2.62756709801637393e-02  +1.24262959009014996e-02  +2.24967057108045355e-02  
 737 +2.64939240859347926e-02  +1.20283160489807351e-02  +2.26575321147192005e-02  
 738 +1.80285821727493821e-02  +1.09155227874323194e-02  +2.47676214299424255e-02  
 739 +1.82116341101030838e-02  +1.09937546186853370e-02  +2.50383719948539460e-02  
 740 +2.95931330880590433e-02  +1.17451129810490600e-02  +1.94725411263146179e-02  
 741 +2.99274399903342002e-02  +1.24965454530631889e-02  +2.00503889437977818e-02  
 742 +2.61981147705411047e-02  +1.05300565524380305e-02  +1.94541181065770730e-02  
 743 +2.59680936820486652e-02  +1.06742828453074666e-02  +1.83432957608157150e-02  
 744 +2.09902668477833752e-02  +1.64003462258544910e-02  +1.82614405216217149e-02  
 745 +2.05902743987638852e-02  +1.64136448544285468e-02  +1.77975534077338786e-02  
 746 +1.97513253550701193e-02  +7.94422576726570330e-03  +1.51762427599445356e-02  
 747 +2.06353267283197403e-02  +7.46834790804237498e-03  +1.43099407182539773e-02  
 748 +1.17523727969262356e-02  +1.47548329765416035e-02  +1.92478934441452608e-02  
 749 +1.18029466464277429e-02  +1.50348705118595778e-02  +1.91447493987728090e-02  
 750 +2.57346370209906895e-02  +1.69836378592482483e-02  +2.20574160440905956e-02  
 751 +2.53758389572756489e-02  +1.83576794903027307e-02  +2.12484119876376956e-02  
 752 +2.72701646002181455e-02  +1.64282010672951971e-02  +2.11917583441699996e-02  
 753 +2.72017266729694916e-02  +1.66923761831630872e-02  +2.12206695636653966e-02  
 754 +2.60508397623487147e-02  +1.27204794396968187e-02  +2.25145842034835640e-02  
 755 +2.56173842368062066e-02  +1.32888532257622004e-02  +2.25098947310302527e-02  
 756 +1.33306672062534076e-02  +1.50720997101914320e-02  +2.38080790762491244e-02  
 757 +1.36613077921257254e-02  +1.50270926553975250e-02  +2.23779257142992342e-02  
 758 +1.91207084307469938e-02  +1.53809738238658809e-02  +1.90843487666991739e-02  
 759 +1.89722868340312656e-02  +1.56981567103816715e-02  +1.87473485170301518e-02  
 760 +1.41581358326285656e-02  +1.26097088079015814e-02  +2.47779186907582313e-02  
 761 +1.37082645520883763e-02  +1.21083921607034808e-02  +2.54230914456893935e-02  
 762 +2.37482309028250425e-02  +9.30923459390410428e-03  +1.86166536436188530e-02  
 763 +2.31051417721319235e-02  +8.10904275102031398e-03  +1.84838333814264233e-02  
 764 +1.43934287599444318e-02  +1.39209938039772732e-02  +1.86278933076522331e-02  
 765 +1.44856819084728163e-02  +1.36076872189847507e-02  +1.83284796200875420e-02  
 766 +1.11870954877580000e-02  +1.67515376665455414e-02  +2.22094378454097061e-02  
 767 +1.16699568260059550e-02  +1.72170647251356120e-02  +2.19920266794938132e-02  
 768 +2.58959978724700828e-02  +1.30253183346714981e-02  +2.25421962487834041e-02  
 769 +2.56139073376587950e-02  +1.41807578361193374e-02  +2.28576146184249693e-02  
 770 +2.22245882546408362e-02  +1.66793396591488445e-02  +1.73854241544371263e-02  
 771 +2.27461245850597536e-02  +1.75333958205563870e-02  +1.72011752822227929e-02  
 772 +1.42701096835951610e-02  +1.74515515490080222e-02  +1.85307476598883143e-02  
 773 +1.24267468704664912e-02  +1.80548215027758509e-02  +1.66974233345343198e-02  
 774 +2.55707483618566773e-02  +1.67090845588158954e-02  +2.26608359283664920e-02  
 775 +2.55737125478628161e-02  +1.62111161775507738e-02  +2.22356599371152028e-02  
 776 +1.16821637283364074e-02  +1.42984451419773412e-02  +2.24140023959918319e-02  
 777 +1.12993598630195084e-02  +1.37777498080362409e-02  +2.16586868355525645e-02  
 778 +1.56179512239397415e-02  +1.11299806250124873e-02  +2.42537419303689508e-02  
 779 +1.62482363394393647e-02  +1.07910011670978301e-02  +2.37233726510055407e-02  
 780 +2.03792447367906054e-02  +1.47360726206937961e-02  +2.44415665488926619e-02  
 781 +2.02052942119733542e-02  +1.54850798668858900e-02  +2.37292410177802615e-02  
 782 +1.44395435908961992e-02  +1.73062307416717645e-02  +1.87487137816791799e-02  
 783 +1.47367857210676401e-02  +1.73167681011986464e-02  +1.82280494345621880e-02  
 784 +1.41486026960904003e-02  +1.14714322593042900e-02  +2.45654467248629139e-02  
 785 +1.43048286564213967e-02  +1.11789950182878683e-02  +2.38365344196090588e-02  
 786 +1.47182835511551202e-02  +1.43135148236400080e-02  +1.94388398043477545e-02  
 787 +1.51237411815420240e-02  +1.40915615986135587e-02  +1.88166434621285482e-02  
 788 +1.94777058540676652e-02  +1.34304963653262693e-02  +1.99835153854788124e-02  
 789 +1.84817966908017509e-02  +1.25627206219302793e-02  +2.01513244502937588e-02  
 790 +1.42142441985355691e-02  +1.44220790841806615e-02  +2.10994111381014593e-02  
 791 +1.63427135517324497e-02  +1.44651823702435459e-02  +2.11729128630805535e-02  
 792 +2.30538804279039229e-02  +1.10146294135181309e-02  +2.44081146394965823e-02  
 793 +2.33237473482699499e-02  +1.12343592021632525e-02  +2.53997815582321582e-02  
 794 +2.21423764152468769e-02  +1.63209043829984045e-02  +2.40804082553692858e-02  
 795 +2.29504043755637786e-02  +1.62990560418373974e-02  +2.34183835396603347e-02  
 796 +1.11292794031333901e-02  +1.37725265021398525e-02  +2.37112516199788279e-02  
 797 +1.12287651923114289e-02  +1.27233406125212938e-02  +2.42349483086508090e-02  
 798 +1.11447292283178168e-02  +1.53397584808384370e-02  +1.86094154403503333e-02  
 799 +9.43309866353526580e-03  +1.60828356199207399e-02  +1.97902370986441194e-02  
 800 +1.92369937678362815e-02  +8.95075081275347080e-03  +1.84786488052269618e-02  
 801 +1.90058740809988004e-02  +9.23535146486335889e-03  +1.98569528170947571e-02  
 802 +1.42229639397242220e-02  +1.43982412454264040e-02  +2.11769307239415942e-02  
 803 +1.37353120144579361e-02  +1.36168002128698399e-02  +2.21566432900951529e-02  
 804 +1.48858508207493807e-02  +1.11092405377256637e-02  +2.12585403745897544e-02  
 805 +1.47935498237954637e-02  +1.15954376437211164e-02  +2.09381714624437866e-02  
 806 +1.60081567545157372e-02  +1.09365111708170891e-02  +2.20834837422029945e-02  
 807 +1.65967950214255706e-02  +1.08867221825692390e-02  +2.22109347627150212e-02  
 808 +1.24052276870460776e-02  +1.67985051039721590e-02  +2.31425564738296646e-02  
 809 +1.32261031634325864e-02  +1.76617152256606305e-02  +2.25529656124197238e-02  
 810 +2.62612419293118890e-02  +1.36840109121225250e-02  +2.19573666594042385e-02  
 811 +2.67829693828259552e-02  +1.44729735541549945e-02  +2.18968973648612682e-02  
 812 +2.27186995008578675e-02  +8.70279649537752595e-03  +1.50333858121831521e-02  
 813 +2.23654960201830691e-02  +8.50307616342230177e-03  +1.50686654555260129e-02  
 814 +2.42328010002056532e-02  +1.13545801943927410e-02  +2.34128336142159534e-02  
 815 +2.44438552386690537e-02  +1.16405781857635577e-02  +2.32410173681381477e-02  
 816 +2.14933255372533015e-02  +1.23029931500330172e-02  +2.24293036740646629e-02  
 817 +2.09638406233033717e-02  +1.18517379106973138e-02  +2.25757870262889154e-02  
 818 +1.87480746746762315e-02  +1.10463027735492898e-02  +2.44213642106913612e-02  
 819 +1.81590217967522796e-02  +9.24892451783531667e-03  +2.55133449382503145e-02  
 820 +2.22699890389009940e-02  +9.67892259021559814e-03  +2.08858915297409041e-02  
 821 +2.27835259296028554e-02  +1.04883980495979762e-02  +2.09840139054895750e-02  
 822 +2.04727947361898373e-02  +9.00274538649221447e-03  +1.85083356654384343e-02  
 823 +2.01440469343735842e-02  +9.00480602401234655e-03  +1.81492635386668391e-02  
 824 +2.08150858215551127e-02  +1.72581840798109662e-02  +2.39650535596066840e-02  
 825 +2.08376478993403912e-02  +1.81230446170045495e-02  +2.42232381204219131e-02  
 826 +1.18778831064815481e-02  +1.39795584252206343e-02  +1.79312990033814422e-02  
 827 +1.26079998037978494e-02  +1.40182647103824724e-02  +1.74939608870544987e-02  
 828 +9.02936041742562374e-03  +1.46489670290905882e-02  +1.90586123907536334e-02  
 829 +9.02085832968211286e-03  +1.48360212333486750e-02  +1.86244820941109009e-02  
 830 +2.23718533807685804e-02  +1.02312190435846200e-02  +2.22118722340526771e-02  
 831 +2.25183208221452283e-02  +9.70416342973827624e-03  +2.20660198511038325e-02  
 832 +1.47171707549206606e-02  +1.43441842794924182e-02  +1.95811083813365247e-02  
 833 +1.44948728480803132e-02  +1.46436817634516027e-02  +1.99640987340803135e-02  
 834 +2.28639750624491864e-02  +1.09753310208596695e-02  +2.41957774193315503e-02  
 835 +2.31812009609177645e-02  +1.22693073887123749e-02  +2.45148189824159549e-02  
 836 +1.37926997583627774e-02  +1.24524349974183598e-02  +2.45733836475665116e-02  
 837 +1.23499368974581501e-02  +1.24853286550554790e-02  +2.32735414705259498e-02  
 838 +1.53351122989951287e-02  +1.15453015363861690e-02  +2.42900785454264433e-02  
 839 +1.54221250497126872e-02  +1.14767050591034706e-02  +2.52114021263215304e-02  
 840 +1.24843536374421808e-02  +9.78024931391230368e-03  +2.06808695428702949e-02  
 841 +1.22984388386171307e-02  +9.39217592468044767e-03  +2.05358915147459339e-02  
 842 +1.05482380779556486e-02  +1.63693303132905060e-02  +1.70366434007897700e-02  
 843 +1.04119524989888176e-02  +1.64186137978957827e-02  +1.64726635747824944e-02  
 844 +2.10615552049697521e-02  +1.32608865918376652e-02  +2.34959798135350659e-02  
 845 +2.13308777479508035e-02  +1.29113671831863220e-02  +2.29709411638244002e-02  
 846 +2.74316878204499820e-02  +9.60166809578922621e-03  +1.85778845434521681e-02  
 847 +2.81223463098099410e-02  +9.41269011542781968e-03  +1.89558351746157740e-02  
 848 +1.42042743949972790e-02  +1.13617882669176540e-02  +2.43812557204931210e-02  
 849 +1.41619135849552404e-02  +1.13682583450433073e-02  +2.46882824912575544e-02  
 850 +1.34911151150720714e-02  +1.43962030372117022e-02  +1.88204869373869189e-02  
 851 +1.31053688410550963e-02  +1.46699651071435302e-02  +1.79844345134645665e-02  
 852 +2.08112167052894037e-02  +1.69931844223103652e-02  +2.39920736573628092e-02  
 853 +1.95655616145286176e-02  +1.72977378099133175e-02  +2.33361126202875704e-02  
 854 +1.78037877915590941e-02  +1.27387374518574108e-02  +2.38985804919748350e-02  
 855 +1.74870063470498362e-02  +1.24986699627908683e-02  +2.27854008917105326e-02  
 856 +2.00132718137763788e-02  +9.20508370633817824e-03  +1.91538598373748141e-02  
 857 +1.82473189978884127e-02  +8.53287933933409570e-03  +2.05083453038506745e-02  
 858 +1.10187875882833512e-02  +1.13750321732313340e-02  +2.14581011198575755e-02  
 859 +1.09710290224201684e-02  +1.19438622075261208e-02  +2.20145499804059140e-02  
 860 +2.10266289327121249e-02  +1.62960887407830081e-02  +2.42559373242944160e-02  
 861 +2.03035757228481953e-02  +1.64784639502647129e-02  +2.46346042211804603e-02  
 862 +2.51367935835498796e-02  +1.07663604145266899e-02  +1.97910825878600156e-02  
 863 +2.45815956040268506e-02  +1.23174699318794652e-02  +1.96384854398719416e-02  
 864 +2.10818255693773805e-02  +1.20272593480624940e-02  +2.16132580051683065e-02  
 865 +2.09949721767628723e-02  +1.13418810159096242e-02  +2.17134819788628447e-02  
 866 +1.49472956187048350e-02  +1.22709517365529111e-02  +2.41582513474860837e-02  
 867 +1.60575695526683979e-02  +1.23027951280786883e-02  +2.43339080361412823e-02  
 868 +1.47342284789974062e-02  +1.66274838365303539e-02  +1.99837910112853831e-02  
 869 +1.47122551105264097e-02  +1.67916737393058770e-02  +2.08794456042345790e-02  
 870 +1.78239127964839421e-02  +1.46430690018278797e-02  +2.17649126103212492e-02  
 871 +1.77891868073451163e-02  +1.49687048181184178e-02  +2.20931672440578160e-02  
 872 +2.06763523982038851e-02  +1.48424945742300675e-02  +2.43305410201388739e-02  
 873 +2.51608383386792700e-02  +1.44301234779097808e-02  +2.47182206767907094e-02  
 874 +2.54231256232103388e-02  +1.38265844140263577e-02  +2.36793328854088096e-02  
 875 +1.77267844078985368e-02  +1.29011294580961538e-02  +2.40447963759102060e-02  
 876 +1.71424027608329879e-02  +1.23894929569950494e-02  +2.41219161592470081e-02  
 877 +2.79622370950562207e-02  +9.23075865256724366e-03  +1.73074237471203575e-02  
 878 +2.81287255691170177e-02  +8.30711588359967813e-03  +1.63120255472899434e-02  
 879 +1.91119264708698305e-02  +1.28445528028693218e-02  +1.99590522699041005e-02  
 880 +1.89344567055810195e-02  +1.17878136105007483e-02  +1.97433466184610967e-02  
 881 +1.89847871354691042e-02  +1.50807174008290631e-02  +1.87094466536307756e-02  
 882 +1.93619675406820728e-02  +1.49844115879372852e-02  +1.84526448086299692e-02  
 883 +2.50750351534356486e-02  +8.67896032382891106e-03  +1.83125756365167709e-02  
 884 +2.54217189429073002e-02  +8.23306204843506778e-03  +1.81522317392027177e-02  
 885 +1.83779970370159841e-02  +1.53355522711551041e-02  +2.01837014664060475e-02  
 886 +1.73665701713916452e-02  +1.52820602930544888e-02  +2.03939121210916542e-02  
 887 +1.47374037609853056e-02  +1.09669548463552161e-02  +2.23624284485174733e-02  
 888 +1.34105794353695171e-02  +1.09023354646054348e-02  +2.23236599316117001e-02  
 889 +2.45262810504359649e-02  +1.46456042797215354e-02  +2.48447518038212162e-02  
 890 +2.49822889283436954e-02  +1.32958061864607655e-02  +2.56005320414473651e-02  
 891 +1.55799409738301559e-02  +1.05222730978365847e-02  +2.07822641556785759e-02  
 892 +1.63589402079566890e-02  +1.06920696432811161e-02  +2.04140076232038996e-02  
 893 +1.15915627908535837e-02  +1.38810391515957008e-02  +1.74052041234114448e-02  
 894 +1.16194741261323314e-02  +1.41524281886927679e-02  +1.69619011734625999e-02  
 895 +2.79953342434439700e-02  +1.62017085424918071e-02  +2.06769837229630084e-02  
 896 +2.82168381984224254e-02  +1.55722291609482755e-02  +2.06518553383520480e-02  
 897 +2.31335281227620267e-02  +1.53529507039312802e-02  +2.42821844298732985e-02  
 898 +2.30629515823942283e-02  +1.52745292191936565e-02  +2.46275602104821939e-02  
 899 +2.57428245888717856e-02  +8.63645120882948307e-03  +1.62174333099792886e-02  
 900 +2.59989433738127655e-02  +8.91269460402907901e-03  +1.53317237667708970e-02  
 901 +2.49464266447376633e-02  +1.14975519695712496e-02  +1.95574330886903527e-02  
 902 +2.50791716442658290e-02  +1.16990726489692842e-02  +1.91897891329361435e-02  
 903 +2.51714432660382591e-02  +1.48518904681556839e-02  +2.46057660506038695e-02  
 904 +2.55364040599929537e-02  +1.43194337674395870e-02  +2.54263803037935547e-02  
 905 +1.10320876118919046e-02  +1.59838433815565860e-02  +2.15854722807454179e-02  
 906 +1.13422631518951249e-02  +1.53410304842235175e-02  +2.10901025255337098e-02  
 907 +1.01795881083183368e-02  +1.34937512957036317e-02  +1.91329066495500473e-02  
 908 +1.02242943988235871e-02  +1.26801794406962605e-02  +1.95186797155404018e-02  
 909 +2.52881961298617695e-02  +1.70489455982344267e-02  +2.35453975743490709e-02  
 910 +2.62029978448274359e-02  +1.67952121798733700e-02  +2.44687795012477616e-02  
 911 +1.31986928809661661e-02  +1.26614562245719632e-02  +2.38171533720865705e-02  
 912 +1.28875959480950122e-02  +1.32961509142809145e-02  +2.28879889315886584e-02  
 913 +1.47623191768407810e-02  +1.54284049588866243e-02  +2.47434426374920947e-02  
 914 +1.43883435314407070e-02  +1.64221630655477305e-02  +2.44358695279224582e-02  
 915 +2.27815677690119921e-02  +1.08866697178250683e-02  +2.41048966326050280e-02  
 916 +2.33392176471236418e-02  +1.07160005231234940e-02  +2.38493841947183052e-02  
 917 +2.25613736302691624e-02  +1.45822306554257795e-02  +2.14693883451625780e-02  
 918 +2.26427877377639170e-02  +1.41054840811142869e-02  +2.11921724402928946e-02  
 919 +1.52059183797697058e-02  +9.80016825165074684e-03  +2.16223670022129243e-02  
 920 +1.51747863557254881e-02  +8.92539660042354112e-03  +2.17506133654027656e-02  
 921 +1.12503598099373981e-02  +1.62525393899048270e-02  +2.27109811291585119e-02  
 922 +1.10722811320154886e-02  +1.70308117051296386e-02  +2.27276877067458631e-02  
 923 +1.47754547756628798e-02  +1.40621632404543395e-02  +2.50403340793966568e-02  
 924 +1.44405934252242359e-02  +1.40346463283468493e-02  +2.41590813817926103e-02  
 925 +1.49910481965787688e-02  +1.24066526783991240e-02  +2.20751923647220655e-02  
 926 +1.53391707576244051e-02  +1.28762457655553341e-02  +2.19766377983845948e-02  
 927 +2.35305605023242437e-02  +1.42262097160956256e-02  +2.22659858861709060e-02  
 928 +2.37158654820863561e-02  +1.45490954134667345e-02  +2.24281540631367723e-02  
 929 +1.41777982313207422e-02  +8.34963742684635517e-03  +1.83653748466945273e-02  
 930 +1.29977271602114645e-02  +8.10120547368093670e-03  +1.90179162766822007e-02  
 931 +1.85844125576377327e-02  +1.40697874540360712e-02  +2.47974940600347513e-02  
 932 +1.94630677403317340e-02  +1.40211027286107313e-02  +2.51386882969705933e-02  
 933 +2.00394381865589138e-02  +1.53565148453379211e-02  +2.34652044198201959e-02  
 934 +1.98852232929431286e-02  +1.58846566749707291e-02  +2.23552527926878346e-02  
 935 +2.13009219222137260e-02  +1.53134965626824226e-02  +2.41090058526389900e-02  
 936 +2.18764089041535575e-02  +1.46832420081729961e-02  +2.41289324108419946e-02  
 937 +2.72754204545505308e-02  +8.30132621276055520e-03  +1.54532453888210682e-02  
 938 +2.75058406983375719e-02  +8.66497116237268175e-03  +1.57694347178794526e-02  
 939 +2.59589861156424920e-02  +1.36268992456290289e-02  +2.26868861711638052e-02  
 940 +2.64677913337464793e-02  +1.44879641930988970e-02  +2.28553042894466124e-02  
 941 +2.53962745447940501e-02  +1.19535968416976945e-02  +2.29128612314787004e-02  
 942 +2.62429172445856444e-02  +1.10715058680221773e-02  +2.24655444374109448e-02  
 943 +2.20555150229998810e-02  +1.68355807797013653e-02  +2.39414668949267315e-02  
 944 +2.16503744765126210e-02  +1.88363650957770710e-02  +2.37421127332769627e-02  
 945 +1.23242954847113621e-02  +1.72139025404603845e-02  +2.28042773229110950e-02  
 946 +1.21367461242343107e-02  +1.79619931326553336e-02  +2.18922789656206436e-02  
 947 +1.63178566107171838e-02  +1.22448924606570198e-02  +2.56550966024349028e-02  
 948 +1.67890168953279996e-02  +1.14975108056479397e-02  +2.52879960020891865e-02  
 949 +2.13021485383015040e-02  +1.23140120849502821e-02  +2.16707471508064443e-02  
 950 +2.16806422645305918e-02  +1.24970676261257230e-02  +2.12870723736710808e-02  
 951 +2.70244131054063370e-02  +1.00772281601942387e-02  +1.86811432929622628e-02  
 952 +2.70184264031375493e-02  +8.60339775775561741e-03  +1.91537297057159939e-02  
 953 +2.14186550318911928e-02  +1.27639963932791624e-02  +2.54133608894419258e-02  
 954 +2.14484483992595128e-02  +1.26307256153619357e-02  +2.63542689905423219e-02  
 955 +2.74217848260132069e-02  +1.28217848589339631e-02  +2.16903393615144185e-02  
 956 +2.71150782046615628e-02  +1.25111078323287168e-02  +2.06289362984367862e-02  
 957 +2.11820490355129586e-02  +1.65246953678648729e-02  +1.82749239728257871e-02  
 958 +2.16954960932283919e-02  +1.67088466813979965e-02  +1.85031735501021179e-02  
 959 +1.98945573038288338e-02  +9.15494847431562453e-03  +1.90535995204566405e-02  
 960 +1.94118114215926126e-02  +1.03829793824688366e-02  +1.82885213069728728e-02  
 961 +1.64681791220912879e-02  +1.17546129508877724e-02  +2.58737543542763571e-02  
 962 +1.68082573215996463e-02  +1.05521807430960738e-02  +2.60358026714954741e-02  
 963 +1.59694142486664914e-02  +1.06071903110036853e-02  +2.05981311300203057e-02  
 964 +1.70676477404511605e-02  +1.13170696677737971e-02  +1.99084542373968824e-02  
 965 +2.03592122227049047e-02  +9.14848626504464156e-03  +1.89148096476294339e-02  
 966 +2.07428739711999280e-02  +9.48299780590442822e-03  +1.84945599282175625e-02  
 967 +1.81810600908665944e-02  +1.14045819666789942e-02  +2.61207750793451925e-02  
 968 +1.85471293262846823e-02  +1.08345538198094012e-02  +2.65171582277291470e-02  
 969 +1.45388252586535812e-02  +1.65960398175878550e-02  +2.03579012355929040e-02  
 970 +1.35547945800666200e-02  +1.62275384706496162e-02  +2.14777991023719673e-02  
 971 +1.78818003351495745e-02  +9.99919474581291608e-03  +2.10997598823424587e-02  
 972 +1.78027008239565881e-02  +9.84644157937332627e-03  +2.09144536171750467e-02  
 973 +2.09874379115064444e-02  +1.65628268349318382e-02  +2.41980800595816420e-02  
 974 +2.11764409818795407e-02  +1.76167404606378739e-02  +2.49316254505429248e-02  
 975 +2.46405389688585351e-02  +1.20963207860905891e-02  +2.47828627229772953e-02  
 976 +2.53028149299792254e-02  +1.28533715408131171e-02  +2.45782472744962011e-02  
 977 +1.53703293262359188e-02  +1.63187263575630612e-02  +2.05572301810540356e-02  
 978 +1.50009077402719019e-02  +1.62000784528201699e-02  +2.24548087041032442e-02  
 979 +1.50062415244539404e-02  +1.50048394824911658e-02  +2.45132050305820783e-02  
 980 +1.54584319958712951e-02  +1.51566435605396815e-02  +2.43732824533605397e-02  
 981 +1.48674678319138144e-02  +8.81129782059940705e-03  +1.85632144380083706e-02  
 982 +1.46721207312720033e-02  +8.91898685711738949e-03  +1.76181990341337524e-02  
 983 +1.27801459369174739e-02  +1.25030406122146037e-02  +2.33740189139321312e-02  
 984 +1.18627018429957008e-02  +1.20488455799507930e-02  +2.20696886332269818e-02  
 985 +2.42068568958568736e-02  +1.72263725936922622e-02  +2.38988208821520783e-02  
 986 +2.47963916657353810e-02  +1.59900283076662431e-02  +2.40843542747483375e-02  
 987 +2.05564485555564981e-02  +1.03702315925256576e-02  +1.86680922639991323e-02  
 988 +2.09048671812589910e-02  +1.10789989662301389e-02  +1.83407531909523733e-02  
 989 +1.46301373372604206e-02  +1.58751838245477644e-02  +2.44403272028676927e-02  
 990 +1.44352364313807616e-02  +1.65327168529195156e-02  +2.35529950649924803e-02  
 991 +1.56934300250847793e-02  +1.36506797997739786e-02  +2.52235745469686842e-02  
 992 +1.69268987815450953e-02  +1.36350750174001195e-02  +2.60439841519340548e-02  
 993 +8.83237009594662649e-03  +1.40281358034644258e-02  +2.15622312440182269e-02  
 994 +8.88687130310834503e-03  +1.37773837591525002e-02  +2.12320167357272632e-02  
 995 +1.07023173654575247e-02  +1.60878546749742037e-02  +1.73644186955188816e-02  
 996 +1.09961701759578971e-02  +1.69665275172925060e-02  +1.74546975613952202e-02  
 997 +1.19335300366948168e-02  +1.49467967289415964e-02  +1.96576796097638375e-02  
 998 +1.24147785154377355e-02  +1.54626165397623513e-02  +1.98587825462724805e-02  
 999 +1.36621444257086465e-02  +1.64019397562222176e-02  +1.81872371961419171e-02  
1000 +1.28446651321461585e-02  +1.65179790234935182e-02  +1.80738092671615773e-02  
1001 +1.62145213856055258e-02  +1.02261777496583540e-02  +2.24405637620503917e-02  
1002 +1.68810761293136553e-02  +9.41425838093004272e-03  +2.33997341962479712e-02  
1003 +2.55830666458109375e-02  +1.67446757658266734e-02  +2.28525850292933715e-02  
1004 +2.60945511876443173e-02  +1.64868164934759281e-02  +2.32202090807085669e-02  
1005 +2.56187927728358557e-02  +1.70718809156534534e-02  +2.40693075243274754e-02  
1006 +2.56015990245034332e-02  +1.74344113221848104e-02  +2.46120640092224452e-02  
1007 +2.41894460056534116e-02  +1.16437015566634681e-02  +2.48654488346925356e-02  
1008 +2.42479014620340244e-02  +1.10587607665515748e-02  +2.52036640497345990e-02  
1009 +1.39140703083374395e-02  +1.23733692597673747e-02  +2.49937270958273880e-02  
1010 +1.40820395070727789e-02  +1.22662875887366747e-02  +2.45531607263306181e-02  
1011 +1.56443475944696049e-02  +8.96706161370792489e-03  +2.04586470035502087e-02  
1012 +1.59355218637714409e-02  +8.32074719812160579e-03  +2.03099805449797645e-02  
1013 +2.00197799586807890e-02  +1.44433964336418124e-02  +2.03502196841960671e-02  
1014 +2.09276623750803206e-02  +1.38225191353729543e-02  +2.01875089387443078e-02  
1015 +1.54932340660096941e-02  +1.43713960670582563e-02  +2.43891652331715177e-02  
1016 +1.55793910526681786e-02  +1.47054841411067162e-02  +2.34665029685490016e-02  
1017 +8.61894788079811160e-03  +1.46610767296867055e-02  +1.91348490457414443e-02  
1018 +7.49346389643971728e-03  +1.45169473761627161e-02  +1.90769629593987612e-02  
1019 +2.13887503519419736e-02  +1.27174234787217223e-02  +1.97705468923337346e-02  
1020 +2.15535409921125652e-02  +1.28897347286526433e-02  +1.98353212551343333e-02  
1021 +2.75555279199853898e-02  +9.69786677067929932e-03  +1.78788132134000861e-02  
1022 +2.77126262406331113e-02  +1.02504662273470767e-02  +1.74299328775072947e-02  
1023 +9.71990771897437641e-03  +1.60235307832724272e-02  +1.54874403207523100e-02  
1024 +8.72707178006067175e-03  +1.62702342495113332e-02  +1.30984567032516597e-02  
1025 +1.85763734421582651e-02  +1.03219399830390569e-02  +2.51525321644922133e-02  
1026 +1.87415587854125390e-02  +1.02953858315792922e-02  +2.58821481001388111e-02  
1027 +2.19412243110234662e-02  +1.24279925056583300e-02  +2.07280427071892884e-02  
1028 +2.25400948306801532e-02  +1.25947412857642972e-02  +2.05903684376847369e-02  
1029 +1.46231073685048167e-02  +8.54960216995741609e-03  +1.84148387131847814e-02  
1030 +1.45488375243537551e-02  +7.86512414243794797e-03  +1.73067101184659899e-02  
1031 +2.38104994117222420e-02  +1.04675114801983694e-02  +2.37676358759899668e-02  
1032 +2.38507368137894603e-02  +9.97607872034622298e-03  +2.33933462267993802e-02  
1033 +2.32306787181492877e-02  +1.72677341709277614e-02  +2.47575807293516532e-02  
1034 +2.25956744094046175e-02  +1.82173134405087082e-02  +2.50969398591259392e-02  
1035 +1.99905898908741657e-02  +1.54353744020884510e-02  +2.29956061881851671e-02  
1036 +2.00646015296819594e-02  +1.50826192502443238e-02  +2.29485391070583834e-02  
1037 +1.02897125338045781e-02  +1.54671509896666878e-02  +1.90026736547183814e-02  
1038 +9.96639277082951754e-03  +1.51262478068452718e-02  +1.88364012180714420e-02  
1039 +1.36755411667048542e-02  +1.46107264006563823e-02  +2.09211150376898136e-02  
1040 +1.31735885767054837e-02  +1.52261924443364196e-02  +2.12137212986018321e-02  
1041 +1.56509495879379769e-02  +1.07440898526377990e-02  +2.44441350961759167e-02  
1042 +1.54157812144751598e-02  +1.06853515620237791e-02  +2.44168447104456503e-02  
1043 +2.29059561799865030e-02  +9.44792027313188718e-03  +2.25342215596660879e-02  
1044 +2.30812691367181973e-02  +9.04893102282632381e-03  +2.32540201562313059e-02  
1045 +2.73466071503396767e-02  +9.82143456443569651e-03  +1.81816982604859449e-02  
1046 +2.72215038403208591e-02  +9.62307791779677679e-03  +1.77643467422790094e-02  
1047 +1.23728861903759091e-02  +1.30143264602734926e-02  +1.62923146850848279e-02  
1048 +1.25987236502551354e-02  +1.25871364498542065e-02  +1.63441445990175176e-02  
1049 +2.75119572085706747e-02  +1.27097975696562563e-02  +2.11010995774986651e-02  
1050 +2.79813514332477309e-02  +1.24990119701176624e-02  +1.99663723295977168e-02  
1051 +1.70473184491683541e-02  +1.03114361407013778e-02  +2.17207456886124549e-02  
1052 +1.73121045188101876e-02  +1.02662023056220662e-02  +2.20885097660459100e-02  
1053 +1.12576140861213331e-02  +1.48394784373698501e-02  +1.80664391198527979e-02  
1054 +1.10568279290341673e-02  +1.49711060559638235e-02  +1.75615800668210073e-02  
1055 +1.92793849190052990e-02  +1.43322360237270758e-02  +2.10585936749554045e-02  
1056 +1.95168083923276635e-02  +1.46880668576271061e-02  +2.15446357171138921e-02  
1057 +1.90736859803673220e-02  +1.25552559920262402e-02  +2.54914731539317256e-02  
1058 +1.84774316365707049e-02  +1.22929902386411712e-02  +2.55613235098819148e-02  
1059 +1.21865869421752104e-02  +1.56870497238115816e-02  +2.39185514165593215e-02  
1060 +1.21285992099722188e-02  +1.52480220658503460e-02  +2.31168512809129742e-02  
1061 +1.35641584678969519e-02  +1.52852028762314861e-02  +2.31597333770251143e-02  
1062 +1.40543414384038112e-02  +1.61274679950635554e-02  +2.24119311383509656e-02  
1063 +1.59641344578969682e-02  +1.39093100757329054e-02  +2.49166078426112866e-02  
1064 +1.56213371623036262e-02  +1.42688544404626187e-02  +2.50039087379503554e-02  
1065 +1.89911871215159254e-02  +1.41674591273564070e-02  +2.48591613186940757e-02  
1066 +1.92133269080424877e-02  +1.46261363326793525e-02  +2.46095509817663254e-02  
1067 +8.88806965514381785e-03  +1.53887609419972593e-02  +1.63018369953105979e-02  
1068 +9.52518188214234937e-03  +1.57799077137080711e-02  +1.46994639968145210e-02  
1069 +1.40003949635215067e-02  +1.68340314746106487e-02  +1.96856150133404399e-02  
1070 +1.37057527839236828e-02  +1.64516672480177033e-02  +1.93796180986754510e-02  
1071 +1.38260487321972270e-02  +1.77377517294774016e-02  +1.75938767759283403e-02  
1072 +1.42330210755863221e-02  +1.78427097460435724e-02  +1.71918128975691482e-02  
1073 +1.95623058703335850e-02  +8.62746212962422869e-03  +1.74528381844591095e-02  
1074 +2.00179164269459753e-02  +8.37634760849807931e-03  +1.74384269488957015e-02  
1075 +2.94949769572081383e-02  +1.17063287369207954e-02  +1.93551771335436738e-02  
1076 +2.92951179234838266e-02  +1.22374234733098920e-02  +1.95809611978267246e-02  
1077 +1.42808191358632531e-02  +1.07404935726949265e-02  +2.14064063009757055e-02  
1078 +1.39931804390421386e-02  +1.11566999562191637e-02  +2.09905631816935008e-02  
1079 +1.16812019001437777e-02  +1.36794866630632096e-02  +1.71505769109886880e-02  
1080 +1.16941151560657815e-02  +1.30691355421960441e-02  +1.73548689270376574e-02  
1081 +2.51360030820930377e-02  +9.42534802425840090e-03  +2.06945107853567511e-02  
1082 +2.59715699067384620e-02  +9.73331953579187163e-03  +2.11854317073444411e-02  
1083 +2.30929894979468413e-02  +8.83338218711826606e-03  +1.67314358567406361e-02  
1084 +2.28013022875329305e-02  +9.02291019436088707e-03  +1.70977957568340458e-02  
1085 +2.57082307133973571e-02  +1.21933337964883863e-02  +2.27827674719662393e-02  
1086 +2.56742778222701015e-02  +1.25707028513440313e-02  +2.29428715109800188e-02  
1087 +1.94936632956972250e-02  +1.41479656160426372e-02  +2.03072565649293768e-02  
1088 +1.96715138880170989e-02  +1.42654543275944189e-02  +1.99054717126981098e-02  
1089 +2.38899435195009044e-02  +1.07016670643060117e-02  +2.28278415381697151e-02  
1090 +2.28192464161267143e-02  +1.53315583371799770e-02  +2.45104237633696903e-02  
1091 +2.32724431040676090e-02  +1.42480082409091446e-02  +2.41282382652089414e-02  
1092 +2.36156944997195882e-02  +8.67394205489517914e-03  +1.86742268824591599e-02  
1093 +2.39182150299006163e-02  +8.13596113177797453e-03  +1.89002301522881201e-02  
1094 +1.06909426440640835e-02  +1.46005131083046281e-02  +2.33600869983256569e-02  
1095 +1.04211553820263581e-02  +1.42274352642838414e-02  +2.30033578963861479e-02  
1096 +1.55168199099819867e-02  +1.44998779745310596e-02  +2.40283602863447798e-02  
1097 +1.58958655348860889e-02  +1.44083364348891012e-02  +2.42446201397754427e-02  
1098 +1.55968373253682086e-02  +1.04359049805136019e-02  +2.45442404561745861e-02  
1099 +1.51805261120084908e-02  +9.75323962072357012e-03  +2.47196690065554503e-02  
1100 +2.18006946110583973e-02  +1.61662076486508363e-02  +2.42885108120960355e-02  
1101 +2.03136174715908141e-02  +1.29718165381480423e-02  +2.25861329480892339e-02  
1102 +1.98356853272969591e-02  +1.24064974431981698e-02  +2.16364645556307543e-02  
1103 +2.09846234287849008e-02  +1.34200163576580715e-02  +2.36295872016961186e-02  
1104 +2.08549804170502437e-02  +1.37611838119386688e-02  +2.33289102226001167e-02  
1105 +1.44137873862443117e-02  +1.34348608183532201e-02  +1.75283865688261389e-02  
1106 +1.43683130874101474e-02  +1.30444741293684434e-02  +1.76873730413212686e-02  
1107 +1.29989984171944486e-02  +1.25249071328043127e-02  +2.35968555843916045e-02  
1108 +1.27607649731664736e-02  +1.14757054733242419e-02  +2.32286128249533895e-02  
1109 +1.86162348697877233e-02  +1.53533079716208706e-02  +1.98602599992547535e-02  
1110 +1.89486509961874529e-02  +1.52815709021468932e-02  +2.17853450404872084e-02  
1111 +1.38278785260547658e-02  +1.14638775071879452e-02  +2.43362386262772762e-02  
1112 +1.34362749946895840e-02  +1.09811813303483177e-02  +2.34169853697727762e-02  
1113 +1.94964152593898633e-02  +1.38896748316262135e-02  +2.02018196551148957e-02  
1114 +2.01685275962562201e-02  +1.33795800112988944e-02  +2.05671530957835386e-02  
1115 +2.24852050444017994e-02  +1.67210971086055801e-02  +1.71988248721294083e-02  
1116 +2.40560942700404796e-02  +1.74150841414245118e-02  +1.74822167909541720e-02  
1117 +1.10548123291598840e-02  +1.08789141348272448e-02  +2.06323208567668545e-02  
1118 +1.12221337253050821e-02  +1.07089237970206183e-02  +2.04775974833398683e-02  
1119 +2.20908464960763752e-02  +9.33629455953424725e-03  +2.13600319402016715e-02  
1120 +2.27315996505991595e-02  +8.91866208633415418e-03  +2.14781135324554479e-02  
1121 +8.09960805539576209e-03  +1.46672724990677128e-02  +1.74788793578054547e-02  
1122 +7.05794089337584765e-03  +1.46693471092473483e-02  +1.69626037746108092e-02  
1123 +2.36308107971698218e-02  +1.32780925408528781e-02  +2.12448395704896396e-02  
1124 +2.40733887512014806e-02  +1.32969834697194110e-02  +2.04498166305118328e-02  
1125 +1.65173445334118214e-02  +1.09522837074216197e-02  +2.02901331693772363e-02  
1126 +1.62367339024128456e-02  +1.11890424606117065e-02  +1.97403270971592965e-02  
1127 +2.10973198973201138e-02  +9.50673446708749301e-03  +2.02749961765970044e-02  
1128 +2.13538561369036005e-02  +1.00405977313377231e-02  +1.93595661253766760e-02  
1129 +2.82901904326528474e-02  +1.60449030847834608e-02  +2.04242189957970846e-02  
1130 +2.89325256720723602e-02  +1.53205135368294030e-02  +2.02045590839866097e-02  
1131 +2.04597280170244582e-02  +9.32553246699034145e-03  +1.95666635938605699e-02  
1132 +2.05085097462640552e-02  +8.68497055572035707e-03  +1.96436778554430827e-02  
1133 +2.76911341564602988e-02  +1.28728028836095597e-02  +2.06019005115427208e-02  
1134 +2.77365668083534057e-02  +1.35808015287236048e-02  +2.01575376910103909e-02  
1135 +1.05526054183235681e-02  +1.68175819258950393e-02  +1.68356133903778543e-02  
1136 +1.10614074439947998e-02  +1.78443008937856917e-02  +1.60660708009669334e-02  
1137 +1.49477273878314380e-02  +1.39960816202271705e-02  +2.50501670396983296e-02  
1138 +1.46477254511184502e-02  +1.42076862597414963e-02  +2.57692692450382406e-02  
1139 +2.46047958540383249e-02  +1.01272500923455765e-02  +1.99801607106691419e-02  
1140 +2.48274529943838668e-02  +1.03866612183719665e-02  +1.96577295140963511e-02  
1141 +1.63525076381309635e-02  +9.17188372060168816e-03  +1.90588186749011609e-02  
1142 +1.72662046136033247e-02  +8.47048757683365079e-03  +1.84535627962727523e-02  
1143 +1.81666952764951012e-02  +1.50572514457344795e-02  +2.10181234852916607e-02  
1144 +1.72885895446381922e-02  +1.54637796657912437e-02  +2.16827624827977995e-02  
1145 +2.09187268447620263e-02  +1.51347692695087011e-02  +2.44374101725290463e-02  
1146 +2.19395405433056544e-02  +1.40937341424726276e-02  +2.53142721304310085e-02  
1147 +1.91782809888039370e-02  +1.49427959479145524e-02  +1.84365332046663860e-02  
1148 +1.82062974054763536e-02  +1.37176253644996568e-02  +1.69277366720578179e-02  
1149 +1.51992590780569009e-02  +1.17292389421787425e-02  +2.42322934507928495e-02  
1150 +1.56606379704421275e-02  +1.16318900879800648e-02  +2.41819855375046515e-02  
1151 +2.01873773004081734e-02  +1.56493977221339071e-02  +2.32332164306286518e-02  
1152 +2.08012865640303142e-02  +1.58044915680184105e-02  +2.28235588879812934e-02  
1153 +9.06022594663095752e-03  +1.53658288035209683e-02  +1.65624537198829462e-02  
1154 +8.60507625958078365e-03  +1.54823865518431778e-02  +1.65855605858819359e-02  
1155 +2.35275975433645937e-02  +9.44249137852580869e-03  +1.90558388122205047e-02  
1156 +2.33188601468279737e-02  +9.73879076989919192e-03  +1.84184810809286843e-02  
1157 +1.75157359310572983e-02  +1.26095343405799552e-02  +2.40405348633350724e-02  
1158 +1.72435277250739642e-02  +1.16749793470370417e-02  +2.37375895124421477e-02  
1159 +1.78287062628450024e-02  +1.32071969016834389e-02  +2.47172940097535425e-02  
1160 +1.74817928205702085e-02  +1.31746202642992038e-02  +2.43826802485087972e-02  
1161 +9.91782240460366456e-03  +1.45260835262976395e-02  +2.25364885748220167e-02  
1162 +1.03984404471361511e-02  +1.38923793311921031e-02  +2.16987031739197048e-02  
1163 +2.37434530317520327e-02  +9.01523098661565804e-03  +1.72361744770979965e-02  
1164 +2.34685528062721811e-02  +9.52413876337048111e-03  +1.71293927603904349e-02  
1165 +2.43631709559850619e-02  +1.75668176529697705e-02  +2.34527809347704827e-02  
1166 +2.45026524895429788e-02  +1.86957922101061193e-02  +2.38124401918261633e-02  
1167 +3.02234265136786494e-02  +1.23022840734630049e-02  +1.91724236912408086e-02  
1168 +3.03318940355236689e-02  +1.31848847423230893e-02  +1.95983460730490000e-02  
1169 +2.18764865728300548e-02  +9.32435612648804639e-03  +1.57619586820129283e-02  
1170 +2.11414585382227078e-02  +9.37355418573960521e-03  +1.60765361169423956e-02  
1171 +1.63799199428793299e-02  +1.20274116810086401e-02  +2.58068796058130365e-02  
1172 +1.61965493016148279e-02  +1.21146084375390369e-02  +2.65541562168098433e-02  
1173 +1.73820240971285407e-02  +1.31710917931593934e-02  +2.40494685403599279e-02  
1174 +1.66574392013451936e-02  +1.31304694632432880e-02  +2.42344195577180559e-02  
1175 +1.97032204940786465e-02  +8.20612983390509899e-03  +1.57698097937275274e-02  
1176 +1.97811615712771005e-02  +8.73935431762207747e-03  +1.56579048454229715e-02  
1177 +8.70700001712383133e-03  +1.39650808161476420e-02  +2.14012738915078000e-02  
1178 +8.87695896304231333e-03  +1.32406061222799208e-02  +2.05906421377489782e-02  
1179 +1.55211373502824792e-02  +1.01448249053874579e-02  +2.01462740666297248e-02  
1180 +1.40681697746468434e-02  +9.33591316714893482e-03  +2.00541098279930323e-02  
1181 +1.32333433622949855e-02  +1.32462455986191371e-02  +1.99735613624043191e-02  
1182 +2.18662810396034503e-02  +1.56940630358143492e-02  +2.33210029474244969e-02  
1183 +2.23504820532500273e-02  +1.62808364936766412e-02  +2.28119883493964164e-02  
1184 +1.50189143983733946e-02  +1.27320338305204998e-02  +2.16532247876167067e-02  
1185 +1.54131632494747747e-02  +1.34893772585958881e-02  +2.14304831880204813e-02  
1186 +1.40475633483480074e-02  +1.76347963124569539e-02  +1.81312384432698315e-02  
1187 +1.38397335374529466e-02  +1.83776952862918334e-02  +1.87643431917550486e-02  
1188 +1.80192951465847316e-02  +1.05329917388490308e-02  +2.36153148215481785e-02  
1189 +1.86051018949688375e-02  +8.85872718679211330e-03  +2.29300108063326680e-02  
1190 +2.14256411198711326e-02  +1.25349684840059608e-02  +2.00269798305716777e-02  
1191 +2.18594255422683535e-02  +1.20270662393975672e-02  +1.94967314690783974e-02  
1192 +2.54529814177591948e-02  +1.50779637352866456e-02  +2.45747388421812714e-02  
1193 +2.59093967096425890e-02  +1.58449941261819445e-02  +2.42365255416999506e-02  
1194 +1.93463870179572117e-02  +1.30965018942413546e-02  +1.99997682267275996e-02  
1195 +1.96783901843034792e-02  +1.21608954699719152e-02  +2.03174894183715087e-02  
1196 +1.42646115294833460e-02  +1.36839883464364830e-02  +1.70877295820967556e-02  
1197 +1.37076923685947247e-02  +1.39925335023814313e-02  +1.66524847028701843e-02  
1198 +1.46783902992773836e-02  +1.56210232931711102e-02  +2.45780818372025728e-02  
1199 +1.40902899175257158e-02  +1.57057546047739902e-02  +2.43928725601324989e-02  
1200 +1.75479155792036927e-02  +9.97730420311654549e-03  +2.13283352429513122e-02  
1201 +1.74256255954876316e-02  +9.10731352226169452e-03  +2.02940973395131091e-02  
1202 +1.00953726131194649e-02  +1.15117354620843382e-02  +2.10161917963234239e-02  
1203 +9.83211984674803655e-03  +1.23739369644154853e-02  +2.10228771958066302e-02  
1204 +1.73361660256682419e-02  +9.36776199680696038e-03  +2.17434533606526773e-02  
1205 +1.68212986697145808e-02  +8.58239433883437736e-03  +2.17151099767186676e-02  
1206 +2.19629513583534282e-02  +1.66073648539809757e-02  +1.75223462417649009e-02  
1207 +2.19728429980947139e-02  +1.71794755259622837e-02  +1.72447138642155932e-02  
1208 +2.53914987035835753e-02  +8.66754918688630339e-03  +1.65211070412640791e-02  
1209 +2.61840122492581692e-02  +8.73473491145407462e-03  +1.67577692670581035e-02  
1210 +2.95457131832839899e-02  +1.06603872287971361e-02  +1.84974249608478719e-02  
1211 +2.98854648658354455e-02  +9.99124908679935135e-03  +1.78751618144074240e-02  
1212 +1.74441395056552130e-02  +1.03865092050429691e-02  +2.33497552863219486e-02  
1213 +1.71612180827783421e-02  +1.05107563022454643e-02  +2.35987458938323388e-02  
1214 +2.54234386800512857e-02  +1.03748562992021075e-02  +1.97224109262347097e-02  
1215 +2.58868845284426982e-02  +1.05849673719651885e-02  +2.05745854089793775e-02  
1216 +2.13179920631082521e-02  +1.48405893527569013e-02  +2.50030624178170478e-02  
1217 +2.11961971088888528e-02  +1.51305042816681379e-02  +2.56814160766356651e-02  
1218 +2.19175524572958851e-02  +1.01256050752542674e-02  +2.22241036232726299e-02  
1219 +2.20585988663087110e-02  +8.78825232577427028e-03  +2.28412876157334938e-02  
1220 +1.40226061253721779e-02  +1.77500734792427096e-02  +2.04751364800383889e-02  
1221 +1.33046297827392277e-02  +1.84332604945746902e-02  +2.05909874256861442e-02  
1222 +1.23506458132291302e-02  +1.18043694645600435e-02  +2.04691461844552572e-02  
1223 +1.26700639542727308e-02  +1.16236816017119011e-02  +2.04893294131966580e-02  
1224 +2.29666802724054382e-02  +1.70008667617242253e-02  +2.46242801856269601e-02  
1225 +2.26700402773796529e-02  +1.74489026621527862e-02  +2.46113060765351596e-02  
1226 +1.13215747433987619e-02  +1.28390413242047939e-02  +1.78542366454754568e-02  
1227 +1.14564966967151596e-02  +1.24319515375941984e-02  +1.85066410980341232e-02  
1228 +1.04955502703174483e-02  +1.65930690893242826e-02  +1.69553732141775604e-02  
1229 +9.60970540698729593e-03  +1.70439178571948451e-02  +1.70503395947610922e-02  
1230 +1.69069350799501104e-02  +1.04290322018180531e-02  +2.17445671969940836e-02  
1231 +1.77102774828392269e-02  +1.12137414164524794e-02  +2.09225725081653227e-02  
1232 +2.11743275159455950e-02  +1.27869981966395822e-02  +2.53241804447209631e-02  
1233 +2.09954073604419408e-02  +1.31058911239409579e-02  +2.57240309844110025e-02  
1234 +2.71924596451272940e-02  +1.27102645641300957e-02  +2.19269877211331482e-02  
1235 +2.73108835335658974e-02  +1.34522489647500593e-02  +2.14855420809349773e-02  
1236 +1.82736861382118594e-02  +9.84164198179159240e-03  +2.51586013328242743e-02  
1237 +1.78134486984936266e-02  +9.54925855240522023e-03  +2.48335695599886906e-02  
1238 +2.84089275783893161e-02  +9.15106274310082887e-03  +1.67246263396996497e-02  
1239 +2.83108643143830836e-02  +9.10691094435563987e-03  +1.64108695849414406e-02  
1240 +1.53128647348696571e-02  +9.28797434061397545e-03  +2.09114094379639556e-02  
1241 +1.39005632829342363e-02  +8.70516988446288359e-03  +1.78353858075249380e-02  
1242 +1.56529286484199531e-02  +1.05658540816290242e-02  +2.44660348322585583e-02  
1243 +1.61808172340374770e-02  +9.01116103260019181e-03  +2.42688856771768116e-02  
1244 +1.58413084987642991e-02  +1.65972037623964529e-02  +2.06219222012460797e-02  
1245 +1.68229268088616948e-02  +1.67985169148377050e-02  +2.05571560104156684e-02  
1246 +2.01384689009926655e-02  +7.78577308929154829e-03  +1.46071304620422962e-02  
1247 +2.07348884867638653e-02  +7.68588665842150597e-03  +1.33155410339318749e-02  
1248 +1.02808754261330699e-02  +1.36225470837582612e-02  +1.89866809008220963e-02  
1249 +1.00538937136224766e-02  +1.32168723958104774e-02  +1.89128430362371994e-02  
1250 +1.28145746804204270e-02  +1.72382245698291317e-02  +2.08563909165239460e-02  
1251 +1.27329254269572516e-02  +1.74661044141326063e-02  +2.15875991121170993e-02  
1252 +2.41220255780369673e-02  +1.72263552269666768e-02  +2.40174741625320577e-02  
1253 +2.36137208835572737e-02  +1.68548455101378489e-02  +2.34600471281482745e-02  
1254 +1.84647254718129546e-02  +1.53497950628242036e-02  +2.00889047983281790e-02  
1255 +1.90531994510582357e-02  +1.53951419107076336e-02  +1.97690562982447277e-02  
1256 +1.83480984705609133e-02  +1.40696593673459002e-02  +2.48367879654007966e-02  
1257 +1.87033388909398669e-02  +1.38256052859056875e-02  +2.59416912589980828e-02  
1258 +2.26956532082390715e-02  +8.54146153241979421e-03  +1.44983322277767862e-02  
1259 +2.26633600589364222e-02  +8.23455043520803474e-03  +1.33242965269309843e-02  
1260 +2.82336355544186221e-02  +9.15140162502338893e-03  +1.70923641469716350e-02  
1261 +2.92743635981110098e-02  +8.82862550454033453e-03  +1.71040578081731037e-02  
1262 +1.14540127809868008e-02  +1.68020953627920772e-02  +1.88652945813105113e-02  
1263 +1.13343520498254812e-02  +1.79393185098479790e-02  +1.95745241788586113e-02  
1264 +2.43337099929026544e-02  +1.74035757183374565e-02  +2.35555027406711658e-02  
1265 +2.18952618887086163e-02  +1.84743541175064266e-02  +2.30245169204034289e-02  
1266 +1.49441483821502498e-02  +1.51485191289769550e-02  +2.46905332005229322e-02  
1267 +1.53023895442288994e-02  +1.57945947316897456e-02  +2.50615850323119525e-02  
1268 +2.24586562935310194e-02  +1.46056514566562396e-02  +2.15945196251626885e-02  
1269 +2.29544634259174797e-02  +1.54329296177829790e-02  +2.16280386767622665e-02  
1270 +2.32320280293907000e-02  +1.09665021014668969e-02  +2.48173003122830402e-02  
1271 +2.34927282084956279e-02  +1.05995319093251314e-02  +2.49265397295331884e-02  
1272 +2.13079868105042897e-02  +9.54275323840532777e-03  +2.05288568477487963e-02  
1273 +2.07510090957184652e-02  +9.74496209510515923e-03  +2.06193701207433196e-02  
1274 +1.79361205174514843e-02  +1.04795560790143152e-02  +2.35220121548543430e-02  
1275 +1.78755077853005977e-02  +9.90320391931403046e-03  +2.28580875439123692e-02  
1276 +9.77768930405033092e-03  +1.45367279784798138e-02  +1.62098707492406499e-02  
1277 +9.38078504411880669e-03  +1.37636023374460310e-02  +1.52979077702395175e-02  
1278 +1.45059505781869654e-02  +1.56401917331663795e-02  +2.48752899234036783e-02  
1279 +1.36290632483956099e-02  +1.62173250232490011e-02  +2.49942618884556184e-02  
1280 +1.90822654607346875e-02  +8.87664143949181902e-03  +1.97989950401538418e-02  
1281 +1.78187874447966639e-02  +8.59502492795110283e-03  +1.98672847325075778e-02  
1282 +1.84146193594969775e-02  +1.50983726127187391e-02  +2.07054484681037688e-02  
1283 +1.81740649173334386e-02  +1.43750304552999041e-02  +2.05882938968105916e-02  
1284 +2.39456060986816127e-02  +9.06698375608642332e-03  +1.74719639363768060e-02  
1285 +2.39700748651035106e-02  +1.02852161755159766e-02  +1.70636490064702689e-02  
1286 +2.21086591695037124e-02  +1.42086034068825348e-02  +2.20373603322392628e-02  
1287 +2.17666155304085916e-02  +1.41489814461661575e-02  +2.06636198798064406e-02  
1288 +1.34641795799468507e-02  +1.25376328449817338e-02  +2.42659537107360532e-02  
1289 +1.25423696042718403e-02  +1.23450789727608708e-02  +2.49826298936639477e-02  
1290 +1.92850000000000001e-02  +1.38599999999999991e-02  +2.46400000000000022e-02  
1291 +1.91493095163188555e-02  +1.32747998691009495e-02  +2.38927256552768225e-02  
1292 +2.77541796819905130e-02  +9.43061718377740527e-03  +1.76184069190244985e-02  
1293 +2.77528113627391118e-02  +8.62945607327503250e-03  +1.78501194659963919e-02  
1294 +1.29392940606531965e-02  +1.30034476912392599e-02  +2.35040459334434695e-02  
1295 +1.25150482660193203e-02  +1.32821059150447993e-02  +2.35824909627917606e-02  
1296 +1.21848241250376299e-02  +1.63008358242791203e-02  +2.33302908968545351e-02  
1297 +1.23886691153577040e-02  +1.60909817461293604e-02  +2.18902961903313549e-02  
1298 +2.49720709636224031e-02  +1.11224806496536457e-02  +1.96363473373260128e-02  
1299 +2.42828530811563803e-02  +1.14739129643718768e-02  +1.92310582554695540e-02  
1300 +9.20799956831413330e-03  +1.45272818772043608e-02  +1.91659297242249109e-02  
1301 +8.32452694742843134e-03  +1.41763220693106370e-02  +1.98190568138275659e-02  
1302 +2.19881443182449177e-02  +1.81234187271655696e-02  +1.85200918516079290e-02  
1303 +2.23218865644915394e-02  +1.84909008639019060e-02  +1.96339764805737935e-02  
1304 +1.90822703461742266e-02  +1.44907623000943737e-02  +1.90236748941833775e-02  
1305 +1.94718479132513396e-02  +1.40411588220485366e-02  +1.88157670521572201e-02  
1306 +1.78349731697274132e-02  +1.53343161927757422e-02  +2.13862421145630463e-02  
1307 +1.75136943423462588e-02  +1.62592522018001687e-02  +2.22786498256806881e-02  
1308 +2.69094253264614072e-02  +8.39041834619472585e-03  +1.55793644822070261e-02  
1309 +2.72419378792385855e-02  +8.32572981176056895e-03  +1.48306697927728451e-02  
1310 +1.94983103713282091e-02  +8.84207484081503056e-03  +1.80045049170400769e-02  
1311 +1.97972285660817024e-02  +9.88085678336665316e-03  +1.73470837453117699e-02  
1312 +2.19083859406138219e-02  +1.80220764242895806e-02  +1.86173004193475253e-02  
1313 +2.13843389243000941e-02  +1.84233461030481986e-02  +1.92518004284817842e-02  
1314 +2.48423102863928359e-02  +1.15974778548009420e-02  +2.31860987613009863e-02  
1315 +2.56160159806665538e-02  +1.10007979518784854e-02  +2.34119765807477287e-02  
1316 +2.14730099912187854e-02  +1.27552993907765738e-02  +1.93557397460026280e-02  
1317 +2.19445779108945957e-02  +1.27881521620679065e-02  +1.89666422447803094e-02  
1318 +1.11487962233242106e-02  +1.54111066203093429e-02  +1.85907763980796836e-02  
1319 +1.10058716658254126e-02  +1.57880194694144382e-02  +1.72680602992096172e-02  
1320 +8.44365294019288302e-03  +1.47270888455048928e-02  +1.76254310148549614e-02  
1321 +7.77111912183763975e-03  +1.38442927604712374e-02  +1.84252900398706385e-02  
1322 +1.39213459944357021e-02  +1.77258531666072416e-02  +1.78828802434732974e-02  
1323 +1.35430203672292464e-02  +1.84176983219010958e-02  +1.78666185368519526e-02  
1324 +9.01319314144504065e-03  +1.57510264690570861e-02  +1.71080895019062491e-02  
1325 +8.23655282369617318e-03  +1.59757075261108862e-02  +1.73414995012056601e-02  
1326 +1.41031639806268715e-02  +1.43101725796681550e-02  +2.50211647647018559e-02  
1327 +1.34655379016329641e-02  +1.40726761994205557e-02  +2.59291691792932211e-02  
1328 +1.86910888515496691e-02  +1.43725115142563538e-02  +1.76145192447703311e-02  
1329 +1.85088094053739820e-02  +1.43421084622422090e-02  +1.72967682616902950e-02  
1330 +2.86526981145360793e-02  +1.40241095494896724e-02  +2.09029885329620954e-02  
1331 +2.93793209179178776e-02  +1.48657134508697695e-02  +2.07490443435679600e-02  
1332 +2.17712481574250452e-02  +1.66983097909391524e-02  +1.73267190913129580e-02  
1333 +2.33005829230476802e-02  +1.59480944587547212e-02  +1.65479235197207863e-02  
1334 +2.34441310490395259e-02  +1.00118447413810041e-02  +1.89701499181982106e-02  
1335 +2.29819038347407328e-02  +1.04653511256461301e-02  +1.88357782995738597e-02  
1336 +2.40960436569350560e-02  +9.75446451087527006e-03  +2.02106224814796800e-02  
1337 +2.40945999905674210e-02  +1.03066055984931786e-02  +2.14236670343580342e-02  
1338 +1.82829049921745465e-02  +1.40698623020742847e-02  +2.48477413910853928e-02  
1339 +1.76748748396806446e-02  +1.46306439197596456e-02  +2.32032857410671423e-02  
1340 +2.34446071604145247e-02  +1.65597615108852708e-02  +2.50504949217063046e-02  
1341 +2.15830164388563020e-02  +1.25086317208227497e-02  +2.13955061336773347e-02  
1342 +2.12237040041367148e-02  +1.19072975680695140e-02  +2.08776251364329417e-02  
1343 +1.20552749368902663e-02  +1.33091813375450247e-02  +1.65597381924051275e-02  
1344 +1.20739211309782799e-02  +1.35775805123324895e-02  +1.62899031970366800e-02  
1345 +2.18843744641562116e-02  +1.79672602528145840e-02  +1.86269748423120510e-02  
1346 +2.16549898256323814e-02  +1.81387641705297933e-02  +1.84859495016685936e-02  
1347 +1.05409218019312124e-02  +1.30873909822635387e-02  +1.72618630086689914e-02  
1348 +1.03519992486422376e-02  +1.32567802708127968e-02  +1.72028499055611947e-02  
1349 +2.32745800166917552e-02  +1.34760163314301597e-02  +2.15433620794522641e-02  
1350 +2.31045256437701317e-02  +1.34237671516037136e-02  +2.06514886291618537e-02  
1351 +1.22612010697209783e-02  +1.46538877374102674e-02  +2.44709608617517428e-02  
1352 +1.25648317951271727e-02  +1.37509658490118300e-02  +2.43902054470812139e-02  
1353 +1.18338190986209020e-02  +1.24597116948778775e-02  +1.88236708913014153e-02  
1354 +1.25404525261899134e-02  +1.33929865002892796e-02  +1.49856923735029856e-02  
1355 +9.79673226720026089e-03  +1.59367116542072432e-02  +1.58766820436435606e-02  
1356 +8.64141092067702461e-03  +1.65444715980004285e-02  +1.54783286325505080e-02  
1357 +1.12047977679973262e-02  +1.33852218748235045e-02  +1.63561171115108976e-02  
1358 +1.05961428068361355e-02  +1.33505826963148284e-02  +1.64150625457262847e-02  
1359 +1.77256493244542374e-02  +1.30111548472402264e-02  +2.40813268461431244e-02  
1360 +1.82276952230598609e-02  +1.30912700962504801e-02  +2.34797201167601284e-02  
1361 +1.82181858529354354e-02  +9.16531593322945752e-03  +1.77714079105722421e-02  
1362 +1.80062789232359084e-02  +9.41046097301052181e-03  +1.73337112618193526e-02  
1363 +1.55973013242833008e-02  +9.29954993917611432e-03  +1.89651565910094674e-02  
1364 +1.56642246788923772e-02  +9.51907205942390845e-03  +1.82711603893928043e-02  
1365 +1.66355348117473885e-02  +1.20541432229465031e-02  +2.55816691735467686e-02  
1366 +1.72021862598901905e-02  +1.21750685405995467e-02  +2.57006155931095298e-02  
1367 +2.21560027482890463e-02  +8.39156138678666917e-03  +1.61479207019412686e-02  
1368 +2.16515687284472777e-02  +8.27072596061483381e-03  +1.53113576331758115e-02  
1369 +2.43558629229407436e-02  +1.73553940474119837e-02  +2.35668324883920727e-02  
1370 +2.43763301147532467e-02  +1.90387993121023669e-02  +2.20488222678850189e-02  
1371 +1.52331277039400269e-02  +8.94931025198110117e-03  +1.87589910430643741e-02  
1372 +1.46665947254603773e-02  +8.91045291536886677e-03  +1.91407807115238880e-02  
1373 +2.13668751826456109e-02  +1.02788009523499153e-02  +2.48960111686893117e-02  
1374 +2.14561345242093478e-02  +9.58231849200266370e-03  +2.58267038029347737e-02  
1375 +2.73067495215113983e-02  +1.27612829130670808e-02  +2.18066791445802530e-02  
1376 +2.73787972360074010e-02  +1.24002923082185100e-02  +2.14466282785703878e-02  
1377 +2.58670874944211225e-02  +1.23165916284402235e-02  +2.27273110911444184e-02  
1378 +2.62726622821475922e-02  +1.31145368294379450e-02  +2.43685329575391608e-02  
1379 +2.28258000849668602e-02  +8.86821867187131616e-03  +1.52929986756606823e-02  
1380 +2.24620669039901390e-02  +9.21342420351742644e-03  +1.46846047346165156e-02  
1381 +1.89172601713908269e-02  +1.45642710113986079e-02  +1.80514835568522450e-02  
1382 +1.85854194932408012e-02  +1.37024393895814472e-02  +1.78712594463823586e-02  
1383 +2.32416360448706553e-02  +1.02278789078915095e-02  +1.88735857434946253e-02  
1384 +2.24762999698555795e-02  +1.08711180835137818e-02  +1.81218842728989513e-02  
1385 +2.31729754505472334e-02  +9.58164263766326726e-03  +1.98169055717816352e-02  
1386 +2.37132331178425380e-02  +9.51715302932689897e-03  +1.98384322328094033e-02  
1387 +1.49940379290277263e-02  +1.65322521394812121e-02  +1.96333227117029933e-02  
1388 +1.52832757536686126e-02  +1.70449271099728551e-02  +1.94495467378854696e-02  
1389 +1.98439724604076613e-02  +1.45297712074368719e-02  +2.04086703165858620e-02  
1390 +2.09626678735149140e-02  +1.45737733409382203e-02  +1.93282279729034001e-02  
1391 +2.19192289146879493e-02  +1.05571672687831391e-02  +2.32353452394336822e-02  
1392 +2.26908253936424741e-02  +1.11611167917490487e-02  +2.24575195923423614e-02  
1393 +2.21828662969058427e-02  +9.67788080485478854e-03  +2.09679338494743947e-02  
1394 +2.22626284349191142e-02  +9.89200690605320128e-03  +2.04374577559117386e-02  
1395 +1.39681504381528893e-02  +1.76654114302836479e-02  +1.80114518337592573e-02  
1396 +1.31702407658867704e-02  +1.72202000298183819e-02  +1.78554704604764886e-02  
1397 +2.24485434270027054e-02  +1.19684855348473878e-02  +2.00788154317876819e-02  
1398 +2.23950551827516060e-02  +1.15473743657241029e-02  +1.96595760973131105e-02  
1399 +1.54809859155783606e-02  +1.43691570580760705e-02  +2.41962640957786405e-02  
1400 +1.48846463186831108e-02  +1.40771044617287837e-02  +2.35552599178857867e-02  
1401 +2.10008823655340703e-02  +1.25340531883667630e-02  +2.35081699129345116e-02  
1402 +2.07814021650893389e-02  +1.26694968301413573e-02  +2.38246971041444107e-02  
1403 +2.29920061818730224e-02  +1.15884300602050426e-02  +2.45348897256402014e-02  
1404 +2.31130576651960816e-02  +1.22378102925250511e-02  +2.52993217934275316e-02  
1405 +2.17945282506574953e-02  +1.38409117037592254e-02  +2.26545862866441260e-02  
1406 +2.16752183408263528e-02  +1.38608092991739269e-02  +2.21686103169364095e-02  
1407 +2.51018178105231991e-02  +9.53105292003181108e-03  +1.75413415021807989e-02  
1408 +2.60030865564372937e-02  +9.72363328057435777e-03  +1.73227722164480749e-02  
1409 +2.25990014807459470e-02  +1.66995222823012809e-02  +1.71306866035095401e-02  
1410 +2.27506281764300808e-02  +1.68462911004807758e-02  +1.67369519702104085e-02  
1411 +2.40430283211884796e-02  +9.07011969037004387e-03  +1.75915703815247466e-02  
1412 +2.39918441596137580e-02  +8.13868762667015362e-03  +1.73417801288226273e-02  
1413 +1.12950436179708128e-02  +1.57391462789091864e-02  +1.95826296399386965e-02  
1414 +1.05599445650323143e-02  +1.55152295044420751e-02  +2.04632700039040286e-02  
1415 +1.11988507150769072e-02  +1.71718162713287957e-02  +1.92652356782204888e-02  
1416 +1.04309958146345059e-02  +1.72301589033135756e-02  +1.98205157770046242e-02  
1417 +2.19106019461579697e-02  +9.93079656092425711e-03  +2.17521026086768300e-02  
1418 +2.22723921878777813e-02  +1.12147499226278608e-02  +2.11144405076179806e-02  
1419 +1.34758430131792402e-02  +1.63476022211546321e-02  +1.81806023438262285e-02  
1420 +1.36237473156668905e-02  +1.62037236056733480e-02  +1.82242089268205287e-02  
1421 +2.46449597591567558e-02  +1.71279325422129050e-02  +2.34414459031850632e-02  
1422 +2.46845485214088681e-02  +1.71109290881732226e-02  +2.26385501411022275e-02  
1423 +2.37740470043451835e-02  +1.72041109797770458e-02  +2.44861175262835878e-02  
1424 +2.50868408660853102e-02  +1.69483669632099210e-02  +2.52084698897005015e-02  
1425 +1.55750818002426180e-02  +1.18102103793621786e-02  +2.24699367019798764e-02  
1426 +1.57776655109053490e-02  +1.14116433278193020e-02  +2.24099451861913997e-02  
1427 +2.17805128115568375e-02  +1.75336858311477377e-02  +1.84866095798177366e-02  
1428 +2.21636013642813705e-02  +1.77894643981330730e-02  +1.76956120100351978e-02  
1429 +1.81136676045015356e-02  +1.37005303726989002e-02  +2.47274813973029535e-02  
1430 +1.70817725698057983e-02  +1.37169898373087559e-02  +2.49815273334446815e-02  
1431 +2.15479565777626711e-02  +1.28162925804468138e-02  +2.58597390879325879e-02  
1432 +2.19587187213529413e-02  +1.31657082583743514e-02  +2.64358167190729236e-02  
1433 +2.06990566279141829e-02  +8.75939660557131447e-03  +1.80821064339246156e-02  
1434 +2.11632052054397807e-02  +8.38253469805789846e-03  +1.68150848336067124e-02  
1435 +2.76349064241189386e-02  +9.57363830062562919e-03  +1.77269579020374081e-02  
1436 +2.69888818720434819e-02  +9.61210246058793842e-03  +1.65502405914851290e-02  
1437 +1.85372038837571806e-02  +1.51393487081376722e-02  +2.05585363563224009e-02  
1438 +1.80953405505605222e-02  +1.56766746967964658e-02  +2.04853265109902413e-02  
1439 +1.21583561333405438e-02  +9.47964301324605643e-03  +2.03418331145978105e-02  
1440 +1.22427460508563856e-02  +9.16334082513525425e-03  +1.98423639948505440e-02  
1441 +1.60847073043202532e-02  +1.26889737701527706e-02  +2.55270944171720957e-02  
1442 +1.64882711203921672e-02  +1.29595850669291229e-02  +2.58177444062199293e-02  
1443 +1.51872282357666775e-02  +1.39695758479162352e-02  +2.50427242014886267e-02  
1444 +1.52843150284323170e-02  +1.40778622879490709e-02  +2.61951651590377581e-02  
1445 +1.77420001155270783e-02  +9.97238434376560880e-03  +2.12629657881002049e-02  
1446 +1.87637610602186325e-02  +9.76530264654421228e-03  +2.16336711046506737e-02  
1447 +1.50322936909840308e-02  +1.19233935350023280e-02  +2.31272174257107915e-02  
1448 +1.44477761259949634e-02  +1.22158927828679049e-02  +2.28974587121820068e-02  
1449 +8.97571603400235639e-03  +1.53495552302196098e-02  +1.64308777271998697e-02  
1450 +8.78644723750705500e-03  +1.45442994852872376e-02  +1.60377898883265063e-02  
1451 +2.04373697768477081e-02  +1.34495876338042667e-02  +2.22378702590727180e-02  
1452 +1.99549878980491285e-02  +1.41746942254681162e-02  +2.19854633381586610e-02  
1453 +2.55053686674334076e-02  +1.75509400969741554e-02  +2.17852671461080394e-02  
1454 +2.52398642874015790e-02  +1.76134332929012358e-02  +2.18010486479537045e-02  
1455 +2.98066059277859313e-02  +1.03958134994018604e-02  +1.81463251699748931e-02  
1456 +3.07546745038917886e-02  +9.83857428706727891e-03  +1.70337318094735402e-02  
1457 +2.51083250728126872e-02  +1.70663076079973601e-02  +2.33586642101091535e-02  
1458 +2.59378739989279267e-02  +1.81495942223105500e-02  +2.30441938419914949e-02  
1459 +1.28117090554918222e-02  +1.26624588100057948e-02  +1.98639079125081629e-02  
1460 +1.26780457190165553e-02  +1.22347803275033046e-02  +1.97407397677900540e-02  
1461 +2.06025165458115674e-02  +1.48333143869786317e-02  +1.72996863909053653e-02  
1462 +2.06499492952444234e-02  +1.49539526105459970e-02  +1.70684370764648645e-02  
1463 +2.41563792521044610e-02  +1.41325395718267608e-02  +2.22945565507537760e-02  
1464 +2.49399007971334470e-02  +1.36046395668155858e-02  +2.20619168544008946e-02  
1465 +1.33314362304565084e-02  +1.25995445347768468e-02  +2.40415535414113118e-02  
1466 +1.26626215637014004e-02  +1.23652959969476513e-02  +2.40647892728476365e-02  
1467 +2.64695012275011493e-02  +1.24072447331925184e-02  +2.18628360202394699e-02  
1468 +2.61637530898715248e-02  +1.26825261960220974e-02  +2.07627857804783822e-02  
1469 +1.11797594002323777e-02  +1.11470268989942670e-02  +2.05692434039281870e-02  
1470 +1.03244141314759869e-02  +1.09461852047468104e-02  +2.04175751180182934e-02  
1471 +1.82856424450738610e-02  +1.45651016434323200e-02  +1.96965774316952384e-02  
1472 +1.91938286632937875e-02  +1.54908662528519831e-02  +2.05759419247546448e-02  
1473 +2.19197947282738469e-02  +1.04057140395836974e-02  +2.28868714536641649e-02  
1474 +2.14144799060257927e-02  +9.07766246878818558e-03  +2.34930048125830196e-02  
1475 +1.75738188071006447e-02  +9.96520023686351536e-03  +2.12955818422225288e-02  
1476 +1.80552136489021409e-02  +1.06079787897283319e-02  +2.06572667230427096e-02  
1477 +1.42983337167218883e-02  +1.44223746628117898e-02  +2.06986326546287486e-02  
1478 +1.38605547456682101e-02  +1.32955674144634630e-02  +2.10326911532968189e-02  
1479 +2.44261537982374231e-02  +9.52118760855166085e-03  +2.03997763441499981e-02  
1480 +2.47503672946925574e-02  +9.29715165067476063e-03  +2.06427402810760788e-02  
1481 +8.91994833692778127e-03  +1.48509311991794225e-02  +1.75355426208255553e-02  
1482 +7.05880328596737629e-03  +1.46990950437265542e-02  +1.77927366897779847e-02  
1483 +2.41857916564641624e-02  +1.17435270790480651e-02  +2.47239992696127384e-02  
1484 +2.38088665456169628e-02  +1.25298971482663470e-02  +2.49048155780669141e-02  
1485 +1.55431105155597812e-02  +1.23769011745990549e-02  +2.29725066711190425e-02  
1486 +1.57732583627186278e-02  +1.20715068821763867e-02  +2.30312031029439555e-02  
1487 +2.61643111787099869e-02  +1.33747824040723537e-02  +2.21779923738050326e-02  
1488 +2.60222894915021138e-02  +1.40752330678564092e-02  +2.21976334943658690e-02  
1489 +2.27630578273752410e-02  +8.65413159766879013e-03  +1.47606003562071268e-02  
1490 +2.34717796869226905e-02  +8.89266427262508721e-03  +1.42596427209731903e-02  
1491 +1.39306217626014982e-02  +1.55449493078826054e-02  +2.28260138444016623e-02  
1492 +1.44078911543010692e-02  +1.54337798662637343e-02  +2.26773787961027755e-02  
1493 +1.85333767768468376e-02  +1.47418132251304485e-02  +2.47152219107513067e-02  
1494 +1.90110728211263444e-02  +1.53322787999450368e-02  +2.48020071204064808e-02  
1495 +2.19642124825093488e-02  +9.78811077279740163e-03  +2.32797623286988206e-02  
1496 +2.25769432659148686e-02  +9.07301407440206688e-03  +2.39524066740230239e-02  
1497 +1.57333397912585438e-02  +9.04788569300533398e-03  +1.80292330392558126e-02  
1498 +1.56893053511416997e-02  +7.76031995767393658e-03  +1.58460790281538672e-02  
1499 +2.37055875734223237e-02  +1.29726833874357142e-02  +2.10025832125434672e-02  
1500 +2.34556794050278759e-02  +1.27847800772090004e-02  +2.07746371377474960e-02  
1501 +2.44000045081204583e-02  +1.19245313987135278e-02  +2.47590170499749664e-02  
1502 +2.44556744953460907e-02  +1.25194024262576097e-02  +2.57572761037864299e-02  
1503 +2.77710881248282929e-02  +1.29841051707510514e-02  +2.15095368416404198e-02  
1504 +2.92812382502526947e-02  +1.25702227215057187e-02  +2.07794630117085939e-02  
1505 +1.07855481840628906e-02  +1.09660627268758516e-02  +2.05391350041398378e-02  
1506 +9.85902320255042930e-03  +1.02973848810288971e-02  +2.06346202477550936e-02  
1507 +1.55494455449353714e-02  +1.15829588758519769e-02  +2.45768110572608806e-02  
1508 +1.62082134781197269e-02  +1.17265863226838907e-02  +2.47597761545219064e-02  
1509 +1.88650000000000033e-02  +1.39299999999999997e-02  +2.47799999999999999e-02  
1510 +1.91119269901984142e-02  +1.32943173343194349e-02  +2.51586578796805897e-02  
1511 +1.30131150236606537e-02  +1.31494289337171152e-02  +1.94371693380586477e-02  
1512 +1.24895984356779063e-02  +1.33334500129608565e-02  +1.96471382189989073e-02  
1513 +1.08464525739136800e-02  +1.31324193838436108e-02  +1.75021112751252116e-02  
1514 +1.04769756400209958e-02  +1.25547397007050275e-02  +1.75768569628823659e-02  
1515 +1.32264920565679234e-02  +1.44205826429393766e-02  +1.85310383882900387e-02  
1516 +1.28275985291008612e-02  +1.42201276738575695e-02  +1.85608738629018874e-02  
1517 +1.50964584592549137e-02  +1.14979128996977771e-02  +2.27170066849291044e-02  
1518 +1.40919711533566711e-02  +1.06233780212309902e-02  +2.33760399055867214e-02  
1519 +2.03830057117793707e-02  +1.41250739724954142e-02  +2.01291453411822779e-02  
1520 +2.04107187834851947e-02  +1.38890743126049761e-02  +1.96898115439497236e-02  
1521 +2.15609197754577410e-02  +1.25174204347608727e-02  +2.24708503541897475e-02  
1522 +2.17123119648612584e-02  +1.21197954258210078e-02  +2.27303993906067085e-02  
1523 +2.64322221764089586e-02  +1.05150033468127697e-02  +2.01152776550731528e-02  
1524 +2.68849076178756148e-02  +1.10447961807879549e-02  +2.03557257333406780e-02  
1525 +2.38974004936351736e-02  +1.49023489368574156e-02  +2.48654312656719952e-02  
1526 +2.39138611993479390e-02  +1.44228237987926097e-02  +2.44272314825761949e-02  
1527 +1.16920924849781890e-02  +1.46650612822620541e-02  +1.83740577511530001e-02  
1528 +1.19604176562055960e-02  +1.43877173300018778e-02  +1.86222390494659197e-02  
1529 +2.19199010326997998e-02  +1.03330086206275089e-02  +2.27110734574478973e-02  
1530 +2.07059371321487301e-02  +1.08776380635163539e-02  +2.24851993246114358e-02  
1531 +2.44845219764046190e-02  +1.14487743441410543e-02  +2.33105532918543787e-02  
1532 +2.50984726470649122e-02  +1.19303059792812017e-02  +2.41746534794843419e-02  
1533 +2.17282629093522271e-02  +1.10029100034863686e-02  +2.40746308326577410e-02  
1534 +2.23085311579104134e-02  +1.05549495097458298e-02  +2.43086785465816517e-02  
1535 +2.10476600639610684e-02  +1.01338947175986949e-02  +2.16106554085250084e-02  
1536 +2.07238368197332178e-02  +9.77570860920381167e-03  +2.16554608000506972e-02  
1537 +1.14129098817704992e-02  +1.58413917918706973e-02  +1.99545254676223791e-02  
1538 +1.19291152746136796e-02  +1.57879396436867922e-02  +2.04142114575562583e-02  
1539 +1.86322630007653041e-02  +1.39702598174241688e-02  +1.73267780290147638e-02  
1540 +1.89446791922096708e-02  +1.34741123669674719e-02  +1.71357102108560394e-02  
1541 +2.50292731495084034e-02  +1.23636772558791755e-02  +2.32559205691820689e-02  
1542 +2.49301717535495189e-02  +1.23254841642537107e-02  +2.35010267008532760e-02  
1543 +2.11056675332183218e-02  +1.52224315955355009e-02  +1.72559498784754795e-02  
1544 +2.12373878796731572e-02  +1.53910515698787234e-02  +1.65086722970708248e-02  
1545 +1.31777316327247717e-02  +1.45883262136929023e-02  +2.08489635600069452e-02  
1546 +1.22025933733703445e-02  +1.52503264039844412e-02  +2.08150866989320858e-02  
1547 +2.24478292287922307e-02  +8.59487879628208218e-03  +1.64191131304930182e-02  
1548 +2.18133091792045604e-02  +9.00594613228383745e-03  +1.64127984585878683e-02  
1549 +1.58498267121793338e-02  +8.96071529732604330e-03  +1.77331944786556714e-02  
1550 +1.53197831978613523e-02  +8.19652786554169073e-03  +1.64502827211317273e-02  
1551 +2.10359424115762715e-02  +1.35768383372114835e-02  +2.34129975784089991e-02  
1552 +2.19405921018227500e-02  +1.38690566823719448e-02  +2.42983465652198659e-02  
1553 +1.40838709939246961e-02  +1.42334740373415269e-02  +2.17176487469969946e-02  
1554 +1.42058353061541645e-02  +1.45176629339113742e-02  +2.21778526794417577e-02  
1555 +2.40114189931782823e-02  +1.48524022566597896e-02  +2.48444430467860342e-02  
1556 +2.42801084780642426e-02  +1.47796644923708590e-02  +2.50919412884643284e-02  
1557 +1.85549560702066400e-02  +1.02749846111217149e-02  +2.55218343934578012e-02  
1558 +1.82171247941656303e-02  +1.00306869232622727e-02  +2.63871285109252146e-02  
1559 +1.29335896840468405e-02  +1.01989009522534309e-02  +2.09275109483595817e-02  
1560 +1.24488835264837411e-02  +1.03449537396147484e-02  +2.12793083612004587e-02  
1561 +1.00439540273172534e-02  +1.34360610396987538e-02  +1.92733599783079558e-02  
1562 +9.60994316124021836e-03  +1.35794228439722001e-02  +1.94826297283325275e-02  
1563 +2.79193193103576126e-02  +1.31048895730822880e-02  +2.14310048367580032e-02  
1564 +2.85175244165782743e-02  +1.32470156903687943e-02  +2.10589569136058960e-02  
1565 +1.62129745878195376e-02  +1.24660871043572128e-02  +2.55625023005965485e-02  
1566 +1.68641836687167153e-02  +1.20980266368895684e-02  +2.47470181339153328e-02  
1567 +1.87805844152498132e-02  +1.22647706185409038e-02  +2.57811214193031969e-02  
1568 +1.90929884756351441e-02  +1.18527788730709502e-02  +2.64455792357225841e-02  
1569 +1.13035591948676406e-02  +1.12574104498717846e-02  +2.05625867599024091e-02  
1570 +1.09315680203306686e-02  +1.14274235960663065e-02  +2.02853041131989750e-02  
1571 +1.95486124274557478e-02  +8.43489003939946157e-03  +1.68796468845360779e-02  
1572 +1.86275052873439914e-02  +8.15744503399621484e-03  +1.64835207723775558e-02  
1573 +2.78591418041726283e-02  +9.34858667846015859e-03  +1.74492664539447964e-02  
1574 +2.80323861425139861e-02  +9.76198697460953918e-03  +1.68012671405989404e-02  
1575 +9.82424041900089098e-03  +1.14950654053856613e-02  +2.09551769177124848e-02  
1576 +9.39947942789263156e-03  +1.16618019085270724e-02  +2.04875603912342968e-02  
1577 +1.15312883000622049e-02  +1.70893624436619790e-02  +1.86641840998964630e-02  
1578 +1.16222271005713088e-02  +1.74200396712074664e-02  +1.79801430264733969e-02  
1579 +9.27596771349218328e-03  +1.59930221791498850e-02  +1.42557208493675515e-02  
1580 +9.26990844218519502e-03  +1.56343995777981151e-02  +1.38007750138566532e-02  
1581 +2.31652929475610024e-02  +1.47347498768796055e-02  +2.24789193828404676e-02  
1582 +2.27678038076615762e-02  +1.49650195866489460e-02  +2.27797336337838240e-02  
1583 +2.05610950568505015e-02  +1.46903032102059846e-02  +1.71298829432035248e-02  
1584 +2.09626977847081897e-02  +1.46682875697789900e-02  +1.59806543952060141e-02  
1585 +2.38240325357142770e-02  +1.02256598313310021e-02  +2.37656356765713131e-02  
1586 +2.38598342166354178e-02  +9.73191550356073895e-03  +2.41451073791126083e-02  
1587 +1.40925213807087096e-02  +1.43536846852272311e-02  +2.14511050542217328e-02  
1588 +1.32829992339339436e-02  +1.45503399790423565e-02  +2.19897087221459127e-02  
1589 +2.35669392942186237e-02  +1.41270959178222705e-02  +2.27716790863311362e-02  
1590 +2.35705342190111605e-02  +1.38970346195749460e-02  +2.26773399759334429e-02  
1591 +2.55475103064487057e-02  +1.04772570621061104e-02  +2.02049342659977212e-02  
1592 +2.55138987710243244e-02  +1.06424950157733532e-02  +2.11912029949413057e-02  
1593 +2.45679317472071689e-02  +1.40446464928413537e-02  +2.20733395831087045e-02  
1594 +2.53077147610901859e-02  +1.43115928824403722e-02  +2.13937380887471197e-02  
1595 +2.43172175208512913e-02  +1.18082850437785537e-02  +2.46980170972851687e-02  
1596 +2.49243279343528967e-02  +1.14777648965204322e-02  +2.50696009201513761e-02  
1597 +2.59369959902103764e-02  +1.33332971234936017e-02  +2.26507845578291615e-02  
1598 +2.61385463881370350e-02  +1.36465826423987739e-02  +2.30589618845679217e-02  
1599 +2.86413724705019516e-02  +1.11901056435489612e-02  +1.92560416677030125e-02  
1600 +2.88291084940016720e-02  +1.08945069117063285e-02  +2.01364958796488788e-02  
1601 +1.50787111033133837e-02  +1.16117175520105472e-02  +2.28118492091147068e-02  
1602 +1.44297460851309269e-02  +1.16418286666474871e-02  +2.21901172429953136e-02  
1603 +2.71639399434873800e-02  +1.07314818555530114e-02  +1.93052516188703185e-02  
1604 +2.69009605721910114e-02  +1.13797611942021877e-02  +1.96647221310711148e-02  
1605 +1.50896130960429791e-02  +1.01185455185348744e-02  +2.22417991413232895e-02  
1606 +1.44672762181997459e-02  +9.87649455473143395e-03  +2.28347280649876215e-02  
1607 +2.12034115522178948e-02  +1.10385072562611455e-02  +2.46012069541502731e-02  
1608 +2.19719846549832135e-02  +1.06966316361360829e-02  +2.53771681698781795e-02  
1609 +1.83889389944860530e-02  +1.49405845755357092e-02  +1.98731074885956163e-02  
1610 +1.87355114535577953e-02  +1.41302161864981842e-02  +1.98203227459626853e-02  
1611 +2.40766015475046349e-02  +1.80833964873662635e-02  +2.30162644019595193e-02  
1612 +2.30817341358083850e-02  +1.81709377015659146e-02  +2.25181363451787964e-02  
1613 +9.67124066255139678e-03  +1.42434114991517122e-02  +1.56228269990859852e-02  
1614 +9.76219505710984592e-03  +1.40288555821540661e-02  +1.46162737567634270e-02  
1615 +1.28794731657767784e-02  +1.45522440302784054e-02  +2.09367462786362347e-02  
1616 +1.19202097565160193e-02  +1.42170434027197468e-02  +2.11640617543796400e-02  
1617 +8.83449417061520949e-03  +1.34814494305741939e-02  +2.17547027635036361e-02  
1618 +8.54490365798937258e-03  +1.21979239684081413e-02  +2.15490453905313253e-02  
1619 +1.89958493466039109e-02  +8.87829608024754205e-03  +1.81583294757229410e-02  
1620 +1.92428157219632530e-02  +9.28073688124312485e-03  +1.75584312751252102e-02  
1621 +1.76612992668175803e-02  +1.51769093831499481e-02  +2.04135501998131477e-02  
1622 +1.74196863075868555e-02  +1.63361985551031472e-02  +2.04993080188348234e-02  
1623 +1.15084521403200652e-02  +1.46124410834868896e-02  +2.40744853967823288e-02  
1624 +1.05896825615564363e-02  +1.46955558329255210e-02  +2.46405005372783356e-02  
1625 +2.74563253165330083e-02  +8.35958901408886956e-03  +1.55206204459928318e-02  
1626 +2.83812171595196339e-02  +8.35898648368527467e-03  +1.55973383519119151e-02  
1627 +1.10400510727436448e-02  +1.34425741535596360e-02  +2.35777563797232408e-02  
1628 +1.05256610414077977e-02  +1.29126313385255088e-02  +2.37097868654562623e-02  
1629 +1.27539553934371535e-02  +1.20137022929503231e-02  +2.33657116822430649e-02  
1630 +1.20646789590209413e-02  +1.10083498143537899e-02  +2.28444556918256381e-02  
1631 +1.82241948909149763e-02  +1.39594443404978778e-02  +2.47563106420989644e-02  
1632 +1.79980248878089354e-02  +1.57545426237383733e-02  +2.35920427637772295e-02  
1633 +2.14394698122528614e-02  +9.39049983359413303e-03  +2.04081731630243943e-02  
1634 +2.12599668417358598e-02  +8.84467220643049903e-03  +2.00266496227198866e-02  
1635 +1.47264979081111885e-02  +1.69733897208725476e-02  +1.91992440342536388e-02  
1636 +1.46956734829841763e-02  +1.64961443042033751e-02  +1.86676818347600963e-02  
1637 +1.29551983288255079e-02  +1.31157327280195107e-02  +2.31741651947308114e-02  
1638 +1.30801537577362442e-02  +1.33417568505185494e-02  +2.20769354212473137e-02  
1639 +1.84265399985916942e-02  +1.37512848038218033e-02  +1.72056328109397479e-02  
1640 +1.80967298952996077e-02  +1.30537571728762073e-02  +1.71193328103010252e-02  
1641 +1.26017497428689128e-02  +1.24367221042923429e-02  +1.99903931259618473e-02  
1642 +1.29159664038710469e-02  +1.22634729119486304e-02  +2.09511540564224531e-02  
1643 +2.28874080921456571e-02  +1.66450477893177566e-02  +2.47994721358051340e-02  
1644 +2.18095118396946577e-02  +1.80117555108416892e-02  +2.50856484600694152e-02  
1645 +2.41013005325152636e-02  +9.56090512903046315e-03  +1.84417659537295144e-02  
1646 +2.45115427130698019e-02  +1.03040394706603779e-02  +1.82092398693244790e-02  
1647 +1.59745013910357649e-02  +1.27453341759852963e-02  +2.53177391707485704e-02  
1648 +1.62652648655063556e-02  +1.28260161124457029e-02  +2.49806346289642191e-02  
1649 +2.17893868895377950e-02  +1.27329517937321852e-02  +2.53525276007738436e-02  
1650 +2.24348120005617921e-02  +1.26642609931877058e-02  +2.51816744600522509e-02  
1651 +1.97318239793432479e-02  +1.09766711641596810e-02  +2.47455468068343044e-02  
1652 +1.98997570676863848e-02  +1.08937438839132178e-02  +2.42703906995047243e-02  
1653 +2.43519079243102003e-02  +1.41667968634281976e-02  +2.24798453905731971e-02  
1654 +2.49630092367074015e-02  +1.39998725809392724e-02  +2.31680464264725945e-02  
1655 +1.33296053423582889e-02  +1.55879768016703463e-02  +2.40106333674417784e-02  
1656 +1.34715049200885457e-02  +1.65822197951505969e-02  +2.33381521634473330e-02  
1657 +1.00331532331519452e-02  +1.46133404449539320e-02  +2.26967907630978884e-02  
1658 +1.02014152152123463e-02  +1.49551327231722490e-02  +2.21465791582688143e-02  
1659 +2.65265044924963382e-02  +1.07726805526304082e-02  +2.03064688137748577e-02  
1660 +2.63536922807867460e-02  +1.11875974371908465e-02  +2.08573713494563245e-02  
1661 +2.61926175155769644e-02  +1.28971778705012120e-02  +2.34824583248848598e-02  
1662 +2.66446654661761477e-02  +1.36214482981126227e-02  +2.39695866721385820e-02  
1663 +2.31755687794829995e-02  +1.44467613212135720e-02  +2.24480203418089795e-02  
1664 +2.34299359989701000e-02  +1.47952555674749214e-02  +2.31496452582900768e-02  
1665 +2.61249124734410573e-02  +8.53577568101242939e-03  +1.59751933959065874e-02  
1666 +2.60802593748106562e-02  +7.98467469106276320e-03  +1.42632650054628132e-02  
1667 +1.09807347392831683e-02  +1.58748948276262597e-02  +2.00025163641128524e-02  
1668 +1.07574307825648377e-02  +1.65836727307240306e-02  +2.05295619598232677e-02  
1669 +1.91799999999999991e-02  +1.49450000000000000e-02  +2.05450000000000008e-02  
1670 +1.96502877927440152e-02  +1.51640137257075761e-02  +2.01385622914659196e-02  
1671 +1.86622240584172483e-02  +1.06841213782941716e-02  +2.47869481875917889e-02  
1672 +1.88371240439940968e-02  +1.05653462074829438e-02  +2.50511621650414650e-02  
1673 +2.45282727137593470e-02  +8.82520032448650890e-03  +1.55842443643404386e-02  
1674 +2.47988003110986739e-02  +8.97082548136153221e-03  +1.40845252041107618e-02  
1675 +8.61281796526135353e-03  +1.48063690633444874e-02  +1.76459951000532862e-02  
1676 +8.29971730364987767e-03  +1.46446523703575200e-02  +1.82909570343448916e-02  
1677 +2.18570089927341178e-02  +1.77077295566650667e-02  +1.85594727722612797e-02  
1678 +2.34345941570533699e-02  +1.78190327940892859e-02  +1.87062325757025860e-02  
1679 +2.33844784169163523e-02  +9.49794934934814448e-03  +1.93628797064553555e-02  
1680 +2.40931848905039554e-02  +8.22968826605089895e-03  +1.96893379229727619e-02  
1681 +1.55713875741049310e-02  +1.65121617773233108e-02  +2.05967704029504407e-02  
1682 +1.56284937139859054e-02  +1.76789693902026160e-02  +2.07837188336694491e-02  
1683 +2.76543031112994574e-02  +1.27560181765204450e-02  +2.08635991587814741e-02  
1684 +2.85103796325007555e-02  +1.24556014251589933e-02  +2.05697583287032942e-02  
1685 +2.83413911289268940e-02  +9.19608454565031160e-03  +1.69264618402602506e-02  
1686 +2.88538859807573253e-02  +9.79467037483998208e-03  +1.67774049164596227e-02  
1687 +1.52703185335662829e-02  +9.60093413034262579e-03  +2.13259566992600250e-02  
1688 +1.55992855169961222e-02  +9.69071295226619361e-03  +2.11543452315063954e-02  
1689 +2.49305590494833113e-02  +1.42414967818579319e-02  +2.19292982125472644e-02  
1690 +2.51623566598568570e-02  +1.44938467782032131e-02  +2.21827757603365698e-02  
1691 +2.23958094827976517e-02  +1.01510684273486609e-02  +2.07910780282447548e-02  
1692 +2.21971184602547354e-02  +1.06604822850188911e-02  +2.06620573013114942e-02  
1693 +1.27032043061239101e-02  +1.25516702940948795e-02  +1.99279720610977887e-02  
1694 +1.18457488094868817e-02  +1.30157086542376389e-02  +2.02684824140515196e-02  
1695 +1.65316952283246395e-02  +8.91140362483121631e-03  +1.91997250207628367e-02  
1696 +1.64758442951826109e-02  +8.22640463156102883e-03  +1.96150608432302601e-02  
1697 +1.78146630765710010e-02  +1.32212272875489468e-02  +2.43741404090431074e-02  
1698 +1.80233079440927681e-02  +1.35201110081172513e-02  +2.40431307543127366e-02  
1699 +1.76494709323412637e-02  +1.04505894540124836e-02  +2.33672134330478072e-02  
1700 +1.74605550050737149e-02  +1.07261192827163999e-02  +2.28002282232574079e-02  
1701 +2.83277031147492614e-02  +1.36249918189084648e-02  +2.10508178246731348e-02  
1702 +2.84508212935978035e-02  +1.39587744588502583e-02  +2.01271724769992132e-02  
1703 +2.35845471487265528e-02  +9.37209418883033080e-03  +2.21645117475137154e-02  
1704 +2.36322295855268018e-02  +8.97759670831180419e-03  +2.19864913173187689e-02  
1705 +1.47467730626705314e-02  +1.33827646981177703e-02  +2.49965239898032494e-02  
1706 +1.39435138533144966e-02  +1.32894439517482997e-02  +2.54379837092582398e-02  
1707 +2.60754861705553807e-02  +1.12291272917590928e-02  +1.98515191061204993e-02  
1708 +2.65161022942797704e-02  +1.22362016000949758e-02  +2.02209162602950722e-02  
1709 +2.45295670501383227e-02  +8.81821885109694906e-03  +1.58637306165151058e-02  
1710 +2.39380269476985076e-02  +9.45489089388087608e-03  +1.48466392681564415e-02  
1711 +1.13602266193692982e-02  +1.58116856897618473e-02  +1.97148778521027170e-02  
1712 +1.15862424949455638e-02  +1.60189595613621817e-02  +1.94752805522570849e-02  
1713 +1.80463314269246056e-02  +1.53387711967642049e-02  +2.03653162027425984e-02  
1714 +1.69896703725915602e-02  +1.61668120942445245e-02  +2.15913344583775133e-02  
1715 +1.84878851400765779e-02  +1.45534058224175717e-02  +2.47639612070763120e-02  
1716 +1.85267444689440688e-02  +1.42239994055220042e-02  +2.42819319764274524e-02  
1717 +1.49205785159037558e-02  +1.20730200654359902e-02  +2.24661216282888848e-02  
1718 +1.37384015034598267e-02  +1.26211438814917871e-02  +2.16449831317706634e-02  
1719 +2.51903872309186816e-02  +8.67853904038130668e-03  +1.66512046122782482e-02  
1720 +2.56337084141131759e-02  +8.36363294835774408e-03  +1.70022639744947662e-02  
1721 +1.33975392914225996e-02  +1.25616393294624030e-02  +2.41524831165354260e-02  
1722 +1.33019620610625861e-02  +1.17511964076704219e-02  +2.38090624878476362e-02  
1723 +1.57064790860933431e-02  +1.65502890834521993e-02  +2.05982098993785952e-02  
1724 +1.61385270849486659e-02  +1.64828520309302576e-02  +2.02979228887625145e-02  
1725 +1.82846543120450712e-02  +9.69971555311894065e-03  +2.32726966237043788e-02  
1726 +1.87974644230845950e-02  +9.64203506083635004e-03  +2.32042841624151668e-02  
1727 +1.99469697776103877e-02  +1.05180170674507491e-02  +2.54485362630072903e-02  
1728 +1.93874396805411922e-02  +1.03656602277509332e-02  +2.55488132298446920e-02  
1729 +2.59648636139859224e-02  +1.26276779200798581e-02  +2.31758905204441819e-02  
1730 +2.56101334962735398e-02  +1.29664432210034840e-02  +2.38360668641141131e-02  
1731 +2.40059339913523337e-02  +9.39717206369731009e-03  +2.20171334201597658e-02  
1732 +2.42845100621961879e-02  +9.60655068202954411e-03  +2.15962565390419234e-02  
1733 +1.38594065215689143e-02  +1.32200790738197342e-02  +1.70850712884073053e-02  
1734 +1.31859233065525789e-02  +1.25997730741586999e-02  +1.70386354430660317e-02  
1735 +2.14164141675072806e-02  +1.28065932918300616e-02  +1.97835235354534913e-02  
1736 +2.12262393854431401e-02  +1.34983490913543353e-02  +1.95308843409440457e-02  
1737 +2.15510662715505188e-02  +1.25236298799573965e-02  +2.15901304513422751e-02  
1738 +2.12285588921820312e-02  +1.30711772009276007e-02  +2.13180698748156559e-02  
1739 +9.80031986512077888e-03  +1.41279009811954605e-02  +1.90342560072542730e-02  
1740 +9.85336406052082781e-03  +1.43018787621939768e-02  +1.92012509636071659e-02  
1741 +9.77226622080935511e-03  +1.43848942733409806e-02  +1.58956804513950140e-02  
1742 +1.02305102799050401e-02  +1.41619097306711055e-02  +1.53305271133786537e-02  
1743 +2.15745417105244440e-02  +1.26347839378101734e-02  +2.21486441844284260e-02  
1744 +2.19642635575380968e-02  +1.31246560063518307e-02  +2.20223304953726731e-02  
1745 +2.79886652081895448e-02  +1.50822082964682871e-02  +2.13904021813279797e-02  
1746 +2.80883708278427159e-02  +1.50945778232823794e-02  +2.12938582548617521e-02  
1747 +2.28889850006826663e-02  +8.46224417982208502e-03  +1.39655570476000610e-02  
1748 +2.33636092740116472e-02  +8.47137602810982965e-03  +1.36004297024534884e-02  
1749 +1.41528023974419465e-02  +1.13037142043133469e-02  +2.45861895785047593e-02  
1750 +1.36170913932435918e-02  +1.09436071592148680e-02  +2.49040194229775205e-02  
1751 +1.64026657372908710e-02  +1.18734127740513958e-02  +2.58377589655314245e-02  
1752 +1.59598914857272747e-02  +1.15549699675525381e-02  +2.58763878987919548e-02  
1753 +1.11256220030903803e-02  +1.33524007121099166e-02  +2.40667131132334434e-02  
1754 +1.08474700289794800e-02  +1.32916749585294484e-02  +2.43617415404512490e-02  
1755 +1.51178642080222071e-02  +1.53740179894222666e-02  +2.48884961950696267e-02  
1756 +1.53122108031778625e-02  +1.51113453520676597e-02  +2.50710231481127664e-02  
1757 +1.93181710311158619e-02  +1.48321868085046146e-02  +1.83469588456208130e-02  
1758 +2.01399805111298069e-02  +1.43256356875432079e-02  +1.89986667061187026e-02  
1759 +1.56116578467435201e-02  +1.41751219270773807e-02  +2.48853084327819996e-02  
1760 +1.65135344272623920e-02  +1.40272853167623772e-02  +2.39652245491813777e-02  
1761 +2.43078002183327278e-02  +1.79275405545667038e-02  +2.26976457192140657e-02  
1762 +2.39178921157922782e-02  +1.82863800178470100e-02  +2.22663810737265579e-02  
1763 +2.34636832355881349e-02  +1.33502649931356594e-02  +2.14312508532252428e-02  
1764 +2.40638104884814651e-02  +1.25982531059403158e-02  +2.19031334296473888e-02  
1765 +1.73436121231475351e-02  +1.46475984771556895e-02  +2.17443255764137033e-02  
1766 +1.71301810474790948e-02  +1.46400687847996532e-02  +2.14561679765297407e-02  
1767 +2.31648805321603944e-02  +1.10017775613007185e-02  +2.51035060749534196e-02  
1768 +2.28136292947675179e-02  +1.08007767919656109e-02  +2.56675912961575499e-02  
1769 +2.64988315551298696e-02  +1.24182294277164484e-02  +2.20994813070531475e-02  
1770 +2.67298098466748901e-02  +1.25460691248989453e-02  +2.19758488325309947e-02  
1771 +1.80008342231112554e-02  +1.51957838192551108e-02  +2.12021827999273535e-02  
1772 +1.82053991939227049e-02  +1.53911139060357409e-02  +2.16666189138564717e-02  
1773 +1.82606090031519931e-02  +9.70226799015968221e-03  +2.14459285348232581e-02  
1774 +1.90870274697355589e-02  +8.95906008358591729e-03  +2.17663949443324123e-02  
1775 +1.40078568932504484e-02  +1.76501038713702992e-02  +1.80713451385145461e-02  
1776 +1.38662236718597991e-02  +1.77956602041441335e-02  +1.78539268291436175e-02  
1777 +2.09573271702511929e-02  +1.35319948155744330e-02  +2.36994042223355253e-02  
1778 +2.09382556184552170e-02  +1.41069086412249339e-02  +2.39768269752591162e-02  
1779 +1.56678095017682151e-02  +1.06594250778240113e-02  +2.44668917015571190e-02  
1780 +1.67007930177985701e-02  +1.02936593381623715e-02  +2.52264874370558383e-02  
1781 +2.28716835777988126e-02  +1.51497125164631891e-02  +2.55632046910305791e-02  
1782 +2.29192856583939758e-02  +1.45956555809874048e-02  +2.62374397903850816e-02  
1783 +2.53002103025041503e-02  +1.43734333771079418e-02  +2.47161960935497194e-02  
1784 +2.62218542207758067e-02  +1.44310175355504069e-02  +2.43078955902412061e-02  
1785 +2.06180496694664817e-02  +1.53295083910981803e-02  +1.77284216665683295e-02  
1786 +2.05709440088392460e-02  +1.57120561184891164e-02  +1.67367477401332218e-02  
1787 +2.53223352348045071e-02  +1.03501214310102539e-02  +1.97585392337090680e-02  
1788 +2.56662591883042128e-02  +1.00670666328154957e-02  +2.00689015715756029e-02  
1789 +1.60081762580580773e-02  +1.19706190621699186e-02  +2.32183539743529496e-02  
1790 +1.63627620101753843e-02  +1.21880206698612072e-02  +2.37326329746449932e-02  
1791 +2.15556176715905462e-02  +1.64753821126128568e-02  +1.78207508825329319e-02  
1792 +2.15754174638411803e-02  +1.65628769722671945e-02  +1.73734366324462333e-02  
1793 +2.28774912988064377e-02  +1.52888357533633064e-02  +2.52321392994473738e-02  
1794 +2.32220419712510368e-02  +1.55267539565149375e-02  +2.57940673961141523e-02  
1795 +8.26591234485210893e-03  +1.47264025374893304e-02  +1.75692550044216217e-02  
1796 +7.87609911209385949e-03  +1.52318046429007741e-02  +1.77721118064762193e-02  
1797 +2.97765598636549958e-02  +1.05503256684455864e-02  +1.82742814547045274e-02  
1798 +3.07875493461917324e-02  +1.05211953017351270e-02  +1.82312132359131324e-02  
1799 +1.83305434036411599e-02  +1.16668640816494987e-02  +2.59944060296975164e-02  
1800 +1.81321924129624855e-02  +1.08749846079797263e-02  +2.57199722639053184e-02  
1801 +1.18851721900888364e-02  +1.18101515703408315e-02  +2.03628131277817370e-02  
1802 +1.11617574516298147e-02  +1.23509574820003399e-02  +2.14134987300962296e-02  
1803 +2.31429542286473132e-02  +1.09905657574925156e-02  +2.46127074758898112e-02  
1804 +2.29673350148538249e-02  +1.11504735947171984e-02  +2.46474333788292005e-02  
1805 +8.85292807886406234e-03  +1.48693175789457750e-02  +1.75809589465171570e-02  
1806 +8.86073320627452261e-03  +1.48344399094036527e-02  +1.78915285218851604e-02  
1807 +2.60668786543336514e-02  +1.28197451709451370e-02  +2.24129592655932970e-02  
1808 +2.53905889439573033e-02  +1.26801430149715670e-02  +2.12746505307857062e-02  
1809 +1.28277263411295112e-02  +1.22895523468886467e-02  +2.35056723135191083e-02  
1810 +1.18823207587735180e-02  +1.22243481116074554e-02  +2.37221601050995393e-02  
1811 +2.33069976405543521e-02  +9.47920858945815355e-03  +1.88654731053207632e-02  
1812 +2.23600917224113724e-02  +9.66293609426696100e-03  +1.81927224079570585e-02  
1813 +2.75687006483708377e-02  +1.07769308465853215e-02  +1.92593606060554694e-02  
1814 +2.80660985239064194e-02  +9.58109958246630873e-03  +1.98089091053223476e-02  
1815 +2.07064547450172484e-02  +1.60957680995013376e-02  +1.76073868324149140e-02  
1816 +2.08374910779754001e-02  +1.58458048141141283e-02  +1.74744767007977905e-02  
1817 +1.64444435865229964e-02  +9.04193960016840860e-03  +1.91233633360982543e-02  
1818 +1.63027003368830352e-02  +8.94882132721218013e-03  +1.88028314107759366e-02  
1819 +1.10509281646972938e-02  +1.12895558667997272e-02  +2.11726406955173516e-02  
1820 +1.14807925822178157e-02  +1.04719217295274943e-02  +2.17547169177326784e-02  
1821 +1.18130207141748829e-02  +1.59789117031138017e-02  +2.35184354682960901e-02  
1822 +1.18647387976046192e-02  +1.64342733413046886e-02  +2.36588446374059493e-02  
1823 +2.40064818527703887e-02  +1.12866291465112765e-02  +2.35017586102599478e-02  
1824 +2.42071848740342543e-02  +1.15286172724563644e-02  +2.39237546064787615e-02  
1825 +2.33920578375816195e-02  +1.69219500185617197e-02  +2.44130750070173999e-02  
1826 +1.84759116216270773e-02  +1.51188606604282048e-02  +2.06319924122130849e-02  
1827 +1.87187532484133674e-02  +1.52941849282745325e-02  +2.11159641386051943e-02  
1828 +1.53632513169196048e-02  +1.06241769817042881e-02  +2.11264688296038186e-02  
1829 +1.53272750459619161e-02  +1.17024839742949360e-02  +2.02672671734138408e-02  
1830 +1.82193380001615564e-02  +1.11049628226718138e-02  +2.41808568563721266e-02  
1831 +1.82040720227830376e-02  +1.12816630603005449e-02  +2.36250950041025885e-02  
1832 +1.20412884281413599e-02  +1.43014164084161958e-02  +2.37209208812227748e-02  
1833 +1.17840806630317013e-02  +1.35116737908086114e-02  +2.34452709904990064e-02  
1834 +1.10302549550576438e-02  +1.60999830877051400e-02  +2.17456293486494624e-02  
1835 +1.05750595418676770e-02  +1.54276670707100376e-02  +2.17568799749446179e-02  
1836 +1.23647615858787190e-02  +1.70062038222162717e-02  +2.29734168983703815e-02  
1837 +1.22278733453439880e-02  +1.72217256440252604e-02  +2.31751682081387106e-02  
1838 +1.59894717650038640e-02  +1.03880879850061728e-02  +2.49839052290978525e-02  
1839 +1.59039078256185407e-02  +9.98526872301449056e-03  +2.57071112031153418e-02  
1840 +1.91553003818827026e-02  +8.45996980213613997e-03  +1.66269556907855665e-02  
1841 +1.88139822754260222e-02  +8.88642608584748472e-03  +1.62339931940017890e-02  
1842 +1.00835627203900002e-02  +1.46498107082647083e-02  +2.27835165659951190e-02  
1843 +9.36491175234929057e-03  +1.41064544180205930e-02  +2.30492976010387984e-02  
1844 +2.15570343794155191e-02  +1.25789671220040804e-02  +2.19661174128755465e-02  
1845 +2.25084620757259254e-02  +1.20302147073817600e-02  +2.16761818799421427e-02  
1846 +2.47224979916299027e-02  +8.70402149962927821e-03  +1.47985792302793729e-02  
1847 +2.50436420644242902e-02  +8.23439016890857751e-03  +1.38962980296570855e-02  
1848 +2.39621877830967639e-02  +1.32254312015995142e-02  +2.10380062023702331e-02  
1849 +2.47541924516897979e-02  +1.30186449468543911e-02  +2.10789713923515594e-02  
1850 +8.95316447534684479e-03  +1.60293070395931998e-02  +1.69278268058801265e-02  
1851 +8.81173009378379696e-03  +1.64611534024999562e-02  +1.62981853486643263e-02  
1852 +2.43575789286020333e-02  +1.13997956303668827e-02  +2.33581277226262152e-02  
1853 +2.41899891190365916e-02  +1.07755111761714140e-02  +2.19051888535933860e-02  
1854 +1.49357918629676369e-02  +1.41946821880673171e-02  +1.92481606197926446e-02  
1855 +1.47627492201438809e-02  +1.40323720014192722e-02  +1.96523620162824542e-02  
1856 +2.32646079761775586e-02  +8.97115913343004417e-03  +1.65924077720630107e-02  
1857 +2.35150765539842571e-02  +8.05119693074488399e-03  +1.57869676685557410e-02  
1858 +1.47236893988068052e-02  +9.78261086237439126e-03  +1.99343108036980077e-02  
1859 +1.35170688419575993e-02  +9.37848106619032160e-03  +1.94589270825244326e-02  
1860 +2.92158099106348615e-02  +1.07860665989508928e-02  +1.87545076592001599e-02  
1861 +2.98192591451131549e-02  +1.03296685952199430e-02  +1.90896133662016750e-02  
1862 +1.13518426850536050e-02  +1.49979866850791822e-02  +1.83285549386236063e-02  
1863 +1.16169309163978874e-02  +1.55055304721637872e-02  +1.82438289876163950e-02  
1864 +1.51562573802901408e-02  +1.00697657670380317e-02  +2.18669418220007357e-02  
1865 +1.49403704439051172e-02  +9.58477097352380437e-03  +2.17041582198829845e-02  
1866 +1.49943366136707033e-02  +1.60915492971888535e-02  +2.13224066663545014e-02  
1867 +1.43200601796583411e-02  +1.56469566596876553e-02  +2.15078897929483551e-02  
1868 +2.29071543457525610e-02  +1.12594547079447362e-02  +2.44302697475002571e-02  
1869 +2.26571870210894449e-02  +1.14527881230900210e-02  +2.54106512501188694e-02  
1870 +2.63260787310030872e-02  +1.39894160461220413e-02  +2.16138087268399302e-02  
1871 +2.67108474528332182e-02  +1.44334589796345017e-02  +2.11262772356539050e-02  
1872 +1.09320764480434398e-02  +1.40208112088038815e-02  +1.77057376660956188e-02  
1873 +1.08824814148981413e-02  +1.37877039005556701e-02  +1.79092822007128512e-02  
1874 +2.20669835530399906e-02  +1.23620867712323293e-02  +2.06098705914702432e-02  
1875 +2.27852159737599279e-02  +1.16657310699245370e-02  +2.10226922738374275e-02  
1876 +2.59746244990411920e-02  +1.10335524945608995e-02  +1.96994650916331171e-02  
1877 +2.59559704609332517e-02  +1.16922992942790887e-02  +1.92423576175822161e-02  
1878 +2.58388089167276291e-02  +1.66157461296513008e-02  +2.30363970550009692e-02  
1879 +2.68764826131707886e-02  +1.56961836152893913e-02  +2.36290484269355630e-02  
1880 +2.14927635196851888e-02  +1.57552596292978297e-02  +2.35488001813739939e-02  
1881 +2.12781442745668750e-02  +1.55341288057533125e-02  +2.33837160765805394e-02  
1882 +1.10997204915630355e-02  +1.73851159737266475e-02  +1.93320852724466648e-02  
1883 +1.08447591150887465e-02  +1.73745332087111917e-02  +1.92965091328333657e-02  
1884 +1.85098779648275417e-02  +1.40096834409598921e-02  +2.53806787216571163e-02  
1885 +1.91599040287342703e-02  +1.43142356455947389e-02  +2.59219314617630224e-02  
1886 +2.23678853080739835e-02  +1.02444406255688229e-02  +1.94364843094008768e-02  
1887 +2.19528058427338746e-02  +9.95202167355511980e-03  +1.89876944643675404e-02  
1888 +2.02185736157776928e-02  +1.26353384488102957e-02  +2.22483429727251651e-02  
1889 +2.04744792791514384e-02  +1.23644593670079253e-02  +2.23148408286859799e-02  
1890 +2.62484869416383416e-02  +1.23497906888646453e-02  +2.14109419484594561e-02  
1891 +2.59449917422390833e-02  +1.19133481102066483e-02  +2.12492984305583284e-02  
1892 +1.37575775674135467e-02  +1.54507972701731604e-02  +2.30132996615385228e-02  
1893 +1.40399314267957362e-02  +1.59060237966923770e-02  +2.30584296527258960e-02  
1894 +2.61420353209444421e-02  +1.69167419519650752e-02  +2.18098391047942056e-02  
1895 +2.65456173094000616e-02  +1.68895127047960537e-02  +2.16947405557159252e-02  
1896 +2.45322198491881478e-02  +8.83779456569588895e-03  +1.57243120018031694e-02  
1897 +2.46492752179596521e-02  +9.57744509955384647e-03  +1.54053249575894467e-02  
1898 +1.06883286664680010e-02  +1.58418494287864975e-02  +2.01550180536855875e-02  
1899 +9.89445258249271355e-03  +1.61022453707457443e-02  +2.03165628728422046e-02  
1900 +1.45677533584955624e-02  +1.62181816303832681e-02  +2.40157614749436296e-02  
1901 +1.50783946718242023e-02  +1.66916887392285530e-02  +2.38977880349032223e-02  
1902 +1.41953829039800049e-02  +1.36728176643757596e-02  +1.62802106674237584e-02  
1903 +1.42777173520252203e-02  +1.40590759752757394e-02  +1.59491241112998741e-02  
1904 +1.07939678247287868e-02  +1.13349031651639159e-02  +2.09821056390357558e-02  
1905 +1.00612282229561294e-02  +1.05327064794244266e-02  +2.13840180933585512e-02  
1906 +1.30148402086499772e-02  +1.70796638198446073e-02  +2.06679061474259740e-02  
1907 +1.29264772152154536e-02  +1.64622287526825610e-02  +2.11861035862331674e-02  
1908 +2.53040072001502019e-02  +1.49495820728123823e-02  +2.45515973556982015e-02  
1909 +2.54045239334252035e-02  +1.49027616681690674e-02  +2.39170648314918355e-02  
1910 +2.05971008713814012e-02  +9.78974095573043393e-03  +1.94834983536412119e-02  
1911 +2.01511665055045114e-02  +1.05695085820699183e-02  +1.95417030881464143e-02  
1912 +2.63755205897507686e-02  +1.17589664688704017e-02  +1.99117977849583294e-02  
1913 +2.71385760130849960e-02  +1.28748542673328119e-02  +1.97331729396867973e-02  
1914 +2.22741119130650880e-02  +1.47649703694201911e-02  +2.16480155346216764e-02  
1915 +2.23105521997632103e-02  +1.52358044177718522e-02  +2.19060508411906794e-02  
1916 +1.12292848159197579e-02  +1.13384848043444324e-02  +2.07317256386928342e-02  
1917 +1.12929371119744326e-02  +1.07968111292866421e-02  +2.11324230179775197e-02  
1918 +2.26329487880331665e-02  +1.02588740234236669e-02  +2.00437922829034519e-02  
1919 +2.28048292943435309e-02  +1.12656491391511480e-02  +2.03382762056526396e-02  
1920 +1.51131247683413700e-02  +8.88854236167499132e-03  +1.86894020503640922e-02  
1921 +1.49970491509910670e-02  +9.19500158460582161e-03  +1.81256211771214093e-02  
1922 +1.95007952003707109e-02  +1.45628303278790908e-02  +2.38222181056277488e-02  
1923 +1.92076375421517467e-02  +1.47632385159225197e-02  +2.39553002886565107e-02  
1924 +1.15381676926009490e-02  +1.69376448283777500e-02  +1.87737597527417033e-02  
1925 +1.23545101778324874e-02  +1.72004519820199188e-02  +1.86394274761466777e-02  
1926 +1.79788899159275956e-02  +1.43502531109169652e-02  +2.40255135660762675e-02  
1927 +1.79026029255340766e-02  +1.44882049546579562e-02  +2.38438159408496733e-02  
1928 +3.03385804522836831e-02  +1.27064826304284992e-02  +1.91922441346696060e-02  
1929 +3.04964798844355664e-02  +1.29564764644272759e-02  +1.88478094728706871e-02  
1930 +1.85132986972058357e-02  +9.04757265143113672e-03  +1.79049182032803532e-02  
1931 +1.82962258247845629e-02  +9.45066358932195386e-03  +1.80765517659423995e-02  
1932 +2.81071511926666399e-02  +1.26548725072704038e-02  +2.06082434793093440e-02  
1933 +2.88147891579632366e-02  +1.25805499030702001e-02  +1.99919507532910698e-02  
1934 +1.04939455206217273e-02  +1.64840637907385894e-02  +1.69970511971838691e-02  
1935 +1.16581087013732081e-02  +1.69952094973464633e-02  +1.73535065531473555e-02  
1936 +1.49775797597564379e-02  +9.99416859152748964e-03  +2.25904664478043665e-02  
1937 +1.52064859854012160e-02  +9.88258622303388352e-03  +2.29276507197741508e-02  
1938 +2.20852945847843166e-02  +9.29083920888041336e-03  +1.58317074185715424e-02  
1939 +2.16663908945022091e-02  +8.82256802890155588e-03  +1.57438746491809813e-02  
1940 +2.32198928953374906e-02  +1.34981138606659803e-02  +2.10171019768134459e-02  
1941 +2.31297522399461185e-02  +1.35018600127543454e-02  +1.96704143146139571e-02  
1942 +2.06301065434907858e-02  +9.60486437087076407e-03  +1.96349526332582035e-02  
1943 +2.07569298951013892e-02  +9.75272241108359264e-03  +1.91708454398564140e-02  
1944 +1.02783358789642586e-02  +1.32664031595480583e-02  +1.83223018375994716e-02  
1945 +1.00311980558938849e-02  +1.33691403085638358e-02  +1.78531465208772167e-02  
1946 +2.62872015185161463e-02  +1.63671508118613876e-02  +2.21552917851034724e-02  
1947 +2.79544358714572914e-02  +1.52863339605365245e-02  +2.25728156937294901e-02  
1948 +2.87901548252765954e-02  +9.02813194397578470e-03  +1.69576115939269779e-02  
1949 +2.99180291723120523e-02  +8.86847211568675409e-03  +1.63982666202399652e-02  
1950 +1.43451434579925131e-02  +1.33361043249330367e-02  +2.52172538495307429e-02  
1951 +1.43982236378616558e-02  +1.34494171706343191e-02  +2.47619257997369925e-02  
1952 +1.76689307912931519e-02  +1.08040608421887431e-02  +2.47279660748813239e-02  
1953 +1.71797964495271974e-02  +1.07577065259249136e-02  +2.43391404273795402e-02  
1954 +1.06376103627884959e-02  +1.27053275184578311e-02  +2.30007159277649080e-02  
1955 +1.02933745738193333e-02  +1.21524059248614407e-02  +2.22270085466526914e-02  
1956 +2.14296193090260552e-02  +1.44367884306679101e-02  +2.52012007268592117e-02  
1957 +2.11737595125758606e-02  +1.40547645837390892e-02  +2.54260845744202629e-02  
1958 +1.23760217142986455e-02  +1.49093296772969570e-02  +2.48933699575489761e-02  
1959 +1.21803503140346485e-02  +1.52457135385919637e-02  +2.46485551820176951e-02  
1960 +1.49088762481026874e-02  +1.23307644604320008e-02  +2.37272923141871213e-02  
1961 +1.46095790851811739e-02  +1.16815343703488284e-02  +2.34193978758314332e-02  
1962 +1.72836424182294807e-02  +1.33564411190672857e-02  +2.39439876271929156e-02  
1963 +1.71712034276707178e-02  +1.37467864675535918e-02  +2.41076676118273173e-02  
1964 +1.62633885180939360e-02  +9.69172833199834736e-03  +2.28873115858315747e-02  
1965 +1.58705692864178835e-02  +8.92673316871024636e-03  +2.33964412202636550e-02  
1966 +2.14999900737897764e-02  +1.68912533068829515e-02  +1.83604240659388171e-02  
1967 +2.20493426459814693e-02  +1.73917443357917874e-02  +1.90396331658218530e-02  
1968 +2.56187682539727457e-02  +1.79257055927764530e-02  +2.15589830081044619e-02  
1969 +2.60783276363760266e-02  +1.82282477770271817e-02  +2.14215623314864476e-02  
1970 +1.14743111683143374e-02  +1.41885120791654801e-02  +2.19662185674057257e-02  
1971 +1.11674355179372832e-02  +1.43499848331708792e-02  +2.12024520949859428e-02  
1972 +2.30816555514013477e-02  +9.43807677371690315e-03  +2.46012574941384121e-02  
1973 +2.70437927015251267e-02  +1.58628561801051338e-02  +2.17941869919256077e-02  
1974 +2.71519031313000037e-02  +1.55117720861009979e-02  +2.14082303894170128e-02  
1975 +1.01123623890236707e-02  +1.46705437863945860e-02  +2.28241595085401337e-02  
1976 +9.74631807756281242e-03  +1.46433013146725979e-02  +2.28379777669895749e-02  
1977 +1.44269601831773647e-02  +1.40021015980932809e-02  +1.89835417367388952e-02  
1978 +1.38174188221339388e-02  +1.39041815522779368e-02  +1.86712661495885349e-02  
1979 +1.38852733930243440e-02  +1.06324639248043546e-02  +2.12346319781218582e-02  
1980 +1.40053691596568868e-02  +9.91326463168782333e-03  +2.05030621734734429e-02  
1981 +1.84079771482921831e-02  +9.58351197626367869e-03  +2.30741993870285100e-02  
1982 +1.83669956842733052e-02  +9.17544713058451346e-03  +2.23884342896172386e-02  
1983 +1.52323360871122870e-02  +1.61406565317845294e-02  +1.98135418126006713e-02  
1984 +1.62073757414843700e-02  +1.59104971854699580e-02  +1.86438792426421342e-02  
1985 +1.87514533971364639e-02  +1.41445765224281761e-02  +2.48556094293116946e-02  
1986 +1.93608606363634243e-02  +1.49801080793767524e-02  +2.56383352137834822e-02  
1987 +9.81971898645031364e-03  +1.57588573792022471e-02  +1.95762850084716909e-02  
1988 +9.01623100995624371e-03  +1.63206349308271173e-02  +2.06514079523036492e-02  
1989 +2.19146144573439741e-02  +1.07035836343915714e-02  +2.35876726197168408e-02  
1990 +2.17457159513808410e-02  +1.00986465124204925e-02  +2.36181016929026405e-02  
1991 +2.64081719612015084e-02  +1.23520120762133524e-02  +2.16207526995677787e-02  
1992 +2.68705007709902147e-02  +1.18713512600371902e-02  +2.08574390299075332e-02  
1993 +1.93626774051640291e-02  +1.28358620935419675e-02  +2.52997367290938371e-02  
1994 +1.89351284607282497e-02  +1.30318368443358597e-02  +2.65529329461422978e-02  
1995 +1.34376043156623683e-02  +1.71083869094953087e-02  +2.03875482694961876e-02  
1996 +1.19939512029835459e-02  +1.80861073257849135e-02  +2.09722968633013103e-02  
1997 +1.56034602562641744e-02  +9.97981827771006122e-03  +1.97222497100837321e-02  
1998 +1.51954714006679557e-02  +9.96618681986477344e-03  +1.86038259178607779e-02  
1999 +1.92181816927656755e-02  +1.26955590427841047e-02  +2.53956049415127796e-02  
2000 +1.94268666562114889e-02  +1.17934812372748749e-02  +2.53541115727405134e-02  
2001 +9.89708336131459379e-03  +1.58745182214681500e-02  +1.60557573183776475e-02  
2002 +9.91679467517789758e-03  +1.63219467101543732e-02  +1.56575281712850144e-02  
2003 +2.11174686914840683e-02  +1.28976301831786547e-02  +2.53859655514954256e-02  
2004 +2.13435930397525078e-02  +1.29271113874763824e-02  +2.51018097030292105e-02  
2005 +2.36973138320110202e-02  +1.44830420800117158e-02  +2.51649277348682428e-02  
2006 +2.34876619603515691e-02  +1.36344633888254886e-02  +2.53830337007121196e-02  
2007 +1.96098834958073551e-02  +8.37426691207772411e-03  +1.66066796961826350e-02  
2008 +2.00679832497876014e-02  +8.57439874016764809e-03  +1.65372408258307353e-02  
2009 +1.16647263277990989e-02  +1.41012054137161190e-02  +1.80084445199854525e-02  
2010 +1.19331493679550541e-02  +1.41733232965012557e-02  +1.78019749144831679e-02  
2011 +2.01269191906577431e-02  +1.36945752471018759e-02  +2.40872260027142418e-02  
2012 +1.92269390952285839e-02  +1.32752772341881882e-02  +2.29572269735299518e-02  
2013 +2.45459664707705673e-02  +1.19938413466805210e-02  +2.47664978269140461e-02  
2014 +2.54815855046998940e-02  +1.19099143442835884e-02  +2.47089215342490356e-02  
2015 +2.16404167406950149e-02  +1.56499945327874569e-02  +2.46406676554479231e-02  
2016 +2.22601854073424567e-02  +1.53384890660994491e-02  +2.47805103743079722e-02  
2017 +1.47786393737068672e-02  +1.41878616929839094e-02  +2.46611647275958544e-02  
2018 +1.50112908935474583e-02  +1.53581289166730174e-02  +2.35070062200470123e-02  
2019 +2.19199589252866908e-02  +1.01923870094769962e-02  +2.23797559594397996e-02  
2020 +2.17748052282928650e-02  +9.99194058882458408e-03  +2.18812096278990752e-02  
2021 +1.15034621856126441e-02  +1.40318020474379506e-02  +1.76853889586077104e-02  
2022 +1.14127322483198630e-02  +1.37089931145477021e-02  +1.74696132194850813e-02  
2023 +2.76942741538346304e-02  +9.50204083154752681e-03  +1.76725062803356585e-02  
2024 +2.76844281816243584e-02  +9.29638263673642114e-03  +1.74261086702061016e-02  
2025 +1.92536205875238724e-02  +1.49143613785509884e-02  +1.84124322541941790e-02  
2026 +1.98420230710532088e-02  +1.56502079957566431e-02  +1.89659104141934216e-02  
2027 +2.04162673406001194e-02  +9.10262876612934375e-03  +1.86965647792307794e-02  
2028 +2.05091536864994324e-02  +9.70702925347399423e-03  +1.79119001180162440e-02  
2029 +1.28016388435159990e-02  +1.32138182425797189e-02  +1.94621130767807030e-02  
2030 +1.20537359213278347e-02  +1.32418325151680144e-02  +1.91387295862369064e-02  
2031 +2.05859256820520066e-02  +8.88107099603176534e-03  +1.82952210496815232e-02  
2032 +2.09247977859197860e-02  +8.83929696160227693e-03  +1.83793368840156970e-02  
2033 +1.51915610992557626e-02  +1.63061984869502831e-02  +2.09807341895964228e-02  
2034 +1.49586640348403858e-02  +1.72500333318772389e-02  +2.22538279021987501e-02  
2035 +1.22737723715326472e-02  +1.60381012648058395e-02  +2.26626509148185572e-02  
2036 +1.22829650152914416e-02  +1.55565738429106031e-02  +2.24380260852854140e-02  
2037 +1.25200801273713559e-02  +1.71770320359529716e-02  +2.09635924992041221e-02  
2038 +1.21910718518691685e-02  +1.68108225539119784e-02  +2.12589474924762753e-02  
2039 +1.56227352799462142e-02  +1.05066785303990426e-02  +2.45169157301005775e-02  
2040 +1.53845528692225994e-02  +1.05046916530525617e-02  +2.50601944280016940e-02  
2041 +1.55470367625653010e-02  +9.18872189354284774e-03  +1.89141965133975479e-02  
2042 +1.55584911960016288e-02  +8.88176674089928737e-03  +1.85190828299273136e-02  
2043 +1.28659378131771914e-02  +1.69954786714992430e-02  +2.02559434986383999e-02  
2044 +1.26801699191996537e-02  +1.72909432391321997e-02  +1.98723187827526578e-02  
2045 +1.41128296103834386e-02  +1.08367916893402638e-02  +2.23728573273503963e-02  
2046 +1.26466312927305397e-02  +1.01227151914679951e-02  +2.25313148154317640e-02  
2047 +1.87952765106812296e-02  +1.37575375529528851e-02  +1.71502556777274433e-02  
2048 +1.92468141252097706e-02  +1.29309734302794754e-02  +1.62229911630499476e-02  
2049 +2.40094515315411247e-02  +1.14233041258954646e-02  +2.41221422752560498e-02  
2050 +2.44563958178874927e-02  +1.06162605329011839e-02  +2.47112964610871240e-02  
2051 +1.83825080853442513e-02  +1.01172098996877534e-02  +2.52130131615820839e-02  
2052 +1.73056350559307737e-02  +9.87912103866731527e-03  +2.59902874051767818e-02  
2053 +2.55227856635365929e-02  +1.03994637549399693e-02  +1.96807035315923300e-02  
2054 +2.52537727361643663e-02  +1.09596229067596626e-02  +1.84053491190230289e-02  
2055 +1.64582815495667133e-02  +9.82360976977082571e-03  +2.22732184148412109e-02  
2056 +1.63119998360503754e-02  +9.97085460398547917e-03  +2.24251148423031156e-02  
2057 +2.89864712353764473e-02  +1.41987287075147264e-02  +2.05465095341751357e-02  
2058 +2.97129163582452657e-02  +1.43438850828729869e-02  +2.01181076962797800e-02  
2059 +2.46272383169180188e-02  +1.51701402739508363e-02  +2.22969838126750412e-02  
2060 +2.48464362740062929e-02  +1.57764537928025521e-02  +2.21127383489050852e-02  
2061 +2.47134695265436195e-02  +1.01710178102066891e-02  +1.99620233105278072e-02  
2062 +2.48450234668962759e-02  +1.14743439195877320e-02  +2.09214754802137734e-02  
2063 +2.11884747506429147e-02  +9.87737451404132466e-03  +2.46954779002873902e-02  
2064 +2.14486130061029220e-02  +9.21913017303091498e-03  +2.48569887664551389e-02  
2065 +2.10963310753400253e-02  +8.51959663907614351e-03  +1.75149806494763333e-02  
2066 +2.16979578644128507e-02  +8.25594654881321027e-03  +1.71643467554683030e-02  
2067 +1.98300005166183457e-02  +9.12068415817858871e-03  +1.90054540832639875e-02  
2068 +1.94839006017208452e-02  +8.92854241515310051e-03  +1.94107725642336457e-02  
2069 +1.56980043522231064e-02  +1.26198631424600215e-02  +2.29848200481450188e-02  
2070 +1.63396778324494396e-02  +1.32249917371585757e-02  +2.31489637775879956e-02  
2071 +1.01776413328752806e-02  +1.54430572806690085e-02  +1.90217977474593340e-02  
2072 +9.95930411038632724e-03  +1.56692936527193932e-02  +1.92396680067765703e-02  
2073 +1.23662998892811998e-02  +9.57408533337184703e-03  +2.05077058546619811e-02  
2074 +1.26181739627607790e-02  +8.64820530539809305e-03  +2.01107418369665912e-02  
2075 +2.38182210302419900e-02  +1.02645172334382279e-02  +2.37331838834319298e-02  
2076 +2.38726820807114402e-02  +9.28450019762605203e-03  +2.36094549271494425e-02  
2077 +1.60928362722862275e-02  +9.45994247394399586e-03  +1.91520806628032413e-02  
2078 +1.76535034183125279e-02  +9.87842013795920716e-03  +1.91838975036845612e-02  
2079 +9.00003202738152916e-03  +1.48236631238719118e-02  +1.89652853565511828e-02  
2080 +8.88655988099320074e-03  +1.54431438024783211e-02  +1.89503968557433490e-02  
2081 +2.16371045486126075e-02  +1.10795424451235729e-02  +2.41416276343262987e-02  
2082 +2.13725145091232527e-02  +1.13191543558156475e-02  +2.32859429809099891e-02  
2083 +1.16430144360884415e-02  +1.46626650982279207e-02  +2.41994088562402510e-02  
2084 +1.15975647849378451e-02  +1.39929542696958509e-02  +2.43032377468957485e-02  
2085 +1.43615657317951173e-02  +1.28035656065949768e-02  +2.47845169858813968e-02  
2086 +1.47903930931926903e-02  +1.24919630670063779e-02  +2.42269529095712963e-02  
2087 +2.30584815527546359e-02  +1.19403498809266297e-02  +2.44952850217116033e-02  
2088 +2.32057684707068536e-02  +1.28911561533525537e-02  +2.42334474521652861e-02  
2089 +3.01476606664306847e-02  +1.21270848635934639e-02  +1.90539726282045914e-02  
2090 +3.09898184122167700e-02  +1.20171169079996976e-02  +1.83723894743467731e-02  
2091 +2.32386260914738685e-02  +8.45441199144216643e-03  +1.62805069014993996e-02  
2092 +2.29352466898839445e-02  +8.09058487404239884e-03  +1.62030271343931928e-02  
2093 +9.95600301915956602e-03  +1.15034191611726039e-02  +2.09984318040579744e-02  
2094 +9.68599850407550304e-03  +1.14927974664221690e-02  +2.13690770701058172e-02  
2095 +1.50606408562855235e-02  +1.63810596065223739e-02  +1.97337583597760984e-02  
2096 +1.51201182250403649e-02  +1.55588012689817784e-02  +1.98523052413282323e-02  
2097 +1.97406454485587191e-02  +1.29780468603755209e-02  +1.96189981298539109e-02  
2098 +2.02743275926814473e-02  +1.27010495241188376e-02  +1.90729004369547331e-02  
2099 +1.42661320348436843e-02  +1.72033910448519956e-02  +2.02957671610339389e-02  
2100 +1.46010406596869015e-02  +1.77980838949966316e-02  +2.00927169943794295e-02  
2101 +2.18125973403808029e-02  +1.24778845083115455e-02  +2.08780497760638825e-02  
2102 +2.23029846891549463e-02  +1.30934403363514845e-02  +2.09844410528151094e-02  
2103 +2.29719459725466965e-02  +9.52139147977900877e-03  +1.84163425670580104e-02  
2104 +2.30316852384950220e-02  +9.45331139987810008e-03  +1.78354263547507094e-02  
2105 +2.83044219870104939e-02  +1.10425683833557716e-02  +1.92373895966467187e-02  
2106 +2.85390896327125630e-02  +1.19321735207637471e-02  +1.96540880824810880e-02  
2107 +2.25886750591205686e-02  +1.33867444644918485e-02  +2.56169641493898363e-02  
2108 +2.28868707939303140e-02  +9.64920438188297813e-03  +2.02682890784773341e-02  
2109 +2.25483715301358946e-02  +9.38533387183237457e-03  +1.97290373749037656e-02  
2110 +2.38301505216894395e-02  +9.27089947257873741e-03  +1.84706255002177189e-02  
2111 +2.38847506672442873e-02  +9.13992915126986272e-03  +1.80271807798919638e-02  
2112 +2.40189120414903805e-02  +9.81595690110336969e-03  +2.01468420916614370e-02  
2113 +2.44107012810456346e-02  +9.70444546805060773e-03  +2.00481521664570457e-02  
2114 +1.38612211652568464e-02  +1.07364143963308966e-02  +2.23348209016938082e-02  
2115 +1.37093411306985803e-02  +1.02760684936385686e-02  +2.22547405060226008e-02  
2116 +1.21317495914674365e-02  +1.20105542010792016e-02  +2.02314320503169456e-02  
2117 +1.18284933806373296e-02  +1.18914527061635255e-02  +2.06029230960964801e-02  
2118 +1.33611421160606068e-02  +1.56732476416794470e-02  +2.40193285598628431e-02  
2119 +1.32516942437994421e-02  +1.54923824478055937e-02  +2.42272748115732739e-02  
2120 +1.85451453165910926e-02  +1.38149031517024526e-02  +2.55197517284499950e-02  
2121 +1.85764464893324356e-02  +1.32613745888870080e-02  +2.55379307241495324e-02  
2122 +2.43963015307474031e-02  +1.49838914460148961e-02  +2.22660308262183047e-02  
2123 +2.42663135262144378e-02  +1.55409209568719755e-02  +2.23849637768180690e-02  
2124 +1.33696873247174594e-02  +1.49002799583809794e-02  +2.37232463495951895e-02  
2125 +1.34999442960402338e-02  +1.42352952311630143e-02  +2.35578491725791095e-02  
2126 +1.27046989992119566e-02  +1.24272708566130919e-02  +2.05263036204677285e-02  
2127 +1.28351337408794640e-02  +1.25772769973809921e-02  +2.15133314009621386e-02  
2128 +2.14771432895121440e-02  +1.64586417226746454e-02  +1.78957276039067477e-02  
2129 +2.15659596267025432e-02  +1.58163048321335216e-02  +1.74907560734519248e-02  
2130 +2.76599519548585068e-02  +9.53786169572243790e-03  +1.76997220919164790e-02  
2131 +2.97773577266466048e-02  +9.54480764561778210e-03  +1.66474713076741505e-02  
2132 +2.67706359057874495e-02  +1.60090441884480905e-02  +2.18693153971837029e-02  
2133 +2.65567602605303668e-02  +1.51036829807842353e-02  +2.17699370672968309e-02  
2134 +2.11172874599954465e-02  +1.02584076053414443e-02  +2.46149655040064051e-02  
2135 +2.03741942401913581e-02  +9.92166130307217328e-03  +2.44160916777175045e-02  
2136 +1.44830712344153796e-02  +1.56809435946945047e-02  +2.49323716368284529e-02  
2137 +1.47231288450945033e-02  +1.56711258860584082e-02  +2.46591373832075154e-02  
2138 +1.86344792650529854e-02  +1.04889201723722715e-02  +2.49468174694405867e-02  
2139 +1.91653437506092740e-02  +9.95825634241109467e-03  +2.45984574155728476e-02  
2140 +2.06883676465685409e-02  +1.03827933779552847e-02  +1.91694471471925074e-02  
2141 +2.11350463038407557e-02  +1.12999027994963846e-02  +1.93559107240007730e-02  
2142 +1.36953501180472424e-02  +1.79959248187064082e-02  +2.06009397101747510e-02  
2143 +1.36990379538075267e-02  +1.78849634974108176e-02  +2.07818198994125965e-02  
2144 +1.05620080897910612e-02  +1.70428795073131190e-02  +1.68667091409166643e-02  
2145 +1.09095320158207106e-02  +1.75610245685040162e-02  +1.72222668004509867e-02  
2146 +2.44758159820644208e-02  +1.11896464335764292e-02  +2.25982625860042807e-02  
2147 +2.49933770363086651e-02  +1.12048027532833071e-02  +2.19039104474237044e-02  
2148 +2.34683368826834292e-02  +1.51547761026424380e-02  +2.49462201598542495e-02  
2149 +2.42392986813388771e-02  +1.57160828832205689e-02  +2.48360423304041823e-02  
2150 +2.08969538749289481e-02  +1.34647899272578864e-02  +2.36624213710675095e-02  
2151 +2.06229507976090701e-02  +1.31117631540470687e-02  +2.32825670223219816e-02  
2152 +1.43522552778762007e-02  +1.73811564630032694e-02  +1.86428566094535356e-02  
2153 +1.40997693358257768e-02  +1.78081441886045848e-02  +1.89721441974934277e-02  
2154 +1.91569788659628204e-02  +1.41135213732798675e-02  +2.11701514046349487e-02  
2155 +1.89865007520894635e-02  +1.41980846111810412e-02  +2.10328184835969073e-02  
2156 +1.09658329372674546e-02  +1.45551312301947112e-02  +2.36077292719459077e-02  
2157 +1.03346649854100942e-02  +1.43490950264855924e-02  +2.38696628595054666e-02  
2158 +2.31150024054917087e-02  +1.79450161839036643e-02  +2.32897845232990647e-02  
2159 +2.23457472700038413e-02  +1.88489769381413874e-02  +2.34889470026763379e-02  
2160 +1.91709988616886179e-02  +1.48442835085416218e-02  +2.09848519902789271e-02  
2161 +1.96809855895138143e-02  +8.24268367218324374e-03  +1.60386037648873984e-02  
2162 +1.99368152223125504e-02  +8.07347104472574441e-03  +1.59199921965694352e-02  
2163 +1.83074608434165738e-02  +1.46572419371730229e-02  +1.96941859768675585e-02  
2164 +1.79903546425852802e-02  +1.38763558318498112e-02  +1.91583409243797874e-02  
2165 +1.70770444752164838e-02  +1.47344684108759241e-02  +2.20720817079581126e-02  
2166 +1.62390292261044844e-02  +1.44561083515409652e-02  +2.19989625240931304e-02  
2167 +1.24267479528721216e-02  +1.27929448172127390e-02  +2.02034156355682080e-02  
2168 +1.24087381049352782e-02  +1.31975542138059367e-02  +2.10306758951595459e-02  
2169 +2.11867055908895353e-02  +1.36285920440145300e-02  +2.32565994743724365e-02  
2170 +2.16410592061241948e-02  +1.35201394121019728e-02  +2.31802854352037915e-02  
2171 +2.16243900086123507e-02  +1.25144199523559256e-02  +2.12043490063654055e-02  
2172 +2.16695322778405718e-02  +1.34727423993618242e-02  +2.08652726032276734e-02  
2173 +1.86071394146627989e-02  +8.85372635575709492e-03  +1.87515179424115642e-02  
2174 +1.83220852053951125e-02  +8.55989750554594746e-03  +1.89197167647237874e-02  
2175 +1.05268686103587427e-02  +1.09651323131084964e-02  +2.12458696834926658e-02  
2176 +1.06439476690901452e-02  +1.09089352065024330e-02  +2.14418386600092395e-02  
2177 +2.60379283052527208e-02  +1.25766599758126707e-02  +2.25817807179073786e-02  
2178 +2.63307030719448394e-02  +1.27933292425488569e-02  +2.26230094623170661e-02  
2179 +2.21912249054241895e-02  +1.64672712684221755e-02  +2.50188179149351368e-02  
2180 +2.23050893289390290e-02  +1.65522828946301145e-02  +2.57841432564467343e-02  
2181 +1.44251166856843721e-02  +1.09018732678477399e-02  +2.23676428879339348e-02  
2182 +1.40170506701015937e-02  +1.09293255705743050e-02  +2.19511224863326339e-02  
2183 +1.20645850581155498e-02  +1.32819422762943864e-02  +1.65157844279250343e-02  
2184 +1.20996065202331922e-02  +1.29618049890025053e-02  +1.65589745889929418e-02  
2185 +1.28432529460903427e-02  +1.01360067705222913e-02  +2.10749880507242263e-02  
2186 +1.29353810258404991e-02  +9.63939345182015205e-03  +2.12624370992629368e-02  
2187 +2.55765066865259634e-02  +8.66727897423231163e-03  +1.63727657229115267e-02  
2188 +2.63348813484008820e-02  +9.44273477756374727e-03  +1.63231993850292065e-02  
2189 +8.17486396642614667e-03  +1.34724579569926138e-02  +2.10956662562038141e-02  
2190 +7.67110247085034825e-03  +1.26724965643182867e-02  +2.11737254158109074e-02  
2191 +2.12104674489368636e-02  +1.64738951418288010e-02  +1.81388820257917041e-02  
2192 +2.08589779408805479e-02  +1.81549176909843839e-02  +1.89834574007434961e-02  
2193 +2.70239263573402097e-02  +9.34261836647295660e-03  +1.88673841548272110e-02  
2194 +2.69541229252879197e-02  +8.37532753513175326e-03  +1.85104813628928187e-02  
2195 +2.45874867406728828e-02  +8.86674971229713116e-03  +1.71129983763377916e-02  
2196 +2.52244336454848991e-02  +8.47434694926742574e-03  +1.75788144039305469e-02  
2197 +8.35302142955500135e-03  +1.47224506423676901e-02  +1.75951042419534749e-02  
2198 +8.19526873221741378e-03  +1.44589992390160276e-02  +1.74112739235114944e-02  
2199 +2.82274929361019424e-02  +1.08352943135961652e-02  +1.91027514930001280e-02  
2200 +2.86501216210084744e-02  +9.63066498529365801e-03  +1.95086389309933154e-02  
2201 +1.17297883454349581e-02  +1.60138517620298237e-02  +2.34384351317115033e-02  
2202 +1.09901642890438116e-02  +1.63374640591686000e-02  +2.38539519947270975e-02  
2203 +2.23005287749206207e-02  +8.49251205815531804e-03  +1.62830810075327119e-02  
2204 +2.20821208683083005e-02  +8.27599284360106338e-03  +1.60894960189179384e-02  
2205 +1.39418254997825623e-02  +1.62973663023277850e-02  +2.08167436750002210e-02  
2206 +1.32280882080522705e-02  +1.58368570019091007e-02  +2.10180991214289903e-02  
2207 +2.61034409717764357e-02  +8.26464449772911121e-03  +1.50917830244877513e-02  
2208 +2.61857804443869288e-02  +8.51372035129370312e-03  +1.37768994634945938e-02  
2209 +1.88216425703392511e-02  +1.01559016498684075e-02  +2.48594734961784698e-02  
2210 +1.89542458522546468e-02  +9.50624567990917754e-03  +2.49970793730098020e-02  
2211 +2.14937781282143504e-02  +1.08865197821197118e-02  +2.50844132235941396e-02  
2212 +2.16784984606699128e-02  +1.07522143811810481e-02  +2.59394607545843474e-02  
2213 +1.92171547581594278e-02  +1.35673999345504743e-02  +2.42663628276384123e-02  
2214 +1.97344085950060845e-02  +1.34210831460764377e-02  +2.43275468859679780e-02  
2215 +2.09552871322492562e-02  +1.25430750379603006e-02  +2.35241219195523217e-02  
2216 +2.07326864004437235e-02  +1.24179387077930654e-02  +2.32044982143991586e-02  
2217 +2.14148498604858940e-02  +1.46946570508739542e-02  +2.51572506082298301e-02  
2218 +2.23990851657278577e-02  +1.43418619637132073e-02  +2.65628696682648664e-02  
2219 +1.74460007616794761e-02  +9.64412157848938516e-03  +2.07587484424297496e-02  
2220 +1.73216522132801677e-02  +9.74535358412889283e-03  +2.04427550104682131e-02  
2221 +1.85553198522631878e-02  +8.87457809098276401e-03  +1.99818105203965618e-02  
2222 +1.84539698630299329e-02  +9.12814041868637190e-03  +2.03653744005515593e-02  
2223 +9.17049899609585252e-03  +1.60971574176818830e-02  +1.56076471278598760e-02  
2224 +8.69896991983211756e-03  +1.59356381828118336e-02  +1.53159803333435662e-02  
2225 +2.26880241865925064e-02  +1.54154534768602310e-02  +2.46156865773145273e-02  
2226 +2.25973031000224409e-02  +1.47458399878614022e-02  +2.47579972477200497e-02  
2227 +1.24103361694108232e-02  +1.43026859841277089e-02  +2.43400905334006344e-02  
2228 +1.28103942096831312e-02  +1.42780657716921125e-02  +2.40265123445073253e-02  
2229 +1.63101644033149355e-02  +1.36428774085870490e-02  +2.56337793494513695e-02  
2230 +1.61777296135837689e-02  +1.39739435887412996e-02  +2.60437995733648932e-02  
2231 +2.64126895778784634e-02  +1.62876557896123215e-02  +2.20545939946701422e-02  
2232 +2.64118578446183028e-02  +1.58108364373428477e-02  +2.23132257462955452e-02  
2233 +1.03536461273919418e-02  +1.31424593890190795e-02  +1.92843337583252124e-02  
2234 +1.09149954683708268e-02  +1.28880279510933671e-02  +1.93477733468557407e-02  
2235 +1.50106642467810868e-02  +1.22336514050317615e-02  +2.22523671658574757e-02  
2236 +1.59171828723626667e-02  +1.24735655862740422e-02  +2.17105214976434403e-02  
2237 +1.98666878049956266e-02  +1.36071048875933426e-02  +2.57554011374966918e-02  
2238 +1.95351219806336913e-02  +1.36669784392538917e-02  +2.64925589373954801e-02  
2239 +1.85037996418766816e-02  +9.23486887973118745e-03  +2.14432882172916409e-02  
2240 +1.83501525268727483e-02  +8.64865072236178055e-03  +2.12183465783021621e-02  
2241 +2.24657228292712667e-02  +1.01025856473474368e-02  +1.98230505532485425e-02  
2242 +2.18098579995548644e-02  +1.01163488335452110e-02  +1.98022428477764925e-02  
2243 +1.39919431110242468e-02  +1.45464636008315520e-02  +2.06424646445053095e-02  
2244 +1.53072127664144585e-02  +1.45586758744673094e-02  +2.15487401375152668e-02  
2245 +2.25898148974759128e-02  +9.66893141212823819e-03  +2.05692832240630397e-02  
2246 +2.23911704590856325e-02  +8.73519535394325433e-03  +2.01430289968507273e-02  
2247 +9.43135565046065300e-03  +1.60303317535093991e-02  +1.48868831563673965e-02  
2248 +8.83377929765378003e-03  +1.62008394440866545e-02  +1.46986542694413427e-02  
2249 +1.42887084683532110e-02  +1.48029883487148361e-02  +1.88030108120226108e-02  
2250 +1.42787643187378289e-02  +1.51594130201171892e-02  +1.89696060386800869e-02  
2251 +1.36593827407245107e-02  +1.06072032467187452e-02  +2.11803587476656029e-02  
2252 +1.31225184595474935e-02  +1.09441401270290745e-02  +2.17446762462988087e-02  
2253 +2.51330070482378223e-02  +1.41713062017058411e-02  +2.41724155701598838e-02  
2254 +2.48233997113042094e-02  +1.40862807950912633e-02  +2.38174441686494660e-02  
2255 +2.48558701804752133e-02  +1.18539514359350031e-02  +1.97038917509605102e-02  
2256 +2.49810860104051867e-02  +1.19656250748711099e-02  +2.00057449080711658e-02  
2257 +2.14176313900780041e-02  +1.26935960435953510e-02  +1.95485103993424114e-02  
2258 +2.13036337968354160e-02  +1.21900819604518623e-02  +1.89588996497565762e-02  
2259 +1.40177354595998546e-02  +1.34716431900363670e-02  +1.72073411720404489e-02  
2260 +1.33334514330719651e-02  +1.35659263696001845e-02  +1.69378529557728461e-02  
2261 +2.15385384639316564e-02  +1.24507355491476207e-02  +2.06513566427105298e-02  
2262 +2.17064577226482695e-02  +1.15132286355142076e-02  +2.01003209048757799e-02  
2263 +2.18077395576717868e-02  +1.57843464180717451e-02  +2.47122388327397739e-02  
2264 +2.18860563257028545e-02  +1.57424270256438341e-02  +2.54106287376856567e-02  
2265 +2.05454937647672128e-02  +8.93594912604728231e-03  +1.84125159662640002e-02  
2266 +2.15299435458413679e-02  +8.47593065100987232e-03  +1.85373074416100500e-02  
2267 +1.59438771791989425e-02  +1.09756108426704736e-02  +2.41729263329785969e-02  
2268 +1.64310363472313405e-02  +1.08386290043199704e-02  +2.44392453254195854e-02  
2269 +1.53114071639541098e-02  +1.01579684304844934e-02  +2.45199816388222587e-02  
2270 +1.47656852443053127e-02  +9.91673383228794218e-03  +2.42549665135184701e-02  
2271 +2.36086313552567803e-02  +8.80928167695930152e-03  +1.93762263876971035e-02  
2272 +2.33356641721246677e-02  +8.40113933446781473e-03  +1.92283593764820473e-02  
2273 +2.43478678338291468e-02  +1.74860901722462825e-02  +2.35049098990257645e-02  
2274 +2.45266395061879625e-02  +1.80020524790489994e-02  +2.37092531375751731e-02  
2275 +2.20875499175086226e-02  +1.70337048575890798e-02  +2.38678582998375459e-02  
2276 +2.23581078183203372e-02  +1.72855091247986273e-02  +2.39952544427952351e-02  
2277 +9.61914381234544626e-03  +1.42827575105465444e-02  +1.91362863926017937e-02  
2278 +9.68362426021950398e-03  +1.41289466023424449e-02  +1.97890983535681589e-02  
2279 +1.17394541331231408e-02  +1.47824704886280831e-02  +1.92881864634725196e-02  
2280 +1.16772004649833890e-02  +1.46393968772573577e-02  +1.96247916325390515e-02  
2281 +1.58236405237559587e-02  +1.60782838702772241e-02  +1.94546785445063666e-02  
2282 +1.65446289779289241e-02  +1.61317183598437344e-02  +1.96203193960811997e-02  
2283 +2.06804059634397505e-02  +1.37117801264001367e-02  +2.58964656894149839e-02  
2284 +9.96078821439104652e-03  +1.47864454508064656e-02  +1.66677849898406935e-02  
2285 +1.00047170611160998e-02  +1.48261580048280450e-02  +1.55953289207962555e-02  
2286 +1.05784221262740456e-02  +1.69284108171983243e-02  +1.68378418148132508e-02  
2287 +1.09676209885937546e-02  +1.71134617073057452e-02  +1.67102706593273073e-02  
2288 +1.88165738318031607e-02  +1.44642332408247282e-02  +1.78305658200316082e-02  
2289 +1.93529078385039147e-02  +1.40411040415072113e-02  +1.74233913868294225e-02  
2290 +2.46522356034322189e-02  +9.17680850814056072e-03  +1.62835448485254969e-02  
2291 +2.43791044025790486e-02  +9.43361238884797559e-03  +1.60163856402877093e-02  
2292 +1.88838570228685131e-02  +8.42747420292318944e-03  +1.65303706928759710e-02  
2293 +1.81278306575575025e-02  +8.60249793187153888e-03  +1.62529286207715139e-02  
2294 +1.81332347496502844e-02  +1.00561121798090018e-02  +2.35196199819503876e-02  
2295 +1.80769885244483307e-02  +8.58660059376818198e-03  +2.41120398541066899e-02  
2296 +2.52291631335296966e-02  +1.12991379033397146e-02  +2.32990376710243592e-02  
2297 +2.49722120239448085e-02  +1.11715511247844138e-02  +2.33706495314183853e-02  
2298 +1.46644527681215088e-02  +1.32491229632595679e-02  +2.49302744159115262e-02  
2299 +1.36287170259041801e-02  +1.30682903430351192e-02  +2.60669649752496881e-02  
2300 +9.46319409246520332e-03  +1.33652211767730632e-02  +1.87524538379243051e-02  
2301 +9.49452502273332062e-03  +1.30554589929771335e-02  +1.86174357805671924e-02  
2302 +1.11153798662393336e-02  +1.62857676292366520e-02  +2.21690915132544651e-02  
2303 +1.13166053257144506e-02  +1.63561951427157216e-02  +2.21178611628255056e-02  
2304 +1.94911890421956904e-02  +1.40215677783893516e-02  +2.02655366440849319e-02  
2305 +1.87062243444320112e-02  +1.38958104886898470e-02  +2.04882421010076504e-02  
2306 +1.13942852508915286e-02  +1.21378661200432867e-02  +2.06436268652521147e-02  
2307 +1.04881566798657143e-02  +1.26864012643784722e-02  +2.04979187773995548e-02  
2308 +9.75232587148688358e-03  +1.44492183007569556e-02  +1.60640028997177525e-02  
2309 +9.09460691554264677e-03  +1.39398913021937642e-02  +1.60926831032657987e-02  
2310 +2.13376633079461892e-02  +1.26567514651250521e-02  +2.14591841067689193e-02  
2311 +2.04689398724176089e-02  +1.30915289275477919e-02  +2.10940379811729029e-02  
2312 +1.31553742521824217e-02  +1.33015191086893556e-02  +2.28264331608921470e-02  
2313 +1.35826577353590893e-02  +1.35428911894971658e-02  +2.28407683811276789e-02  
2314 +1.00660191368191886e-02  +1.48094484352917950e-02  +2.24325314019805065e-02  
2315 +9.98551520250097815e-03  +1.56197727695667875e-02  +2.16972772266702460e-02  
2316 +1.52671856885260148e-02  +1.16372702392824566e-02  +2.42611859981096446e-02  
2317 +1.47634374287140598e-02  +1.12156140920609861e-02  +2.44015488025909819e-02  
2318 +2.19682167145038333e-02  +1.13685074488990047e-02  +2.39962818539408290e-02  
2319 +2.23596106753968828e-02  +1.19418933282024690e-02  +2.36214014910193053e-02  
2320 +2.60823784531700152e-02  +1.09026494826563354e-02  +1.94853513841121567e-02  
2321 +2.62034314962820113e-02  +1.08727263165560514e-02  +1.97320028281532008e-02  
2322 +1.44850838715306282e-02  +1.63177952205954095e-02  +2.37448755184928237e-02  
2323 +1.42882285938330800e-02  +1.64846702469048645e-02  +2.29368126668300643e-02  
2324 +1.96949951682091652e-02  +8.62540445567201546e-03  +1.73863565907846525e-02  
2325 +1.98993989514312485e-02  +8.99558345710848792e-03  +1.70647973280552007e-02  
2326 +2.67330448162181357e-02  +8.42346040554401224e-03  +1.57454000081932027e-02  
2327 +2.69396681492365224e-02  +8.21437326083641374e-03  +1.61166891503135463e-02  
2328 +2.15891540776280907e-02  +1.51119416425175585e-02  +2.41623507390591602e-02  
2329 +2.17669753365443593e-02  +1.53911508039589872e-02  +2.43490899018157306e-02  
2330 +2.11549344553887304e-02  +1.00567559533562799e-02  +2.46264676048528683e-02  
2331 +2.12803048781162463e-02  +9.59740354428360865e-03  +2.41979697602962250e-02  
2332 +2.04060671510859562e-02  +9.42587819689338913e-03  +1.82521637761542989e-02  
2333 +2.03678474002539425e-02  +1.01237275244165335e-02  +1.72659709929622283e-02  
2334 +2.33770791780729056e-02  +1.53110144538369432e-02  +2.40283188619343988e-02  
2335 +2.37912474492931805e-02  +1.54575826950216714e-02  +2.32573866858088556e-02  
2336 +1.37427027788130617e-02  +1.42502289797689068e-02  +2.16276730387161102e-02  
2337 +1.34069465693562578e-02  +1.37307658007300940e-02  +2.16306218863867063e-02  
2338 +2.43519053781710987e-02  +1.76744269359603370e-02  +2.32942196407631905e-02  
2339 +2.49418333006321928e-02  +1.78306763246242166e-02  +2.32400184690267526e-02  
2340 +1.68306599430458718e-02  +1.04699794471149951e-02  +2.17688015001778271e-02  
2341 +1.70488398989020080e-02  +1.06060114754756400e-02  +2.13686932406964743e-02  
2342 +2.12697508182246413e-02  +9.56444318498206672e-03  +2.48153696573244452e-02  
2343 +2.10499828318252181e-02  +9.20747161489994699e-03  +2.54122727596524309e-02  
2344 +1.50981047384267774e-02  +1.02289544004800972e-02  +2.21766578915559183e-02  
2345 +1.51992381406929975e-02  +1.01838591053083471e-02  +2.17070755014866432e-02  
2346 +1.96798321416201544e-02  +8.05821635686235042e-03  +1.54871899271237564e-02  
2347 +1.88609506413127230e-02  +7.68569182779109666e-03  +1.53038344945198284e-02  
2348 +2.49715667447345420e-02  +1.24748468257093459e-02  +2.46736986014683933e-02  
2349 +2.55128296049368097e-02  +1.30524654493885464e-02  +2.53470885189841129e-02  
2350 +1.77720437072008061e-02  +9.98847650782615747e-03  +2.54703243131312977e-02  
2351 +1.72869332990702625e-02  +9.90196990747727913e-03  +2.53539522697284886e-02  
2352 +1.24222516104306874e-02  +1.13346730294645801e-02  +2.29224826734443880e-02  
2353 +1.20173905911608002e-02  +1.04840538069767304e-02  +2.24146621107855562e-02  
2354 +1.50919113231623644e-02  +1.62011049933206107e-02  +2.11533612654857296e-02  
2355 +1.53347336909864015e-02  +1.64053794995642349e-02  +2.15635683629130243e-02  
2356 +1.20547606876689802e-02  +1.47985978087213175e-02  +2.45766167891665575e-02  
2357 +1.16650209031085271e-02  +1.38694178622061383e-02  +2.50956759037952067e-02  
2358 +1.11032780838691385e-02  +1.45324402911397536e-02  +2.37315504087560365e-02  
2359 +1.08162158596730867e-02  +1.47302677701211908e-02  +2.34555087743540010e-02  
2360 +1.59681326511217914e-02  +1.29110144249006461e-02  +2.54630933245406886e-02  
2361 +1.57667341250906715e-02  +1.25944849120707952e-02  +2.57711594226286388e-02  
2362 +2.47855766209473284e-02  +1.23227665862450826e-02  +2.47486937914713628e-02  
2363 +2.47703305103372066e-02  +1.31393547345246171e-02  +2.49403428011937128e-02  
2364 +2.11177304992940414e-02  +1.32277536817118138e-02  +2.34657974582690269e-02  
2365 +2.14853620652813472e-02  +1.28940767572610290e-02  +2.43181675823260536e-02  
2366 +1.43786457970572733e-02  +1.77328972349228044e-02  +1.82724711767801931e-02  
2367 +1.46555529954713361e-02  +1.78100375415833484e-02  +1.78011345381280835e-02  
2368 +1.64749787366255049e-02  +9.49715024301970787e-03  +2.29708542929784945e-02  
2369 +1.64940732895146949e-02  +9.23180160203143987e-03  +2.27114469978502917e-02  
2370 +1.37899926692338932e-02  +1.36350546423568732e-02  +1.96870064784373418e-02  
2371 +1.40171543630042625e-02  +1.33437217549772207e-02  +1.98245700935185329e-02  
2372 +1.83231026126006932e-02  +1.47642030977589243e-02  +2.07915947073620544e-02  
2373 +1.83781648445348889e-02  +1.44279398481927893e-02  +2.11685688258987544e-02  
2374 +1.35418415345301656e-02  +1.49235109586956308e-02  +2.11342662793387349e-02  
2375 +1.36766234917455910e-02  +1.53685482999599866e-02  +2.16560653179191896e-02  
2376 +2.28601253177020437e-02  +1.04770579782423479e-02  +1.84643626018706104e-02  
2377 +2.27695549506473083e-02  +1.03475951579931336e-02  +1.82695003127045508e-02  
2378 +2.22690543315210016e-02  +9.93129938228035775e-03  +2.07792127289245718e-02  
2379 +2.17911593084661945e-02  +1.07750755792312622e-02  +2.01849095410258465e-02  
2380 +2.62868173657610192e-02  +1.32858196631003116e-02  +2.37389764534905803e-02  
2381 +2.60277550881440993e-02  +1.36796752279935881e-02  +2.39859659574904009e-02  
2382 +2.27149169298268526e-02  +8.66864496682425573e-03  +1.48987617098431911e-02  
2383 +2.16496668818575953e-02  +8.19012542684876416e-03  +1.44386803167186953e-02  
2384 +2.28674950718051363e-02  +1.06955785773361726e-02  +2.01026800545002667e-02  
2385 +2.33957905046613575e-02  +1.09586590303611554e-02  +1.99765350929346011e-02  
2386 +1.93065524167875882e-02  +1.48037054656080039e-02  +2.36522510765662768e-02  
2387 +1.88080502310842244e-02  +1.53114299255384095e-02  +2.35955988433851453e-02  
2388 +2.72399553293641399e-02  +1.37363359568633790e-02  +2.23406876981702175e-02  
2389 +2.69053114096649143e-02  +1.41472779071821937e-02  +2.25795075756254869e-02  
2390 +1.39941614034101453e-02  +1.71374838299601998e-02  +2.02797293181014235e-02  
2391 +1.38158655825152514e-02  +1.67646733336805458e-02  +2.02689160996857298e-02  
2392 +1.53926176446039509e-02  +9.08003660851908895e-03  +2.06920447260613809e-02  
2393 +1.47386915512093576e-02  +8.29311792063830086e-03  +2.03465576962365731e-02  
2394 +2.35828628273641386e-02  +1.40744748219170900e-02  +2.51082308672342172e-02  
2395 +2.33828475987199365e-02  +1.35540686715985570e-02  +2.46421495375824494e-02  
2396 +9.30536132598884166e-03  +1.60543664074251427e-02  +1.45669150736047123e-02  
2397 +8.54864821767568721e-03  +1.65207139964028936e-02  +1.39922232597606885e-02  
2398 +1.51229975496938434e-02  +1.60641234393086065e-02  +2.03012034215328679e-02  
2399 +1.02264332504402398e-02  +1.32902748193460905e-02  +1.91899213740749884e-02  
2400 +9.88853110746991913e-03  +1.23058211736618069e-02  +1.91055577349784657e-02  
2401 +2.31058082591170423e-02  +1.67111418990474256e-02  +1.70463801725521530e-02  
2402 +2.38655334687468655e-02  +1.66559830184011756e-02  +1.65248137155059212e-02  
2403 +2.64219307534177099e-02  +1.57882513902998650e-02  +2.21248115783733885e-02  
2404 +2.85901764212969159e-02  +1.64550957102236016e-02  +2.05716072654816319e-02  
2405 +2.13682943523272745e-02  +1.23155987487299501e-02  +2.16172856535443089e-02  
2406 +2.11166829158396310e-02  +1.22748223703548088e-02  +2.16320954568644912e-02  
2407 +1.38363312433339679e-02  +1.22024605041111556e-02  +2.51090956994141946e-02  
2408 +1.33064456993240727e-02  +1.16750078949397814e-02  +2.52241419505863339e-02  
2409 +1.14980653301525754e-02  +1.52489885174028998e-02  +1.89570752384266919e-02  
2410 +1.22737287745314661e-02  +1.58982430287751796e-02  +1.93012644792478656e-02  
2411 +1.12487942911552573e-02  +1.30706737234121632e-02  +1.77649513100726388e-02  
2412 +1.15400846723774306e-02  +1.31152795909251444e-02  +1.80091572969395368e-02  
2413 +2.35533411357108716e-02  +1.33257770223731021e-02  +2.13357416217975528e-02  
2414 +2.39282908295369336e-02  +1.37939730882920587e-02  +2.10574412613071596e-02  
2415 +2.92272893204955503e-02  +8.85432695619707034e-03  +1.65457236594726831e-02  
2416 +2.92705289536481124e-02  +8.58543100819447562e-03  +1.60499468888198396e-02  
2417 +2.00888398098798826e-02  +1.49474789872488991e-02  +2.39409485186012835e-02  
2418 +2.05930770791540006e-02  +1.46727444413668993e-02  +2.36749591040221093e-02  
2419 +2.41189495413281878e-02  +1.13220139720156751e-02  +2.34569077138563585e-02  
2420 +2.38696414457622089e-02  +1.22048186625792789e-02  +2.31617072497789650e-02  
2421 +2.29589277451765529e-02  +1.09949802171889002e-02  +2.43019460294140663e-02  
2422 +2.31420984125285806e-02  +1.12996503438437586e-02  +2.39455866227094825e-02  
2423 +1.00263559458499182e-02  +1.48481448229809184e-02  +1.69992344588937895e-02  
2424 +9.85486912684162102e-03  +1.35509069807564775e-02  +1.69109543087424749e-02  
2425 +1.07691161513731436e-02  +1.29751206998149765e-02  +2.31552074968970067e-02  
2426 +1.00510699629025990e-02  +1.30493116904568298e-02  +2.25878293981543708e-02  
2427 +1.61528802862585599e-02  +1.09662099896005900e-02  +2.40384047950811634e-02  
2428 +1.68209204079959214e-02  +1.10098794849195162e-02  +2.38063083570805613e-02  
2429 +2.37963052642357308e-02  +1.32430360648900965e-02  +2.11414204818901365e-02  
2430 +2.40282241344012756e-02  +1.39385448764922093e-02  +2.02355054515944710e-02  
2431 +2.57018862432317266e-02  +1.22336351446269108e-02  +2.26890260609129597e-02  
2432 +2.55332453438112048e-02  +1.22427157343815134e-02  +2.20717892811275219e-02  
2433 +1.78337011897824853e-02  +1.08994163685645785e-02  +2.47482869210564650e-02  
2434 +1.72326936725993099e-02  +1.13534638607205168e-02  +2.47131439513784586e-02  
2435 +1.92621366664608926e-02  +1.37789472997312309e-02  +2.44086486931395369e-02  
2436 +1.88722017106339630e-02  +1.39075332658285273e-02  +2.33232442679872504e-02  
2437 +2.28933401362027174e-02  +1.67954333808621147e-02  +2.47021400928134800e-02  
2438 +2.32469383859868414e-02  +1.71589893292302398e-02  +2.50113661132130849e-02  
2439 +2.29464065170881457e-02  +1.02582715707896302e-02  +2.18303527130609965e-02  
2440 +2.31971158832885230e-02  +1.05819951433961459e-02  +2.15608898697318731e-02  
2441 +2.39072606294691119e-02  +1.72200581913091247e-02  +2.43119951876715132e-02  
2442 +2.39426049310033882e-02  +1.83031519356556954e-02  +2.40979895539647944e-02  
2443 +1.16538744541297354e-02  +1.15842044010261071e-02  +2.04640111193621493e-02  
2444 +1.13957494419015329e-02  +1.14501888506047447e-02  +2.07699218134439513e-02  
2445 +2.51912950136819365e-02  +1.68686631504136562e-02  +2.30199038223926726e-02  
2446 +2.53406787541021750e-02  +1.67113870636398897e-02  +2.25716311917513804e-02  
2447 +1.33588035858199974e-02  +1.44083928400755394e-02  +1.86757626628384805e-02  
2448 +1.34935020998096528e-02  +1.45208043780769326e-02  +1.84601142432435257e-02  
2449 +1.91963006111654962e-02  +1.30703611975520207e-02  +2.44603698658419216e-02  
2450 +1.94925244319845078e-02  +1.25065072293527174e-02  +2.36847969159176032e-02  
2451 +2.74374948013337526e-02  +1.27802138161661229e-02  +2.13853250022752635e-02  
2452 +2.66753724814354255e-02  +1.31230501921194287e-02  +2.06967407759159477e-02  
2453 +1.95792479616315532e-02  +8.40457847573859197e-03  +1.67431632903593565e-02  
2454 +1.96782192061009317e-02  +8.14769634517657770e-03  +1.67515939825900115e-02  
2455 +2.39559215187459852e-02  +1.80952176229202712e-02  +2.48942033517158372e-02  
2456 +2.45552343310926346e-02  +8.88821320191114997e-03  +1.71417853119737833e-02  
2457 +2.45796070074892070e-02  +9.22770628125466931e-03  +1.69256816567427242e-02  
2458 +2.58281468664529890e-02  +1.15649420556981179e-02  +2.26182291593330642e-02  
2459 +2.56992833262797288e-02  +1.16126135586060043e-02  +2.22824485369615480e-02  
2460 +1.59711652217102949e-02  +8.91949185907447289e-03  +1.75904857010399270e-02  
2461 +1.65560745538763099e-02  +8.43928489565053813e-03  +1.68216739430735347e-02  
2462 +1.47977264194749450e-02  +1.41018839399843325e-02  +2.54097181423682851e-02  
2463 +1.45162485923952568e-02  +1.41561954514811787e-02  +2.51153502177403586e-02  
2464 +1.39832539508144647e-02  +1.77915959533355914e-02  +1.73684494064667710e-02  
2465 +1.41541304504636326e-02  +1.79359969331578731e-02  +1.65761955198222774e-02  
2466 +1.42861947446402942e-02  +1.36797485394221131e-02  +1.72225279631842629e-02  
2467 +1.53610462688241970e-02  +1.42735892058699319e-02  +1.66724962472030100e-02  
2468 +2.49113222041339351e-02  +8.81965973378158810e-03  +1.73296141257746061e-02  
2469 +2.53540180282565905e-02  +9.06241558692041232e-03  +1.74969365862607876e-02  
2470 +1.41396162556796014e-02  +9.38392542162788321e-03  +1.98119664967677488e-02  
2471 +1.34279089722565918e-02  +8.33327113831500849e-03  +1.98628914122604590e-02  
2472 +1.93932240875091637e-02  +1.13343447431173590e-02  +2.45768580166172146e-02  
2473 +1.89531812026626605e-02  +1.14229024787291817e-02  +2.43819584254964632e-02  
2474 +1.13822667589106741e-02  +1.64280469856150843e-02  +1.87187572411625751e-02  
2475 +1.06502995827268323e-02  +1.70823137011639724e-02  +1.84321576608293958e-02  
2476 +1.81308974540510745e-02  +1.42100577064956258e-02  +2.44366274785808336e-02  
2477 +1.75090493934060773e-02  +1.42251548152946619e-02  +2.44446712221945139e-02  
2478 +2.08811991288203984e-02  +9.45782982469002380e-03  +2.00318106520143320e-02  
2479 +2.09476098201127267e-02  +8.33091054231815779e-03  +2.01185588517137429e-02  
2480 +1.52462149164311594e-02  +1.61201233729299093e-02  +1.98114664177346696e-02  
2481 +1.45362615966796189e-02  +1.57854520091809843e-02  +1.91496142946978587e-02  
2482 +1.56267300510587667e-02  +1.65386200111996839e-02  +2.06149237090726203e-02  
2483 +1.58456559721949393e-02  +1.72573966371007796e-02  +2.18051578851521065e-02  
2484 +1.01309975295891998e-02  +1.52338654200167949e-02  +2.21928443873800271e-02  
2485 +1.03873253938439169e-02  +1.55919677785449334e-02  +2.24157773594369572e-02  
2486 +2.29030107939146785e-02  +1.29176814050982677e-02  +2.30086969451395486e-02  
2487 +2.59405340945895527e-02  +8.58120149015783110e-03  +1.60935528615791107e-02  
2488 +2.62210438342195783e-02  +8.28265385713052374e-03  +1.58511486578144789e-02  
2489 +1.01557577107329478e-02  +1.41294368364930905e-02  +2.22092914111502206e-02  
2490 +1.02643387306579712e-02  +1.37520386217910972e-02  +2.22738771047901810e-02  
2491 +2.30113113006396378e-02  +1.09920542179584215e-02  +2.43641442316152312e-02  
2492 +2.39629346777842089e-02  +1.04828331729206851e-02  +2.53792593864855878e-02  
2493 +1.62721689168874306e-02  +1.07191742207673885e-02  +2.04184984401645266e-02  
2494 +1.69054029220354583e-02  +1.03371356326454854e-02  +1.99793790389653399e-02  
2495 +2.25594039609737784e-02  +1.63763010355936177e-02  +2.38067314252072386e-02  
2496 +2.25637507035206068e-02  +1.66886765940660216e-02  +2.39392251520389801e-02  
2497 +1.62597428546311130e-02  +1.65825897557462833e-02  +2.07152825723447807e-02  
2498 +1.65388620565004099e-02  +1.62885202880292713e-02  +2.11053517851506542e-02  
2499 +2.28284882288170496e-02  +1.84055071486338116e-02  +2.31246625792738102e-02  
2500 +2.27259770539956565e-02  +1.91321268660155433e-02  +2.23830408489055360e-02  
2501 +1.89764780147900561e-02  +8.85722369732875464e-03  +1.99859753625903670e-02  
2502 +1.96653456790218222e-02  +8.71258376319992804e-03  +2.10183342705653406e-02  
2503 +1.47815596631054279e-02  +1.10409283778063055e-02  +2.08738828730775580e-02  
2504 +1.47355688970374106e-02  +1.09763787036538593e-02  +2.10109065261219093e-02  
2505 +2.89829945364558639e-02  +1.14087489888805710e-02  +1.92168973787526301e-02  
2506 +2.90965888416967605e-02  +1.21870531120341786e-02  +1.88666981774572549e-02  
2507 +1.38397020553317623e-02  +1.55045969896331626e-02  +2.28986096233471104e-02  
2508 +1.37070459734351183e-02  +1.56195522254519905e-02  +2.26032637763218247e-02  
2509 +1.07169140387992443e-02  +1.31098360107668750e-02  +1.73666880365740094e-02  
2510 +1.08857141688201257e-02  +1.30821625821524751e-02  +1.69259728845267791e-02  
2511 +2.55363061577430911e-02  +9.72741920822098489e-03  +1.73213659472130389e-02  
2512 +2.60554864883814283e-02  +1.01789283727862483e-02  +1.68167567680693603e-02  
2513 +1.60017972141998574e-02  +1.36467786041805147e-02  +2.54286769482100251e-02  
2514 +1.65906867957977024e-02  +1.33585643954961773e-02  +2.52523075657133181e-02  
2515 +2.20989511744138813e-02  +9.36711815662086278e-03  +2.36453409383758466e-02  
2516 +2.18873063163946072e-02  +9.06158398682437027e-03  +2.38914144492749676e-02  
2517 +1.30807575827557830e-02  +1.26249393556830819e-02  +2.40753221447208357e-02  
2518 +1.28401071336547365e-02  +1.30703947577494907e-02  +2.41807548875636637e-02  
2519 +2.43586850473417466e-02  +1.79010337029762920e-02  +2.29457740144036991e-02  
2520 +2.47877413533096162e-02  +1.85999224175893985e-02  +2.28760318962612091e-02  
2521 +2.36719164560800291e-02  +1.31011066173006407e-02  +2.11477034016689068e-02  
2522 +2.37786728911250078e-02  +1.25759001691221738e-02  +2.12968031622833426e-02  
2523 +1.22972147147307233e-02  +1.70569611851498631e-02  +2.09881883569891098e-02  
2524 +1.16341705295611685e-02  +1.69363484259714737e-02  +2.07261427674683453e-02  
2525 +2.86740688112019013e-02  +1.58680405654335714e-02  +2.02502760583995155e-02  
2526 +2.92814464523974902e-02  +1.60431639414817355e-02  +1.99090100494439988e-02  
2527 +1.64155370511252646e-02  +1.65696087906922786e-02  +2.09065717004431537e-02  
2528 +1.68086418832065487e-02  +1.68171643023133470e-02  +2.12670343976772147e-02  
2529 +2.08680594687242413e-02  +8.64222555466060208e-03  +1.77746702381754509e-02  
2530 +2.06897937824446834e-02  +8.59546951633583141e-03  +1.72576975580279804e-02  
2531 +2.65635671271431291e-02  +1.04424536559021477e-02  +1.91599928227277547e-02  
2532 +2.61927460001160489e-02  +9.62036798988487145e-03  +1.88772245243621350e-02  
2533 +2.28554716393032827e-02  +1.37550475525429101e-02  +2.21490942570372364e-02  
2534 +2.31668558897913275e-02  +1.30443900576891030e-02  +2.24638242292071223e-02  
2535 +1.40794442311950492e-02  +1.38589710386376273e-02  +2.08656619039627803e-02  
2536 +1.44823345565928286e-02  +1.37272380670619906e-02  +2.09438927429505851e-02  
2537 +1.42403253792180717e-02  +1.64467030599578200e-02  +2.05873224552965660e-02  
2538 +1.39823285329808977e-02  +1.65724045162323821e-02  +2.09172625427721491e-02  
2539 +1.95530702843770172e-02  +9.82922128391259912e-03  +1.89281842467251479e-02  
2540 +1.87482747150594688e-02  +1.12250601805792671e-02  +1.92598603561645113e-02  
2541 +1.97559983931564348e-02  +1.00415457886248935e-02  +2.56689929630781188e-02  
2542 +1.95707881830311237e-02  +1.00899126979145989e-02  +2.62450407234099854e-02  
2543 +1.69210667607180600e-02  +8.85883138223194158e-03  +1.88741584080813624e-02  
2544 +1.75610630747068674e-02  +8.68977362930851115e-03  +1.89447398149440623e-02  
2545 +2.26280528403740473e-02  +9.19872795947310369e-03  +1.60337872418192182e-02  
2546 +2.23672850047936349e-02  +9.44804958966023734e-03  +1.65161031982096924e-02  
2547 +2.62943672951638716e-02  +1.05491942186003093e-02  +1.94209947462327080e-02  
2548 +2.64923217286364837e-02  +1.00733207297390385e-02  +1.94650057648923028e-02  
2549 +2.39219515106236860e-02  +9.69944108933755086e-03  +1.73959281999660591e-02  
2550 +2.37196111606103079e-02  +1.00107238376385497e-02  +1.75746324810905387e-02  
2551 +2.73118941480812102e-02  +9.59287038060678381e-03  +1.71385992467612686e-02  
2552 +2.71536467619666010e-02  +9.55071230281121994e-03  +1.71348079985914024e-02  
2553 +1.67612471458311423e-02  +1.13051918247846408e-02  +2.60196886573554192e-02  
2554 +1.72274249947597623e-02  +1.12683118218576267e-02  +2.62129046304244821e-02  
2555 +2.72516944035177955e-02  +9.88950141675238800e-03  +1.83367897948107164e-02  
2556 +2.72433361060663883e-02  +1.02584928296853891e-02  +1.79723987401851637e-02  
2557 +2.23500647023218667e-02  +1.62948142255230737e-02  +2.39214902229875903e-02  
2558 +2.26024622445880931e-02  +1.58176214964300850e-02  +2.35128268569267281e-02  
2559 +2.28888852490277094e-02  +1.47501370095380457e-02  +2.42792720159181706e-02  
2560 +2.26144225122129373e-02  +1.41600702411035125e-02  +2.39951867525772244e-02  
2561 +1.97129869138369038e-02  +1.04773111579975764e-02  +2.55273147618341988e-02  
2562 +1.90570435359719570e-02  +1.07689243821425269e-02  +2.60740733390299149e-02  
2563 +2.28998366439235289e-02  +8.91217015683019864e-03  +1.54468696158361549e-02  
2564 +2.29670629867512813e-02  +8.42698790065420610e-03  +1.54390680414401554e-02  
2565 +2.04786224599443276e-02  +1.57304968975272227e-02  +2.30160713165006650e-02  
2566 +2.10208948802213871e-02  +1.59852634154461111e-02  +2.22630583199129595e-02  
2567 +2.16347021285329157e-02  +1.64869612819785079e-02  +1.77457312002335874e-02  
2568 +2.19385144468056854e-02  +1.68771469525443932e-02  +1.78800013047404442e-02  
2569 +2.09303380396768102e-02  +1.25473536394134760e-02  +2.53622344471589080e-02  
2570 +2.07222510270412136e-02  +1.28048360645192892e-02  +2.52517947182435247e-02  
2571 +1.96012556509375206e-02  +1.48367129955283578e-02  +1.77822574669878469e-02  
2572 +1.97176581815138308e-02  +1.51283253419837466e-02  +1.77187100532826998e-02  
2573 +1.81982828290931618e-02  +9.87733810010062337e-03  +2.33976084462092261e-02  
2574 +1.77099818345143149e-02  +9.67194777723974497e-03  +2.34099377868966993e-02  
2575 +1.20726635259126892e-02  +1.75520955054950453e-02  +2.24384586752349909e-02  
2576 +1.16181596237138335e-02  +1.77118240152490738e-02  +2.23380146249563226e-02  
2577 +2.14450379999209066e-02  +1.52127191025999906e-02  +2.41356782958490751e-02  
2578 +2.15592698372458827e-02  +1.50697547181696014e-02  +2.37456606918904564e-02  
2579 +2.73663202959291071e-02  +1.07542063510691673e-02  +1.92823061124628957e-02  
2580 +2.77417736137773110e-02  +1.05951780157049671e-02  +1.92946609459672749e-02  
2581 +2.14128340918149085e-02  +9.56012972374566464e-03  +2.06562114752023504e-02  
2582 +2.07596951030164720e-02  +9.26472960513075039e-03  +2.11008291503566349e-02  
2583 +2.11876698099275201e-02  +9.28459998105863465e-03  +2.08440327227378749e-02  
2584 +2.11034615755193306e-02  +8.70453749406615088e-03  +2.10289091368473895e-02  
2585 +1.40175567174118335e-02  +1.35873079618946818e-02  +1.60207753621001564e-02  
2586 +1.34415718868775482e-02  +1.33976528879834762e-02  +1.53956606386114209e-02  
2587 +2.65895692943310911e-02  +8.39219529794274673e-03  +1.55710575568947622e-02  
2588 +2.65599437794573588e-02  +8.63075080061668533e-03  +1.52490732147768527e-02  
2589 +2.88156804362226029e-02  +1.13015696919699371e-02  +1.92441740047519481e-02  
2590 +2.91093994726606201e-02  +1.15729938497090498e-02  +1.97996063433359022e-02  
2591 +2.74564750522485780e-02  +1.25216826592160022e-02  +2.09426060505601072e-02  
2592 +2.76250591504549441e-02  +1.18341344850489642e-02  +2.08588141901056463e-02  
2593 +2.22148940238972026e-02  +8.40368544749028196e-03  +1.45904152536386975e-02  
2594 +2.13948666542940029e-02  +7.46844553674823417e-03  +1.30743766774911244e-02  
2595 +1.55621608035206634e-02  +1.00622314465490369e-02  +1.99328156732068648e-02  
2596 +1.55785383797217639e-02  +9.95998239311770249e-03  +1.94699886876205271e-02  
2597 +1.55247765051772842e-02  +1.61689740158347493e-02  +1.96170963063285672e-02  
2598 +1.74446785192247968e-02  +1.56113096172648472e-02  +1.76523147891022754e-02  
2599 +2.49738053620478587e-02  +8.36304954972314635e-03  +1.65249607453790449e-02  
2600 +2.48591807298797693e-02  +8.01539708937945919e-03  +1.62504144773419831e-02  
2601 +1.17099575825314623e-02  +1.46894369865888594e-02  +2.42612707558754297e-02  
2602 +1.11455374490558833e-02  +1.46343358673524451e-02  +2.44208567275288162e-02  
2603 +2.10881664123364412e-02  +9.54355056932512311e-03  +2.05383730164436264e-02  
2604 +2.08643061635669959e-02  +9.16105856871763172e-03  +2.04234968758836739e-02  
2605 +1.14003333079368326e-02  +1.58566848704535870e-02  +1.98257154191942252e-02  
2606 +1.18008665190418513e-02  +1.65827808260680006e-02  +2.01088375243481977e-02  
2607 +1.16363823454986824e-02  +1.37802629073294543e-02  +1.72778905172000646e-02  
2608 +1.21365472403305325e-02  +1.35596002246349840e-02  +1.74369436695347227e-02  
2609 +2.64848559237120980e-02  +1.24058434590377329e-02  +2.19825666717746483e-02  
2610 +2.61783203652503592e-02  +1.19547386372808092e-02  +2.18923623093943802e-02  
2611 +1.15163245326533360e-02  +1.73526734234242946e-02  +1.84184841076887353e-02  
2612 +1.13058757446417475e-02  +1.79117473647281214e-02  +1.82922515606274635e-02  
2613 +1.07098636328337542e-02  +1.28333806711861381e-02  +2.30685874487588406e-02  
2614 +1.07061950017109525e-02  +1.25547075213133900e-02  +2.28044642710163413e-02  
2615 +1.42456338141532003e-02  +1.08532780990120252e-02  +2.46167554514730852e-02  
2616 +1.40757574916297121e-02  +1.07162701674139906e-02  +2.44376342782428799e-02  
2617 +2.08048899570775041e-02  +8.68423018034901288e-03  +1.79433892821016412e-02  
2618 +2.15482483172773874e-02  +8.13370075257103219e-03  +1.79803571645751337e-02  
2619 +1.54422789219652509e-02  +1.15641302061190738e-02  +2.44334448013436602e-02  
2620 +1.53136829880998176e-02  +1.12855889408431023e-02  +2.46567690441593969e-02  
2621 +2.20319916930150489e-02  +1.30301090119960619e-02  +2.33678028314888916e-02  
2622 +2.27984162812390478e-02  +1.33200581293574805e-02  +2.45186680485952602e-02  
2623 +1.36444540588234568e-02  +1.51034003027599971e-02  +2.28890771712021816e-02  
2624 +1.37833314380465567e-02  +1.48908471593089155e-02  +2.30044216815213642e-02  
2625 +1.41632049368006410e-02  +1.75310412184570587e-02  +1.83237688773819490e-02  
2626 +1.42049888750510975e-02  +1.70578498218346385e-02  +1.78305032375165803e-02  
2627 +1.95858808808293296e-02  +1.33274200909151048e-02  +1.99238422870118628e-02  
2628 +1.98129637506094733e-02  +1.30317571533316180e-02  +2.01922665347673488e-02  
2629 +2.85220859142930327e-02  +9.09301573842648606e-03  +1.70660074235133331e-02  
2630 +2.90019671564127439e-02  +9.07677513272303962e-03  +1.76429012591754614e-02  
2631 +1.52848385062011108e-02  +1.39859841951535252e-02  +1.90658116882159723e-02  
2632 +1.55364443731998425e-02  +1.45519293285949411e-02  +1.86337712221296831e-02  
2633 +1.54990371194881713e-02  +1.44238954500911665e-02  +2.41067899797532195e-02  
2634 +1.61707796873348797e-02  +1.45267849571047956e-02  +2.36568524576713096e-02  
2635 +1.16914092399437695e-02  +1.43521113279781454e-02  +2.26309482284010356e-02  
2636 +1.12450340027251249e-02  +1.48712029126566673e-02  +2.24467438857744242e-02  
2637 +2.21992827048975890e-02  +9.31143267283786845e-03  +1.58660211893061967e-02  
2638 +2.21109935766930638e-02  +9.46127586097330990e-03  +1.57108260372909661e-02  
2639 +9.15750790492048106e-03  +1.11106301926818894e-02  +2.08186942188470191e-02  
2640 +8.93831603328407859e-03  +1.05159037256241997e-02  +2.06162715571814696e-02  
2641 +2.73647721445847147e-02  +1.27916756151266586e-02  +2.17488520623981933e-02  
2642 +2.77267007463336372e-02  +1.29294179211331857e-02  +2.18177210172932380e-02  
2643 +2.64563147082475976e-02  +1.19391254444800327e-02  +1.99105202054180447e-02  
2644 +2.65667195022808410e-02  +1.20218338802433287e-02  +1.96534088392796222e-02  
2645 +1.42892842148182892e-02  +1.44133218123504350e-02  +2.08957005492350564e-02  
2646 +1.57744984734286275e-02  +1.39842906999895905e-02  +2.13491465155000899e-02  
2647 +2.08404514812566589e-02  +1.09013551649544994e-02  +1.91449920419777923e-02  
2648 +2.08120504914727986e-02  +1.15577722965695528e-02  +1.89071061635047132e-02  
2649 +9.00070120751912499e-03  +1.33208587416866510e-02  +1.87448888562647062e-02  
2650 +8.11260985671988753e-03  +1.34203443890276199e-02  +1.87305625213369138e-02  
2651 +2.46591326902909740e-02  +1.01491339512761319e-02  +1.99710920105984763e-02  
2652 +2.50572302377613763e-02  +9.90175151927753273e-03  +2.00177117879578731e-02  
2653 +1.56834861696658716e-02  +1.61649919370928513e-02  +1.95356921353139514e-02  
2654 +1.65654273701138326e-02  +1.68657778172671136e-02  +1.92324430303951327e-02  
2655 +1.51233110305388496e-02  +8.77450839021019606e-03  +2.06524793884236522e-02  
2656 +1.33851535337136032e-02  +8.48649585643434547e-03  +1.76270896462868941e-02  
2657 +2.34363314008067813e-02  +8.47466116520709072e-03  +1.84797903579307851e-02  
2658 +2.35230710154224407e-02  +8.47708402041360762e-03  +1.81944036907255233e-02  
2659 +2.12963518025592151e-02  +1.53351376982326405e-02  +1.69606756537290342e-02  
2660 +2.18046279588422556e-02  +1.55421641692562139e-02  +1.67636911700388448e-02  
2661 +2.01265660133029059e-02  +1.60507995480501271e-02  +2.31520606730374091e-02  
2662 +1.99395520291436174e-02  +1.69592564520250448e-02  +2.29955683945130586e-02  
2663 +1.86930782738646134e-02  +1.09866728544605694e-02  +2.41232974258275452e-02  
2664 +1.84982912747451711e-02  +1.03886267926637469e-02  +2.39444005657698626e-02  
2665 +1.22620390277401389e-02  +1.74078255685544726e-02  +2.25990609385146590e-02  
2666 +1.27079948211856440e-02  +1.78991869560267032e-02  +2.21084465154639601e-02  
2667 +1.23206646448811383e-02  +1.65384911518597286e-02  +2.32232827950073807e-02  
2668 +1.33334935524534789e-02  +1.65107888087344008e-02  +2.26376494998665259e-02  
2669 +2.86612282538435681e-02  +9.08969746867304904e-03  +1.70207944290935581e-02  
2670 +2.93170287093416984e-02  +9.93429737099414158e-03  +1.71354030882423340e-02  
2671 +1.39414427293696186e-02  +8.82766509479808795e-03  +1.96745950435350640e-02  
2672 +1.40954356481285507e-02  +8.35373657014810977e-03  +1.93293355633018839e-02  
2673 +2.69180784434972786e-02  +1.63734309621265707e-02  +2.15672406869259134e-02  
2674 +2.73572979390972054e-02  +1.72803875488898549e-02  +2.12734907293300503e-02  
2675 +2.21755261973289632e-02  +1.08987278364719425e-02  +2.27490912371921643e-02  
2676 +2.22366587083373639e-02  +1.13919418720453015e-02  +2.19587375416840438e-02  
2677 +1.64070654343726335e-02  +1.08204332040977153e-02  +2.03870283978554237e-02  
2678 +1.68431866879635815e-02  +1.07691083314536903e-02  +2.07716768090103650e-02  
2679 +9.28477985756646050e-03  +1.60318096730429314e-02  +1.44047717807431839e-02  
2680 +9.19149069283788436e-03  +1.61670508948735178e-02  +1.40750247153516809e-02  
2681 +1.89470970926031504e-02  +1.20437115799989641e-02  +2.60581399706536661e-02  
2682 +1.89884495546224184e-02  +1.18774757810581593e-02  +2.58365866322657622e-02  
2683 +1.02268834180620945e-02  +1.54057516483694455e-02  +1.68534777991035147e-02  
2684 +1.03743366264476798e-02  +1.55626260477795559e-02  +1.67218109920565274e-02  
2685 +1.90662450186141613e-02  +1.39682214305608971e-02  +2.39171994047792345e-02  
2686 +1.87225391481122341e-02  +1.44171248508136295e-02  +2.36757808023155859e-02  
2687 +1.64578729117305436e-02  +1.15943838762560571e-02  +2.61041527589913128e-02  
2688 +1.61388238502095972e-02  +1.11713366057229375e-02  +2.64143734126376581e-02  
2689 +1.10238738126278955e-02  +1.25052804673164708e-02  +2.06230734208180458e-02  
2690 +1.09818412269428942e-02  +1.29414563537837250e-02  +2.07281266402984284e-02  
2691 +2.11658536157989102e-02  +1.04319857881170625e-02  +2.46229582129544600e-02  
2692 +2.09588036522770464e-02  +1.07727961413255670e-02  +2.45445965004368674e-02  
2693 +1.89271351978085693e-02  +1.24100133052835720e-02  +2.56362972866174647e-02  
2694 +1.91345879126444060e-02  +1.24875572287605815e-02  +2.62677069696145016e-02  
2695 +1.38752007758357054e-02  +1.22879148819392651e-02  +2.50514113976207896e-02  
2696 +1.32928161291728346e-02  +1.25560191823994773e-02  +2.50999622507684199e-02  
2697 +1.06161310483869932e-02  +1.49838307217200015e-02  +1.75900702880081132e-02  
2698 +1.04746848569254175e-02  +1.45550842365376812e-02  +1.75331875818471108e-02  
2699 +2.62304546326694414e-02  +1.60775591693502924e-02  +2.33469832154547530e-02  
2700 +2.61178540797301663e-02  +1.58780247108736595e-02  +2.34407452518505428e-02  
2701 +2.62777976922892488e-02  +1.31415364008343923e-02  +2.23940917195819614e-02  
2702 +2.66673489427598810e-02  +1.33581166265542249e-02  +2.27428695616487681e-02  
2703 +2.60694633312309014e-02  +1.67664854910487063e-02  +2.20217713559665643e-02  
2704 +2.58313165924190617e-02  +1.69998366761234046e-02  +2.16711983281294221e-02  
2705 +8.60546400934349663e-03  +1.50689785422328994e-02  +1.79601618796828878e-02  
2706 +8.03460682481582124e-03  +1.53740600026870712e-02  +1.88760813594878972e-02  
2707 +2.23674313770100205e-02  +1.67116704801952010e-02  +1.73141536781982811e-02  
2708 +2.38636902465522160e-02  +1.74526186268766474e-02  +1.80668473678296804e-02  
2709 +3.05056615086005539e-02  +1.20825411490169121e-02  +1.87038686476168198e-02  
2710 +3.02597046893404373e-02  +1.21287690522512270e-02  +1.85165789483058910e-02  
2711 +1.20322755737374814e-02  +1.37490406025984162e-02  +1.80943685275964071e-02  
2712 +1.23181777765966304e-02  +1.35774862055006128e-02  +1.85723507776175724e-02  
2713 +1.26117991352109274e-02  +1.69510739454410801e-02  +2.02383179721567184e-02  
2714 +1.20778706700801312e-02  +1.71774620834623006e-02  +2.01663182610599817e-02  
2715 +2.09617642145241805e-02  +8.58154521120063282e-03  +1.84390608082272006e-02  
2716 +2.10125254472860699e-02  +8.16644674473262187e-03  +1.83949878398473252e-02  
2717 +1.53264637757896185e-02  +1.41802466314341798e-02  +2.38683659786901002e-02  
2718 +1.56108657410163505e-02  +1.35579129454122625e-02  +2.32188903770618911e-02  
2719 +1.42997357499114550e-02  +1.37053039214243867e-02  +1.69600461510759047e-02  
2720 +1.45532102339874046e-02  +1.46374339918511429e-02  +1.67105660005490257e-02  
2721 +2.09431054324457286e-02  +1.28111338742057605e-02  +2.11639440073363889e-02  
2722 +2.04144914209916338e-02  +1.28486964508688472e-02  +2.04942124320332715e-02  
2723 +2.28607741101205450e-02  +8.89079020649085998e-03  +1.53705569914919429e-02  
2724 +2.23491857556610586e-02  +9.02237508175317976e-03  +1.53861089265410599e-02  
2725 +2.14315320619556486e-02  +1.66088156808809964e-02  +1.83896764059698070e-02  
2726 +2.15873159493790642e-02  +1.59540403403818087e-02  +1.87158991855392240e-02  
2727 +1.38585620681682831e-02  +1.06195477642728204e-02  +2.12200064032319335e-02  
2728 +1.33003620665739508e-02  +1.06386590595197329e-02  +2.03922135258516948e-02  
2729 +1.41329914178351407e-02  +1.16271762356853544e-02  +2.46316059606523537e-02  
2730 +1.46527917368860262e-02  +1.10336910392694696e-02  +2.54165783516845725e-02  
2731 +2.22060924528331601e-02  +1.11453348542586220e-02  +2.23539143894381023e-02  
2732 +2.20427351693616991e-02  +1.09606102997950369e-02  +2.23160904534358343e-02  
2733 +2.38282436982419250e-02  +1.02439144685271214e-02  +2.37414049440743888e-02  
2734 +2.44395380742639286e-02  +9.86970286129320272e-03  +2.36068258608455629e-02  
2735 +2.14592036121733810e-02  +1.02970833351938712e-02  +2.18192054289764216e-02  
2736 +2.14548817236420199e-02  +1.05113727694498334e-02  +2.14502944722873880e-02  
2737 +2.81366462113492276e-02  +1.09488272499532243e-02  +1.92176645878545001e-02  
2738 +2.82495650468827277e-02  +1.08614277696114665e-02  +1.90289566691019332e-02  
2739 +8.98582228843678756e-03  +1.45053842688110547e-02  +1.76934831533687442e-02  
2740 +8.85626182032263516e-03  +1.42630847066382207e-02  +1.82552810215132824e-02  
2741 +2.11310728974996066e-02  +1.64535298313476311e-02  +1.81974590049085172e-02  
2742 +2.15013679490491105e-02  +1.64675135614347004e-02  +1.79861572100620537e-02  
2743 +1.40405294925246091e-02  +9.10579525821298558e-03  +1.97432807701514099e-02  
2744 +1.41776930908852680e-02  +9.07283131809647272e-03  +1.94987674367974283e-02  
2745 +2.14818208932708726e-02  +9.28839303245280155e-03  +1.58015910352391278e-02  
2746 +2.09965303192325876e-02  +9.10193910802318575e-03  +1.55649963203045496e-02  
2747 +9.48405899917365881e-03  +1.60520388117951669e-02  +1.57184053024679860e-02  
2748 +9.36728778375089596e-03  +1.63822028253760785e-02  +1.54466512935016974e-02  
2749 +2.56014331698356072e-02  +1.64510642552047892e-02  +2.25951967321412414e-02  
2750 +2.58253595290735515e-02  +1.61314881626108617e-02  +2.27799555520428430e-02  
2751 +2.01255920977855551e-02  +1.37471638900698995e-02  +2.58007109461233612e-02  
2752 +2.01049610300284148e-02  +1.42099137569677118e-02  +2.54592565325279171e-02  
2753 +1.40868985889649329e-02  +1.36275164689824441e-02  +1.61613563566726480e-02  
2754 +1.36211780803615883e-02  +1.35193767311603038e-02  +1.61982698264753859e-02  
2755 +1.10152945311506843e-02  +1.33080042344903612e-02  +2.34733250512019834e-02  
2756 +1.13264081885874595e-02  +1.30627683307626263e-02  +2.34319196226774329e-02  
2757 +1.77652860997288171e-02  +1.28199334549767823e-02  +2.39716884339425187e-02  
2758 +1.82088567976866310e-02  +1.26222406264137558e-02  +2.41196980335413869e-02  
2759 +1.32536113823699675e-02  +1.60574652265175859e-02  +2.36612646446499979e-02  
2760 +1.29672881556182982e-02  +1.62311763736409549e-02  +2.34894676589865493e-02  
2761 +1.10546104585035089e-02  +1.61847458606385955e-02  +2.18047447479856916e-02  
2762 +1.08481854416468630e-02  +1.63191333392749688e-02  +2.16128460888072443e-02  
2763 +1.24058156543971204e-02  +1.22444433180710667e-02  +2.26597384834941531e-02  
2764 +1.24622768098302389e-02  +1.20822563863281184e-02  +2.22751123651898329e-02  
2765 +1.10389238303732762e-02  +1.60379940428997288e-02  +2.16663965692759156e-02  
2766 +1.12941729228904549e-02  +1.57634758661021543e-02  +2.15606515687305558e-02  
2767 +1.78670609024909610e-02  +1.32694027590105970e-02  +2.46656577989035515e-02  
2768 +1.81674721681893726e-02  +1.35350277831696418e-02  +2.51340445793019999e-02  
2769 +2.54522221095142033e-02  +1.01862987278425032e-02  +1.98920055999797889e-02  
2770 +2.56494680943895603e-02  +9.47743280814427810e-03  +1.99636336641861173e-02  
2771 +1.65932524881133373e-02  +1.15128383780123238e-02  +2.59260507848246870e-02  
2772 +1.64851768251799945e-02  +1.10951463328589940e-02  +2.56924140378336809e-02  
2773 +2.54867222670086616e-02  +8.54584022837755371e-03  +1.85838299827735288e-02  
2774 +2.54549946611010575e-02  +8.42588019681736813e-03  +1.90524042254954229e-02  
2775 +2.39281382447531846e-02  +1.45206317521030300e-02  +2.22597914271763092e-02  
2776 +2.39920654932829908e-02  +1.50482422704229530e-02  +2.26412642281403446e-02  
2777 +2.56977527111407998e-02  +1.22292451154029699e-02  +2.27463526813574089e-02  
2778 +2.51416055765395288e-02  +1.29237440718138440e-02  +2.24947396089535331e-02  
2779 +1.05447795451260179e-02  +1.38078787117872828e-02  +1.87318690897311478e-02  
2780 +1.01554549009392810e-02  +1.38595141211032644e-02  +1.88835150375591850e-02  
2781 +2.49592488041800349e-02  +1.13100163096124477e-02  +1.95968902130081793e-02  
2782 +2.46575473780636309e-02  +1.12647844526023236e-02  +1.97302589678680189e-02  
2783 +2.19481852396071833e-02  +1.04686323021256963e-02  +2.12885264438406156e-02  
2784 +2.15559403055587892e-02  +1.07203936527304269e-02  +2.08616220512032081e-02  
2785 +1.42517642066769291e-02  +1.44177004482655483e-02  +2.09975558436682579e-02  
2786 +1.42162245528372720e-02  +1.41933477123473463e-02  +2.12467590877086776e-02  
2787 +2.25474553490215904e-02  +1.31013572897909023e-02  +2.37390668046544538e-02  
2788 +2.32820091976643669e-02  +1.30090740474009554e-02  +2.36333590945144688e-02  
2789 +1.15464075483968660e-02  +1.50060867729864596e-02  +1.86470360376103581e-02  
2790 +1.15255474211667566e-02  +1.55693728314719171e-02  +1.89014528973333006e-02  
2791 +2.78490732832130002e-02  +1.30318704675242945e-02  +2.14686733121083641e-02  
2792 +2.85366594498404867e-02  +1.20563841851185245e-02  +2.11551900150764270e-02  
2793 +1.13003181438495158e-02  +1.61975397788096075e-02  +2.28189561361597029e-02  
2794 +1.09693081893316273e-02  +1.54291828091791348e-02  +2.23205543473576525e-02  
2795 +1.01220054497294220e-02  +1.49473732616240123e-02  +2.22524586677719273e-02  
2796 +1.06865904559704829e-02  +1.47918061959975526e-02  +2.10053815883698182e-02  
2797 +2.05614984583876968e-02  +9.37272544223568226e-03  +1.96764754297324533e-02  
2798 +2.06567553941722909e-02  +9.14313595190666129e-03  +1.92689959476268352e-02  
2799 +1.57786043205019808e-02  +1.05820262479691864e-02  +2.06803702304446980e-02  
2800 +1.57625677672936192e-02  +1.11807247898712842e-02  +2.02655256698920094e-02  
2801 +1.50528230938902843e-02  +8.84813943404424291e-03  +1.86639648659558607e-02  
2802 +1.49054616120982749e-02  +8.17768308344748659e-03  +1.89295831316773806e-02  
2803 +2.22450047086391947e-02  +1.05673232951201696e-02  +1.91171109355435416e-02  
2804 +2.18524852261085811e-02  +1.11378750690364330e-02  +1.84977462853068188e-02  
2805 +1.30365382675320402e-02  +1.30314624960758459e-02  +1.91186423623598313e-02  
2806 +1.33252997766379021e-02  +1.26115452083570469e-02  +1.85067308464928817e-02  
2807 +2.05033254540933699e-02  +1.02339840966760888e-02  +1.88786272074053380e-02  
2808 +1.98238149731638433e-02  +1.08529089861619868e-02  +1.80985073708830498e-02  
2809 +2.75891925500107681e-02  +1.29193392732778588e-02  +2.15965112266831120e-02  
2810 +2.74043738563143416e-02  +1.40862506652361368e-02  +2.12193181157798554e-02  
2811 +2.18767444776480913e-02  +9.02640884294095974e-03  +2.14797347080321090e-02  
2812 +2.20030591069977563e-02  +8.98871514600121935e-03  +2.11805530500983712e-02  
2813 +1.96623786945884192e-02  +1.27870885713241567e-02  +1.95375089233024261e-02  
2814 +1.96349511287837626e-02  +1.19837883025872213e-02  +1.93704091767235714e-02  
2815 +1.44572538918962927e-02  +8.31393670290721427e-03  +1.77807091233222470e-02  
2816 +1.40748297401347717e-02  +8.22777119873619074e-03  +1.71063323832184450e-02  
2817 +1.84229477343446184e-02  +1.51485774194507396e-02  +1.99577287756612202e-02  
2818 +1.88945446151473906e-02  +1.59614057944464822e-02  +1.95714345549409599e-02  
2819 +1.91446126200396291e-02  +1.36669776208225863e-02  +2.48321732985469779e-02  
2820 +1.98266491377767883e-02  +1.33898252752085618e-02  +2.50892981714419157e-02  
2821 +1.41744554920117533e-02  +1.74280959149150684e-02  +1.87447440391745254e-02  
2822 +1.35951170737407378e-02  +1.73395502426599742e-02  +1.88717293283307795e-02  
2823 +1.41069429285961834e-02  +1.64015605541641546e-02  +2.07351234995151665e-02  
2824 +1.39910848878300447e-02  +1.67707612467941775e-02  +2.16661114123095147e-02  
2825 +2.04502024716318974e-02  +1.30636615563903755e-02  +2.27386782047214915e-02  
2826 +2.01099574744070739e-02  +1.21707082453490108e-02  +2.29146850026851062e-02  
2827 +1.85009179871373879e-02  +1.35893775038087462e-02  +2.56385555884568912e-02  
2828 +1.83217993029940220e-02  +1.31369766054717056e-02  +2.60533256173534795e-02  
2829 +2.14901366767897943e-02  +1.28471590646612073e-02  +2.56273810727076778e-02  
2830 +2.17718797244717197e-02  +1.37682521200470660e-02  +2.60713091542918822e-02  
2831 +1.87600611156547720e-02  +1.28056140881900003e-02  +2.01102085703024520e-02  
2832 +1.81469984193596834e-02  +1.29743069848476302e-02  +2.05242815860998198e-02  
2833 +2.45485221830991085e-02  +1.08516915149480288e-02  +2.03391068497082439e-02  
2834 +2.37495765801111341e-02  +1.17686291590779878e-02  +2.04873420289586015e-02  
2835 +2.55054192488218846e-02  +1.06918574578868230e-02  +2.06843004498327675e-02  
2836 +2.54026789678103923e-02  +1.12326312262942853e-02  +2.12760097242931864e-02  
2837 +2.08038359261392414e-02  +1.18218477058944782e-02  +2.14573117164566299e-02  
2838 +2.03727364796478898e-02  +1.11195765990810234e-02  +2.13010696879725146e-02  
2839 +1.99489954851299160e-02  +7.82691549725369508e-03  +1.48479349301079457e-02  
2840 +2.00696756377362930e-02  +7.62662641446737368e-03  +1.44840714182982652e-02  
2841 +2.14080110868985901e-02  +1.46001323772363446e-02  +2.52320293316687892e-02  
2842 +2.11870085633929679e-02  +1.44984233511863889e-02  +2.62777918155435788e-02  
2843 +1.53120453391135895e-02  +1.35857810496271166e-02  +2.36818207533122417e-02  
2844 +1.52922186665568737e-02  +1.43634053160928022e-02  +2.26191116397718960e-02  
2845 +1.37888698075778592e-02  +1.54940040230475834e-02  +1.88830258791000231e-02  
2846 +1.31046825314284528e-02  +1.56244018861956459e-02  +1.92903317712435074e-02  
2847 +1.68829902463299986e-02  +9.66718434901542994e-03  +1.90468261564551052e-02  
2848 +1.71431376267103044e-02  +9.72684243028663735e-03  +1.87883360145280967e-02  
2849 +2.27191131390312093e-02  +1.79230971984857823e-02  +1.87401250599967227e-02  
2850 +2.37835608469478647e-02  +1.83521041418574296e-02  +1.90720878051182791e-02  
2851 +2.06045514095284897e-02  +1.07854316325529543e-02  +1.85586537509986604e-02  
2852 +2.04099704624304892e-02  +1.15489414590855197e-02  +1.84905838299417140e-02  
2853 +1.61449791204776247e-02  +1.09368496621003487e-02  +2.20158205841878146e-02  
2854 +1.61816134929843522e-02  +1.18930565839740435e-02  +2.17295562028207920e-02  
2855 +2.31403137132901657e-02  +1.35709836656664716e-02  +2.09095222349176685e-02  
2856 +2.27099214496614479e-02  +1.39606232014658181e-02  +2.06278193425668450e-02  
2857 +2.25848551274343869e-02  +1.86497392281170030e-02  +2.27877063728484062e-02  
2858 +2.17408817130482560e-02  +1.88687505502402667e-02  +2.22809489680293980e-02  
2859 +1.50049812974760825e-02  +1.25693432544598110e-02  +2.18642085761693861e-02  
2860 +1.52649562992245753e-02  +1.23575550926998106e-02  +2.16075640518821437e-02  
2861 +9.43421740176180953e-03  +1.42727829586223494e-02  +1.59687401964069657e-02  
2862 +9.25164117272341338e-03  +1.43197668319725128e-02  +1.56771620828913133e-02  
2863 +1.25534087521040720e-02  +1.24523625253524280e-02  +2.30272723550779858e-02  
2864 +1.20104699197029884e-02  +1.29986226680961110e-02  +2.27580260550337941e-02  
2865 +2.76800697630643459e-02  +1.29563240703943778e-02  +2.15574174129038558e-02  
2866 +2.78566770816722070e-02  +1.36032166793994096e-02  +2.19983462345839549e-02  
2867 +9.46275303173424800e-03  +1.49129372323334730e-02  +1.73664748545782135e-02  
2868 +9.16230570794441743e-03  +1.45605297141559592e-02  +1.70998649853218027e-02  
2869 +9.60159152299282920e-03  +1.30865700567982558e-02  +1.94633917472270546e-02  
2870 +9.22223270023834335e-03  +1.29263311686446287e-02  +1.98033931920901067e-02  
2871 +1.91130434509854154e-02  +1.39123918019497701e-02  +2.13228770592046556e-02  
2872 +1.88142282609414895e-02  +1.36526075052045472e-02  +2.20241563396381054e-02  
2873 +1.82952301980047506e-02  +1.46081555014763980e-02  +1.97008259257659551e-02  
2874 +1.77462884669707562e-02  +1.40557271061620033e-02  +2.00753492378460026e-02  
2875 +1.91216714660598711e-02  +1.34542782561553834e-02  +1.67038794090232402e-02  
2876 +1.94197597903320827e-02  +1.35091588098170314e-02  +1.65646500296097177e-02  
2877 +2.13021900161901728e-02  +1.02080471474328954e-02  +2.17631410244922413e-02  
2878 +2.06213472303343887e-02  +1.06973682416351794e-02  +2.17865900208595309e-02  
2879 +9.24134720090151636e-03  +1.33436487984207701e-02  +1.87718630806597182e-02  
2880 +9.18024856003544880e-03  +1.33364545255715266e-02  +1.90802138208343020e-02  
2881 +2.27066539306559970e-02  +9.50751066974867519e-03  +1.82748613390832093e-02  
2882 +2.21209627004877347e-02  +9.18201291912328771e-03  +1.78957034949059485e-02  
2883 +2.10833144663560637e-02  +1.60580443703915061e-02  +2.43079686621472078e-02  
2884 +2.06591261210713750e-02  +1.62303666721590259e-02  +2.41539616934949714e-02  
2885 +2.77671770614154045e-02  +1.08178207955011811e-02  +1.92227668898303540e-02  
2886 +2.77173967685690886e-02  +1.11485968467666865e-02  +1.82474899173246628e-02  
2887 +2.02323978673747719e-02  +1.07180774965800214e-02  +2.51669165831122400e-02  
2888 +2.08690108227483871e-02  +1.07440179550675578e-02  +2.60065218997497030e-02  
2889 +1.39122801897819583e-02  +1.67693896220704811e-02  +1.95874852546561208e-02  
2890 +1.40789795936620936e-02  +1.68817657603248794e-02  +1.95851926744537094e-02  
2891 +2.13944707782730316e-02  +1.27052115663334898e-02  +1.96593086218598175e-02  
2892 +2.09907981106843972e-02  +1.26685898994509660e-02  +1.94694000214395320e-02  
2893 +1.29955832744790157e-02  +1.30535524645762607e-02  +1.92794040361008757e-02  
2894 +1.25474094660770145e-02  +1.24378191428718490e-02  +1.88363070366961184e-02  
2895 +1.57612946902598514e-02  +8.53333653281593274e-03  +1.85937481314816105e-02  
2896 +1.54972013242256432e-02  +8.19227526935537714e-03  +1.85109841808244295e-02  
2897 +2.75977820679165035e-02  +9.63364977870550046e-03  +1.78061281578368660e-02  
2898 +2.81123029163683029e-02  +9.14597288172854482e-03  +1.82292074076639415e-02  
2899 +2.08380279785541876e-02  +1.00316749748350954e-02  +2.44620670156012153e-02  
2900 +2.07102182634669174e-02  +9.53807277342700460e-03  +2.40774896849946102e-02  
2901 +2.50819984825543518e-02  +1.02905034941044322e-02  +1.98186859713020969e-02  
2902 +2.54227860052557118e-02  +1.05116872039935846e-02  +1.97709307631090923e-02  
2903 +1.45784493895168704e-02  +1.60890817716231212e-02  +2.42271679943142811e-02  
2904 +1.40649177056227093e-02  +1.72577952108178348e-02  +2.36202250828962471e-02  
2905 +1.57954011129666644e-02  +9.01213063177922630e-03  +1.78817525020785115e-02  
2906 +1.59935227470584598e-02  +9.51094910922305539e-03  +1.76987036458944903e-02  
2907 +1.51709932229993731e-02  +9.50543676621971520e-03  +2.25181632340512895e-02  
2908 +1.56011719225867089e-02  +8.83437736503054488e-03  +2.28604953278424422e-02  
2909 +2.00341979447200870e-02  +1.53456032606426439e-02  +2.28870043283183056e-02  
2910 +2.03668314946600856e-02  +1.50544102191770973e-02  +2.24268040749271112e-02  
2911 +1.81657587893717214e-02  +9.96672513995481256e-03  +2.34586142140798086e-02  
2912 +1.83920312780226601e-02  +9.74401100877207021e-03  +2.36034607783344591e-02  
2913 +2.13361431611373137e-02  +9.49182383833032349e-03  +2.16943422420429258e-02  
2914 +2.04754392418628264e-02  +9.35262567794009278e-03  +2.20363196579805437e-02  
2915 +2.64660161056610478e-02  +1.01945403669459634e-02  +2.04513223352583602e-02  
2916 +2.62348939014702236e-02  +9.81278290367002676e-03  +2.06085872222702034e-02  
2917 +1.22595514887164983e-02  +1.26191741872336109e-02  +2.28123797604763492e-02  
2918 +1.17199514040221223e-02  +1.26474607545115688e-02  +2.23352274417378711e-02  
2919 +2.52970710608684951e-02  +8.66014465178274045e-03  +1.84192256758144435e-02  
2920 +2.57762169672489730e-02  +9.13698514181319164e-03  +1.82620567867523842e-02  
2921 +1.80312840477604742e-02  +9.60920054311300599e-03  +2.49797983002287699e-02  
2922 +1.76346153482968594e-02  +8.95584884576468114e-03  +2.44919793135432544e-02  
2923 +1.89210602096461927e-02  +1.36081144575010589e-02  +1.69072597018581176e-02  
2924 +1.86852177474633036e-02  +1.35316326345169251e-02  +1.65567819748440800e-02  
2925 +2.30344943036640860e-02  +1.09057106055334800e-02  +2.37029480977504932e-02  
2926 +2.29469708727001835e-02  +1.18361832169547598e-02  +2.37877061774664986e-02  
2927 +2.12908525914651571e-02  +1.04438979615416299e-02  +2.47691188418836909e-02  
2928 +2.15788998050139985e-02  +1.01863275055083958e-02  +2.59380624978499640e-02  
2929 +1.74431573955961886e-02  +1.00444116011253609e-02  +2.14874940939551000e-02  
2930 +1.76944669910073932e-02  +1.00197915839214426e-02  +2.16341545796843136e-02  
2931 +1.23976690138887340e-02  +1.71563148563320216e-02  +2.09873167321722662e-02  
2932 +1.15611623066997262e-02  +1.77517072148425589e-02  +2.13205744070123736e-02  
2933 +1.43846480770009021e-02  +1.22342123319005118e-02  +2.51539316881685474e-02  
2934 +1.46959023136912538e-02  +1.16353104553315496e-02  +2.59707606169775999e-02  
2935 +2.03470361007538833e-02  +1.22119490954251050e-02  +2.56567575703160258e-02  
2936 +2.02091915100819988e-02  +1.16150365084270960e-02  +2.60322163903803291e-02  
2937 +1.23712119574318768e-02  +1.66708849937736089e-02  +2.31912455387284049e-02  
2938 +1.29755471861265331e-02  +1.71215912171279981e-02  +2.37232447108273944e-02  
2939 +1.39659456258857655e-02  +1.54023421591783626e-02  +1.88103144419171885e-02  
2940 +1.34719649828415351e-02  +1.51341201572172852e-02  +1.81580888295329347e-02  
2941 +2.43302336825790347e-02  +1.79347771006247089e-02  +2.28128421693707187e-02  
2942 +2.39767508919971686e-02  +1.87756269776485178e-02  +2.06242474855207469e-02  
2943 +1.99583480920832723e-02  +1.31950178619382463e-02  +1.97606905587004757e-02  
2944 +2.03155251059416730e-02  +1.33410860132240402e-02  +1.93661598341478627e-02  
2945 +2.02213709430557192e-02  +1.38111831019445755e-02  +2.58745795950741445e-02  
2946 +2.02801290402886275e-02  +1.44204485693728204e-02  +2.65008738409643306e-02  
2947 +2.56261672561861609e-02  +1.17345476862044610e-02  +2.28314832296723884e-02  
2948 +2.61231753855621501e-02  +1.12599592840614982e-02  +2.32255186086148362e-02  
2949 +9.64765978777159562e-03  +1.58303849468943679e-02  +1.97410331857029858e-02  
2950 +9.22654523026973650e-03  +1.57508099660454634e-02  +2.02287942323010755e-02  
2951 +1.45986431134220839e-02  +1.10555693146828764e-02  +2.30381132330034488e-02  
2952 +1.43069800901964722e-02  +1.08018764283617091e-02  +2.28739115971489139e-02  
2953 +1.56044918040017747e-02  +1.61665284693403577e-02  +1.95760092797573858e-02  
2954 +1.55369077761889299e-02  +1.56356321461764008e-02  +1.90157454556919500e-02  
2955 +9.84030220188468474e-03  +1.15170038027575510e-02  +2.11903853428054949e-02  
2956 +9.49343594895592051e-03  +1.17687534955267133e-02  +2.18879645645897979e-02  
2957 +2.02326924660808094e-02  +1.52678683864825113e-02  +2.50915628587122276e-02  
2958 +2.05180281296030477e-02  +1.57168602321546280e-02  +2.56001533194703673e-02  
2959 +2.73747934819859144e-02  +1.39727575267590016e-02  +2.23142492597589344e-02  
2960 +2.74475662281650039e-02  +1.47069966333007122e-02  +2.22716949023167854e-02  
2961 +1.45759794124939047e-02  +1.26477643368006765e-02  +2.45057349477263466e-02  
2962 +1.45962045336823082e-02  +1.25405187197991340e-02  +2.47982890269443611e-02  
2963 +2.41033194001205736e-02  +1.18186498914945714e-02  +2.34227794123592209e-02  
2964 +2.42524911923851054e-02  +1.25838064900707959e-02  +2.35240340783964240e-02  
2965 +1.98409520284172566e-02  +1.37086564516710058e-02  +2.03201006674245920e-02  
2966 +2.00912959292193216e-02  +1.38265348150455551e-02  +2.01975835806922355e-02  
2967 +1.85711298568516647e-02  +1.02612262862314223e-02  +2.53434435116912764e-02  
2968 +1.86448114491453362e-02  +9.64001538353871472e-03  +2.58359349060138105e-02  
2969 +1.19838577947963491e-02  +1.42622224974341960e-02  +2.34815285680330874e-02  
2970 +1.19503925904581258e-02  +1.45828848496708553e-02  +2.31120117951030303e-02  
2971 +2.31618341879970199e-02  +1.43076787752231347e-02  +2.23777885680857130e-02  
2972 +2.30277438084276788e-02  +1.44018139009110275e-02  +2.27415909236938461e-02  
2973 +1.64861592995425334e-02  +8.96434844389787551e-03  +1.91482219924229216e-02  
2974 +1.65624281766709736e-02  +8.37327545491945054e-03  +1.89017620450375005e-02  
2975 +2.43851197943316320e-02  +1.31848796256251871e-02  +2.09419824217874535e-02  
2976 +2.49640007810271632e-02  +1.32533783699070925e-02  +2.05744411339042650e-02  
2977 +9.23904633276619557e-03  +1.16262725559743603e-02  +2.08922369439812072e-02  
2978 +8.70616533463242949e-03  +1.17399306650190164e-02  +2.05469109548529275e-02  
2979 +2.57686026638851221e-02  +1.16640242374651711e-02  +2.27420867764546834e-02  
2980 +2.67671134243215349e-02  +1.15006501627083393e-02  +2.25302111502308604e-02  
2981 +1.37026333929888330e-02  +1.35525406314811244e-02  +1.94345353747268981e-02  
2982 +1.37637537191888093e-02  +1.27803360600915669e-02  +1.97305374305542791e-02  
2983 +1.08180702294144171e-02  +1.63202203323096241e-02  +2.02328611554642677e-02  
2984 +1.05266243695135483e-02  +1.71023684572216110e-02  +2.05987166176434915e-02  
2985 +1.82029652469950960e-02  +1.53230522374989912e-02  +2.02356075353033842e-02  
2986 +1.70872034385918629e-02  +1.47980161233166960e-02  +1.91396138636098466e-02  
2987 +2.30552232060279132e-02  +1.44435638605845875e-02  +2.10032668844875522e-02  
2988 +2.31676514545764711e-02  +1.43760391240291482e-02  +2.11259462358737785e-02  
2989 +1.11244888243602208e-02  +1.40971314004003090e-02  +1.77846431326841234e-02  
2990 +1.10833224200293408e-02  +1.42352970566859364e-02  +1.72966912681904381e-02  
2991 +1.39166182397350378e-02  +1.27411129012421197e-02  +2.42257611024648926e-02  
2992 +2.65159516320035010e-02  +1.03808985874287597e-02  +2.02811581947395722e-02  
2993 +2.73255145034217474e-02  +1.03148005661863242e-02  +2.06390109487583073e-02  
2994 +2.96749941996467120e-02  +1.22281964942580670e-02  +1.97004250142068967e-02  
2995 +2.95787379489524695e-02  +1.29465466281556627e-02  +1.98835634633257215e-02  
2996 +2.22978165482051911e-02  +1.30477879478363371e-02  +2.35962250486465679e-02  
2997 +2.22190292747924262e-02  +1.28927528731048544e-02  +2.42038640437542245e-02  
2998 +1.60625961370029560e-02  +1.41012036219198798e-02  +2.44252664909816904e-02  
2999 +1.59751817784045611e-02  +1.37043775933202282e-02  +2.40659378228918683e-02  
3000 +1.16578860057083358e-02  +1.37300182358398391e-02  +1.72139683687596752e-02  
3001 +1.11856768963271430e-02  +1.37743551181643189e-02  +1.67691570754014037e-02  
3002 +2.46261091513577286e-02  +1.30618204495779287e-02  +2.07850324228870363e-02  
3003 +2.47530149722357401e-02  +1.25690637035393883e-02  +2.06144169659508679e-02  
3004 +1.34974456876832977e-02  +1.56567883350288879e-02  +1.89612893024733789e-02  
3005 +1.30046935121072814e-02  +1.61884052816264785e-02  +1.87409631434678307e-02  
3006 +1.55296270104844335e-02  +9.15209323943283991e-03  +1.88867462454439076e-02  
3007 +1.61853163541173482e-02  +1.02449118031369812e-02  +1.84026874837082202e-02  
3008 +9.91828753133261118e-03  +1.33588923944928991e-02  +1.99609102121518465e-02  
3009 +1.01066125597746286e-02  +1.35069101334110864e-02  +2.06932947441589334e-02  
3010 +1.76356339929725145e-02  +1.50643325433669189e-02  +1.97204021889754895e-02  
3011 +1.68116424051772372e-02  +1.49732013012443491e-02  +2.03012228710014696e-02  
3012 +1.84528033572281119e-02  +1.44951472546756156e-02  +2.47602684264686332e-02  
3013 +1.80231523523475823e-02  +1.54229089131325704e-02  +2.43129651777449704e-02  
3014 +2.71319415060945375e-02  +1.39656966569166614e-02  +2.24693919307296062e-02  
3015 +2.71319794867945184e-02  +1.46241328021822353e-02  +2.28101189976540608e-02  
3016 +1.31062125283708149e-02  +1.25866401299743330e-02  +2.36959857791111290e-02  
3017 +1.36014152650078875e-02  +1.20996660132274749e-02  +2.28892231836146549e-02  
3018 +2.35481608451731626e-02  +8.97583428558771171e-03  +1.69993730536537740e-02  
3019 +2.33062082264704831e-02  +8.64135820411203286e-03  +1.72020057240322329e-02  
3020 +2.33841182762746028e-02  +1.70992721423748779e-02  +2.48171228282710980e-02  
3021 +2.36527655230117720e-02  +1.73098287263902459e-02  +2.56045980953618219e-02  
3022 +2.07632596022416099e-02  +1.46346349687524902e-02  +1.66213464563355652e-02  
3023 +2.07486159560378025e-02  +1.45035954646249160e-02  +1.66976291462144107e-02  
3024 +1.11840421417713186e-02  +1.22762124360678536e-02  +2.06259711763578310e-02  
3025 +1.07334948293518612e-02  +1.20787295850915688e-02  +2.05576590472116606e-02  
3026 +2.09917956835447561e-02  +9.47961301199469822e-03  +2.01514360563336652e-02  
3027 +2.19289266607740584e-02  +8.23192532999014910e-03  +1.90366399150170285e-02  
3028 +2.38407020014656731e-02  +1.72120527752892584e-02  +2.43989556245070918e-02  
3029 +2.40326047107462561e-02  +1.71264434536124825e-02  +2.39377784854720652e-02  
3030 +2.27182127688342304e-02  +8.68024853329463740e-03  +1.49690005419548487e-02  
3031 +2.29376857922365431e-02  +7.91493662647278946e-03  +1.50828902634062168e-02  
3032 +2.75613958862880974e-02  +1.35846502717769380e-02  +2.12547423864290035e-02  
3033 +2.75718579957187661e-02  +1.44859776171172641e-02  +2.07912654787610757e-02  
3034 +1.96309223058297871e-02  +8.33564135753038157e-03  +1.64551666516603058e-02  
3035 +1.93747172259652670e-02  +8.98066048703367002e-03  +1.60543498434825259e-02  
3036 +9.60467746203008156e-03  +1.44351514940659013e-02  +2.17862191622166350e-02  
3037 +9.49532060499917209e-03  +1.46965286293129545e-02  +2.09634760388294761e-02  
3038 +2.44562504034493873e-02  +1.20751483807513774e-02  +2.52452803828812078e-02  
3039 +2.45743489796941134e-02  +1.18488651350732999e-02  +2.54124455314497059e-02  
3040 +2.27536475822046856e-02  +1.04765846971878272e-02  +2.00210175829136951e-02  
3041 +2.29802619488021324e-02  +1.07999241387596086e-02  +1.93886850587835294e-02  
3042 +8.36753581166048942e-03  +1.37228261532909464e-02  +2.11543629953682803e-02  
3043 +8.29595687588692739e-03  +1.35290118370871397e-02  +2.07416254516573292e-02  
3044 +2.16753000430962781e-02  +1.28937371126193502e-02  +1.92419362213424455e-02  
3045 +2.17890872458720193e-02  +1.32908693941819825e-02  +1.92536716745753227e-02  
3046 +1.72103282991820095e-02  +1.46910334440158059e-02  +2.19082036421859097e-02  
3047 +1.72197807977058012e-02  +1.48149049868387724e-02  +2.20263342964750926e-02  
3048 +1.84085183863373775e-02  +1.18426866922465134e-02  +2.59667981678728572e-02  
3049 +1.83754045415030522e-02  +1.15109473407547878e-02  +2.57104931844287822e-02  
3050 +2.81011056402363200e-02  +9.18179295728324858e-03  +1.72088754861267033e-02  
3051 +2.84381019895535159e-02  +8.64413339874788543e-03  +1.75451427202151684e-02  
3052 +1.22300518434570755e-02  +1.16184902650045743e-02  +2.09051468762283532e-02  
3053 +1.23267848900206721e-02  +1.14201395946403762e-02  +2.16942063397749622e-02  
3054 +9.77515501934839333e-03  +1.44766583317133615e-02  +2.24041909308153840e-02  
3055 +9.19441384755648530e-03  +1.50089949490384740e-02  +2.25300813980222336e-02  
3056 +2.29816877006512980e-02  +1.36128708083331478e-02  +2.03916216807137375e-02  
3057 +2.23052458149546676e-02  +1.38785941500129840e-02  +1.97181385570135773e-02  
3058 +2.64896058803793452e-02  +1.03038980823569586e-02  +2.03745675406111632e-02  
3059 +2.65380738920294908e-02  +1.05265459788353773e-02  +2.06395206542646162e-02  
3060 +2.70386491081333509e-02  +1.25137969867670819e-02  +2.21568853062417380e-02  
3061 +2.71387530004234233e-02  +1.21622164462917674e-02  +2.20687149485772963e-02  
3062 +1.92159507881639047e-02  +1.49285786632327704e-02  +1.84244827294302825e-02  
3063 +1.89411857006935927e-02  +1.49960536169906119e-02  +1.80621080025389347e-02  
3064 +1.95970653114386252e-02  +1.14155844839705627e-02  +2.46893964567397595e-02  
3065 +1.91315186722863725e-02  +1.19412333429471332e-02  +2.47212759783668606e-02  
3066 +1.03364050879340731e-02  +1.14477579239196450e-02  +2.10365117514026596e-02  
3067 +1.01747141136078832e-02  +1.14360364298415930e-02  +2.07450232194976991e-02  
3068 +1.67367429306722638e-02  +1.12018781162210798e-02  +2.18505486252184543e-02  
3069 +1.69225839310491524e-02  +1.17235822257712990e-02  +2.17136337768482346e-02  
3070 +2.41396860820171678e-02  +1.14781914177807948e-02  +2.51084136230135049e-02  
3071 +2.39343556515644353e-02  +1.14891070382548473e-02  +2.56585070356738706e-02  
3072 +2.19198190161475279e-02  +1.03693716240187209e-02  +2.27989921640027529e-02  
3073 +2.18225502855226329e-02  +1.03557645347412009e-02  +2.23114324274433090e-02  
3074 +2.44292430623057194e-02  +1.70785262443029426e-02  +2.48463837569349172e-02  
3075 +2.47403235371149860e-02  +1.72764815905384964e-02  +2.48330706787552070e-02  
3076 +2.57040769463775277e-02  +8.77103991879644301e-03  +1.67191889852721029e-02  
3077 +2.59755456712690014e-02  +9.13442857668324108e-03  +1.72429894551652182e-02  
3078 +1.27493138298984468e-02  +1.69487771086882441e-02  +2.02254581210645247e-02  
3079 +1.23473759639945446e-02  +1.63329125160012988e-02  +1.97245919746688106e-02  
3080 +1.28138797854532444e-02  +1.70844833773213488e-02  +2.00288182345529711e-02  
3081 +1.26664723930514679e-02  +1.71111310255838214e-02  +1.92757813260645595e-02  
3082 +1.13587138159977601e-02  +1.21368619069522950e-02  +2.10415916138786373e-02  
3083 +1.14989153134386936e-02  +1.18526204477734012e-02  +2.15079890421240733e-02  
3084 +1.75227017965305619e-02  +1.06659926241270669e-02  +2.48147607135429521e-02  
3085 +1.71760668744010900e-02  +1.00801247573161813e-02  +2.48105963456110232e-02  
3086 +2.37829333704051848e-02  +1.40566540883718602e-02  +2.21349749499037372e-02  
3087 +2.41985171577337559e-02  +1.50788821335033491e-02  +2.14324284181387006e-02  
3088 +2.06928780061779588e-02  +1.64251324272980323e-02  +2.44008862407451010e-02  
3089 +1.99360371166756381e-02  +1.68577607931724334e-02  +2.43860497429179562e-02  
3090 +9.39765013923212801e-03  +1.15288544301370404e-02  +2.09290965059749368e-02  
3091 +9.20963361557094670e-03  +1.13936448274536278e-02  +2.09661806425020490e-02  
3092 +1.27463319160137940e-02  +1.48029664805416628e-02  +2.49329745378117119e-02  
3093 +1.24740913219372907e-02  +1.41140949334158782e-02  +2.48544086426469302e-02  
3094 +1.89600084002564222e-02  +1.27594726150253353e-02  +2.44223018794052261e-02  
3095 +1.90163734528837960e-02  +1.28747386266776544e-02  +2.46938708392392091e-02  
3096 +1.58410220945941933e-02  +9.76132520347679222e-03  +2.44043782168338955e-02  
3097 +1.56952802772835111e-02  +9.45454934671558812e-03  +2.45116087200729534e-02  
3098 +9.39202074248775103e-03  +1.56988707310854389e-02  +1.98749944580882236e-02  
3099 +8.64002538067236252e-03  +1.50749539891462270e-02  +1.99607828295544076e-02  
3100 +1.93991299516797638e-02  +1.26654087520402525e-02  +2.02500249309734807e-02  
3101 +1.91772029676004103e-02  +1.23855156418808607e-02  +2.07420359360670631e-02  
3102 +1.42750235219084674e-02  +1.36656457682328425e-02  +1.72891373973780432e-02  
3103 +1.43492905024136409e-02  +1.39374754463783296e-02  +1.71835116301702964e-02  
3104 +9.64731616797922208e-03  +1.39515273022279857e-02  +1.54892053631091198e-02  
3105 +9.85363153531639523e-03  +1.34573999205290715e-02  +1.53241570298196846e-02  
3106 +1.42161851248804490e-02  +1.05029586403201803e-02  +2.43090400712070616e-02  
3107 +1.42290632810069661e-02  +1.01515729628106344e-02  +2.44271915829250841e-02  
3108 +1.36580361368637253e-02  +1.10589397765373330e-02  +2.39989054892753191e-02  
3109 +1.35777960478357801e-02  +1.01197019416941775e-02  +2.37346989163454182e-02  
3110 +2.24679338175885514e-02  +1.61108748424386196e-02  +2.36596614387107398e-02  
3111 +2.28534188175419789e-02  +1.58268663434755728e-02  +2.30033282786620830e-02  
3112 +2.60880573052832444e-02  +1.63643723279319614e-02  +2.31599681618345210e-02  
3113 +2.66094815525478902e-02  +1.62542377475817547e-02  +2.31252896163738342e-02  
3114 +2.26267714275474006e-02  +8.60448253860638355e-03  +1.67986027535371209e-02  
3115 +2.25167749076000852e-02  +8.48859266219524275e-03  +1.73081774269055466e-02  
3116 +2.25230471890270588e-02  +1.70179888566448743e-02  +1.74086122435245585e-02  
3117 +2.27609453106014242e-02  +1.70166401067250624e-02  +1.76464065197374960e-02  
3118 +1.45404537771747569e-02  +1.19494835429231148e-02  +2.55610419559472724e-02  
3119 +1.41972645109433061e-02  +1.18136055707879738e-02  +2.57794084930833105e-02  
3120 +2.13238087332139094e-02  +1.31181825831930051e-02  +1.98033084582169179e-02  
3121 +2.12602296705998867e-02  +1.33030717616801440e-02  +2.01170381273386226e-02  
3122 +2.48715311754608044e-02  +8.82986527060237655e-03  +1.45898252364778536e-02  
3123 +2.51346618117956923e-02  +8.90688158354395985e-03  +1.46497449285800836e-02  
3124 +2.52144261043416480e-02  +1.02678306857919288e-02  +1.77352033482172725e-02  
3125 +2.52840215215025532e-02  +1.04271800117208928e-02  +1.80122266570532721e-02  
3126 +1.46365268688254929e-02  +1.66117618270591044e-02  +2.01708461234391435e-02  
3127 +1.43496161376599467e-02  +1.63023682925087232e-02  +2.04305368542095980e-02  
3128 +2.73062750765677917e-02  +1.65090128401465253e-02  +2.11399034802376568e-02  
3129 +2.77419047987062448e-02  +1.71970096487774615e-02  +1.99944621442153282e-02  
3130 +1.30287748568875851e-02  +1.45376247811674041e-02  +2.08822581814380182e-02  
3131 +1.27007600170253102e-02  +1.38551448548408871e-02  +2.07826747596530186e-02  
3132 +1.04555814164757847e-02  +1.24297824985839973e-02  +2.26179900346021104e-02  
3133 +9.64399135829928714e-03  +1.21132888977333094e-02  +2.23211551218592055e-02  
3134 +2.94926395991106649e-02  +1.06861390591391006e-02  +1.85570572229371185e-02  
3135 +3.02468762806264863e-02  +9.93316851554786225e-03  +1.83202676702012984e-02  
3136 +1.43390406835819991e-02  +1.13882127699176158e-02  +2.51336807355237342e-02  
3137 +1.41748548709115033e-02  +1.13251128385816399e-02  +2.54682889730405426e-02  
3138 +1.08524610107675074e-02  +1.64749588670143957e-02  +1.74810886171939579e-02  
3139 +1.08772629420098750e-02  +1.64660390006633912e-02  +1.77116026749714987e-02  
3140 +2.74679948699762047e-02  +1.07642281717772580e-02  +1.92731722345542179e-02  
3141 +2.78500294530018323e-02  +1.02798978979055430e-02  +2.01352229334920939e-02  
3142 +2.48764100490947888e-02  +1.52029889772132450e-02  +2.23320848546026442e-02  
3143 +2.51239935417117560e-02  +1.50852774219994937e-02  +2.21328658967113526e-02  
3144 +2.29407431082707287e-02  +1.00522086719308720e-02  +2.45298266933409240e-02  
3145 +2.29775275433715780e-02  +9.82995639698576625e-03  +2.54085284066085798e-02  
3146 +1.26252998196245431e-02  +1.24871749740310071e-02  +2.09381418478282386e-02  
3147 +1.23209358637530221e-02  +1.24975997286039912e-02  +2.10349268420691876e-02  
3148 +1.56536574946919312e-02  +8.82044732244715961e-03  +1.86873483085552225e-02  
3149 +1.60278939124831321e-02  +8.69384163907206513e-03  +1.82329881820666694e-02  
3150 +1.55092035058450005e-02  +8.47294385863566965e-03  +1.72800240297323188e-02  
3151 +1.51128934446886944e-02  +7.93652977253965497e-03  +1.73811855457539979e-02  
3152 +1.83499134337522934e-02  +1.48035037571346579e-02  +1.97752779049575438e-02  
3153 +1.81353657339019259e-02  +1.49227189839647497e-02  +1.90766039171718603e-02  
3154 +1.94998773065869872e-02  +1.44850982994336880e-02  +2.04758852022054426e-02  
3155 +1.96213112654802756e-02  +1.51246237293956257e-02  +2.07399395197386920e-02  
3156 +9.65133952559338142e-03  +1.63716392782997933e-02  +1.53261393238064321e-02  
3157 +9.45340847446705240e-03  +1.69568056683722206e-02  +1.53997279733864584e-02  
3158 +1.91893828635797056e-02  +1.12531050022641570e-02  +2.44643195764946697e-02  
3159 +1.89679820293374921e-02  +1.10756075847751132e-02  +2.48308274903813256e-02  
3160 +1.95630009383645116e-02  +7.77995114214449085e-03  +1.46530152919387650e-02  
3161 +1.93312530534088395e-02  +7.67823424581798308e-03  +1.45918543301073681e-02  
3162 +8.59036133592477706e-03  +1.58298971800061236e-02  +1.70651024338084704e-02  
3163 +7.95535728633626517e-03  +1.58821396486100927e-02  +1.66374680969352332e-02  
3164 +1.14062500276882698e-02  +1.54870523274437191e-02  +1.92810999557248425e-02  
3165 +1.15936839967901162e-02  +1.52962485819062560e-02  +1.99393333612945846e-02  
3166 +1.36600102390016832e-02  +1.69009419217425322e-02  +1.96241841552692205e-02  
3167 +1.31291449803750491e-02  +1.67602797618358126e-02  +1.96740063657809897e-02  
3168 +1.90197347587240349e-02  +1.32106879355465886e-02  +1.64840193953644798e-02  
3169 +1.86609870707066389e-02  +1.29179175512243571e-02  +1.62242345502778863e-02  
3170 +2.06137459280137242e-02  +1.40506176132686161e-02  +2.00552885203574768e-02  
3171 +2.11516811370816432e-02  +1.41267860986868214e-02  +1.96111790732356392e-02  
3172 +2.61624091613577407e-02  +1.21727662166828191e-02  +2.12529009415393794e-02  
3173 +2.60819942797748568e-02  +1.19610747050277900e-02  +2.06571665868301411e-02  
3174 +1.99488914674889710e-02  +1.52262677713462281e-02  +2.46676288435272624e-02  
3175 +2.01212463393556570e-02  +1.50064293362585990e-02  +2.44876089666849796e-02  
3176 +2.17183516705817120e-02  +1.38141507116022848e-02  +2.27288554672594144e-02  
3177 +2.14742879294208371e-02  +1.44302501541880100e-02  +2.27121712490080951e-02  
3178 +1.66208335938443051e-02  +8.64060080621693871e-03  +1.94680892673221896e-02  
3179 +1.69630186445033533e-02  +8.43904593237914877e-03  +1.98731222508342076e-02  
3180 +2.26916611273198579e-02  +9.16327533694065964e-03  +2.03357134866881360e-02  
3181 +2.29822447103437064e-02  +8.56581046530504805e-03  +2.00621336741521918e-02  
3182 +2.27240842765198126e-02  +1.07316306006898510e-02  +2.40968860410080768e-02  
3183 +2.25584871240229433e-02  +1.05897208563329147e-02  +2.50955889004637264e-02  
3184 +7.98076950705436071e-03  +1.32513150333696105e-02  +2.08781437258063370e-02  
3185 +7.56764427056312843e-03  +1.27138374321838377e-02  +2.04289710790464159e-02  
3186 +1.62484959122613098e-02  +1.40647527525702074e-02  +2.43400295183723719e-02  
3187 +1.66321651312631262e-02  +1.40207624148696048e-02  +2.45957305496677520e-02  
3188 +2.37799825743360109e-02  +1.28865986814556618e-02  +2.15262492435729889e-02  
3189 +2.41687321609928320e-02  +1.20800708746158676e-02  +2.14008375538731546e-02  
3190 +1.93494494670799211e-02  +1.45339997020606966e-02  +2.08185999008460541e-02  
3191 +1.94793168715254421e-02  +1.40919262664165115e-02  +2.06946959927051706e-02  
3192 +1.84151761346099604e-02  +9.60746543411077417e-03  +2.31293197442403071e-02  
3193 +1.91323703847815392e-02  +9.10449095613981990e-03  +2.23324313018962717e-02  
3194 +2.71851660535851400e-02  +1.09801569995973472e-02  +1.95579240352995488e-02  
3195 +2.76025178896786225e-02  +1.13846391464058807e-02  +2.04877255834747564e-02  
3196 +2.08499045723756007e-02  +1.45206177226512648e-02  +1.58307498200280956e-02  
3197 +2.11963966067074648e-02  +1.40658694629029780e-02  +1.64536249354518133e-02  
3198 +2.44872121309448326e-02  +8.78292270686548485e-03  +1.60403346573037044e-02  
3199 +2.46101931789919036e-02  +8.90278305453515335e-03  +1.59451119276465859e-02  
3200 +1.86333838605481222e-02  +1.21457020865816546e-02  +2.58668773766703684e-02  
3201 +1.83616731295150291e-02  +1.21566737455682354e-02  +2.61724092742360373e-02  
3202 +2.35936579037740561e-02  +1.03220924734933397e-02  +1.89245226233024193e-02  
3203 +2.36603903802197549e-02  +1.08968944201403989e-02  +1.92344346175794823e-02  
3204 +2.27307809338189205e-02  +1.02822413523242923e-02  +2.19501769168899651e-02  
3205 +2.26070872801618604e-02  +1.02041359740991846e-02  +2.15063863406987528e-02  
3206 +1.14978070620907948e-02  +1.61112196976002410e-02  +2.31474009902771678e-02  
3207 +1.10741347202670121e-02  +1.67514790437139245e-02  +2.33150423155965986e-02  
3208 +9.37457159774088451e-03  +1.42517803553139158e-02  +2.20726352972055034e-02  
3209 +8.90322379753767656e-03  +1.54393432164996094e-02  +2.20425622884553654e-02  
3210 +1.10958487772658022e-02  +1.70619554536283885e-02  +2.20255810246662090e-02  
3211 +1.12108765628960647e-02  +1.75058245788144717e-02  +2.17902622599959427e-02  
3212 +1.88515316113507560e-02  +9.84435753980572939e-03  +2.47832727767875530e-02  
3213 +1.89436316421219275e-02  +9.08865795320817731e-03  +2.42849786110555521e-02  
3214 +2.42064755073759484e-02  +1.79433234289095682e-02  +2.30985327489875852e-02  
3215 +2.39560409743495017e-02  +1.83443087945685916e-02  +2.34749775242060615e-02  
3216 +1.67835836561133142e-02  +1.14720432993143540e-02  +2.18572249964348667e-02  
3217 +1.68750311734873967e-02  +1.21461232877966251e-02  +2.21494111672127202e-02  
3218 +2.31521966638865220e-02  +1.35447358700338007e-02  +2.06794003397958968e-02  
3219 +2.35945496181656882e-02  +1.34906489707518912e-02  +2.00770805157346917e-02  
3220 +2.28388582355952031e-02  +1.50713360635712449e-02  +2.43316579991263854e-02  
3221 +2.26400900265122627e-02  +1.49820500199118502e-02  +2.34896443139781044e-02  
3222 +2.08699853870500211e-02  +1.63842344961423678e-02  +2.43678547777608848e-02  
3223 +2.05917098033355089e-02  +1.68895782405241411e-02  +2.51163606486957541e-02  
3224 +1.22094049927706227e-02  +1.50589029440359647e-02  +1.97634340009468674e-02  
3225 +1.25389369884668662e-02  +1.48513558903039036e-02  +1.98731354558953043e-02  
3226 +2.76472952266516130e-02  +1.63543190251468698e-02  +2.08852443031247552e-02  
3227 +2.81907894642754800e-02  +1.67315760734281262e-02  +2.00273001611968350e-02  
3228 +1.10189129587073571e-02  +1.66363702834222381e-02  +1.87709363940281350e-02  
3229 +1.05674405286165299e-02  +1.66116897457767275e-02  +1.92511865682800550e-02  
3230 +2.00641389982193982e-02  +1.51519969162934101e-02  +2.37030764692107397e-02  
3231 +1.98055510083892002e-02  +1.48700782857165131e-02  +2.34300066489807994e-02  
3232 +2.29495802638127917e-02  +1.14239423840748876e-02  +2.44825797365702293e-02  
3233 +2.26353173790528189e-02  +1.16842189120264037e-02  +2.43946425586908412e-02  
3234 +1.27075106065341181e-02  +1.01757432527427097e-02  +2.12187618211160910e-02  
3235 +1.24990920444543480e-02  +9.96656983649425558e-03  +2.17014907166624728e-02  
3236 +1.14991549256300875e-02  +1.72284114465526758e-02  +1.85584409714508701e-02  
3237 +1.11401315612908256e-02  +1.75069070042196788e-02  +1.86711388478984011e-02  
3238 +2.31794647640034684e-02  +1.75303761992008054e-02  +2.46270521357022723e-02  
3239 +2.28479081318174564e-02  +1.82063181073164812e-02  +2.43697559868006827e-02  
3240 +1.56530799415246190e-02  +9.89638410192210036e-03  +1.95311244663646383e-02  
3241 +1.49757062413840361e-02  +1.01163995984281906e-02  +1.91565777056881340e-02  
3242 +1.46868125753808337e-02  +1.32216737544353369e-02  +2.53365603799247073e-02  
3243 +1.45609910358343447e-02  +1.33220408367783136e-02  +2.56500640025147456e-02  
3244 +9.59959188169149692e-03  +1.58528832456821672e-02  +1.61420651422477975e-02  
3245 +9.50505596605290444e-03  +1.57112085185228019e-02  +1.62796854415049111e-02  
3246 +1.00617111426923762e-02  +1.49155505916706739e-02  +1.71543469634946807e-02  
3247 +9.80291092695120651e-03  +1.50202402149554794e-02  +1.68221841650920446e-02  
3248 +1.40875628306009176e-02  +1.53607650477366516e-02  +1.88472894365177557e-02  
3249 +1.46247649340418995e-02  +1.49150632473544469e-02  +1.94788264978430353e-02  
3250 +1.96389615965098657e-02  +1.08228671428340813e-02  +2.48593876579148373e-02  
3251 +1.94220320999807308e-02  +1.08549068392269875e-02  +2.51838781619667142e-02  
3252 +2.08812599065596217e-02  +1.76900514005448491e-02  +2.39544503278344076e-02  
3253 +2.11151164936191627e-02  +1.81562547846052628e-02  +2.36428212167943616e-02  
3254 +1.34682878407733700e-02  +1.30896958504241462e-02  +2.01489904129864457e-02  
3255 +1.33645484911584199e-02  +1.30677242456145107e-02  +2.05415376575308548e-02  
3256 +2.05414229194565631e-02  +1.01338702954454109e-02  +1.89918504298570053e-02  
3257 +2.11360833855760571e-02  +9.91602010220537719e-03  +1.85521607422304627e-02  
3258 +2.05353612553789526e-02  +1.05721793561797863e-02  +2.55383635833337369e-02  
3259 +2.09875314190524354e-02  +1.00209608563052374e-02  +2.58691213836267191e-02  
3260 +2.71136481591139657e-02  +1.64230201663499963e-02  +2.13705166964889420e-02  
3261 +2.77168263280972993e-02  +1.69682990749538756e-02  +2.09468726384252693e-02  
3262 +2.39521330908873467e-02  +1.52437472549424146e-02  +2.57184333568497951e-02  
3263 +2.47179380353710725e-02  +1.50556727785629719e-02  +2.58679188573073746e-02  
3264 +2.47193668543723745e-02  +1.18274207211369851e-02  +2.36826118246172071e-02  
3265 +2.49421860905293079e-02  +1.26568209000698824e-02  +2.39967448036073651e-02  
3266 +1.70714210349949234e-02  +1.31047082422775449e-02  +2.40259546258718565e-02  
3267 +1.67625332187485952e-02  +1.29085634615588776e-02  +2.36851752027686206e-02  
3268 +1.65197188250119989e-02  +1.07186597766293721e-02  +2.18716038058782807e-02  
3269 +1.67343852075781639e-02  +1.04297911336638776e-02  +2.18956261646612235e-02  
3270 +1.78811587216129234e-02  +1.53465930816480672e-02  +2.04221901718743583e-02  
3271 +1.72851664552939252e-02  +1.64664653896575454e-02  +2.10665875941967000e-02  
3272 +1.58150956287643578e-02  +1.01468605606663854e-02  +2.45191843999241904e-02  
3273 +1.66656780501846929e-02  +9.15743884939269719e-03  +2.50651425709534498e-02  
3274 +1.43120512513069537e-02  +8.85939127783844788e-03  +1.86282214750783034e-02  
3275 +1.39579164169495416e-02  +8.66693990464562428e-03  +1.88725859427834319e-02  
3276 +1.40267542282433415e-02  +1.53815536034575071e-02  +1.88288019392174703e-02  
3277 +1.37761376033532883e-02  +1.51834754823474867e-02  +1.87402083082082137e-02  
3278 +1.75977200871536670e-02  +1.37087601050038272e-02  +2.48545043653738175e-02  
3279 +1.76342055458405846e-02  +1.39001177592296878e-02  +2.52568189261800496e-02  
3280 +9.10238218399972432e-03  +1.62836717119360617e-02  +1.36447409510936299e-02  
3281 +9.20728326206289235e-03  +1.66046166948469430e-02  +1.32377587843348129e-02  
3282 +1.52169584589468467e-02  +1.07969975807691299e-02  +2.15368356078277055e-02  
3283 +1.52529596572843398e-02  +1.05381205419105440e-02  +2.12698293858184680e-02  
3284 +9.59997134700536596e-03  +1.45069219625967097e-02  +2.20496366611576192e-02  
3285 +9.01181976434773171e-03  +1.58512023789165214e-02  +2.13066019000290284e-02  
3286 +2.38153532397315619e-02  +9.42846849429432657e-03  +2.21111417491109130e-02  
3287 +2.45103362791022801e-02  +9.94973505606413545e-03  +2.21767039348103046e-02  
3288 +2.03076989370133687e-02  +9.17969031410153721e-03  +1.91308941582085876e-02  
3289 +2.06420531687565301e-02  +8.27109421769834860e-03  +1.90094665976922352e-02  
3290 +1.95278812698380586e-02  +1.00563258321548932e-02  +1.85365516288030774e-02  
3291 +1.95510313930764672e-02  +1.03250459569933142e-02  +1.76974904086935718e-02  
3292 +2.31982488523456744e-02  +9.57285362094334458e-03  +2.22425916334168944e-02  
3293 +2.34405624894229447e-02  +9.57037800986887226e-03  +2.24932917062779167e-02  
3294 +1.35466610799792816e-02  +8.18923331808597658e-03  +1.85341212295565480e-02  
3295 +1.31477172662216295e-02  +8.04891106109529957e-03  +1.83484634925353100e-02  
3296 +1.67415661208155618e-02  +1.11560471018489950e-02  +2.02225716109153790e-02  
3297 +1.67700104086728162e-02  +1.13197871023417353e-02  +2.04340788953306686e-02  
3298 +9.50876056773934837e-03  +1.43331937982172624e-02  +2.21692707692372239e-02  
3299 +9.54265588549484123e-03  +1.41256867996193622e-02  +2.19095893526112077e-02  
3300 +1.61358152214046147e-02  +1.21524333579254434e-02  +2.33733322789082681e-02  
3301 +1.61072376101186777e-02  +1.24345303470814236e-02  +2.32943157347750979e-02  
3302 +1.30566943755387570e-02  +1.28686164793594925e-02  +1.87882603647331718e-02  
3303 +1.26908297462677271e-02  +1.28256306036259957e-02  +1.81559870824261685e-02  
3304 +2.26542423387128267e-02  +1.66731307263079873e-02  +1.70973695582723739e-02  
3305 +2.30086691128058227e-02  +1.56941307818394028e-02  +1.60281821727566651e-02  
3306 +2.23079717654298508e-02  +1.25472648168165803e-02  +2.01397233078775932e-02  
3307 +2.24601687843130615e-02  +1.28957444495390559e-02  +2.01330938371301199e-02  
3308 +2.24628343225501126e-02  +1.21128387924610507e-02  +2.08766497650373639e-02  
3309 +2.27529624749104251e-02  +1.22000254878895063e-02  +2.11545042032361928e-02  
3310 +2.66564966832474742e-02  +1.03846681226252725e-02  +1.90491131490194802e-02  
3311 +2.71011788177986830e-02  +9.95728917816645319e-03  +1.93527617530723575e-02  
3312 +1.64846907668844030e-02  +9.56496028587797489e-03  +1.91880131719130292e-02  
3313 +1.68197028909569460e-02  +9.67847795075732313e-03  +1.98727617718198503e-02  
3314 +2.11434215531307000e-02  +1.27178029802417717e-02  +2.13114771621730516e-02  
3315 +2.07730209686864953e-02  +1.24449850870566227e-02  +2.12048888001700672e-02  
3316 +1.95400834037575237e-02  +9.96556870023428652e-03  +1.87681064021285177e-02  
3317 +1.97593687861299799e-02  +1.03524490841979174e-02  +1.90016882378865222e-02  
3318 +9.21616228934994675e-03  +1.55484098899496322e-02  +1.71131274480855362e-02  
3319 +8.91530562173448171e-03  +1.59409579717062384e-02  +1.76328336821416076e-02  
3320 +1.51628336095853567e-02  +9.67744028161792932e-03  +2.23913811312047434e-02  
3321 +1.48504376632968560e-02  +9.62504137266406018e-03  +2.23867824853356719e-02  
3322 +2.21053576555240890e-02  +1.37591539874891006e-02  +2.19203312203281805e-02  
3323 +2.23731710710514363e-02  +1.35245034864443555e-02  +2.18559714783632189e-02  
3324 +1.00863622231571852e-02  +1.67481544807844551e-02  +1.71310859524861810e-02  
3325 +9.89363848600628877e-03  +1.67054855673096289e-02  +1.75117318787969614e-02  
3326 +1.39054907501179534e-02  +1.45306880389038107e-02  +2.06836080011940648e-02  
3327 +1.33905374915615129e-02  +1.42088700312553266e-02  +2.03561145903077279e-02  
3328 +2.00600017767993584e-02  +7.81482130423706046e-03  +1.47406082349227276e-02  
3329 +2.05915872100011568e-02  +7.95239444595355165e-03  +1.47997165724420565e-02  
3330 +2.65144806062736667e-02  +1.59497917317668256e-02  +2.36010156843510614e-02  
3331 +2.66724584648570483e-02  +1.59413013401169396e-02  +2.40956203816716993e-02  
3332 +2.03592007187826628e-02  +1.15738902184802581e-02  +2.46781204462977050e-02  
3333 +2.01362317218868776e-02  +1.15053096437670952e-02  +2.49601848679860717e-02  
3334 +1.51170336751150405e-02  +1.13867429249237036e-02  +2.26188080918726733e-02  
3335 +1.51146274733118032e-02  +1.15982521850190676e-02  +2.20946388575487367e-02  
3336 +1.16079300435072627e-02  +1.42335542235888617e-02  +2.21760081842916693e-02  
3337 +1.18782043616976127e-02  +1.40507622970695283e-02  +2.17770857231242877e-02  
3338 +1.83683302110856719e-02  +8.87192081092344140e-03  +1.98986272032535931e-02  
3339 +1.93458720754784604e-02  +9.50221358766538057e-03  +1.95133081269907409e-02  
3340 +1.45144092931681398e-02  +8.40967520995014595e-03  +1.79670234422501102e-02  
3341 +1.44896743671491645e-02  +8.34181526469055835e-03  +1.77558574677848871e-02  
3342 +2.76770474282728995e-02  +9.51863363611981164e-03  +1.76876129437544827e-02  
3343 +2.78710849656865593e-02  +8.51381156927154444e-03  +1.84058566430235042e-02  
3344 +1.13276202324697310e-02  +1.62685762510415693e-02  +2.16657939788995717e-02  
3345 +1.19191001052596206e-02  +1.59837506296233930e-02  +2.13806905072662298e-02  
3346 +1.15376370127373406e-02  +1.74424781955991037e-02  +1.81944243338831302e-02  
3347 +1.14822640301307493e-02  +1.77481545901002520e-02  +1.74933911762504973e-02  
3348 +1.38717883864937826e-02  +1.06252103959298509e-02  +2.12281797812518894e-02  
3349 +1.35142824595872579e-02  +9.79388689118106982e-03  +2.18671992194406674e-02  
3350 +1.40777048958140340e-02  +1.07002420159329203e-02  +2.13212379984577295e-02  
3351 +1.33695839929420576e-02  +1.17468187253841165e-02  +2.12473575726516740e-02  
3352 +2.82503879786488339e-02  +1.49688795675532935e-02  +2.12002082725470144e-02  
3353 +2.85802482031959106e-02  +1.51672628955465284e-02  +2.09352524499087644e-02  
3354 +1.23315793862449168e-02  +1.71099621664091428e-02  +2.28918926977086691e-02  
3355 +1.16689649645383507e-02  +1.73007479811850308e-02  +2.29080124305909016e-02  
3356 +2.48192371990955674e-02  +1.12196918903932300e-02  +2.06364975172531884e-02  
3357 +2.52579857014554147e-02  +1.18261664425724795e-02  +2.11532150422522915e-02  
3358 +1.86614039216352993e-02  +8.96013968383438733e-03  +1.79408066537237558e-02  
3359 +1.86965429192958964e-02  +9.25218056863629477e-03  +1.76844264254292401e-02  
3360 +1.23857271749284372e-02  +1.12166578761734269e-02  +2.28676024939986657e-02  
3361 +1.26487485144134021e-02  +1.12067114986128865e-02  +2.27506301404232537e-02  
3362 +2.08903691334720830e-02  +1.46205492728442802e-02  +1.61971502054079654e-02  
3363 +2.15194991203141138e-02  +1.47975485320380757e-02  +1.54858019336459578e-02  
3364 +2.00046837148849556e-02  +1.55734814638850676e-02  +2.26943956522787545e-02  
3365 +2.01531998961089198e-02  +1.55970483407859885e-02  +2.17493315047947340e-02  
3366 +1.27613159437351860e-02  +1.68948620272320327e-02  +2.33547107182240192e-02  
3367 +1.35069159949487341e-02  +1.72161402833172633e-02  +2.34629627867468070e-02  
3368 +1.69254059282175282e-02  +1.09718579332312507e-02  +2.60574297757536315e-02  
3369 +1.73861668243804127e-02  +1.05083322598605450e-02  +2.61259664517104750e-02  
3370 +2.30796481247322466e-02  +1.04029967474791648e-02  +1.86681276714514635e-02  
3371 +2.32251152882600315e-02  +1.08867502090432798e-02  +1.84801055066903738e-02  
3372 +2.69848897862076283e-02  +1.04623395732047295e-02  +1.78724598295700587e-02  
3373 +2.73386359239910746e-02  +1.06935475146430793e-02  +1.75452713168017353e-02  
3374 +1.84725101288347772e-02  +8.41234852830567009e-03  +1.63734986723420087e-02  
3375 +1.77068220685697789e-02  +8.16717327008361325e-03  +1.60622059889167015e-02  
3376 +2.47336625438287494e-02  +1.46207939287214296e-02  +2.48200234606713241e-02  
3377 +2.48536488433192225e-02  +1.43883138421270762e-02  +2.48649794250155147e-02  
3378 +2.04690656207242791e-02  +1.36139502085918171e-02  +2.19777008775512150e-02  
3379 +2.06200517019757487e-02  +1.41058764053493390e-02  +2.18341742680768502e-02  
3380 +2.17564399606196036e-02  +1.38275312076807551e-02  +2.26917208769517702e-02  
3381 +2.25222584271953796e-02  +1.37548903668462969e-02  +2.32283639006287367e-02  
3382 +2.59305694032945372e-02  +1.09133504115886508e-02  +1.96643705055031710e-02  
3383 +2.57909692352297007e-02  +1.11949406462001060e-02  +1.95694822434542247e-02  
3384 +2.45661706610687432e-02  +1.41833762777344857e-02  +2.28886498687744140e-02  
3385 +2.45095874388410739e-02  +1.43638322316256197e-02  +2.33296534547494036e-02  
3386 +1.19385994979369948e-02  +1.54346354335304931e-02  +1.91500341103081340e-02  
3387 +1.24297985701339268e-02  +1.53211341159602138e-02  +1.93295289899266982e-02  
3388 +2.30471155313086429e-02  +1.78642067492381408e-02  +2.44432686701162583e-02  
3389 +2.27717484162400889e-02  +1.85133908010409014e-02  +2.38215469889469442e-02  
3390 +2.68093836538747833e-02  +1.04021013165041930e-02  +1.76290328276099452e-02  
3391 +2.62704629978362351e-02  +1.03819898710826863e-02  +1.73124043913569607e-02  
3392 +9.76311834969589148e-03  +1.44102224159115416e-02  +1.59814547410247580e-02  
3393 +9.80979706680239552e-03  +1.39220722234224999e-02  +1.59125989331313257e-02  
3394 +2.12693127703098700e-02  +1.13833459889933764e-02  +2.44118443730741257e-02  
3395 +2.21212930794552586e-02  +1.15936416534909228e-02  +2.53799135890862074e-02  
3396 +1.48270377070613794e-02  +1.42540985058536625e-02  +1.93435002120701978e-02  
3397 +1.50465814398822000e-02  +1.45942455616213818e-02  +1.90172906174501284e-02  
3398 +1.60311819949919034e-02  +8.32233748421072964e-03  +1.84199566289842999e-02  
3399 +1.60661722550188082e-02  +7.91204566535964188e-03  +1.77520342078238795e-02  
3400 +1.18199285689391306e-02  +1.48125559362723199e-02  +1.94800836190421808e-02  
3401 +1.16850239863405328e-02  +1.43174003972939279e-02  +2.05343617855770558e-02  
3402 +2.80537740980938109e-02  +1.08992457902886142e-02  +1.92114261687847329e-02  
3403 +2.85348650496908551e-02  +1.03881484167032134e-02  +2.01051716129093672e-02  
3404 +1.61564412460329966e-02  +1.20249504441431506e-02  +2.60892936996981011e-02  
3405 +1.55308394514926864e-02  +1.19234542355393415e-02  +2.63412586291244602e-02  
3406 +2.45845341988311199e-02  +1.38698400794605679e-02  +2.52809690017912966e-02  
3407 +2.44094180270030200e-02  +1.33018816293999434e-02  +2.56010031694184348e-02  
3408 +2.63426352473186548e-02  +1.05594324083506438e-02  +1.94044644858171675e-02  
3409 +2.67554616245138377e-02  +1.08651336505054298e-02  +1.95460476232048840e-02  
3410 +1.03875005231971480e-02  +1.49448997112042042e-02  +1.78981496449591264e-02  
3411 +9.68099856525670398e-03  +1.52453420822906867e-02  +1.83605341674428282e-02  
3412 +1.85021920968233763e-02  +1.38684458253180466e-02  +1.72856934682701427e-02  
3413 +1.78774772056823454e-02  +1.37536490737027069e-02  +1.74339951023972962e-02  
3414 +1.10988614627485892e-02  +1.40675117544734538e-02  +1.84174212591712433e-02  
3415 +1.11328748377551995e-02  +1.37804519723708947e-02  +1.91460308803804852e-02  
3416 +2.87256947150895878e-02  +9.06266798618058506e-03  +1.69890336107325311e-02  
3417 +2.90539784032778185e-02  +8.54243775691455876e-03  +1.66698213742275531e-02  
3418 +2.92336330803834449e-02  +1.41644691632949841e-02  +2.02350849177664674e-02  
3419 +2.92205212629938101e-02  +1.39616547286267080e-02  +1.97599207273431929e-02  
3420 +1.38731242349720250e-02  +1.77477575401069169e-02  +1.77345277738358460e-02  
3421 +1.37804588289004888e-02  +1.82671505315501435e-02  +1.73598565274764166e-02  
3422 +1.80451565013085048e-02  +1.06263825481111920e-02  +2.36800277718337317e-02  
3423 +1.78193146721448772e-02  +1.08875344171825879e-02  +2.35483335102298769e-02  
3424 +1.61488409460698971e-02  +1.25775304372549926e-02  +2.55447983588843221e-02  
3425 +1.55274652370362420e-02  +1.21284406807929020e-02  +2.53928219018917656e-02  
3426 +1.61399565537587025e-02  +1.39894007257630494e-02  +2.42263739441838204e-02  
3427 +1.65630308763426784e-02  +1.37961416810492704e-02  +2.33705450896573262e-02  
3428 +2.01134077434835419e-02  +1.55029562837359133e-02  +2.33492104252244238e-02  
3429 +2.04633472474540085e-02  +1.55602778309023079e-02  +2.31844041879028101e-02  
3430 +2.06154148659687293e-02  +1.58718461497877675e-02  +2.26373975714143083e-02  
3431 +2.04162207379177986e-02  +1.59592922051757027e-02  +2.24666398102689006e-02  
3432 +2.79957249860121639e-02  +8.92832950689331079e-03  +1.69301803590154246e-02  
3433 +2.78728074780774035e-02  +8.93534913789194307e-03  +1.69023673631604233e-02  
3434 +9.74547394960990389e-03  +1.15340934533852708e-02  +2.06319590503801047e-02  
3435 +9.85122474342359743e-03  +1.15772520773412615e-02  +2.00709904518165567e-02  
3436 +2.58032307987635899e-02  +8.67413213214656212e-03  +1.57638276923666339e-02  
3437 +2.57102447969700353e-02  +8.40947748915278452e-03  +1.54351761050961229e-02  
3438 +2.14470814026143791e-02  +1.01829077958494017e-02  +2.18191685751491053e-02  
3439 +2.12788148685780047e-02  +9.82761233759289234e-03  +2.20465125452714052e-02  
3440 +2.60669243732841206e-02  +1.13780188860760894e-02  +1.99756282173046626e-02  
3441 +2.56081922810191230e-02  +1.18524866467739440e-02  +2.02392562304603355e-02  
3442 +1.51770108144440707e-02  +1.61915384609684944e-02  +2.18967204644697315e-02  
3443 +1.55559780747982473e-02  +1.63088993536336692e-02  +2.24257836706582177e-02  
3444 +2.24364531073893772e-02  +9.25761954112147914e-03  +1.81859871573110780e-02  
3445 +2.22603654937342348e-02  +8.81472864304930909e-03  +1.83024073730929590e-02  
3446 +2.22385334960787731e-02  +8.44210252945444550e-03  +1.62026832534089629e-02  
3447 +2.23472258662950410e-02  +8.31597907433087070e-03  +1.56164038854694417e-02  
3448 +1.79065207616366517e-02  +1.52684076306186210e-02  +1.99320755591333998e-02  
3449 +1.72484862673201872e-02  +1.58530165167835128e-02  +1.90028120619904206e-02  
3450 +2.66774748625470369e-02  +1.22668188587859005e-02  +2.12869576042248598e-02  
3451 +2.69190293143416262e-02  +1.25404238244261577e-02  +2.11870093334416386e-02  
3452 +2.88816509076272911e-02  +1.44490404169269927e-02  +2.07592398264418131e-02  
3453 +2.87374917614275638e-02  +1.46243557702184016e-02  +2.05965750067978286e-02  
3454 +1.15827749546419320e-02  +1.50359634076045121e-02  +2.39780036690087975e-02  
3455 +1.13672642523558274e-02  +1.54023294526226106e-02  +2.40361674581287613e-02  
3456 +2.21356763837829880e-02  +1.78881696177369195e-02  +2.45696029047143723e-02  
3457 +2.09265771844491660e-02  +1.27532640979728194e-02  +2.53628167090701531e-02  
3458 +2.08477527413388104e-02  +1.27504766313130281e-02  +2.61849099447570878e-02  
3459 +1.17864760369439311e-02  +1.46527693443758485e-02  +1.84718098725049351e-02  
3460 +1.17800155429631914e-02  +1.49955474855955340e-02  +1.85715454621839006e-02  
3461 +1.80033570722411308e-02  +1.49222993764721971e-02  +2.13120437289887332e-02  
3462 +1.84454849661335983e-02  +1.50403219023505837e-02  +2.20038898180683479e-02  
3463 +2.86638415500202505e-02  +8.95064999562541694e-03  +1.64981126409349220e-02  
3464 +2.86849018946481460e-02  +8.46491066586832139e-03  +1.61122792958115629e-02  
3465 +1.94062498873114504e-02  +1.32642813971413538e-02  +1.99941461716837895e-02  
3466 +1.88526572360580152e-02  +1.31712386341920340e-02  +2.03416510637964496e-02  
3467 +1.35329625384956829e-02  +1.42845363716878615e-02  +2.18399764166560643e-02  
3468 +1.32182981810266293e-02  +1.40400855070994448e-02  +2.22083680720290520e-02  
3469 +2.42365488313516023e-02  +9.96307544722570965e-03  +1.83021806940550612e-02  
3470 +2.42647610735645079e-02  +1.08130744182292887e-02  +1.79396085521595847e-02  
3471 +2.24649054768620293e-02  +8.53616520715726711e-03  +1.47445884817409452e-02  
3472 +2.22619688258953209e-02  +8.55111504104979006e-03  +1.45205899774619070e-02  
3473 +1.30032745921093464e-02  +1.24413559088713023e-02  +2.46242918022000004e-02  
3474 +1.29705453991391870e-02  +1.27046158496139511e-02  +2.46603789459275136e-02  
3475 +1.81246483369598525e-02  +1.53309117171315998e-02  +2.03004618690229878e-02  
3476 +1.79070654664867032e-02  +1.50858401236478919e-02  +2.06045848705877221e-02  
3477 +2.87352404822518101e-02  +1.10423062776276448e-02  +1.96962687736759456e-02  
3478 +2.88304781999803063e-02  +1.10718260782645215e-02  +1.96190306423117446e-02  
3479 +1.60516172169814265e-02  +1.09955428946573053e-02  +2.41026107367291499e-02  
3480 +1.63695294327843577e-02  +1.14695931336922189e-02  +2.38781373427437195e-02  
3481 +2.41128461670624995e-02  +1.81069602862068552e-02  +2.24820133964703101e-02  
3482 +2.31888264154057819e-02  +1.89754008468923305e-02  +2.15476349481256539e-02  
3483 +1.27259557328148493e-02  +9.97968489120715056e-03  +2.07931787426473280e-02  
3484 +1.29074485325393166e-02  +9.58160904794305018e-03  +2.04247319857015427e-02  
3485 +9.12754509913767283e-03  +1.46389500134761642e-02  +1.75379015372934578e-02  
3486 +9.20732371553243528e-03  +1.38370208643262948e-02  +1.73254032763515073e-02  
3487 +1.43478425420369184e-02  +1.23513255701645907e-02  +2.19066444353520837e-02  
3488 +1.36479721515478519e-02  +1.26565477221642769e-02  +2.11125703178951622e-02  
3489 +1.52616123090436682e-02  +8.31439055338948491e-03  +1.72691220512503490e-02  
3490 +1.49052434702304139e-02  +8.39898284737008484e-03  +1.71249062569489262e-02  
3491 +2.43337558439399512e-02  +1.77624199283092470e-02  +2.31850555704807143e-02  
3492 +2.38990922610132286e-02  +1.90877233897785645e-02  +2.17619856771387142e-02  
3493 +1.14626052017937387e-02  +1.21406675235956659e-02  +2.12651937730929490e-02  
3494 +1.17122886223361283e-02  +1.24539712289274546e-02  +2.16628735078737769e-02  
3495 +1.22375123098522331e-02  +1.31856842908539950e-02  +1.64184562294832359e-02  
3496 +1.26811587098525358e-02  +1.33762335032250601e-02  +1.61765665214267350e-02  
3497 +2.50248970390274453e-02  +1.27071519639774012e-02  +2.32990221075090077e-02  
3498 +2.48866856142315289e-02  +1.35523928379617051e-02  +2.34667005763153184e-02  
3499 +2.62695228059509171e-02  +1.72154440469681098e-02  +2.14098784708515941e-02  
3500 +2.69241628601728476e-02  +1.77382636632906626e-02  +2.05785063232988702e-02  
3501 +1.88749602635428504e-02  +8.86743312923983854e-03  +1.80511017628139925e-02  
3502 +1.74444369137101048e-02  +9.31081615500399182e-03  +1.73512624377143987e-02  
3503 +2.52103714583183924e-02  +1.70723200340010366e-02  +2.34357825390749293e-02  
3504 +2.60997224698124690e-02  +1.76078148391827609e-02  +2.31509946526011860e-02  
3505 +1.39381146884227994e-02  +1.33427635108024408e-02  +1.71553846091874011e-02  
3506 +1.35441866039635924e-02  +1.31271004226263636e-02  +1.72692548680895876e-02  
3507 +1.74756649665144884e-02  +9.86476077088569575e-03  +2.10461529801064078e-02  
3508 +1.71222913970163100e-02  +1.00590777334544357e-02  +2.08855925774927946e-02  
3509 +1.59957222730378289e-02  +1.09692868696610428e-02  +2.41372613695847657e-02  
3510 +1.62417768499721268e-02  +1.02389742861039926e-02  +2.39044761515760130e-02  
3511 +2.16188578333940049e-02  +1.32776965481962127e-02  +2.59052591883170286e-02  
3512 +2.13917351485557392e-02  +1.33729766340751483e-02  +2.60397131285921186e-02  
3513 +1.27805122904937774e-02  +1.27544523411808365e-02  +1.90765475076626057e-02  
3514 +1.26676238991688169e-02  +1.27942642650445536e-02  +1.92391816508528067e-02  
3515 +1.64804890178206140e-02  +1.24018206945107207e-02  +2.50854019798142404e-02  
3516 +1.66595579147927504e-02  +1.26366524414339883e-02  +2.44530543205351177e-02  
3517 +1.96817505423270214e-02  +8.26056717328120700e-03  +1.61744131212349165e-02  
3518 +2.07483018298623596e-02  +8.18794803308414525e-03  +1.59624015096718093e-02  
3519 +1.35622593592480984e-02  +1.71402950688142493e-02  +2.03492894239933921e-02  
3520 +1.25646654939212399e-02  +1.82528608116147434e-02  +1.91393413640418356e-02  
3521 +1.91085288544864118e-02  +1.38023026591006705e-02  +2.13344703929896386e-02  
3522 +1.89453863961241559e-02  +1.31358468554594373e-02  +2.13567691105102340e-02  
3523 +1.61248600452922990e-02  +1.06479651197858797e-02  +2.05244211460532122e-02  
3524 +1.65359782783831635e-02  +1.02681420608310304e-02  +2.08915636530184294e-02  
3525 +2.40592711367792096e-02  +9.94839711381287524e-03  +1.72346405740694403e-02  
3526 +2.45608272778798375e-02  +1.02149710946738952e-02  +1.69945771366475512e-02  
3527 +2.47549798416692723e-02  +1.69858936605470877e-02  +2.50251879092321938e-02  
3528 +2.57339784202013401e-02  +1.64517092093598889e-02  +2.51303857110398467e-02  
3529 +1.17266416292186836e-02  +1.46474846067142141e-02  +1.83916709817681552e-02  
3530 +1.26049788878103298e-02  +1.46208154363580110e-02  +1.77223635304954996e-02  
3531 +2.21035068254455402e-02  +9.61402248236450756e-03  +2.34257220493617364e-02  
3532 +2.27779781439008330e-02  +9.49737896640706278e-03  +2.35031595037175148e-02  
3533 +1.77929428463379259e-02  +1.31264192991845975e-02  +2.47564440430467700e-02  
3534 +1.73950417758489337e-02  +1.21824681849547183e-02  +2.47904993546956068e-02  
3535 +2.37888273726049836e-02  +9.28987732093643562e-03  +1.85434379838033993e-02  
3536 +2.33718260240749209e-02  +8.99247411025453497e-03  +1.81501016625849575e-02  
3537 +1.32016544935146894e-02  +1.03798206862168226e-02  +2.10034240960538625e-02  
3538 +1.33748905715912331e-02  +1.00393444277428658e-02  +2.03516182642929470e-02  
3539 +2.06248901564238182e-02  +1.19469285722347898e-02  +2.48634920008757622e-02  
3540 +2.11925399905835039e-02  +1.13950052323207440e-02  +2.61541031423893379e-02  
3541 +2.54766631604458824e-02  +1.39545167968612525e-02  +2.47064044258485487e-02  
3542 +2.55104197158370141e-02  +1.34669863642826650e-02  +2.43605681796864662e-02  
3543 +2.06417924534201408e-02  +8.82784566626633287e-03  +1.81868540533799035e-02  
3544 +2.08962004565832922e-02  +9.19624341544266789e-03  +1.79415148650065616e-02  
3545 +2.56698587250001262e-02  +9.94765019156882042e-03  +1.99433940897173270e-02  
3546 +2.61511230334989311e-02  +9.75824543110635940e-03  +2.00169213631804788e-02  
3547 +1.03781108814268164e-02  +1.16149988693547111e-02  +2.14097511620003102e-02  
3548 +1.02771278120099372e-02  +1.22068907966957352e-02  +2.15727067119729568e-02  
3549 +2.07721310393852374e-02  +9.43892457926201987e-03  +1.99091127073738119e-02  
3550 +2.03886782403508056e-02  +9.74392246795049814e-03  +1.98333440233324429e-02  
3551 +1.83588231412896256e-02  +9.08321153678540161e-03  +1.78245278573437096e-02  
3552 +1.80302838568699615e-02  +8.81768534459026823e-03  +1.75284508107592663e-02  
3553 +1.33400741099476798e-02  +1.56331312226498098e-02  +2.40269196828129528e-02  
3554 +1.34326595412956711e-02  +1.61455910913946565e-02  +2.44526787227821243e-02  
3555 +1.42665087771436227e-02  +1.08853305562876760e-02  +2.23674734204410385e-02  
3556 +1.37662385750408067e-02  +1.13687865636637325e-02  +2.22746076020791141e-02  
3557 +8.57001549956297980e-03  +1.54782464141263159e-02  +1.60589303343912047e-02  
3558 +8.19725074114788753e-03  +1.58422379055304756e-02  +1.55940696882967949e-02  
3559 +8.17601193776745956e-03  +1.47047062036946077e-02  +1.75040653429218290e-02  
3560 +7.57989861495164848e-03  +1.47710640086167692e-02  +1.67511109380639352e-02  
3561 +2.43428306110555250e-02  +1.77184234321347903e-02  +2.32396376056219524e-02  
3562 +2.43048356986201135e-02  +1.80669235526999192e-02  +2.31355964955600596e-02  
3563 +2.37260131321735297e-02  +1.45796622887157043e-02  +2.51534227455678799e-02  
3564 +2.39655576346105084e-02  +1.39405104978710358e-02  +2.62358202276849126e-02  
3565 +1.50880903195851155e-02  +9.98127113408710069e-03  +2.22497380676591784e-02  
3566 +1.40383215565040090e-02  +9.22104875395322703e-03  +2.21819792316364089e-02  
3567 +1.38940519270615587e-02  +1.23345116028677551e-02  +2.50259229781354293e-02  
3568 +1.38021524126128343e-02  +1.26405889392048366e-02  +2.54154486114164316e-02  
3569 +2.87770711670580909e-02  +1.01561064068445318e-02  +1.86637475759738984e-02  
3570 +2.84672550954938181e-02  +9.84311438044650940e-03  +1.86299869804489836e-02  
3571 +1.86285764982808202e-02  +1.41136582039096577e-02  +1.80141843388230971e-02  
3572 +1.81233512797069896e-02  +1.34207624253005024e-02  +1.79565307728623072e-02  
3573 +1.87558717037698656e-02  +8.27767998340078748e-03  +1.65069698004572350e-02  
3574 +1.85168352479788204e-02  +8.44555284889948743e-03  +1.58593376490649626e-02  
3575 +2.46365694012640538e-02  +8.75314780892961185e-03  +1.51877736755613169e-02  
3576 +2.47736556558480515e-02  +8.50403988796064741e-03  +1.49525170458682452e-02  
3577 +1.62404933427080858e-02  +9.75037527060366484e-03  +2.48848982176382814e-02  
3578 +1.63987277610855089e-02  +9.81538337197947197e-03  +2.52192137703588989e-02  
3579 +8.33331595567225053e-03  +1.42476884886620515e-02  +2.08480327310011093e-02  
3580 +7.96882112975911064e-03  +1.47276962192842732e-02  +2.00021113160753286e-02  
3581 +1.78847389758711867e-02  +1.04740133195223330e-02  +2.34848765486008332e-02  
3582 +1.79778662910880689e-02  +1.06959132444039914e-02  +2.29606561371589642e-02  
3583 +2.43985234515296107e-02  +1.80217753941525234e-02  +2.24828618841614487e-02  
3584 +2.45776443174455586e-02  +1.84692048459134672e-02  +2.21933853013429293e-02  
3585 +1.58059852970409524e-02  +1.15806734237254919e-02  +2.47314118721951824e-02  
3586 +1.60150489919585366e-02  +1.13283325855927219e-02  +2.51313777770071980e-02  
3587 +1.80545992952807176e-02  +1.02792187479350053e-02  +2.35832945008612183e-02  
3588 +1.72802826740642776e-02  +9.28296455141061280e-03  +2.40408769583531010e-02  
3589 +1.35164043585442491e-02  +1.76417423945506788e-02  +1.79281276299607835e-02  
3590 +1.25216302957696160e-02  +1.81970005842071250e-02  +1.77200026112949889e-02  
3591 +2.22408180265315433e-02  +1.58655701504132607e-02  +2.50011754732358746e-02  
3592 +2.23714149258547011e-02  +1.60201570713929264e-02  +2.47006089812354113e-02  
3593 +1.88297827243184140e-02  +8.89694453420098244e-03  +1.85056375357723346e-02  
3594 +1.86967414618375155e-02  +9.13712531324448705e-03  +1.88350747304180909e-02  
3595 +1.01801868382430920e-02  +1.29704726553819556e-02  +1.70343741100834369e-02  
3596 +9.50379106893172593e-03  +1.29695388766716321e-02  +1.66962515970650281e-02  
3597 +2.19186595076401522e-02  +1.01586566430713239e-02  +2.23020413633210450e-02  
3598 +2.16052883464099114e-02  +8.97692178880958244e-03  +2.25858781668207831e-02  
3599 +1.45135067857687910e-02  +8.82577407752684062e-03  +1.85662694629508407e-02  
3600 +1.42899744688967101e-02  +8.85116342162890583e-03  +1.82562835790918490e-02  
3601 +1.11868803526989982e-02  +1.41414275556147537e-02  +2.37790807350409250e-02  
3602 +1.10976966013755039e-02  +1.40245590535648078e-02  +2.32296457613896355e-02  
3603 +1.91642601887413028e-02  +1.37880180843120443e-02  +2.41398248284829982e-02  
3604 +1.86495038485216501e-02  +1.31261987299354926e-02  +2.31174887707169714e-02  
3605 +2.38698444004956968e-02  +1.66116608983662255e-02  +2.45773855211258857e-02  
3606 +1.00189191947050969e-02  +1.37465831475476682e-02  +1.88199650689066696e-02  
3607 +9.87454222175222253e-03  +1.38048448727287904e-02  +1.81993588698772836e-02  
3608 +2.53849344627600920e-02  +1.43238015840876642e-02  +2.47397370132910986e-02  
3609 +2.59946552934652783e-02  +1.40258912252081234e-02  +2.48944281521409974e-02  
3610 +2.65642364170113159e-02  +1.62803802146461937e-02  +2.17932461231679572e-02  
3611 +2.76103945957747419e-02  +1.64073064570788088e-02  +2.25524500206521969e-02  
3612 +1.82555920757134817e-02  +1.45694354533809842e-02  +2.07029568038798288e-02  
3613 +1.78149726456868183e-02  +1.38832458065117209e-02  +2.06467612971823686e-02  
3614 +1.75598615527115878e-02  +9.37641710611550848e-03  +2.06109208852842916e-02  
3615 +1.79058061697713322e-02  +9.09999043264537316e-03  +2.05505542407271036e-02  
3616 +2.26038795196610853e-02  +1.32944141725214321e-02  +2.40740464538282822e-02  
3617 +2.24581102873985909e-02  +1.35145689869828698e-02  +2.41538295178513641e-02  
3618 +8.44293880701093256e-03  +1.41125136833725098e-02  +2.10684496460747522e-02  
3619 +8.51311075102487158e-03  +1.42783392686760286e-02  +2.09837508618920844e-02  
3620 +1.12138017915849111e-02  +1.43255884538497739e-02  +2.38172261403035435e-02  
3621 +1.06528657874324622e-02  +1.39862689337852293e-02  +2.42952172253156178e-02  
3622 +1.55681189780475463e-02  +1.60357929187164572e-02  +1.93620154913975613e-02  
3623 +1.57503614958519611e-02  +1.63441512608324714e-02  +1.93895762954351056e-02  
3624 +2.08815750378620081e-02  +1.22393941709346577e-02  +2.34186558604610809e-02  
3625 +2.05922692176543840e-02  +1.18619828270310913e-02  +2.30737527399957273e-02  
3626 +1.51488683993908219e-02  +1.15893030533810587e-02  +2.38962230580395396e-02  
3627 +1.53513746054696268e-02  +1.17844205635836089e-02  +2.36927371301756014e-02  
3628 +2.44935526469947443e-02  +8.95576233754114166e-03  +1.83185864966666744e-02  
3629 +2.50760927216541162e-02  +9.12701132412951227e-03  +1.82243918738251853e-02  
3630 +2.38460742344832471e-02  +1.43095464114936007e-02  +2.57117255976712124e-02  
3631 +2.39275557005890795e-02  +1.46537331710694697e-02  +2.62484840335648166e-02  
3632 +2.90205717692028353e-02  +9.46097712327077962e-03  +1.72157092544444126e-02  
3633 +2.94121816530776639e-02  +9.68985073472342258e-03  +1.76440780891154378e-02  
3634 +1.22924283274248834e-02  +1.72949999816741536e-02  +2.26823206443228370e-02  
3635 +1.21867019568118063e-02  +1.70955071494178316e-02  +2.18547476771224908e-02  
3636 +2.38143602209821177e-02  +1.03660143568182987e-02  +2.37504098797109500e-02  
3637 +2.40495620890006923e-02  +1.03652486490850033e-02  +2.39223837812569326e-02  
3638 +1.90397829400132668e-02  +1.49304186592160940e-02  +1.91716492818093942e-02  
3639 +1.91197906204959439e-02  +1.51533700628815743e-02  +1.89900994506508290e-02  
3640 +1.82094361243643650e-02  +1.12930983357013015e-02  +2.39723921401170312e-02  
3641 +1.81819917353161914e-02  +1.18032674562144665e-02  +2.37344060087739707e-02  
3642 +2.73640950779248833e-02  +8.31496409711614780e-03  +1.54739757314015201e-02  
3643 +2.74563576735821734e-02  +8.06481795975672738e-03  +1.52801763949513367e-02  
3644 +1.84998942040086913e-02  +1.52551624017783043e-02  +2.03208121222705138e-02  
3645 +1.85875420050519366e-02  +1.56765548055973584e-02  +2.07347592674287304e-02  
3646 +2.28644098612801328e-02  +9.60294426042192922e-03  +2.24095542223162088e-02  
3647 +2.27586492010389517e-02  +9.21780496715971474e-03  +2.20414680020598434e-02  
3648 +1.15224904369293103e-02  +1.51270584909095045e-02  +1.88023694807979251e-02  
3649 +1.11014075754079702e-02  +1.47795626151899714e-02  +1.92486882086984959e-02  
3650 +1.88786976252117641e-02  +1.53850600258140201e-02  +1.95648022901913216e-02  
3651 +1.93428321099703392e-02  +1.56324836091549894e-02  +1.92936028267332860e-02  
3652 +1.42675401788539893e-02  +1.08269470994011609e-02  +2.44358556829106163e-02  
3653 +1.47327812135947273e-02  +1.06098450905544508e-02  +2.43438028396563734e-02  
3654 +2.13273553380755702e-02  +1.07097258926885808e-02  +2.27050012659533139e-02  
3655 +2.08378496855922343e-02  +1.12072798901070147e-02  +2.29111466676698260e-02  
3656 +1.14590580810857347e-02  +1.41110261621719274e-02  +1.78238889975490707e-02  
3657 +1.15062021018928293e-02  +1.45567373625272306e-02  +1.74725817636198211e-02  
3658 +2.00701782667721366e-02  +1.14201167220798431e-02  +2.48369776113031709e-02  
3659 +2.01817074364829437e-02  +1.11851910504940592e-02  +2.37881155032405381e-02  
3660 +1.84189424184420976e-02  +9.59340900327439357e-03  +2.31035269991379383e-02  
3661 +1.90343401925862181e-02  +9.24127334438422897e-03  +2.29246665881477386e-02  
3662 +2.03875796960407592e-02  +7.62463371842232035e-03  +1.39589721978101450e-02  
3663 +2.03653903214971073e-02  +7.40278393709160355e-03  +1.37559055987852494e-02  
3664 +1.39832959013954389e-02  +9.04612413209466421e-03  +1.97093199200612662e-02  
3665 +1.36338864006560097e-02  +9.96206621701727253e-03  +1.95864306420439789e-02  
3666 +1.04256295229237395e-02  +1.33539768396423886e-02  +1.84770446628348163e-02  
3667 +1.05660020026627707e-02  +1.27397203117199896e-02  +1.83852219091447146e-02  
3668 +1.02552255997354225e-02  +1.54775391355600010e-02  +1.89976980193013907e-02  
3669 +9.34217252476609097e-03  +1.64801145045818699e-02  +1.83937673185426975e-02  
3670 +1.92988422402038846e-02  +1.12722664147795019e-02  +2.44526560639214512e-02  
3671 +1.93590990806734482e-02  +1.09763521611053599e-02  +2.41505692442487499e-02  
3672 +2.29516516501181850e-02  +1.36297450155725263e-02  +2.01113882474806792e-02  
3673 +2.27785061759188008e-02  +1.37450289295344003e-02  +2.00836576975204628e-02  
3674 +2.59748080325701187e-02  +1.36085119291810119e-02  +2.21736305440896446e-02  
3675 +2.55172311322682636e-02  +1.36591457149262008e-02  +2.21416248915181912e-02  
3676 +1.59738363506058204e-02  +1.06004642634412952e-02  +2.23641336733210218e-02  
3677 +1.59908372453781908e-02  +1.06843071833836734e-02  +2.32106412799995138e-02  
3678 +1.52809452127458424e-02  +1.63124624222566739e-02  +2.07689821853252292e-02  
3679 +1.54124947153646344e-02  +1.67661615328628180e-02  +2.10948372895234833e-02  
3680 +2.46614025531665670e-02  +8.47880423864330081e-03  +1.52306117616984281e-02  
3681 +2.51368975331185893e-02  +8.13337867021217929e-03  +1.30592521095036738e-02  
3682 +1.87295838445029304e-02  +1.03162244440028958e-02  +2.49202451306151859e-02  
3683 +1.91211784494875713e-02  +9.99453814334903649e-03  +2.52392987956576616e-02  
3684 +1.67944523195876529e-02  +1.04921225816572723e-02  +2.17819135215768060e-02  
3685 +1.78799308482596488e-02  +1.10759752840424355e-02  +2.21301820606762227e-02  
3686 +2.66567722075125926e-02  +8.45766585529609920e-03  +1.57801039252535059e-02  
3687 +2.77278041891139623e-02  +8.56592510217113814e-03  +1.48169083599993204e-02  
3688 +1.82893473441570857e-02  +1.46668192755699551e-02  +2.07472757556209399e-02  
3689 +1.84805415286285468e-02  +1.48523887315660415e-02  +2.05014289961756233e-02  
3690 +2.03819099716113575e-02  +1.30177390472692098e-02  +2.26624055764053610e-02  
3691 +2.02685489310627520e-02  +1.32811781142982577e-02  +2.29033731195559080e-02  
3692 +1.96975862483193508e-02  +9.23590248728234538e-03  +1.76761732286399229e-02  
3693 +2.00476873386667004e-02  +9.34785667761263254e-03  +1.75668918535333216e-02  
3694 +1.15462383190432869e-02  +1.58492960897255522e-02  +2.02894634697831089e-02  
3695 +1.14926920353502961e-02  +1.58789394459922170e-02  +2.08372870765224580e-02  
3696 +1.51224133745446430e-02  +9.96371788388092545e-03  +2.00402924351638680e-02  
3697 +1.48772873255342258e-02  +9.69696137917849983e-03  +2.03747592325649353e-02  
3698 +1.36518405744966553e-02  +8.64844667519918536e-03  +1.98479472390124430e-02  
3699 +1.31428113816650163e-02  +8.54048352567560176e-03  +2.03309625908192418e-02  
3700 +1.41420922481790071e-02  +1.36370634270726182e-02  +1.62228700448166577e-02  
3701 +1.39957841574095843e-02  +1.30239295872736499e-02  +1.61113129148344053e-02  
3702 +2.11183594539351427e-02  +1.49876793111328021e-02  +2.47202362951730453e-02  
3703 +2.18011442678826273e-02  +1.49700306445764795e-02  +2.47194437666957700e-02  
3704 +2.43330176198858356e-02  +8.99423245401416958e-03  +1.74423665972689088e-02  
3705 +2.46996245895011457e-02  +8.57791663887084999e-03  +1.75550438639788427e-02  
3706 +9.06723469425593787e-03  +1.42213260474354387e-02  +1.74723340655572774e-02  
3707 +8.71198732839587910e-03  +1.35375754740445810e-02  +1.75041996601854426e-02  
3708 +1.29073769335883264e-02  +1.31816235881484153e-02  +1.94496412074196753e-02  
3709 +1.32034621341285113e-02  +1.32955832692345875e-02  +1.94400831869861596e-02  
3710 +2.00502126357640885e-02  +1.61509090756374665e-02  +2.31948549982862635e-02  
3711 +1.96613885196730460e-02  +1.64034106343527337e-02  +2.34111531471302634e-02  
3712 +1.42160475404946481e-02  +1.08833419931717232e-02  +2.11331077537552335e-02  
3713 +1.42431323857096538e-02  +1.09704715109859401e-02  +2.05473368449676404e-02  
3714 +1.61830776596350728e-02  +1.09103300091120455e-02  +2.43079053490935018e-02  
3715 +1.66875266321957968e-02  +1.11400485396385245e-02  +2.48519816903401101e-02  
3716 +1.32190994338190777e-02  +8.14304399227866287e-03  +1.86356456023628395e-02  
3717 +1.25398275827215324e-02  +8.06273776142903999e-03  +1.84646031773042923e-02  
3718 +2.66949085118653659e-02  +8.44056313042005658e-03  +1.57627519667233526e-02  
3719 +2.69574299082431454e-02  +8.47677900621504263e-03  +1.56564689732720148e-02  
3720 +1.73507991954024478e-02  +1.22075950203414680e-02  +2.37743991789779001e-02  
3721 +1.71387922445701002e-02  +1.20349049964179437e-02  +2.33077071342706714e-02  
3722 +1.06577351671797212e-02  +1.66291722725969288e-02  +2.02275507370840227e-02  
3723 +1.05280068322766603e-02  +1.67089574273672214e-02  +1.99536437468480002e-02  
3724 +2.05259039664351835e-02  +1.02219983909673847e-02  +1.88995029511604511e-02  
3725 +2.04504613554126052e-02  +1.10758962569550007e-02  +1.80322733693098619e-02  
3726 +2.70177828278634208e-02  +8.28255611260128068e-03  +1.51293491022910075e-02  
3727 +2.70790805275758877e-02  +8.06479503985811988e-03  +1.43149056889675177e-02  
3728 +2.36631235399552900e-02  +1.53523011714832552e-02  +2.54170285900194581e-02  
3729 +2.36499722872920565e-02  +1.51571459484434179e-02  +2.56405570938836730e-02  
3730 +1.76800221687499828e-02  +1.26826289943268878e-02  +2.49135334498639532e-02  
3731 +1.77863715985377216e-02  +1.23526300380721495e-02  +2.53652713540325724e-02  
3732 +1.30969976406492637e-02  +1.76918117758759173e-02  +1.96970494971292383e-02  
3733 +1.30625422149022695e-02  +1.77889322872273291e-02  +1.93983033232931548e-02  
3734 +1.52471275210668399e-02  +1.63120500194612258e-02  +2.08844928463506573e-02  
3735 +1.58643893811612757e-02  +1.64274580029971570e-02  +2.16381342012726026e-02  
3736 +2.59440445978178467e-02  +8.75288741512525795e-03  +1.67384791261651032e-02  
3737 +2.66936284885427241e-02  +8.48084653420144892e-03  +1.70873350762479476e-02  
3738 +2.01853995708359095e-02  +1.10091744273942901e-02  +2.49658502019596447e-02  
3739 +2.00693365883806672e-02  +9.29930502756632152e-03  +2.53264353292293118e-02  
3740 +2.57570253766559766e-02  +1.06096078864547083e-02  +1.96267182978164152e-02  
3741 +2.57578499628375625e-02  +1.08629464728122304e-02  +1.90283054302096792e-02  
3742 +2.28745874383026251e-02  +1.52192741349132486e-02  +2.53976719952389747e-02  
3743 +2.26617798293502377e-02  +1.54423286511007167e-02  +2.56590934046543456e-02  
3744 +1.88542877653532018e-02  +1.23379722707686393e-02  +2.57091771571774305e-02  
3745 +1.86398130252908197e-02  +1.26989183650384630e-02  +2.61129989842591344e-02  
3746 +2.95926574442935374e-02  +1.24985165021868766e-02  +1.98878198707812537e-02  
3747 +2.94008635640659668e-02  +1.25550235524262074e-02  +2.02406696580479002e-02  
3748 +1.97175450363062561e-02  +8.01269921938797293e-03  +1.53289366428492838e-02  
3749 +1.98626150253772664e-02  +8.52582348109217833e-03  +1.50036639401498993e-02  
3750 +1.00109472630935201e-02  +1.41582910110566347e-02  +1.56831472593818577e-02  
3751 +1.03863511771028760e-02  +1.34108750291717666e-02  +1.54263449669371604e-02  
3752 +2.28118857779767703e-02  +1.05811496646311849e-02  +2.00741334517922400e-02  
3753 +2.28803253581205332e-02  +1.05748675285019435e-02  +2.04543600738655816e-02  
3754 +1.05719251708997920e-02  +1.69894309872452576e-02  +1.68363863362981717e-02  
3755 +1.05946340310735139e-02  +1.76005471725137475e-02  +1.62905150010234541e-02  
3756 +1.14033535236465478e-02  +1.61756638774070254e-02  +1.86651021854037612e-02  
3757 +1.16748264639302025e-02  +1.61267497323537463e-02  +1.85582563283197208e-02  
3758 +2.20345626410073589e-02  +8.23237337014893870e-03  +1.45021039409642585e-02  
3759 +2.20023431962187779e-02  +7.63450738000624306e-03  +1.42895545166942251e-02  
3760 +9.14303197767040929e-03  +1.53428187660521794e-02  +1.66951817491745383e-02  
3761 +8.73479144838034717e-03  +1.47391613658839384e-02  +1.66933324838337942e-02  
3762 +2.22223822101250412e-02  +1.87587865402666747e-02  +2.25338534110422484e-02  
3763 +2.12343137575011151e-02  +1.90988690519569571e-02  +2.09810713517636430e-02  
3764 +1.50886091143304681e-02  +9.40853079294149720e-03  +2.15385299340357939e-02  
3765 +1.46870279240811571e-02  +8.97651566391725712e-03  +2.13040409014182905e-02  
3766 +2.40825606375798147e-02  +1.72281311996428377e-02  +2.40786429184961098e-02  
3767 +2.51813901835057329e-02  +1.79020174216542281e-02  +2.46791212802893421e-02  
3768 +2.32055980880861851e-02  +1.35491415398261063e-02  +2.08535871250836932e-02  
3769 +2.37940545584679683e-02  +1.44146897003154997e-02  +2.05518585079562700e-02  
3770 +2.30978291965603585e-02  +1.08888968565510353e-02  +2.53799927961282264e-02  
3771 +2.33994306906323071e-02  +1.07189213317657218e-02  +2.56270037596987819e-02  
3772 +1.80727527210487182e-02  +1.53598918402885858e-02  +2.13207726798479297e-02  
3773 +1.82000245155816490e-02  +1.57342946150181469e-02  +2.12371403872228005e-02  
3774 +2.17420943495853398e-02  +1.65701849252208391e-02  +1.74730659239334882e-02  
3775 +2.18240883210399535e-02  +1.61401681492902883e-02  +1.62395683225463015e-02  
3776 +1.52812116144624855e-02  +8.25739511875813598e-03  +1.71980472237537561e-02  
3777 +1.66300002742416908e-02  +8.14825531540615267e-03  +1.60137143193738486e-02  
3778 +2.76549424687586205e-02  +1.26805859223827391e-02  +2.03220667718827033e-02  
3779 +2.73240569771538711e-02  +1.24858903549248945e-02  +2.00984263115521894e-02  
3780 +1.79097994677702432e-02  +1.48392080692253819e-02  +2.14262868045756033e-02  
3781 +1.76296153899930808e-02  +1.49186047683017124e-02  +2.15080959830704771e-02  
3782 +2.28848004118657605e-02  +1.07296927998694318e-02  +1.97829630239643277e-02  
3783 +2.31707729425636062e-02  +1.13048912533153644e-02  +1.95848219830027752e-02  
3784 +1.68773640936246971e-02  +1.20760905410448819e-02  +2.56722739064479191e-02  
3785 +1.73829406815075097e-02  +1.18230267058964979e-02  +2.60903503635648466e-02  
3786 +2.63290115234975537e-02  +1.59774834240361124e-02  +2.34875307784562851e-02  
3787 +2.60814554538041053e-02  +1.54971118550747029e-02  +2.38508224300949430e-02  
3788 +2.25590036762130033e-02  +8.45548072163736751e-03  +1.69544275288577191e-02  
3789 +2.24122457765931066e-02  +8.06716795257142461e-03  +1.69840456779107758e-02  
3790 +1.01697059343626786e-02  +1.39923107809470249e-02  +2.19636600047079245e-02  
3791 +9.86772008687109362e-03  +1.37260366736650253e-02  +2.16579276024440638e-02  
3792 +2.36668168726149319e-02  +1.53374656157065446e-02  +2.54255694934986190e-02  
3793 +2.40687191327916723e-02  +1.57431087763455248e-02  +2.60524161277662855e-02  
3794 +1.66889918553762458e-02  +1.14252548919700700e-02  +2.59963941485455013e-02  
3795 +1.75467198475139467e-02  +1.14067826137252051e-02  +2.69640980866775876e-02  
3796 +2.26361000792404850e-02  +1.01368672614199091e-02  +2.00512699660095536e-02  
3797 +2.29089363397272198e-02  +9.92348022273866794e-03  +1.97779412161944480e-02  
3798 +2.61254886765398021e-02  +8.38636189267387769e-03  +1.55298472236498966e-02  
3799 +2.62134989847183607e-02  +8.11829824255163451e-03  +1.52509858964488560e-02  
3800 +2.67411574302542990e-02  +1.63269055883863805e-02  +2.16802434050469388e-02  
3801 +2.70191030858230249e-02  +1.66694448606152998e-02  +2.18086996029433211e-02  
3802 +2.27504830264739603e-02  +8.27335059300064214e-03  +1.36365169418389883e-02  
3803 +2.24431795440745846e-02  +7.84399085755834932e-03  +1.29947521499814301e-02  
3804 +2.31679747357233824e-02  +1.52599657818981421e-02  +2.43333248676372467e-02  
3805 +2.33862196611515222e-02  +1.49336231417045908e-02  +2.43052361596806758e-02  
3806 +1.41053841425743225e-02  +1.75829187654570063e-02  +1.82275036603258868e-02  
3807 +1.38496400984056724e-02  +1.78065969995399205e-02  +1.84205758090190061e-02  
3808 +8.72077190434925389e-03  +1.42158537893531771e-02  +1.94480294905904107e-02  
3809 +8.11316848008430437e-03  +1.36781039915724878e-02  +1.97147787019103099e-02  
3810 +1.29605027834255766e-02  +1.65819396446831718e-02  +2.29684565192659410e-02  
3811 +1.38335811288347165e-02  +1.66894980781969703e-02  +2.26734345790750788e-02  
3812 +2.32848300653141285e-02  +1.53584083877119533e-02  +2.41703141075572114e-02  
3813 +2.40934525215245228e-02  +1.57106290135874786e-02  +2.40596416656746366e-02  
3814 +2.19167833889503533e-02  +1.06302966261777234e-02  +2.34115037581269156e-02  
3815 +2.13266386166061674e-02  +1.01802485763976495e-02  +2.33097969868618499e-02  
3816 +1.35664687057998317e-02  +1.63948778154546643e-02  +1.81832578483911329e-02  
3817 +1.33454429079424598e-02  +1.67835493604130276e-02  +1.81588018348693946e-02  
3818 +1.49255720559112754e-02  +1.66675071199957406e-02  +1.95363864150559577e-02  
3819 +1.53725357784630853e-02  +1.67544034367164731e-02  +1.89311948730409504e-02  
3820 +1.36880880094585669e-02  +1.03310122279309489e-02  +2.15459563786130938e-02  
3821 +1.35783162527613726e-02  +1.05570860758019639e-02  +2.16453345855010457e-02  
3822 +2.64173101656480849e-02  +1.60379535899560915e-02  +2.20897027865217671e-02  
3823 +2.60626344030108481e-02  +1.56119054888765162e-02  +2.18766838419996203e-02  
3824 +1.09335236286170479e-02  +1.61053842843425395e-02  +2.01492010025986178e-02  
3825 +1.13006724148417594e-02  +1.65145701952349316e-02  +2.07102513389725330e-02  
3826 +2.42028113937742921e-02  +9.09416334439725610e-03  +1.83215919267416295e-02  
3827 +2.45202609716314648e-02  +9.21645445124555721e-03  +1.82722989432302398e-02  
3828 +2.15728368818069484e-02  +1.28176404571718802e-02  +2.26885856902675591e-02  
3829 +2.20980321232051059e-02  +1.29419811293657264e-02  +2.27898559326024201e-02  
3830 +2.34894098455864335e-02  +9.75632653292967701e-03  +2.01002741840175282e-02  
3831 +2.37254682658066506e-02  +9.91288605130469236e-03  +2.02319140467933298e-02  
3832 +1.49781193861283791e-02  +1.28092936004370866e-02  +2.14209180821188817e-02  
3833 +1.51543747988460171e-02  +1.28933330377762299e-02  +2.14030346391284702e-02  
3834 +1.66247069981489866e-02  +8.81850742442048807e-03  +1.93385094144711937e-02  
3835 +1.74264426500224077e-02  +8.94731852712951463e-03  +1.97770782874360194e-02  
3836 +1.46341348775138724e-02  +1.55342983460265028e-02  +2.48093662804478865e-02  
3837 +1.48235918203998094e-02  +1.55203634526647864e-02  +2.51712395152984582e-02  
3838 +9.11865422582837891e-03  +1.33512009379343731e-02  +1.87703307506780284e-02  
3839 +8.79183417600654452e-03  +1.37439630113574754e-02  +1.90044622720323096e-02  
3840 +2.22093588584474887e-02  +1.70013227141788403e-02  +2.49466276759753650e-02  
3841 +2.16713490173881078e-02  +1.72891535804619821e-02  +2.49706115299453170e-02  
3842 +1.66043841700270443e-02  +8.73687774348371957e-03  +1.94186255795268450e-02  
3843 +1.62210595849424273e-02  +8.59957702730134235e-03  +1.99533929803155131e-02  
3844 +2.15963198000012763e-02  +1.41222004328951465e-02  +2.27205133581337530e-02  
3845 +2.12517918791463589e-02  +1.48932182460366005e-02  +2.22738920260944599e-02  
3846 +9.06036924695580864e-03  +1.33299109571000298e-02  +1.87694015550661231e-02  
3847 +8.79343102650760600e-03  +1.29820596936591742e-02  +1.92296875370060114e-02  
3848 +2.62140857861283272e-02  +1.70664090931596513e-02  +2.16071987518964767e-02  
3849 +2.65457082074016387e-02  +1.72149477708960358e-02  +2.12732469275167743e-02  
3850 +2.46032688050746642e-02  +9.03435723964966624e-03  +1.64753738424308557e-02  
3851 +2.47817484754387536e-02  +9.18951099324856815e-03  +1.64385182613066456e-02  
3852 +1.15326487186464318e-02  +1.42193213768788893e-02  +2.20694182168564047e-02  
3853 +1.12929018033613767e-02  +1.44163500761972617e-02  +2.18839151828309902e-02  
3854 +1.36810300448990431e-02  +1.35322257515101893e-02  +1.71933060802122901e-02  
3855 +1.31851856549470205e-02  +1.36357462027461053e-02  +1.74456506873560645e-02  
3856 +1.97036580106393112e-02  +1.28783957970450089e-02  +1.95922701074572672e-02  
3857 +1.99082569841809338e-02  +1.26628614941579204e-02  +1.98015939804274642e-02  
3858 +1.78794337249269866e-02  +1.31654521334134689e-02  +2.37757944362713830e-02  
3859 +1.77918630474397134e-02  +1.34719224253008179e-02  +2.34853792536426006e-02  
3860 +2.03783240975719676e-02  +1.54530272106494140e-02  +2.52765292062170598e-02  
3861 +2.04640381714350332e-02  +1.53904757158733439e-02  +2.51218630418439531e-02  
3862 +1.73387751216609633e-02  +9.59826871644567890e-03  +2.06838909842109557e-02  
3863 +1.67269265060888302e-02  +9.29470436870965568e-03  +2.04443279880444119e-02  
3864 +1.81595435775996489e-02  +1.49758475227182442e-02  +2.16882132135893142e-02  
3865 +1.81584619923602850e-02  +1.50252321344579373e-02  +2.25370341168590060e-02  
3866 +1.22543551579391789e-02  +1.39500535332292910e-02  +1.78540902555211801e-02  
3867 +1.26533557809799611e-02  +1.38274970730378546e-02  +1.80670750811681192e-02  
3868 +1.80030831142403216e-02  +1.35386161093938636e-02  +2.46916718686299996e-02  
3869 +1.71725175670584575e-02  +1.40378903111198390e-02  +2.55691798815181025e-02  
3870 +1.27354350417501656e-02  +1.74712075916177399e-02  +2.11389944129135240e-02  
3871 +1.25025307102250172e-02  +1.81070643693733886e-02  +2.14306517245346217e-02  
3872 +1.40531030925934927e-02  +1.35613211408212413e-02  +2.08988060329527228e-02  
3873 +1.42322670200047165e-02  +1.30071084795555618e-02  +2.07415643055842702e-02  
3874 +2.04499411989561911e-02  +1.35238049492325749e-02  +2.21063653403568670e-02  
3875 +2.05992736163157983e-02  +1.32485354417317402e-02  +2.19411587274929605e-02  
3876 +2.78387860805477845e-02  +1.08701807351539032e-02  +1.89413054029404955e-02  
3877 +2.88625807149446544e-02  +1.01207938185268916e-02  +1.97567944774933273e-02  
3878 +2.22186079821212017e-02  +1.70922821975833736e-02  +2.49238471710561439e-02  
3879 +2.18149987408221106e-02  +1.83665381161175062e-02  +2.45709455922687343e-02  
3880 +2.01932404366695697e-02  +1.50860854287965234e-02  +2.49225723953138481e-02  
3881 +2.00054720108078267e-02  +1.47481945301890047e-02  +2.55558657730033251e-02  
3882 +1.44542821799237275e-02  +1.48961160719280183e-02  +1.90711715796316218e-02  
3883 +1.35176345654776462e-02  +1.55062618176630244e-02  +1.98654088157068157e-02  
3884 +2.08083135469398633e-02  +1.06400489708211414e-02  +1.91288071698093969e-02  
3885 +2.13596345457827408e-02  +1.09572357997100508e-02  +1.88411226331104721e-02  
3886 +2.50587004814825792e-02  +1.69365306645399526e-02  +2.31332676692537868e-02  
3887 +2.47338442205467211e-02  +1.65099616864768858e-02  +2.28187963134437281e-02  
3888 +8.27263017631980901e-03  +1.36794475032204783e-02  +2.09496260980872387e-02  
3889 +7.81604375448512363e-03  +1.36392097935586175e-02  +2.02137888559117476e-02  
3890 +1.81171033178766233e-02  +1.43610939070878112e-02  +1.93139009710997268e-02  
3891 +1.76572937419414988e-02  +1.40036554630184901e-02  +1.85190712517028823e-02  
3892 +2.29137456093397862e-02  +1.67016431284043171e-02  +1.71094997291966339e-02  
3893 +2.35200430830024669e-02  +1.70087398801420479e-02  +1.78628620837725412e-02  
3894 +1.49554009001104885e-02  +1.22264559394993193e-02  +2.35366264785942143e-02  
3895 +1.45112475837406024e-02  +1.27549736537381081e-02  +2.30155663263332082e-02  
3896 +2.05617719294206164e-02  +1.54007483731520602e-02  +1.78273893509158302e-02  
3897 +2.04462761121176201e-02  +1.49982051215759010e-02  +1.80576536651172945e-02  
3898 +1.73274801600859819e-02  +9.74489020349659195e-03  +2.17238864208357668e-02  
3899 +1.72595217577961764e-02  +9.59084619672008996e-03  +2.21816562818482124e-02  
3900 +2.88999276075339734e-02  +1.13548474462425216e-02  +1.92268383554975580e-02  
3901 +2.90798105590485099e-02  +1.14009352408887387e-02  +1.85801765202178691e-02  
3902 +2.31439062765436826e-02  +1.35630960208696603e-02  +2.17556375264773283e-02  
3903 +2.27879002697407469e-02  +1.34996633420048865e-02  +2.13113238342609902e-02  
3904 +1.59748701081070497e-02  +9.46889422765397233e-03  +2.31608601397699475e-02  
3905 +1.55036924334246828e-02  +9.55396373327172498e-03  +2.34387099154341715e-02  
3906 +2.00764229650212296e-02  +1.54297355645369155e-02  +2.34072074225223116e-02  
3907 +1.97705410175051909e-02  +1.58370500052562382e-02  +2.34579209176982682e-02  
3908 +1.59192327124096332e-02  +8.92901167614627844e-03  +1.76702282119915489e-02  
3909 +1.69657749499429709e-02  +8.02893459651133658e-03  +1.77960585273361539e-02  
3910 +1.33480029399283672e-02  +1.74634761851282516e-02  +2.00513626058091768e-02  
3911 +1.33128330383132862e-02  +1.80644852682341935e-02  +2.01215975483825110e-02  
3912 +1.49874211561605991e-02  +1.67242969098738981e-02  +2.16820468909590600e-02  
3913 +1.47554616409774370e-02  +1.67695154261499994e-02  +2.20794236830646542e-02  
3914 +2.93814308152817068e-02  +1.15995556106662061e-02  +1.92185263685443163e-02  
3915 +2.95586088288449546e-02  +1.14653064459706803e-02  +1.93293443778742996e-02  
3916 +1.08876036830295540e-02  +1.30787409829997252e-02  +2.32503000274597617e-02  
3917 +1.10183814761907369e-02  +1.31577852465020947e-02  +2.25486530150224539e-02  
3918 +2.18095193991512427e-02  +8.26197866260870543e-03  +1.62141457079896974e-02  
3919 +2.16113854758653925e-02  +8.32742273814577293e-03  +1.64728991856260380e-02  
3920 +2.16573357352914941e-02  +1.39681755722487148e-02  +2.27246844126965837e-02  
3921 +2.19832731946188221e-02  +1.41330720498227588e-02  +2.29344696968386899e-02  
3922 +9.50460493064222284e-03  +1.57910197666819227e-02  +1.98131476008693852e-02  
3923 +8.88517106282088812e-03  +1.61214092990230456e-02  +2.00659386495552587e-02  
3924 +1.43805760000705746e-02  +1.38468732152967535e-02  +1.82599912835787054e-02  
3925 +1.53391433519529663e-02  +1.40245792804853490e-02  +1.75556805084500465e-02  
3926 +2.73012454333029161e-02  +9.85672133358432914e-03  +1.82595874546703368e-02  
3927 +2.79575367226466351e-02  +1.01595333326002981e-02  +1.82328053498363764e-02  
3928 +2.77198301550273564e-02  +9.48255641636896150e-03  +1.88299355889053541e-02  
3929 +2.80063475910584149e-02  +9.21138084974714409e-03  +1.94476699901087284e-02  
3930 +2.21870907071060781e-02  +1.44094443797243531e-02  +2.18739964085931243e-02  
3931 +2.09653450549368292e-02  +1.58504966548358231e-02  +2.16337514620142390e-02  
3932 +1.28025857822623001e-02  +1.24701772409238042e-02  +2.46965061102657028e-02  
3933 +1.19838448643568730e-02  +1.26855805183908998e-02  +2.46863578646565433e-02  
3934 +2.35931909459013468e-02  +1.42780241738254196e-02  +2.51408952558183803e-02  
3935 +2.29377397232190042e-02  +1.38995826431375109e-02  +2.51363397342032752e-02  
3936 +2.14114304736922438e-02  +1.46473947140551494e-02  +2.51946399699493062e-02  
3937 +2.09899660699114192e-02  +1.45544174694702266e-02  +2.54402338450807654e-02  
3938 +1.54037248456839887e-02  +1.42747018447551260e-02  +2.40323150372343704e-02  
3939 +1.55018458297334228e-02  +1.39040982590298012e-02  +2.36131170265202056e-02  
3940 +2.19123072286719865e-02  +1.07767918171957858e-02  +2.37638363098584202e-02  
3941 +2.25338400756012643e-02  +1.07383988308575526e-02  +2.36909883379527730e-02  
3942 +2.26260674766159894e-02  +1.03168318116994215e-02  +2.20203827616716682e-02  
3943 +2.30837233506574618e-02  +1.09389930575056089e-02  +2.21456662696450784e-02  
3944 +1.80747107360704276e-02  +8.29995840183066214e-03  +1.62155419832377759e-02  
3945 +1.79439544882072817e-02  +8.04386061188207963e-03  +1.67714167105025777e-02  
3946 +2.85664844250043473e-02  +1.07955369873653142e-02  +1.85636230319326523e-02  
3947 +2.89556623044035615e-02  +1.07053417578583769e-02  +1.80777812177840801e-02  
3948 +1.15760256556682213e-02  +1.60782125899670662e-02  +2.32500841922708944e-02  
3949 +1.15126809793756248e-02  +1.57846743441479413e-02  +2.29048312371978591e-02  
3950 +2.77740560696037968e-02  +1.52978348037481563e-02  +2.16507849023281386e-02  
3951 +2.80541424476594484e-02  +1.46366784633576719e-02  +2.24787074133219779e-02  
3952 +1.51766355291875227e-02  +1.08332945222669227e-02  +2.16347303453982148e-02  
3953 +1.53699186759355295e-02  +1.18135669289593150e-02  +2.12604958204227201e-02  
3954 +2.05059007317729032e-02  +1.03139054382590731e-02  +1.87810428014376571e-02  
3955 +1.96663010832052211e-02  +1.11421744765454692e-02  +1.86417986448030905e-02  
3956 +2.78016081002102171e-02  +1.08663244476422637e-02  +1.90847371780416726e-02  
3957 +2.76924933568791984e-02  +1.16085612715038627e-02  +1.88205877307964266e-02  
3958 +1.37430412750785685e-02  +1.12736469220298535e-02  +2.41391956167941284e-02  
3959 +1.38231523121587659e-02  +1.12702224946204417e-02  +2.36195423866424753e-02  
3960 +1.52193443101613004e-02  +1.63091242532057527e-02  +2.09326135179735383e-02  
3961 +1.48521151176739755e-02  +1.62045512039500697e-02  +2.09430675435955671e-02  
3962 +1.40650436822936757e-02  +1.37284217984117649e-02  +2.09071235360140141e-02  
3963 +1.38776793417691741e-02  +1.37971922230607363e-02  +2.12569408758547310e-02  
3964 +2.26627168152956499e-02  +1.72694849570051191e-02  +1.74368714993325055e-02  
3965 +2.29749850396391633e-02  +1.78151232786331534e-02  +1.77964371777537440e-02  
3966 +8.19394661627731100e-03  +1.43063725594142835e-02  +1.81269850010963400e-02  
3967 +8.23533408329170033e-03  +1.41619540671108456e-02  +1.85218249204330485e-02  
3968 +2.02804967481380986e-02  +9.20841364057111908e-03  +1.92372913671540711e-02  
3969 +2.01489776209219928e-02  +9.31410704598836445e-03  +1.88609182100567055e-02  
3970 +2.49671624307908242e-02  +1.12100496778729016e-02  +1.96093137550930989e-02  
3971 +2.48309739887539217e-02  +1.10562410582333726e-02  +1.92395121517298269e-02  
3972 +1.30262008223990377e-02  +1.24125680988842989e-02  +2.46654698855267480e-02  
3973 +1.30086673034051688e-02  +1.19987261870725635e-02  +2.49328367709592928e-02  
3974 +1.39634193139481430e-02  +1.16282349238381044e-02  +2.44942342416589499e-02  
3975 +1.37039433540553576e-02  +1.18313017154729246e-02  +2.43711521585928612e-02  
3976 +2.61590750285620767e-02  +1.24584754660385412e-02  +2.10387534640924627e-02  
3977 +2.59017837765562406e-02  +1.25818700827697860e-02  +2.02697540029729215e-02  
3978 +2.04274876601271346e-02  +1.35804165303319603e-02  +2.38907904089862289e-02  
3979 +2.01602313081772275e-02  +1.27911458882431651e-02  +2.38835286196806273e-02  
3980 +1.09852871864923440e-02  +1.10558046454632374e-02  +2.05579351511022239e-02  
3981 +1.07930144837382839e-02  +1.09297220825870841e-02  +2.08185681465497714e-02  
3982 +2.07195354108125167e-02  +1.28328368122411895e-02  +2.11525986363744929e-02  
3983 +2.02473548384255880e-02  +1.26050241973054977e-02  +2.11859208268918645e-02  
3984 +2.05082356257145562e-02  +1.31645785484684301e-02  +2.28018592389044455e-02  
3985 +1.94953112952526500e-02  +1.37610665126541281e-02  +2.28678129962528870e-02  
3986 +1.45916731387440279e-02  +8.46006718163692419e-03  +1.81977774337964207e-02  
3987 +1.49165653150133293e-02  +8.00167790179112312e-03  +1.81145777373507254e-02  
3988 +2.10369873833973556e-02  +9.10698331568073581e-03  +2.09946650215437486e-02  
3989 +2.04537069138888764e-02  +8.73861268823346651e-03  +2.14484921026362393e-02  
3990 +1.11435725819892355e-02  +1.68909393532392302e-02  +2.20870999170963700e-02  
3991 +1.11048308649370278e-02  +1.69062484112878844e-02  +2.15605672201746347e-02  
3992 +2.57983747651690590e-02  +1.16144831465816445e-02  +2.26801579678938756e-02  
3993 +2.55984909389752081e-02  +1.12029456612921605e-02  +2.26223984378611659e-02  
3994 +2.61977284176304198e-02  +1.42038552624763042e-02  +2.15571355310015950e-02  
3995 +2.60976643431158825e-02  +1.48379064688995820e-02  +2.16161270827636906e-02  
3996 +2.10430422897235070e-02  +1.27528095510265633e-02  +2.12236745129554573e-02  
3997 +2.09535260009478357e-02  +1.25136340115903147e-02  +2.07235757762469462e-02  
3998 +1.42350238985973904e-02  +1.74885241894379984e-02  +2.11108531815253110e-02  
3999 +1.40365103657003384e-02  +1.75583248589179855e-02  +2.19125720772069023e-02  
4000 +1.22527443849593833e-02  +1.64196634880694262e-02  +2.32767868459309579e-02  
4001 +1.18595879108572156e-02  +1.67083202977573175e-02  +2.31913065078439909e-02  
4002 +1.19289823169456324e-02  +1.70152994035334265e-02  +1.85496776128174189e-02  
4003 +1.23295321933015647e-02  +1.70286212606536279e-02  +1.78672510026163488e-02  
4004 +2.53892978276781985e-02  +8.61078493521454970e-03  +1.84829908018521935e-02  
4005 +2.56910454554852181e-02  +8.63389616387939818e-03  +1.83673033333108283e-02  
4006 +2.91321253805377350e-02  +1.06524307011928113e-02  +1.91788801677023994e-02  
4007 +2.92648726129483283e-02  +1.03383883091078682e-02  +1.91981039180576692e-02  
4008 +2.41550018989837023e-02  +9.56781792590762244e-03  +2.22837997723280279e-02  
4009 +2.44457072704822968e-02  +9.47797878540834401e-03  +2.27632627426971948e-02  
4010 +2.75772277593709265e-02  +9.50785798147044461e-03  +1.87057824546804745e-02  
4011 +2.77740353231646399e-02  +9.00582086299129593e-03  +1.89052151747898245e-02  
4012 +1.32921595867499329e-02  +1.53538187554336184e-02  +2.41374342681419038e-02  
4013 +1.29450123948688968e-02  +1.53982734033511412e-02  +2.38221331751186857e-02  
4014 +2.63665371963927551e-02  +1.05647049563561222e-02  +1.93959143182956990e-02  
4015 +2.64575352637147522e-02  +1.14907836020884842e-02  +1.88758074944071694e-02  
4016 +1.61012763453808293e-02  +1.40453021738414629e-02  +2.43258202175827554e-02  
4017 +1.61432787996576461e-02  +1.41678589521453766e-02  +2.46719851762085864e-02  
4018 +1.94874649439170967e-02  +1.37748347154921617e-02  +2.01168001555324383e-02  
4019 +2.01586298147785094e-02  +1.38170246729982585e-02  +1.88797450553106448e-02  
4020 +1.89181538097733005e-02  +1.50333970694775821e-02  +1.86952494443517470e-02  
4021 +1.88583086210467425e-02  +1.46685415204096479e-02  +1.85978199676038979e-02  
4022 +1.00519538057150404e-02  +1.55882040650104827e-02  +1.92914552953086828e-02  
4023 +9.92867511856520071e-03  +1.51200273296633898e-02  +1.94788900326067146e-02  
4024 +1.57809142015693411e-02  +1.10527957338414813e-02  +2.42133341316737756e-02  
4025 +1.60076764711906509e-02  +1.12099694455477048e-02  +2.44582897421496415e-02  
4026 +1.10898932464840762e-02  +1.63009477977859654e-02  +2.20137246816990949e-02  
4027 +1.05404258387661667e-02  +1.73785620525335957e-02  +2.12489654662581240e-02  
4028 +2.02593729076217324e-02  +1.28265873107306812e-02  +2.23875574479898976e-02  
4029 +2.00639767592145739e-02  +1.29120722368036168e-02  +2.18800300978314530e-02  
4030 +2.31049907974840221e-02  +9.60929413012411200e-03  +1.99678020773644237e-02  
4031 +2.32777544657141143e-02  +9.19744597965529986e-03  +2.00468693932780856e-02  
4032 +2.96951343553052173e-02  +1.17674881490495535e-02  +1.91242383383512689e-02  
4033 +3.03213920812156548e-02  +1.13749688583241748e-02  +1.92847478015658151e-02  
4034 +1.46544941734906304e-02  +1.68105407892443180e-02  +1.93844394190087234e-02  
4035 +1.01928364810470549e-02  +1.40405058897812816e-02  +2.20980703514198490e-02  
4036 +1.08481515247428432e-02  +1.31071411690923869e-02  +2.15725556370659419e-02  
4037 +2.67242494064173081e-02  +1.56074268124944959e-02  +2.18290479863995565e-02  
4038 +2.82638361640300956e-02  +1.54982618937840044e-02  +2.19161044641381364e-02  
4039 +1.49322943456556643e-02  +1.22788503268738934e-02  +2.36318705775196425e-02  
4040 +1.53099517546483061e-02  +1.29066804605889231e-02  +2.32741707884889654e-02  
4041 +1.08026991966467169e-02  +1.58560284191810626e-02  +2.13886901662693647e-02  
4042 +1.05816441855628024e-02  +1.54853811458744092e-02  +2.09894520331552897e-02  
4043 +2.15670413552034070e-02  +1.25161308003900740e-02  +2.14928182925098049e-02  
4044 +2.17857352960973520e-02  +1.30736285757291071e-02  +2.14338136066382530e-02  
4045 +1.29349885440787973e-02  +8.11618709728356355e-03  +1.85390983826563029e-02  
4046 +1.24431632201192147e-02  +8.39428060541746839e-03  +1.80701718847308158e-02  
4047 +2.70735024490528081e-02  +9.65507930016474593e-03  +1.69621101866562381e-02  
4048 +2.65831048506452797e-02  +9.84068971912759570e-03  +1.69544211878194552e-02  
4049 +1.22446978052846156e-02  +1.54448989127889159e-02  +2.42498999604668156e-02  
4050 +1.19728211602682377e-02  +1.59346669876371631e-02  +2.44590574061767339e-02  
4051 +8.38371753527882881e-03  +1.39767363816732139e-02  +1.96376404522022804e-02  
4052 +7.16838168817606619e-03  +1.32055865282759699e-02  +2.06404759881621720e-02  
4053 +1.85514232176810442e-02  +1.02930106833604915e-02  +2.56858780475198722e-02  
4054 +1.81804843799830661e-02  +1.03842975204493891e-02  +2.59845384267446654e-02  
4055 +2.14415705854726323e-02  +1.01183576887006656e-02  +2.49960297225305626e-02  
4056 +2.12099397617939375e-02  +9.83924892697929550e-03  +2.54396071713474045e-02  
4057 +1.73964931238993134e-02  +1.29996129293076072e-02  +2.49422598257015918e-02  
4058 +1.74540463602295519e-02  +1.32749169809728822e-02  +2.50108879582349904e-02  
4059 +2.38800184987738515e-02  +1.79017414400749648e-02  +2.42834611048502250e-02  
4060 +2.38693901389840889e-02  +1.88100802998014890e-02  +2.42047544313595472e-02  
4061 +2.25164030982066485e-02  +9.67357228328708657e-03  +2.06451085256314365e-02  
4062 +2.28831703444021366e-02  +9.98008125104016090e-03  +2.09202812668083764e-02  
4063 +2.36049374190459259e-02  +1.65705913754989297e-02  +2.53143626855801829e-02  
4064 +2.42123085272064505e-02  +1.63592264626365030e-02  +2.59762227913434667e-02  
4065 +2.69090680715704800e-02  +1.59355377534760312e-02  +2.18341291837232700e-02  
4066 +2.71167313685520342e-02  +1.57784940744197903e-02  +2.22100848431023394e-02  
4067 +2.46312136131083513e-02  +1.70408052871319979e-02  +2.49109730853232687e-02  
4068 +2.58527842460914044e-02  +1.70111667711704342e-02  +2.48336487378048136e-02  
4069 +2.04402454595282307e-02  +9.62639284238093508e-03  +1.76617448581837706e-02  
4070 +2.06315117831240083e-02  +9.58932390054357403e-03  +1.67868076070356829e-02  
4071 +1.41855753534938511e-02  +1.42785202386289528e-02  +2.48898506242031282e-02  
4072 +1.38117739872318668e-02  +1.38140433813862384e-02  +2.45527879933690185e-02  
4073 +2.45449736862471922e-02  +8.91959000554229907e-03  +1.69201468326919298e-02  
4074 +2.49242494785319527e-02  +1.01367621383993654e-02  +1.66282172100398785e-02  
4075 +1.28300442274205690e-02  +1.22991521960020868e-02  +2.06133366545007447e-02  
4076 +1.32723832846424940e-02  +1.19723269047670756e-02  +2.06113452333593350e-02  
4077 +1.85822215229640361e-02  +1.10515158323511546e-02  +2.44112581408700811e-02  
4078 +1.86484683111473801e-02  +1.15180379533909947e-02  +2.38546898084286453e-02  
4079 +1.57436403077938769e-02  +1.61499067244246682e-02  +1.94784095975893135e-02  
4080 +1.63042762389152690e-02  +1.69190781220338211e-02  +1.83452995567808842e-02  
4081 +2.24487670651783398e-02  +1.29173325515809668e-02  +2.32412817828870980e-02  
4082 +2.32333099924440269e-02  +1.25572500923762584e-02  +2.32585246807084402e-02  
4083 +8.85737806324898673e-03  +1.50484494000944213e-02  +1.89443575560132409e-02  
4084 +8.55360867818031126e-03  +1.50404972612115176e-02  +1.88963359653920998e-02  
4085 +2.28816297872207440e-02  +8.89811936354517087e-03  +1.54097460938689181e-02  
4086 +2.33038656194562432e-02  +7.66564753641275822e-03  +1.54347946246312494e-02  
4087 +9.32105995619251365e-03  +1.54386832131482230e-02  +1.70796521209335729e-02  
4088 +9.32552298287456054e-03  +1.57996069477565060e-02  +1.68379227058997986e-02  
4089 +2.70093665974071064e-02  +1.58638730254977850e-02  +2.20206235318927065e-02  
4090 +2.76376775116831570e-02  +1.58391611830390605e-02  +2.27098302268430065e-02  
4091 +2.58428852378590306e-02  +1.44987988290332711e-02  +2.44034801340821429e-02  
4092 +2.65432484888718616e-02  +1.46773895766008130e-02  +2.39507042343540186e-02  
4093 +9.72423723636964624e-03  +1.43781325631426506e-02  +2.29164070835169570e-02  
4094 +9.93184765925066507e-03  +1.40772712350805910e-02  +2.29364163647267950e-02  
4095 +1.77769386550566434e-02  +1.27785563881796654e-02  +2.39275341113522125e-02  
4096 +1.76268409604167717e-02  +1.20003055171476729e-02  +2.25771828867107789e-02  
4097 +1.68249546091456849e-02  +1.18461653478415894e-02  +2.54594094163407315e-02  
4098 +1.73959145217565808e-02  +1.16309538886287169e-02  +2.52987616625407266e-02  
4099 +1.58139179452893575e-02  +1.02375560766416185e-02  +2.52974302302235582e-02  
4100 +1.54294163527376044e-02  +1.01705927115439999e-02  +2.55031602439747401e-02  
4101 +2.52567147364849108e-02  +1.41102894939412124e-02  +2.38819713306289809e-02  
4102 +2.53027301238401073e-02  +1.42799823273578822e-02  +2.34646958115055232e-02  
4103 +2.14074766233056345e-02  +1.44166701094985278e-02  +2.24635170053501323e-02  
4104 +2.11097603058865990e-02  +1.43927043559662383e-02  +2.23047296420911256e-02  
4105 +9.57782461505972925e-03  +1.58211631030258509e-02  +1.97851323708854408e-02  
4106 +9.39604824975333666e-03  +1.62591248508450019e-02  +2.03081734255611442e-02  
4107 +1.69493853064961904e-02  +1.11936925437154701e-02  +2.17652889927900141e-02  
4108 +1.71733429097371375e-02  +1.11700201571659097e-02  +2.10280124293468658e-02  
4109 +1.05087811881021329e-02  +1.49286568844181709e-02  +2.16482904048145020e-02  
4110 +1.08827893025409510e-02  +1.50420122171933957e-02  +2.14198086486965603e-02  
4111 +2.33346211719959000e-02  +1.36791459252627087e-02  +2.03938573930879316e-02  
4112 +2.33965042626971646e-02  +1.41975623164989143e-02  +1.99590009464165885e-02  
4113 +2.36328347394044527e-02  +1.85052277184787894e-02  +2.18128972173797855e-02  
4114 +2.29602629727197645e-02  +1.90987905072933749e-02  +2.06250074844906046e-02  
4115 +1.35241582032531935e-02  +1.33858463237635054e-02  +1.55463416707658005e-02  
4116 +1.30642830489687729e-02  +1.32286371366391511e-02  +1.50108904460949794e-02  
4117 +2.05450386754031759e-02  +1.03452124716893641e-02  +1.87039645496582946e-02  
4118 +2.12102911470118290e-02  +1.07418936497373808e-02  +1.75318120289165123e-02  
4119 +2.16138289166584556e-02  +1.21492547214300962e-02  +1.97697718896738921e-02  
4120 +2.17755144397114644e-02  +1.15131560005044022e-02  +1.93811068426211069e-02  
4121 +2.11252895491322694e-02  +1.15338541606509592e-02  +2.47850681444669214e-02  
4122 +2.12064504425373418e-02  +1.17135608523002872e-02  +2.43991537599215387e-02  
4123 +2.05761913162222990e-02  +1.07024089633490620e-02  +2.57521960115141592e-02  
4124 +2.03789273681901362e-02  +1.08756180803549901e-02  +2.59275731887629521e-02  
4125 +1.03934571904833097e-02  +1.29598495892229125e-02  +2.30289789996337459e-02  
4126 +1.01060114553649574e-02  +1.28508434921717797e-02  +2.32422315767705986e-02  
4127 +1.46853776739114504e-02  +1.66196228317947274e-02  +2.00773185673622616e-02  
4128 +1.47977584226984937e-02  +1.69911501540036917e-02  +2.04011290791452360e-02  
4129 +2.87715572607806051e-02  +1.42601677377915386e-02  +2.08776233281160774e-02  
4130 +2.89901372652875723e-02  +1.48155091517901249e-02  +2.12354052192721514e-02  
4131 +1.76544038134769030e-02  +9.00807306900145918e-03  +2.17893284709393398e-02  
4132 +1.79188104543985226e-02  +8.62463857545536956e-03  +2.15273290787590596e-02  
4133 +2.01788249593128841e-02  +1.38246437617795658e-02  +1.65273954384714088e-02  
4134 +2.01233662558186165e-02  +1.35173738191701250e-02  +1.64008600993823042e-02  
4135 +2.12716401620148855e-02  +9.09336533743656562e-03  +1.57068559060780828e-02  
4136 +2.10599039386965906e-02  +8.57374295712591203e-03  +1.55816300994616238e-02  
4137 +2.20764288013154189e-02  +1.08259435537339643e-02  +2.10986338966840485e-02  
4138 +2.22754986417867396e-02  +1.13000177310336770e-02  +2.05731556915434086e-02  
4139 +2.47402066519080005e-02  +1.41590480933388007e-02  +2.19882581664960046e-02  
4140 +2.47944107563491042e-02  +1.44323927582058649e-02  +2.17705841032296808e-02  
4141 +2.62533313261864854e-02  +1.39656081796414120e-02  +2.26804253357962039e-02  
4142 +2.64341017116479678e-02  +1.39331268347428622e-02  +2.25175648011930497e-02  
4143 +2.50623858467023605e-02  +1.47283820128809254e-02  +2.47065772040112042e-02  
4144 +2.53237017400390306e-02  +1.50933871058536364e-02  +2.49521931663692631e-02  
4145 +2.45189851707791583e-02  +1.70092293276915899e-02  +2.31348568538754414e-02  
4146 +2.39562566783256305e-02  +1.65762798128847762e-02  +2.27052159181911559e-02  
4147 +1.77774596695136657e-02  +1.31049527182647979e-02  +2.48060542871687204e-02  
4148 +1.81328132931653403e-02  +1.28835768631662267e-02  +2.55337294303190007e-02  
4149 +1.09044307313742941e-02  +1.39637558772367273e-02  +1.85187106295856205e-02  
4150 +1.06144872712819627e-02  +1.36564981698381414e-02  +1.84324855644954731e-02  
4151 +2.20341160983141895e-02  +1.22500303560906278e-02  +2.19297873807191186e-02  
4152 +2.21976235082950411e-02  +1.19513318868037857e-02  +2.21732536691682490e-02  
4153 +1.63095064113019210e-02  +9.47018379259957632e-03  +1.91713563983880800e-02  
4154 +1.79078153398994390e-02  +8.44795270592091189e-03  +1.93094528715161140e-02  
4155 +2.01674030893011884e-02  +1.24678919698892159e-02  +2.19360825648118388e-02  
4156 +2.03480852623074936e-02  +1.22967398820184072e-02  +2.16890904070393513e-02  
4157 +1.44152202552409597e-02  +1.39848632257142513e-02  +1.93434252261083101e-02  
4158 +1.43624339274298976e-02  +1.43623449048242615e-02  +1.94003223651756894e-02  
4159 +2.43348017135127798e-02  +8.49259007375398334e-03  +1.61892524609734724e-02  
4160 +2.39193284656113586e-02  +7.82060151160307582e-03  +1.60797962665498728e-02  
4161 +2.23883333188965930e-02  +9.12105063754728614e-03  +2.12998434322811715e-02  
4162 +2.25012130129313530e-02  +8.94188709931582892e-03  +2.09896357704830901e-02  
4163 +2.58253384721865119e-02  +8.75276605569161488e-03  +1.55262093050175989e-02  
4164 +2.56372337018654049e-02  +8.72027589495415201e-03  +1.50024185547450086e-02  
4165 +1.13893209649125991e-02  +1.60892185234313180e-02  +1.85862464694202638e-02  
4166 +1.14973913184573569e-02  +1.65114940193486770e-02  +1.77373314118501012e-02  
4167 +2.16908082806051804e-02  +1.07675190738820790e-02  +2.51192917524657999e-02  
4168 +2.19739255813391765e-02  +1.05633434133238432e-02  +2.48755206014467309e-02  
4169 +9.92908466879822114e-03  +1.56728124532463167e-02  +1.94319008305416235e-02  
4170 +9.36091518869667724e-03  +1.56766782116062008e-02  +1.93514539557458898e-02  
4171 +2.53993118175241291e-02  +8.51918296100712992e-03  +1.68339901283762819e-02  
4172 +2.56938764298320146e-02  +8.10623851580883660e-03  +1.74875734566105091e-02  
4173 +1.46275448172852717e-02  +1.22311282416340105e-02  +2.21965707195400791e-02  
4174 +1.45689903331875995e-02  +1.27497601636681283e-02  +2.22821800514163559e-02  
4175 +2.15277142955763619e-02  +1.30442243216113175e-02  +2.58222295585010357e-02  
4176 +2.14429067562784056e-02  +1.32721376789304447e-02  +2.65951735328133973e-02  
4177 +2.21187327006813206e-02  +8.34110609878989037e-03  +1.45215505455702498e-02  
4178 +2.17385949755348404e-02  +8.50390484053560949e-03  +1.39528168903694308e-02  
4179 +2.20473775560084580e-02  +1.07279475526275408e-02  +2.29922182383129232e-02  
4180 +2.17594326838920944e-02  +1.10430812066407980e-02  +2.27379510750027845e-02  
4181 +2.46015698259289262e-02  +1.76293034639393720e-02  +2.43890748173399875e-02  
4182 +2.45785981360352179e-02  +1.82025737950480722e-02  +2.46137762262253271e-02  
4183 +1.60155081326201626e-02  +1.59943905278735927e-02  +1.90492788935742487e-02  
4184 +1.61218168838949266e-02  +1.59392625547653093e-02  +1.91771597104319763e-02  
4185 +2.46546182658450123e-02  +8.74862340713180621e-03  +1.49806589387975423e-02  
4186 +2.42011614339878202e-02  +9.09474658746596554e-03  +1.43712777094707114e-02  
4187 +1.80069968934254108e-02  +1.52047580701983875e-02  +2.12498933502920373e-02  
4188 +1.77786047966575766e-02  +1.44053279373379511e-02  +2.14011827548393763e-02  
4189 +1.16798378418082084e-02  +1.48760861412771568e-02  +2.41505681622597029e-02  
4190 +1.17950839450772747e-02  +1.48259073767635172e-02  +2.35409083145352027e-02  
4191 +2.12476794317933010e-02  +1.54518997638430165e-02  +1.67956484970957706e-02  
4192 +2.10823534668616377e-02  +1.59183086300953014e-02  +1.65761815544984946e-02  
4193 +2.74519754470572142e-02  +9.75954080801086366e-03  +1.80311937031495256e-02  
4194 +2.77333230511890919e-02  +9.67252494383903129e-03  +1.82234066968443645e-02  
4195 +2.31731444639776511e-02  +1.82540422990577836e-02  +1.86143336776994628e-02  
4196 +2.32553210320559332e-02  +1.83123834458942293e-02  +1.94040587113518508e-02  
4197 +8.52620064246749874e-03  +1.52545952704856574e-02  +1.79909678866896003e-02  
4198 +8.16057311777858112e-03  +1.58308831974656346e-02  +1.80009874787891710e-02  
4199 +2.69980710773488133e-02  +9.69203269572214976e-03  +1.88387041076301838e-02  
4200 +2.67676558666687832e-02  +9.01205925152543524e-03  +1.95805442002794546e-02  
4201 +2.37912720600843876e-02  +1.49544787401006164e-02  +2.48972970321828767e-02  
4202 +2.48783676524860532e-02  +1.45479972472190439e-02  +2.57683636710211161e-02  
4203 +2.39007495586373540e-02  +1.46596724835721774e-02  +2.46456427828636200e-02  
4204 +2.38785194768354574e-02  +1.37714861560332726e-02  +2.38729334939968875e-02  
4205 +1.13977996351878278e-02  +1.21690098789448056e-02  +2.08419586945860283e-02  
4206 +1.17551713770854428e-02  +1.26544426515018023e-02  +2.11313106988789377e-02  
4207 +2.03741336884429546e-02  +1.01796247689001761e-02  +1.95126007208938149e-02  
4208 +2.05602142476546089e-02  +1.02529760638876768e-02  +1.94148924558143962e-02  
4209 +2.82666432404075907e-02  +1.15461996048322607e-02  +1.94286473400762105e-02  
4210 +2.80161066972287980e-02  +1.20894217037099440e-02  +1.96026568542331664e-02  
4211 +1.45655162821309841e-02  +1.33509035192439559e-02  +2.51199764978311708e-02  
4212 +1.40990021626866344e-02  +1.28823249777205995e-02  +2.61212052944416739e-02  
4213 +1.00158873246715841e-02  +1.48622220430758688e-02  +2.29637958475225473e-02  
4214 +9.54604621469012232e-03  +1.50862984900947371e-02  +2.30569809663101651e-02  
4215 +2.30899853191615691e-02  +8.94256286936594667e-03  +1.55019905491111509e-02  
4216 +2.34212050821959138e-02  +8.75503445436165602e-03  +1.55664615723617485e-02  
4217 +2.38074908185969096e-02  +1.52873076212538990e-02  +2.55683721939308703e-02  
4218 +2.41129827447453746e-02  +1.53259091474320288e-02  +2.53641775466761261e-02  
4219 +2.44381540881055265e-02  +1.47720440880392406e-02  +2.45205353732293602e-02  
4220 +2.46838559249629025e-02  +1.48667591628809676e-02  +2.36437453768979476e-02  
4221 +2.43382932274977364e-02  +1.77404216802220203e-02  +2.32123465880513316e-02  
4222 +2.44306526818404458e-02  +1.75376973712778640e-02  +2.28076598078816271e-02  
4223 +1.94015220389411394e-02  +1.46604359866288388e-02  +2.37116789219468486e-02  
4224 +1.95424052468524054e-02  +1.44578189409623123e-02  +2.31265198077963766e-02  
4225 +2.23804694960189100e-02  +1.04203645945142882e-02  +2.19445891736748250e-02  
4226 +2.22778089424068987e-02  +1.01890396996458955e-02  +2.19685713504138534e-02  
4227 +8.79050327482193417e-03  +1.61676065609159467e-02  +1.67027237790103554e-02  
4228 +8.53583702155219677e-03  +1.61219185134352759e-02  +1.67174516374880913e-02  
4229 +1.78625589830709169e-02  +1.47977268472532231e-02  +2.13929161067132195e-02  
4230 +1.65865665044189203e-02  +1.48817244082819124e-02  +2.18324764102126936e-02  
4231 +2.56998194771862649e-02  +1.22314401300149412e-02  +2.27176893711351843e-02  
4232 +2.59644370805944234e-02  +1.19891613537160234e-02  +2.25937314582796145e-02  
4233 +2.60848029878717712e-02  +1.07364316188791904e-02  +1.89135006714488858e-02  
4234 +2.59992927027795570e-02  +1.11774700618653862e-02  +1.85448377325040555e-02  
4235 +1.59700453785232357e-02  +1.29463037942862732e-02  +2.29432112691029533e-02  
4236 +1.61998807116847596e-02  +1.33376310207354645e-02  +2.25766220607350986e-02  
4237 +2.11700625093072387e-02  +1.54785188251699013e-02  +1.66107699729316841e-02  
4238 +2.20558280586703979e-02  +1.46855495230316397e-02  +1.58394198296386013e-02  
4239 +2.29491201693923647e-02  +1.69611376423220370e-02  +2.52294073266202332e-02  
4240 +2.28657506517703085e-02  +1.67992619424762769e-02  +2.51675066846897208e-02  
4241 +2.83862699454640252e-02  +1.38954950837938788e-02  +2.06525285609467715e-02  
4242 +2.84112038141530257e-02  +1.42372300168810990e-02  +2.05699221745815342e-02  
4243 +2.44494731969914433e-02  +8.98060846310957603e-03  +2.01953538138658316e-02  
4244 +2.45442672995576580e-02  +8.47830113055729299e-03  +1.98556662619643817e-02  
4245 +9.99003080593319215e-03  +1.41937633474645102e-02  +1.67959169151170214e-02  
4246 +1.00421960275222898e-02  +1.36757785988028038e-02  +1.63478463537800080e-02  
4247 +9.91884159495031413e-03  +1.33518317837530744e-02  +1.96828797593201661e-02  
4248 +9.82912017740297274e-03  +1.31975675155708034e-02  +1.97755697330439829e-02  
4249 +2.12241285409621172e-02  +1.21496416942139130e-02  +2.24358066768556609e-02  
4250 +2.10547180869252414e-02  +1.22666290635733265e-02  +2.22474595048868864e-02  
4251 +1.51921675472186605e-02  +1.65230046563456037e-02  +2.14188284388774110e-02  
4252 +1.57385218240240522e-02  +1.69909475008221122e-02  +2.25592046266884054e-02  
4253 +1.32883468161083783e-02  +1.23992569683423239e-02  +2.32068881056108414e-02  
4254 +1.34116089458082826e-02  +1.23323011688229022e-02  +2.24451573671231759e-02  
4255 +1.81018397088924081e-02  +8.73843781419714888e-03  +1.98838628542578888e-02  
4256 +1.97372971377329891e-02  +9.06232262737753994e-03  +1.99980634284497270e-02  
4257 +2.45743777508600492e-02  +1.78151856214397684e-02  +2.32899157660947757e-02  
4258 +2.47828370595265732e-02  +1.83140398339874076e-02  +2.33850488523449432e-02  
4259 +1.51416758500689860e-02  +9.32866251468840620e-03  +2.25929980704315386e-02  
4260 +1.52698427129649879e-02  +8.75319220126931190e-03  +2.23973946873766809e-02  
4261 +1.34983788735590516e-02  +1.29438434914970011e-02  +1.69333706795188194e-02  
4262 +1.30890877037789788e-02  +1.27101112950795542e-02  +1.65081084548298063e-02  
4263 +2.72077675546355084e-02  +1.35292229094584431e-02  +2.23166339629208461e-02  
4264 +2.74686908016574909e-02  +1.36808093691861473e-02  +2.26298981060342949e-02  
4265 +1.40266123709187895e-02  +1.76459596249299716e-02  +1.81032679126033463e-02  
4266 +1.34489908625781748e-02  +1.86814300126431354e-02  +1.83162158732236603e-02  
4267 +1.98284595953288727e-02  +1.38122876235509378e-02  +2.42936130013571248e-02  
4268 +2.03200607163119829e-02  +1.34685432161692157e-02  +2.46891718604291197e-02  
4269 +1.33244633188252092e-02  +1.04751697849072654e-02  +2.10549127175936601e-02  
4270 +1.30242077832411034e-02  +1.05386792451716508e-02  +2.13579233610611818e-02  
4271 +1.48475507863384988e-02  +1.12767411071903259e-02  +2.28775599589662731e-02  
4272 +1.48260518085416310e-02  +1.07932708928275972e-02  +2.27203484493302237e-02  
4273 +2.59730660487964317e-02  +8.41558814518506004e-03  +1.59824159693408435e-02  
4274 +2.57375785676839490e-02  +8.05358683266836975e-03  +1.58166205552340428e-02  
4275 +2.26304152888023406e-02  +9.36711354251057622e-03  +2.04933394578799589e-02  
4276 +2.23371458641673237e-02  +8.54480611357315983e-03  +2.06409278285381789e-02  
4277 +2.45118879932795970e-02  +8.79680223536258819e-03  +1.59523799928718776e-02  
4278 +2.49639881088107342e-02  +8.23621538115405089e-03  +1.58019013380506917e-02  
4279 +1.53869603906440118e-02  +1.15384742135859961e-02  +2.43698972252957662e-02  
4280 +1.50449939746561522e-02  +1.09719024208542893e-02  +2.50004779470384547e-02  
4281 +1.39546881119081128e-02  +1.02485664271769680e-02  +2.09442431119402118e-02  
4282 +1.37937275895313217e-02  +1.00336736321229025e-02  +2.10973928548212793e-02  
4283 +1.86483259751318194e-02  +1.05917661937817535e-02  +2.48716225419622870e-02  
4284 +1.86307556824733163e-02  +1.10549158945038532e-02  +2.55415132989584813e-02  
4285 +2.62462410328524881e-02  +1.05396253855191691e-02  +1.94375564264048888e-02  
4286 +2.64765318277976475e-02  +1.05738656782035888e-02  +1.91262350560663062e-02  
4287 +2.43604612808284091e-02  +1.73017209197778854e-02  +2.36085730237481223e-02  
4288 +2.49173837123720793e-02  +1.77120640880013176e-02  +2.38959226550724546e-02  
4289 +1.19544778710805322e-02  +1.42370509808248044e-02  +2.33648267948202010e-02  
4290 +1.15679669386310312e-02  +1.41859614014588683e-02  +2.33669174155033237e-02  
4291 +2.61103383837590838e-02  +1.07753473527293572e-02  +1.86344279680708547e-02  
4292 +2.63267401831701678e-02  +1.10314255861778069e-02  +1.81864255521651912e-02  
4293 +2.05679224699216387e-02  +1.15380930514922975e-02  +2.12638948373269389e-02  
4294 +2.02478421755661192e-02  +1.13513130142212058e-02  +2.07372763440154331e-02  
4295 +2.13015462822876943e-02  +1.30609152194864214e-02  +2.38919825202975403e-02  
4296 +2.13006144007536723e-02  +1.26423360343397347e-02  +2.38788501224415639e-02  
4297 +1.30494495042468503e-02  +1.34345904032219538e-02  +2.24803702218132964e-02  
4298 +1.26775002247715238e-02  +1.38106474792877125e-02  +2.19143243360646091e-02  
4299 +2.66475608786176064e-02  +1.63040684197348316e-02  +2.17367818415279065e-02  
4300 +2.73061894494712291e-02  +1.70919926081734702e-02  +2.18969401897422672e-02  
4301 +2.06796149579719334e-02  +1.52426971625459762e-02  +1.76492961171896903e-02  
4302 +2.15044849016257679e-02  +1.49104525351177776e-02  +1.76468433076730595e-02  
4303 +2.11791873258419736e-02  +1.37808855910921523e-02  +2.28078931986074734e-02  
4304 +2.11007265578240649e-02  +1.35440789767623717e-02  +2.29225435695496541e-02  
4305 +1.05512935430809689e-02  +1.66732835321672518e-02  +2.01221003413265820e-02  
4306 +1.00430415069492074e-02  +1.68555200796368689e-02  +1.98456869184891957e-02  
4307 +2.41129352199486550e-02  +1.15743155723140277e-02  +2.43723019747569998e-02  
4308 +2.46709779776405867e-02  +1.12522944395905961e-02  +2.44260792718178701e-02  
4309 +2.44841159539793442e-02  +1.41431636584985771e-02  +2.26512170954265013e-02  
4310 +2.48458050679347779e-02  +1.38292517336227050e-02  +2.25357056234358234e-02  
4311 +1.61279874405590995e-02  +1.64753153194504703e-02  +1.95859911406262958e-02  
4312 +1.67560576279280025e-02  +1.67440239340438321e-02  +2.00329505491427112e-02  
4313 +1.79647369433221238e-02  +1.53472450685803591e-02  +2.03915720705774330e-02  
4314 +1.74099650656948796e-02  +1.58621090591647973e-02  +2.02292616163172942e-02  
4315 +2.28513685130601364e-02  +1.47905024037832435e-02  +2.58687361075332321e-02  
4316 +2.27795133340651101e-02  +1.40817576645847244e-02  +2.62775976212388483e-02  
4317 +1.90293717377623718e-02  +8.86693256841028683e-03  +1.98924852013721044e-02  
4318 +1.88937895551393939e-02  +8.67379240710980728e-03  +1.97004980170581954e-02  
4319 +1.29241335029220798e-02  +1.47490919970244671e-02  +2.49402688394616510e-02  
4320 +1.27411231843108982e-02  +1.44182537984269884e-02  +2.57615260378362132e-02  
4321 +2.68004749002823325e-02  +1.03908272325912310e-02  +1.86726101643504873e-02  
4322 +2.71490350855793962e-02  +1.05997726107750906e-02  +1.85339682913259231e-02  
4323 +2.41800119670190182e-02  +1.21060840600571758e-02  +2.34987226223060675e-02  
4324 +2.42232766147590199e-02  +1.19448170383405321e-02  +2.36015255177858506e-02  
4325 +1.09125358921274319e-02  +1.59722129181614179e-02  +2.29521564034662652e-02  
4326 +1.08779820689222286e-02  +1.56706235684703384e-02  +2.29945516650837609e-02  
4327 +1.21965076894042703e-02  +1.56572764276832581e-02  +2.39823851340106656e-02  
4328 +1.26481324752841795e-02  +1.68360403802221420e-02  +2.42497592623919025e-02  
4329 +1.12963419522951226e-02  +1.56912840859658557e-02  +2.14119393100440578e-02  
4330 +1.17857975882947521e-02  +1.54446470172901907e-02  +2.13398136847573819e-02  
4331 +9.23638220204356375e-03  +1.41929543254198879e-02  +2.19841023516340849e-02  
4332 +8.80416410720063700e-03  +1.38802404721523626e-02  +2.25592548295572605e-02  
4333 +2.47992604589808187e-02  +8.53413875164640151e-03  +1.42411932916137081e-02  
4334 +2.47196493559451412e-02  +8.43535334448481354e-03  +1.35518576050009752e-02  
4335 +1.29753944970794257e-02  +1.21117681405270659e-02  +2.06514814433223018e-02  
4336 +1.29527484025490133e-02  +1.16971881805295087e-02  +2.09235576954993202e-02  
4337 +2.71038623129904489e-02  +1.29405569945152746e-02  +2.10728016974613096e-02  
4338 +2.88438515275649954e-02  +1.29906602868989796e-02  +2.13836112487177134e-02  
4339 +1.50335964278997085e-02  +1.00563570550311811e-02  +2.24161327945638297e-02  
4340 +1.52870493030510448e-02  +9.98838160089894796e-03  +2.24003868031411521e-02  
4341 +2.29237355636622737e-02  +1.81216548972918667e-02  +1.87021782582183771e-02  
4342 +2.29051703589042664e-02  +1.87125591262129916e-02  +1.89447129963056758e-02  
4343 +1.36054800223089859e-02  +1.47899012057784700e-02  +2.10022021840079558e-02  
4344 +1.34652659565525790e-02  +1.52976632229575738e-02  +2.08007137889730416e-02  
4345 +2.34512331111223667e-02  +8.95803760632564103e-03  +1.68793461540258649e-02  
4346 +2.32161738397189191e-02  +9.20114723050112146e-03  +1.66982463582871291e-02  
4347 +1.13857308640395710e-02  +1.58274627614233658e-02  +1.97691684620976346e-02  
4348 +1.19117131389594143e-02  +1.56963929392728505e-02  +1.99096327522883011e-02  
4349 +2.29166984284402547e-02  +1.02053546436755779e-02  +2.43211659835242261e-02  
4350 +2.27612490830601498e-02  +9.61867848564228536e-03  +2.41770316997594673e-02  
4351 +2.18851522385129574e-02  +1.62601205052798833e-02  +1.69477543244620672e-02  
4352 +2.21534455954706423e-02  +1.59224035564494958e-02  +1.68677745702420605e-02  
4353 +2.55605294087303293e-02  +1.77664853171385639e-02  +2.16917088697118829e-02  
4354 +2.56076202947375722e-02  +1.82419326738677556e-02  +2.17729957403568208e-02  
4355 +2.22346794292237436e-02  +1.69181613570894215e-02  +2.49508138379876815e-02  
4356 +2.21791624776500954e-02  +1.66553957048878216e-02  +2.46917672956567663e-02  
4357 +1.03484369076011183e-02  +1.30152139652242663e-02  +1.71651939087287680e-02  
4358 +1.00890457174232073e-02  +1.27806942778208258e-02  +1.73077362359473456e-02  
4359 +2.58546079260886900e-02  +1.67958461628686349e-02  +2.42890118399262771e-02  
4360 +2.60083104590094864e-02  +1.61996913960130128e-02  +2.46853739407364055e-02  
4361 +1.42167715936147281e-02  +1.13993889950856873e-02  +2.44231192005151913e-02  
4362 +1.43560675750221672e-02  +1.15699699282187513e-02  +2.42531048447141018e-02  
4363 +1.83831216125704446e-02  +1.38670438136251316e-02  +1.80972076296538296e-02  
4364 +1.82472883453677348e-02  +1.39236375611076144e-02  +1.83796094293701071e-02  
4365 +1.28756752367263083e-02  +1.36381206381406966e-02  +2.22938282905904596e-02  
4366 +1.28435259980076311e-02  +1.37240055535213165e-02  +2.23916659281842671e-02  
4367 +1.14811804830543904e-02  +1.26129971546959079e-02  +1.81043862047147903e-02  
4368 +1.18249761671448926e-02  +1.23841302603269095e-02  +1.81654438491089081e-02  
4369 +1.82068132296693205e-02  +9.50599108080200927e-03  +2.52213172036462735e-02  
4370 +1.80910157040641492e-02  +8.99258737936840802e-03  +2.50708937420201262e-02  
4371 +2.19435350780765245e-02  +8.36248176127513988e-03  +1.41605434025276686e-02  
4372 +2.17275208841367848e-02  +8.35066129592149098e-03  +1.34668214128461552e-02  
4373 +2.48332443955017433e-02  +8.64727434779227581e-03  +1.45016913874737585e-02  
4374 +2.56446656058809466e-02  +8.68730855221878408e-03  +1.37187554404208326e-02  
4375 +2.32091790940380793e-02  +1.53556795458216159e-02  +2.42262492687152532e-02  
4376 +2.31031959102511418e-02  +1.56557315539424882e-02  +2.38408306551095017e-02  
4377 +2.09938504496116687e-02  +1.03359931566565297e-02  +2.18895882841946762e-02  
4378 +2.06413685236871945e-02  +1.02170937997494004e-02  +2.22685613311954939e-02  
4379 +2.20958763795343106e-02  +1.66425836648056713e-02  +1.74559426246191848e-02  
4380 +2.24510699484401360e-02  +1.64938721346168313e-02  +1.78785089707206302e-02  
4381 +2.63415225536634337e-02  +8.52406046050409143e-03  +1.59226124321480561e-02  
4382 +2.69688286427173761e-02  +9.50438151606023546e-03  +1.59737708886378976e-02  
4383 +2.47170592507829252e-02  +9.16186238059372299e-03  +1.55789467956159808e-02  
4384 +2.52989984379294666e-02  +9.49250627683045738e-03  +1.54119166586330746e-02  
4385 +1.49042633090109098e-02  +1.69822357903820081e-02  +2.18346200646381237e-02  
4386 +1.47141841233476012e-02  +1.71282253618851646e-02  +2.17052800058267145e-02  
4387 +8.74955254830752857e-03  +1.35460123188107379e-02  +2.10792808214582336e-02  
4388 +8.66271583588583416e-03  +1.32830688519453063e-02  +2.11284113496878340e-02  
4389 +1.59117367494999995e-02  +9.42295432661356507e-03  +2.42076828271248316e-02  
4390 +1.57237584167134875e-02  +9.13759597514593805e-03  +2.38615110843216870e-02  
4391 +1.06773554000292054e-02  +1.27648228563321479e-02  +2.30411749076497446e-02  
4392 +1.07500833519120157e-02  +1.23202025253179390e-02  +2.33435857571386192e-02  
4393 +2.61540646997549704e-02  +1.62020733877654838e-02  +2.32378965945556487e-02  
4394 +2.61093766818464371e-02  +1.55766825581814383e-02  +2.30215300307188876e-02  
4395 +9.27599155555828593e-03  +1.60406683668246550e-02  +1.44922647879516739e-02  
4396 +7.98177258444134931e-03  +1.58235618831644304e-02  +1.42141347945453442e-02  
4397 +8.62855043996229969e-03  +1.59573334265432423e-02  +1.41883460189747568e-02  
4398 +8.02120127095825967e-03  +1.59258238027206143e-02  +1.35587857430191829e-02  
4399 +1.08283877906657690e-02  +1.45778221692496705e-02  +2.34839081351357823e-02  
4400 +1.06695348673964165e-02  +1.42149885993569144e-02  +2.34667023523101592e-02  
4401 +2.57281786917885301e-02  +9.72798128064190915e-03  +1.99683814421943231e-02  
4402 +2.61771859898996227e-02  +8.89300056793825879e-03  +2.01514735151261913e-02  
4403 +1.80580871786703914e-02  +1.06730779527422718e-02  +2.37123842469765082e-02  
4404 +1.77624877194096156e-02  +1.05258529199314527e-02  +2.40384616280612147e-02  
4405 +2.35418743427397610e-02  +1.01274832584599944e-02  +1.89728658694432589e-02  
4406 +2.41546604920006881e-02  +1.01415657329680144e-02  +1.90979583680987372e-02  
4407 +1.77902004644620061e-02  +1.27623375721086663e-02  +2.39086818648640426e-02  
4408 +1.77430211083003525e-02  +1.29837917224676965e-02  +2.31912159837344908e-02  
4409 +2.26916570323481455e-02  +1.46292614350491731e-02  +2.13744645036139658e-02  
4410 +2.32231718448735538e-02  +1.47998696715083179e-02  +2.14025606313540569e-02  
4411 +1.05512262836230924e-02  +1.72629301967376185e-02  +1.64760289885376235e-02  
4412 +1.04364868876779624e-02  +1.76950591184758532e-02  +1.57411669042741426e-02  
4413 +1.99976368028795606e-02  +1.55044279329867585e-02  +2.28450009202319608e-02  
4414 +2.01552219353945579e-02  +1.54954625123643989e-02  +2.26287072655230667e-02  
4415 +1.55646341545895312e-02  +1.61677512425875518e-02  +1.95965527930429748e-02  
4416 +1.56103519294844197e-02  +1.67352025381638167e-02  +1.96875932651790070e-02  
4417 +2.05143753832936863e-02  +1.04293697354351789e-02  +1.83424788217782936e-02  
4418 +2.07593909964254933e-02  +1.06519300430477793e-02  +1.79086250569607044e-02  
4419 +2.09320906380408463e-02  +1.35581094667830380e-02  +2.35258828105646585e-02  
4420 +2.08375104880228097e-02  +1.34625767117445248e-02  +2.37492776997029302e-02  
4421 +1.63912928400851005e-02  +1.19504122275300179e-02  +2.58223192856722288e-02  
4422 +1.64863755185362150e-02  +1.15903161245401991e-02  +2.58588155701236500e-02  
4423 +2.16893461942675725e-02  +9.43288662079279361e-03  +2.33863835706409201e-02  
4424 +2.15733844259067657e-02  +9.59968322156972906e-03  +2.34006919479807993e-02  
4425 +1.79527246787426070e-02  +1.43951258080344275e-02  +2.18782962498646032e-02  
4426 +1.84255988138202972e-02  +1.41717491416894076e-02  +2.21902582826069283e-02  
4427 +2.29183102963246565e-02  +1.40231996415305180e-02  +2.23124144795089352e-02  
4428 +2.31995020265667908e-02  +1.40993749439968317e-02  +2.23394890166364844e-02  
4429 +1.60765679374966844e-02  +1.09366804164587189e-02  +2.20496521631954046e-02  
4430 +1.62488252419142470e-02  +1.05414944345242362e-02  +2.20297595787322907e-02  
4431 +1.57498678823462905e-02  +1.08117310656324333e-02  +2.05236980744977343e-02  
4432 +1.58793687649849725e-02  +1.06342612797678884e-02  +2.06633075907088765e-02  
4433 +2.15922932044097654e-02  +1.08270194280008954e-02  +2.51018524880299715e-02  
4434 +2.14798145866182608e-02  +1.06535523335885337e-02  +2.50769416528585157e-02  
4435 +1.29199328117153706e-02  +1.71601316208520698e-02  +2.07641677911879763e-02  
4436 +1.32506435907168412e-02  +1.74193206807806526e-02  +2.11623219057088148e-02  
4437 +2.56993428564874123e-02  +1.28851394255122091e-02  +2.19020010672237413e-02  
4438 +2.54488618116064796e-02  +1.32257710937219216e-02  +2.17990051804699339e-02  
4439 +2.30690369067737822e-02  +9.65692816740131889e-03  +1.93643207638335459e-02  
4440 +2.33276166139912942e-02  +9.68329626509827415e-03  +1.92070134476784622e-02  
4441 +2.48597306450501210e-02  +1.16694372541796751e-02  +1.96371204822111990e-02  
4442 +2.43559749608770193e-02  +1.18776377118020460e-02  +1.98123581569922685e-02  
4443 +2.08247345921296935e-02  +1.74654319267569906e-02  +2.40057316294982372e-02  
4444 +2.05828608483894088e-02  +1.76734279575792921e-02  +2.45350120717207007e-02  
4445 +1.64483961903104971e-02  +1.08868800600672808e-02  +2.39383457342474508e-02  
4446 +1.67430669445772576e-02  +1.05136428129427584e-02  +2.38791979040861267e-02  
4447 +2.38090645490448630e-02  +9.28007368204175793e-03  +1.85019051213120948e-02  
4448 +2.25257441606570366e-02  +7.98391198569781135e-03  +1.82173340632210308e-02  
4449 +1.36458807839591207e-02  +1.56020869544797412e-02  +1.89148267252423063e-02  
4450 +1.35973692451357882e-02  +1.60951177676672760e-02  +1.88576306502679265e-02  
4451 +1.10348578764903216e-02  +1.13322940200155323e-02  +2.13153709076874635e-02  
4452 +1.11236145344082923e-02  +1.14506041604685513e-02  +2.14916491182602434e-02  
4453 +1.38970079920201182e-02  +1.78286156472849920e-02  +1.70325194922183454e-02  
4454 +1.35928800276113437e-02  +1.78319360342406967e-02  +1.68165463543524622e-02  
4455 +1.12626295472288106e-02  +1.66230671590061711e-02  +2.26319376069273291e-02  
4456 +1.14942425216260913e-02  +1.68785009877581230e-02  +2.24590396618192314e-02  
4457 +2.68942455126405140e-02  +1.02628760440537699e-02  +2.03964416354542703e-02  
4458 +2.69485690572451447e-02  +1.00323981122092763e-02  +2.03118852734770830e-02  
4459 +1.29331331227899027e-02  +1.30974204231025983e-02  +2.30386854808774938e-02  
4460 +1.26903116213166467e-02  +1.29020254186026691e-02  +2.25842884204574615e-02  
4461 +1.19016648690127066e-02  +1.33987683476766810e-02  +1.67162324236655759e-02  
4462 +1.16511585675266385e-02  +1.28254807325284600e-02  +1.67859258349972104e-02  
4463 +2.22879783624079543e-02  +1.50012521684328697e-02  +2.16420209619991068e-02  
4464 +2.23255189484475036e-02  +1.54502298989570522e-02  +2.13457552201460135e-02  
4465 +2.14620066135539599e-02  +1.19458136954566918e-02  +2.03485043459764488e-02  
4466 +2.11622585547588567e-02  +1.14278308219690535e-02  +2.00341114983044188e-02  
4467 +2.48162524272412810e-02  +8.59070654971933953e-03  +1.43714423395437333e-02  
4468 +2.47334674631904394e-02  +8.48878668398616795e-03  +1.43416211394625237e-02  
4469 +2.76151071995652253e-02  +9.60262248646512502e-03  +1.77667475645494274e-02  
4470 +2.71275173478961115e-02  +9.05414429351914136e-03  +1.77429089424787079e-02  
4471 +1.38599963346169464e-02  +1.37125273211784367e-02  +1.96435032392186723e-02  
4472 +1.37674704227426590e-02  +1.35415021775900681e-02  +1.93733970550356918e-02  
4473 +1.81152197458524546e-02  +1.42103051264495135e-02  +2.07096159821260235e-02  
4474 +1.82057334793708642e-02  +1.32049732187132039e-02  +2.10995402616266092e-02  
4475 +2.22481571171816092e-02  +1.65097770815261467e-02  +2.54014805856909338e-02  
4476 +2.18198315657490809e-02  +1.65409034306030073e-02  +2.55586818735085049e-02  
4477 +1.53156470022282609e-02  +8.26928271593257297e-03  +1.68922612064390971e-02  
4478 +1.48563590285113491e-02  +7.85743213851195638e-03  +1.63820778785176285e-02  
4479 +2.16416383338352836e-02  +8.06862529135854781e-03  +1.62230125398636141e-02  
4480 +2.14711861431976445e-02  +7.64845711349766092e-03  +1.64313673114439077e-02  
4481 +1.80604235771685932e-02  +1.42845597799358490e-02  +2.42311125296013202e-02  
4482 +1.83959737614927538e-02  +1.55558291381167717e-02  +2.31073096393051118e-02  
4483 +2.26842225334330516e-02  +1.66657952281116274e-02  +1.70837800224959424e-02  
4484 +2.35852395627394879e-02  +1.57265094644767796e-02  +1.53258697930686236e-02  
4485 +1.55841729372832704e-02  +1.00192748028864603e-02  +1.98286085795779769e-02  
4486 +1.62910422655635420e-02  +9.07437185820428316e-03  +2.01874394094622711e-02  
4487 +1.88851401863362120e-02  +1.41286744810873669e-02  +2.38571014983680052e-02  
4488 +1.89221676419901383e-02  +1.39719914493951335e-02  +2.40706868262635619e-02  
4489 +2.54847842808355353e-02  +8.66672321791545595e-03  +1.64471308067233035e-02  
4490 +2.57775557931599654e-02  +8.16297254831125849e-03  +1.65048326531920982e-02  
4491 +9.34710765380895002e-03  +1.12996057463498750e-02  +2.08513799039419870e-02  
4492 +8.92559424864907552e-03  +1.13095676210794478e-02  +2.04067052344171808e-02  
4493 +1.35072407389855032e-02  +1.35490760605551878e-02  +1.70655795179925664e-02  
4494 +1.29903166359255275e-02  +1.37334330743715573e-02  +1.65768858543405319e-02  
4495 +2.43940361830131333e-02  +8.65466622348273068e-03  +1.61874868310685933e-02  
4496 +2.39716130337228953e-02  +8.78927413672714319e-03  +1.60196329669873294e-02  
4497 +1.79980693152992435e-02  +9.78221273697667086e-03  +2.13544744932980222e-02  
4498 +1.92194053777182093e-02  +9.46518563239500191e-03  +2.17098921007354874e-02  
4499 +2.47008913499968917e-02  +1.11176882067496579e-02  +2.22312599524847852e-02  
4500 +2.51211064164735438e-02  +1.07217596855668229e-02  +2.15536332356057701e-02  
4501 +2.44959662908534707e-02  +1.00855422027413336e-02  +2.00000460484085277e-02  
4502 +2.43831485116796920e-02  +1.06309526107470267e-02  +1.99109783210465463e-02  
4503 +2.23868785703600290e-02  +1.87179805203441380e-02  +2.26874372365442542e-02  
4504 +2.17446609662251510e-02  +1.90968366891087482e-02  +2.30265119594545882e-02  
4505 +1.75136075905343996e-02  +9.20303663937978647e-03  +2.17519255655288964e-02  
4506 +1.78157254031693114e-02  +9.30317769957505862e-03  +2.15459764871091947e-02  
4507 +2.56144469927627530e-02  +1.06880116873867784e-02  +2.08797323670482197e-02  
4508 +2.60169055198835146e-02  +1.07331348546790967e-02  +2.10442547960693026e-02  
4509 +1.68097889074043140e-02  +1.11224943680046512e-02  +2.60674863897815412e-02  
4510 +1.64938994860871768e-02  +1.06184431885212368e-02  +2.64208265962353438e-02  
4511 +1.63951457201735699e-02  +8.71874337756865792e-03  +1.72667472673663121e-02  
4512 +1.71856419630887838e-02  +8.54030725284581245e-03  +1.69738402778131722e-02  
4513 +1.02900396889160899e-02  +1.32163671041825841e-02  +1.92371275662001004e-02  
4514 +1.03671895169398058e-02  +1.31665357165966206e-02  +1.93695119802264164e-02  
4515 +2.55349620042071256e-02  +1.05498217882400904e-02  +2.04673825603602817e-02  
4516 +2.56644972476049484e-02  +1.01701867848954242e-02  +2.11305342284397978e-02  
4517 +2.28478360933338266e-02  +8.35519323074812408e-03  +1.49485863890196080e-02  
4518 +2.29299599649550288e-02  +8.35947266880623582e-03  +1.47816998991040956e-02  
4519 +1.09325788949239701e-02  +1.59404299847424637e-02  +2.14587091999243924e-02  
4520 +1.09410318078665553e-02  +1.60855831243103438e-02  +2.09373810468232342e-02  
4521 +9.48354748317081775e-03  +1.46645081567552561e-02  +2.25435377367843234e-02  
4522 +9.23692296910915561e-03  +1.46018337503070871e-02  +2.28382629903654370e-02  
4523 +2.28720699496428245e-02  +1.52397320590046906e-02  +2.53079184962396106e-02  
4524 +2.25649828427218271e-02  +1.42544719587510537e-02  +2.53106490900297174e-02  
4525 +1.75321795978541084e-02  +1.38625336697235629e-02  +2.49236835692619972e-02  
4526 +1.72570992833929703e-02  +1.43016158334907505e-02  +2.50229552528015882e-02  
4527 +1.65337844840705989e-02  +1.16408767911314812e-02  +2.59143651489251101e-02  
4528 +1.68503158329887624e-02  +1.17573289957906939e-02  +2.67567333015285118e-02  
4529 +1.16548914156818749e-02  +1.75348142888489093e-02  +1.78999833427185631e-02  
4530 +1.20098296816484873e-02  +1.75608398022121699e-02  +1.76915864068302175e-02  
4531 +3.02252227668874003e-02  +1.01646140768897313e-02  +1.76223227303091770e-02  
4532 +3.02282303322581429e-02  +1.02595179980246778e-02  +1.76216109964898587e-02  
4533 +1.33133756199743467e-02  +1.75222959826571816e-02  +1.78394972084336412e-02  
4534 +1.28799284149009059e-02  +1.75294670890518457e-02  +1.75934132668113738e-02  
4535 +1.21642866883834248e-02  +1.74777919973249998e-02  +2.25186130089460902e-02  
4536 +1.19419792961543720e-02  +1.73039254477445545e-02  +2.24300644044831757e-02  
4537 +1.01076459069388402e-02  +1.19433132155769353e-02  +2.09768606753836066e-02  
4538 +1.03487214847946679e-02  +1.22326819067216409e-02  +2.09031941269863242e-02  
4539 +2.09705391643218927e-02  +1.09255759700226177e-02  +2.41436536359126291e-02  
4540 +2.06475940861330746e-02  +1.09783364987334729e-02  +2.41787007057712722e-02  
4541 +1.08195729602217593e-02  +1.69220463853044269e-02  +1.86759775048590988e-02  
4542 +1.05252484069960107e-02  +1.76387855944317648e-02  +1.86461392086318470e-02  
4543 +2.18010679130169124e-02  +1.40848407572885161e-02  +2.13321949786313969e-02  
4544 +2.13509876967349632e-02  +1.38294904263858882e-02  +2.06900637813652172e-02  
4545 +2.00433126087589952e-02  +1.35066772855095916e-02  +2.27140087065314279e-02  
4546 +1.95432979630676511e-02  +1.39941982017631576e-02  +2.22686457139707923e-02  
4547 +1.28009942337064721e-02  +1.71302712517845748e-02  +2.26923461603542355e-02  
4548 +1.30710801484364789e-02  +1.72242232042165606e-02  +2.19669195818816068e-02  
4549 +2.62453105095486749e-02  +1.71582823758894831e-02  +2.15184169101991785e-02  
4550 +2.64067377238941907e-02  +1.78292511768191088e-02  +2.15421013382626272e-02  
4551 +2.16217110027782621e-02  +1.04052726012876847e-02  +2.33606503724943827e-02  
4552 +2.18419278008954512e-02  +1.01555766086763120e-02  +2.31107950110508061e-02  
4553 +9.30928298637874463e-03  +1.57248403485654512e-02  +2.00518943451946513e-02  
4554 +9.08241760924304205e-03  +1.57907023809761536e-02  +2.07566847618699188e-02  
4555 +2.41832274856920403e-02  +1.23463354441253215e-02  +2.35206786246790304e-02  
4556 +2.40007973262750529e-02  +1.30976082143820956e-02  +2.36849103237396184e-02  
4557 +2.01519407720873074e-02  +1.19444674338384706e-02  +2.57693249062483989e-02  
4558 +1.97101903049344378e-02  +1.15520730382826075e-02  +2.59460346926733525e-02  
4559 +1.83629376512779163e-02  +9.65612347401656468e-03  +2.32163411125010620e-02  
4560 +1.92599065317254625e-02  +9.58290562105529146e-03  +2.35707823340424415e-02  
4561 +2.11367729548354588e-02  +1.22707289049526942e-02  +2.49877224029587154e-02  
4562 +2.29740805342128485e-02  +1.81810848754127251e-02  +2.32119501408045124e-02  
4563 +2.29476156317806115e-02  +1.86200158981078695e-02  +2.33530212949875741e-02  
4564 +1.55703495916212128e-02  +1.00111069198333697e-02  +1.97014021804136942e-02  
4565 +1.53335990813936226e-02  +1.00255744470625213e-02  +1.99015270130587819e-02  
4566 +1.67601632933927908e-02  +1.13369607077677161e-02  +2.18538868108266587e-02  
4567 +1.68639036849261570e-02  +1.13040224280621989e-02  +2.20315769324007371e-02  
4568 +1.51472637470500861e-02  +9.60434952229612289e-03  +2.15804484681243608e-02  
4569 +1.56395094060099507e-02  +9.15531545234005498e-03  +2.16928875986814665e-02  
4570 +1.06909051036214644e-02  +1.44132094377110928e-02  +2.31738959778135314e-02  
4571 +1.09615489834466191e-02  +1.39890940240562298e-02  +2.27367488556151319e-02  
4572 +1.44079295819225066e-02  +1.47401453728993014e-02  +1.89794501090205063e-02  
4573 +1.47502162146221430e-02  +1.47551166525088286e-02  +1.85128189676826808e-02  
4574 +2.57280961998783420e-02  +1.68622523009497940e-02  +2.23120229637151953e-02  
4575 +2.62525827854755943e-02  +1.78910937352952798e-02  +2.26184840781029142e-02  
4576 +2.26097542938674886e-02  +1.05171658082496636e-02  +2.45655931769504822e-02  
4577 +2.23029115621868300e-02  +1.00515352264736318e-02  +2.50841171280773677e-02  
4578 +1.05649631146915550e-02  +1.25348038373546567e-02  +2.28161045864582676e-02  
4579 +1.06883552097499276e-02  +1.20102159497315984e-02  +2.26952381128028048e-02  
4580 +1.37843509411299178e-02  +1.41914243895443562e-02  +2.54751669719975385e-02  
4581 +1.34038405605678007e-02  +1.42193302093526555e-02  +2.53490291837002273e-02  
4582 +2.28537422155040346e-02  +1.66174852379583418e-02  +2.47897245483557349e-02  
4583 +2.32546622121735831e-02  +1.61987844242255548e-02  +2.46966649942697430e-02  
4584 +8.89708769278826916e-03  +1.61993737969434691e-02  +1.33658532932402156e-02  
4585 +8.49571926483313859e-03  +1.58818943622249208e-02  +1.28589394474572689e-02  
4586 +2.42901475847450248e-02  +1.11611794556680070e-02  +2.22764372280050485e-02  
4587 +2.39738034987605209e-02  +1.14633882816027183e-02  +2.19833454690077437e-02  
4588 +2.30917874044350643e-02  +8.89202335087092496e-03  +1.45984359997350117e-02  
4589 +2.32465188256269217e-02  +9.33247305172077955e-03  +1.46428609292384455e-02  
4590 +1.47759103519186138e-02  +1.19984753631163649e-02  +2.30156217921687369e-02  
4591 +1.44701121192970534e-02  +1.16591914762073905e-02  +2.29355256077794258e-02  
4592 +2.01569716568555414e-02  +1.58500986350920171e-02  +2.31926385518330287e-02  
4593 +2.00270759928698021e-02  +1.58564151923627703e-02  +2.29924848408218190e-02  
4594 +1.43870023800075023e-02  +1.38839335096370142e-02  +1.84439422956154710e-02  
4595 +1.41039875430886072e-02  +1.37869692285367447e-02  +1.79816053005463806e-02  
4596 +1.36277163315504414e-02  +1.06201436009548747e-02  +2.37356461220190884e-02  
4597 +1.36388748087225200e-02  +1.02583066813180038e-02  +2.32468097243266093e-02  
4598 +2.46079731859753029e-02  +1.14935382674849849e-02  +2.32540061401122454e-02  
4599 +2.48966559892120458e-02  +1.18483042218201565e-02  +2.30799017371594098e-02  
4600 +2.67005831566572392e-02  +1.23440152046637823e-02  +1.98066243037189650e-02  
4601 +2.65913035943995783e-02  +1.26121887789434999e-02  +1.97163258869936797e-02  
4602 +2.40110307231238100e-02  +1.19743961905392233e-02  +2.32650022314657978e-02  
4603 +2.36185677204057282e-02  +1.21065119019502249e-02  +2.27137247538207673e-02  
4604 +1.90024736602980165e-02  +8.86668646964633260e-03  +1.99395029895012114e-02  
4605 +1.87931305172677893e-02  +9.65720894982850797e-03  +2.02455886982746726e-02  
4606 +2.40719238301827579e-02  +1.26040240761775019e-02  +2.15245984365994153e-02  
4607 +2.44872314456294170e-02  +1.25681782934905662e-02  +2.16122074844856508e-02  
4608 +2.76488917311027323e-02  +9.48842000269949602e-03  +1.87792943489850546e-02  
4609 +2.74626796528615671e-02  +9.35888604236146011e-03  +1.90708435170556523e-02  
4610 +2.01798296806179681e-02  +1.51862834980193515e-02  +2.26536823172646187e-02  
4611 +2.03561590604065812e-02  +1.46474325410476253e-02  +2.21368814634618181e-02  
4612 +2.02494884364205971e-02  +1.20782082646317870e-02  +2.57130412382822124e-02  
4613 +1.99755639656572920e-02  +1.18568682066787466e-02  +2.55055226345550119e-02  
4614 +1.34903221247587267e-02  +8.57995865480887590e-03  +1.98156916892277407e-02  
4615 +1.29268280520744312e-02  +8.62938330630818456e-03  +1.96001795901704981e-02  
4616 +1.90500555305705699e-02  +1.43127722333814961e-02  +1.75571056820184833e-02  
4617 +1.93804009273959819e-02  +1.43011456632931803e-02  +1.69822322205581584e-02  
4618 +1.34161638356628584e-02  +1.63035774626264299e-02  +2.36226306658022175e-02  
4619 +1.37335107068669617e-02  +1.65493353423226894e-02  +2.37887199423333327e-02  
4620 +1.33644910267044208e-02  +1.25824588610352218e-02  +2.40977263467965219e-02  
4621 +1.32066022971589273e-02  +1.34190986187874405e-02  +2.42548972109954096e-02  
4622 +2.55732062769148949e-02  +1.04108921991280211e-02  +1.96615752842463111e-02  
4623 +2.55904928480101962e-02  +1.02734768378138566e-02  +1.91228649991338380e-02  
4624 +2.30765612788786066e-02  +1.36013561097138979e-02  +2.18627151712374145e-02  
4625 +2.29168571339650913e-02  +1.26042886479887251e-02  +2.18567690524894762e-02  
4626 +2.04449280612188852e-02  +9.05094805437640232e-03  +1.86026679873617651e-02  
4627 +1.99895208968355227e-02  +8.53957867109408388e-03  +1.85108142051759982e-02  
4628 +1.33029904259784337e-02  +1.56410629479788246e-02  +1.91268066864842094e-02  
4629 +1.29464974567056901e-02  +1.57159493351236648e-02  +1.98059357376944301e-02  
4630 +8.99973493839399501e-03  +1.62415227544397654e-02  +1.35052971221669236e-02  
4631 +8.93838869352243763e-03  +1.62352339040395151e-02  +1.35871865668619664e-02  
4632 +1.60524924122266259e-02  +1.65717577413668181e-02  +2.06689148361590101e-02  
4633 +1.62243248295851905e-02  +1.61729121245151077e-02  +2.07143377062012635e-02  
4634 +9.93066590810036572e-03  +1.44806579358852747e-02  +2.28801729131269879e-02  
4635 +9.75766539583995847e-03  +1.37913374009908697e-02  +2.33771468295166686e-02  
4636 +1.91218080379268913e-02  +1.38632310274982799e-02  +2.13419736740875811e-02  
4637 +1.94791954080236578e-02  +1.37363984172726994e-02  +2.17630520328520698e-02  
4638 +1.53664295736010807e-02  +1.15491718694392467e-02  +2.43202502853721685e-02  
4639 +1.64108970554150378e-02  +1.18995040179851169e-02  +2.42107812730079815e-02  
4640 +2.48698029698958441e-02  +1.30515694695021167e-02  +2.34185150508017213e-02  
4641 +2.46066971664368889e-02  +1.30855963910457024e-02  +2.35418110498775320e-02  
4642 +1.66185315924300171e-02  +1.36389762129935834e-02  +2.58388817506927139e-02  
4643 +1.64537324474973816e-02  +1.35625686796133956e-02  +2.58892717828037196e-02  
4644 +1.42667655947024720e-02  +1.42529578625249405e-02  +2.50218191333970337e-02  
4645 +1.43915726148252324e-02  +1.49879051043400480e-02  +2.59042343326099829e-02  
4646 +1.59823367979920056e-02  +1.06423857234124852e-02  +2.27873874766602695e-02  
4647 +1.60838177494197071e-02  +1.07494115860907700e-02  +2.26796142899066550e-02  
4648 +2.78994469264285845e-02  +9.57347988619687909e-03  +1.79359043065815509e-02  
4649 +2.86191183587941288e-02  +9.82383715051558630e-03  +1.79927290167177893e-02  
4650 +1.31791533818431394e-02  +1.49277872105197003e-02  +2.46154698807236859e-02  
4651 +1.30362914363368991e-02  +1.59952549298163771e-02  +2.48767394680410384e-02  
4652 +1.58054144825652450e-02  +1.44740046579790865e-02  +2.38642900062959219e-02  
4653 +1.60644600385502212e-02  +1.45253596442703643e-02  +2.30903522656428356e-02  
4654 +2.76700685351521265e-02  +1.28338820122100693e-02  +2.07377281297981657e-02  
4655 +2.76323087051756310e-02  +1.34303539238695389e-02  +2.06361875653663512e-02  
4656 +1.23955944315569701e-02  +1.38398313850550542e-02  +1.78980696165593582e-02  
4657 +1.26270546613501504e-02  +1.34456302560487448e-02  +1.77295697057936949e-02  
4658 +1.35695113700755807e-02  +1.52207346556464777e-02  +2.30068229065357351e-02  
4659 +1.32084586586269665e-02  +1.53949570350373124e-02  +2.22057755970249994e-02  
4660 +2.83592651956032539e-02  +9.18594509969709525e-03  +1.68154519336686722e-02  
4661 +2.79178535965985512e-02  +9.44847351344836779e-03  +1.61977374231496891e-02  
4662 +1.53025186104645706e-02  +9.50131706968856439e-03  +2.11777515477835770e-02  
4663 +1.59365321048964212e-02  +9.24867719880054576e-03  +2.12431821768229653e-02  
4664 +8.01216532814442300e-03  +1.30287640272602513e-02  +2.11806111902227805e-02  
4665 +8.14185694736260616e-03  +1.26646823835934366e-02  +2.13224145252040309e-02  
4666 +2.10521637579728013e-02  +1.27984990983197912e-02  +2.52795902223604818e-02  
4667 +2.09669822687656611e-02  +1.32727571980844564e-02  +2.51674659641298384e-02  
4668 +2.33488142674190477e-02  +9.45318613588794557e-03  +2.21903425390211177e-02  
4669 +2.30902169780794544e-02  +8.58767306819345315e-03  +2.17194780230540001e-02  
4670 +2.52377252330942305e-02  +1.49007362704840322e-02  +2.45786817031510355e-02  
4671 +2.54587597668262181e-02  +1.49077201163676423e-02  +2.44428505226730285e-02  
4672 +1.93532881127243747e-02  +8.46976594101104402e-03  +1.67506825972618609e-02  
4673 +1.93202037077084485e-02  +9.20881008157776321e-03  +1.65244810794665242e-02  
4674 +2.62260125000522877e-02  +1.14938296938978269e-02  +1.98812361666127792e-02  
4675 +2.63636216864122953e-02  +1.14540039924895948e-02  +1.95801183504469879e-02  
4676 +2.32424273138528217e-02  +1.35491738346605450e-02  +2.05213353980570230e-02  
4677 +2.35741007588371951e-02  +1.26394523151053990e-02  +1.93714604429809263e-02  
4678 +1.43490968758565474e-02  +1.42247908446068629e-02  +2.50211853610085057e-02  
4679 +1.47432703457799803e-02  +1.61351149418611749e-02  +2.49258627871476804e-02  
4680 +1.82496394617759454e-02  +9.35882614350321169e-03  +2.28228837140815773e-02  
4681 +1.77755582877070044e-02  +9.05483113763601126e-03  +2.26003432663475223e-02  
4682 +2.57109377812692851e-02  +1.66802109477389854e-02  +2.29444910421471721e-02  
4683 +2.59618612954444355e-02  +1.69511409532535524e-02  +2.31163017659177968e-02  
4684 +1.22311788354337817e-02  +1.61398419344737191e-02  +2.30050576583429832e-02  
4685 +1.22355734049274436e-02  +1.57068223234535856e-02  +2.29457727146003959e-02  
4686 +1.37478709957097531e-02  +1.41965790967294343e-02  +2.54760402755062620e-02  
4687 +1.40001077304229334e-02  +1.41894802683004296e-02  +2.55600200915027768e-02  
4688 +1.93069138726069366e-02  +7.95841263949852336e-03  +1.52783822507892592e-02  
4689 +1.91290708622750098e-02  +8.05969522430250405e-03  +1.48690117764167587e-02  
4690 +1.64680620842805117e-02  +1.39117881760418335e-02  +2.38640199751120399e-02  
4691 +1.69616690009153151e-02  +1.38800091855628277e-02  +2.36822276792176822e-02  
4692 +1.23803272994163008e-02  +1.22959497156946915e-02  +2.36787347696223796e-02  
4693 +1.16820310169898720e-02  +1.24561541357685428e-02  +2.41616150968430102e-02  
4694 +2.33428835469550941e-02  +1.01198618246362559e-02  +1.89218678308464179e-02  
4695 +2.30127905197436075e-02  +9.97064609553572137e-03  +1.87930960377965042e-02  
4696 +1.26791238866834303e-02  +1.45056109025847296e-02  +2.50184431597024193e-02  
4697 +1.23486417218634011e-02  +1.40298123377039664e-02  +2.56501909090352080e-02  
4698 +1.12925132611177530e-02  +1.22172037150778678e-02  +2.06200188221495537e-02  
4699 +1.14040087164273274e-02  +1.25736740138290681e-02  +2.02524625757899909e-02  
4700 +1.98275243799567423e-02  +1.32144837975370390e-02  +1.98041094763405229e-02  
4701 +1.98300936114833952e-02  +1.31304015711206853e-02  +1.95868044528463604e-02  
4702 +1.08869873560780202e-02  +1.62531386746547872e-02  +2.01977215344325972e-02  
4703 +1.08874196897160262e-02  +1.76168971146816421e-02  +2.05697343508080485e-02  
4704 +2.31749162792327067e-02  +1.03427955064514330e-02  +1.87725329343868541e-02  
4705 +2.31207537040935447e-02  +1.14362531687799626e-02  +1.84048864697911735e-02  
4706 +1.82904211782202487e-02  +1.45860118263691947e-02  +1.97003894704725832e-02  
4707 +1.82532058436579818e-02  +1.41341273825831629e-02  +2.01666163038073110e-02  
4708 +1.46042933633886464e-02  +1.59821327980854445e-02  +2.43337475985909886e-02  
4709 +1.49043271794693597e-02  +1.63690540688967920e-02  +2.44599611626731689e-02  
4710 +2.35357279556987244e-02  +1.11081484248491229e-02  +2.36311843144177379e-02  
4711 +2.37751437460294139e-02  +1.15329485616994052e-02  +2.34719680468382201e-02  
4712 +1.22644124512819620e-02  +1.53574796595005204e-02  +2.43545504146591603e-02  
4713 +1.23677680636616119e-02  +1.62298594993737950e-02  +2.50150870075165829e-02  
4714 +1.65387721674946885e-02  +1.24183753175275829e-02  +2.48294879827558879e-02  
4715 +1.63625235225026942e-02  +1.23046842148912469e-02  +2.47881545661650209e-02  
4716 +1.90781545057109557e-02  +1.29149169062886780e-02  +2.44413358726235756e-02  
4717 +1.90147705536961760e-02  +1.27976157833820849e-02  +2.40621589493787633e-02  
4718 +2.12890026886752466e-02  +9.46591448983054133e-03  +2.07641011695531147e-02  
4719 +2.04473787370483516e-02  +9.79950574364890116e-03  +2.11973719137709439e-02  
4720 +2.05923224603139707e-02  +7.75561792371348355e-03  +1.37444491428050219e-02  
4721 +2.08332795560123019e-02  +8.03149759283237029e-03  +1.37468484268230811e-02  
4722 +2.31150267123576419e-02  +1.77178434212802369e-02  +2.45721956849382049e-02  
4723 +2.30643037135592373e-02  +1.83366577522062514e-02  +2.49795481287879428e-02  
4724 +1.02521060934571175e-02  +1.30049300778711519e-02  +1.71143599410560759e-02  
4725 +9.75881095296452124e-03  +1.32049071550490293e-02  +1.72610425728995688e-02  
4726 +2.45554076246335441e-02  +1.42577221795910525e-02  +2.50628604028062564e-02  
4727 +2.44950858777826311e-02  +1.42281244922103020e-02  +2.51636705548127053e-02  
4728 +1.40506689127213626e-02  +1.23840991997941161e-02  +2.18639011402300756e-02  
4729 +1.32986468364000680e-02  +1.22194726176480060e-02  +2.19791538660112605e-02  
4730 +2.47679822822512198e-02  +1.01910157562327026e-02  +1.99514211200016618e-02  
4731 +2.50108463723945490e-02  +1.03622264843238939e-02  +2.03009495680574123e-02  
4732 +1.40737401288834069e-02  +1.39174270508602531e-02  +1.68991229677462815e-02  
4733 +1.40591853353283225e-02  +1.44633732969179502e-02  +1.67782868657105344e-02  
4734 +2.22712890870200575e-02  +1.21401225317361930e-02  +2.18029846303306324e-02  
4735 +2.31798982844246999e-02  +1.17202355261617330e-02  +2.17763172703151694e-02  
4736 +2.43740457722106986e-02  +1.01335574589430429e-02  +1.82557102816897701e-02  
4737 +2.48321282091291534e-02  +1.09231921512527273e-02  +1.81517789933189830e-02  
4738 +2.33256856096931454e-02  +1.09243546259828739e-02  +2.49066437349479732e-02  
4739 +2.37497606334497249e-02  +1.10950872779543054e-02  +2.51667866487518890e-02  
4740 +2.00775970954859551e-02  +1.28211769622630645e-02  +2.22072316627897511e-02  
4741 +1.95990536151813242e-02  +1.27571608736105381e-02  +2.19797246166355507e-02  
4742 +2.36823048379894534e-02  +1.53369679660687631e-02  +2.37227029983574436e-02  
4743 +2.41678216848115884e-02  +1.52846574558629811e-02  +2.35835018946729431e-02  
4744 +1.82122820806466003e-02  +1.45091679221304171e-02  +1.95040434739836427e-02  
4745 +1.84844427928865240e-02  +1.42979490630460934e-02  +1.93663888520713631e-02  
4746 +2.63037306333154114e-02  +1.63818461884270919e-02  +2.31663871626442489e-02  
4747 +2.67678295806987702e-02  +1.67431008796132264e-02  +2.32867953782849961e-02  
4748 +2.68960401644517434e-02  +8.39044870605878956e-03  +1.58991261426123416e-02  
4749 +2.75252015172711383e-02  +8.38342547091727557e-03  +1.63227173742904186e-02  
4750 +2.55303780716240117e-02  +1.22723039667301248e-02  +2.24109245856348865e-02  
4751 +2.50748965696121727e-02  +1.23118628119574681e-02  +2.16748199766335706e-02  
4752 +2.11075083254954020e-02  +1.22626546223348031e-02  +2.01222714552368141e-02  
4753 +2.02506645779911738e-02  +1.17420612354344287e-02  +1.99096032655428391e-02  
4754 +1.43753872525798718e-02  +1.38183918534236904e-02  +1.94188389785405341e-02  
4755 +1.45288166735515825e-02  +1.35797973684771804e-02  +1.96652112198948889e-02  
4756 +2.46447307146756660e-02  +1.81022437002769654e-02  +2.28257639051981445e-02  
4757 +2.55637400718183028e-02  +1.83680635151406216e-02  +2.24446765114825406e-02  
4758 +1.42379949435215373e-02  +1.10153037488441279e-02  +2.46351413234433547e-02  
4759 +1.46642737226685155e-02  +1.05428170629783234e-02  +2.54113015176305780e-02
[truncated: 1,328,098 more chars]
