# Supplementary material for: Spatio-Temporal Simulation of First Pass Drug Perfusion in the Liver
Source: PLoS Comput Biol. 2014 Mar 13;10(3):e1003499. doi: 10.1371/journal.pcbi.1003499 (PMC3952820; doi:10.1371/journal.pcbi.1003499)
Supplement: Data S1 — Datasets for the organ and vascular geometries used in the simulations including a basic 3D viewer using python and vtk. (ZIP) [file pcbi.1003499.s001.zip › treeData/PV-00100.tree]

# numNodes
 200
# id xCoord [m]                yCoord [m]                zCoord [m]
   0 +1.45600000000000000e-02  +1.28800000000000008e-02  +1.45600000000000000e-02  
   1 +1.54700000000000011e-02  +1.16899999999999990e-02  +2.41499999999999979e-02  
   2 +2.23999999999999998e-02  +1.48400000000000008e-02  +2.40799999999999972e-02  
   3 +1.90399999999999979e-02  +1.38599999999999991e-02  +2.34499999999999986e-02  
   4 +1.76399999999999994e-02  +1.39299999999999997e-02  +2.29600000000000012e-02  
   5 +1.64499999999999993e-02  +1.27400000000000013e-02  +2.42899999999999991e-02  
   6 +1.62399999999999975e-02  +1.25299999999999995e-02  +2.41499999999999979e-02  
   7 +1.60300000000000026e-02  +1.23200000000000011e-02  +2.40799999999999972e-02  
   8 +1.40700000000000009e-02  +1.25299999999999995e-02  +2.40799999999999972e-02  
   9 +1.62399999999999975e-02  +1.24600000000000006e-02  +2.40799999999999972e-02  
  10 +2.23999999999999998e-02  +1.48400000000000008e-02  +2.40100000000000036e-02  
  11 +2.21900000000000014e-02  +1.46999999999999995e-02  +2.40100000000000036e-02  
  12 +2.28200000000000000e-02  +1.39299999999999997e-02  +2.43599999999999997e-02  
  13 +2.49899999999999983e-02  +1.56799999999999995e-02  +2.36600000000000005e-02  
  14 +1.95300000000000022e-02  +1.39299999999999997e-02  +2.33100000000000009e-02  
  15 +1.79200000000000019e-02  +1.40000000000000003e-02  +2.28900000000000006e-02  
  16 +2.04400000000000033e-02  +1.34400000000000006e-02  +2.26799999999999988e-02  
  17 +1.83399999999999987e-02  +1.44200000000000005e-02  +2.19799999999999995e-02  
  18 +1.30900000000000009e-02  +1.40000000000000003e-02  +2.26799999999999988e-02  
  19 +1.35099999999999994e-02  +1.40700000000000009e-02  +2.23999999999999998e-02  
  20 +1.40000000000000003e-02  +1.42799999999999993e-02  +2.23999999999999998e-02  
  21 +1.43499999999999999e-02  +1.44900000000000011e-02  +2.21900000000000014e-02  
  22 +1.52599999999999993e-02  +1.44200000000000005e-02  +2.21200000000000008e-02  
  23 +1.65900000000000006e-02  +1.36500000000000007e-02  +2.19799999999999995e-02  
  24 +1.49099999999999996e-02  +1.44900000000000011e-02  +2.19099999999999989e-02  
  25 +1.40000000000000003e-02  +1.63799999999999987e-02  +2.17000000000000005e-02  
  26 +2.15599999999999993e-02  +1.28100000000000002e-02  +2.21200000000000008e-02  
  27 +2.50599999999999989e-02  +1.21799999999999999e-02  +2.19799999999999995e-02  
  28 +1.49099999999999996e-02  +1.44900000000000011e-02  +2.19099999999999989e-02  
  29 +1.44900000000000011e-02  +1.57500000000000001e-02  +2.12800000000000003e-02  
  30 +1.28100000000000002e-02  +1.51199999999999998e-02  +2.18400000000000018e-02  
  31 +1.07100000000000008e-02  +1.49800000000000003e-02  +2.13500000000000009e-02  
  32 +2.31000000000000025e-02  +1.21799999999999999e-02  +2.09300000000000007e-02  
  33 +1.13399999999999994e-02  +1.32300000000000004e-02  +2.14899999999999987e-02  
  34 +2.45700000000000016e-02  +1.23200000000000011e-02  +2.14899999999999987e-02  
  35 +2.54800000000000026e-02  +1.26000000000000001e-02  +2.10700000000000019e-02  
  36 +2.38700000000000023e-02  +1.21799999999999999e-02  +2.14200000000000015e-02  
  37 +1.42799999999999993e-02  +1.60300000000000026e-02  +2.14200000000000015e-02  
  38 +1.42100000000000004e-02  +1.60300000000000026e-02  +2.07899999999999995e-02  
  39 +1.90399999999999979e-02  +1.46999999999999995e-02  +2.00900000000000002e-02  
  40 +2.70199999999999989e-02  +1.26000000000000001e-02  +2.06499999999999982e-02  
  41 +1.24600000000000006e-02  +1.38599999999999991e-02  +1.94600000000000016e-02  
  42 +2.38700000000000023e-02  +1.11999999999999999e-02  +1.98799999999999984e-02  
  43 +2.35199999999999992e-02  +1.03599999999999994e-02  +1.86200000000000011e-02  
  44 +2.47100000000000028e-02  +1.03599999999999994e-02  +1.96700000000000035e-02  
  45 +2.49200000000000012e-02  +9.86999999999999857e-03  +1.94600000000000016e-02  
  46 +1.91799999999999991e-02  +1.47700000000000001e-02  +1.89700000000000008e-02  
  47 +1.95300000000000022e-02  +1.48400000000000008e-02  +1.84099999999999993e-02  
  48 +2.29600000000000012e-02  +9.80000000000000142e-03  +1.79200000000000019e-02  
  49 +2.16299999999999999e-02  +1.63099999999999981e-02  +1.79200000000000019e-02  
  50 +2.28200000000000000e-02  +9.51999999999999895e-03  +1.75000000000000017e-02  
  51 +2.50599999999999989e-02  +1.21799999999999999e-02  +2.19799999999999995e-02  
  52 +2.18400000000000018e-02  +1.41400000000000015e-02  +2.08600000000000001e-02  
  53 +2.56200000000000004e-02  +9.38000000000000118e-03  +1.90399999999999979e-02  
  54 +2.49200000000000012e-02  +9.86999999999999857e-03  +1.94600000000000016e-02  
  55 +1.28978938806027336e-02  +1.24788299811008779e-02  +2.23314466846829124e-02  
  56 +2.69984111424214739e-02  +1.36818677684472940e-02  +2.07493859283167902e-02  
  57 +2.26912287872804222e-02  +8.62649006398423512e-03  +1.94899445947161847e-02  
  58 +1.58180332651297016e-02  +1.08023385248476808e-02  +2.60288878189632172e-02  
  59 +1.43622455193057035e-02  +1.46429202299006196e-02  +2.20308294103666868e-02  
  60 +1.55145457830236384e-02  +1.74256070747633475e-02  +1.87728533775038155e-02  
  61 +1.62425618634001248e-02  +1.24613049449275905e-02  +2.40750374228866602e-02  
  62 +1.71759310759670748e-02  +1.43789261197840440e-02  +2.39185981695390314e-02  
  63 +2.20138851785576586e-02  +1.25906701662131387e-02  +2.17752742470264937e-02  
  64 +2.20924874500888629e-02  +9.64928296242523187e-03  +2.30801892600763989e-02  
  65 +2.55741263227277499e-02  +9.54086527213416496e-03  +1.69579715250986578e-02  
  66 +2.83023015431663680e-02  +9.14583684037023441e-03  +1.72329323387985442e-02  
  67 +1.31475713370189460e-02  +8.95887431109044542e-03  +1.99001021186748159e-02  
  68 +1.28615949384840653e-02  +1.67304200411745180e-02  +1.89946909299506909e-02  
  69 +1.19405475496032493e-02  +1.66423988387911261e-02  +1.81023841153247385e-02  
  70 +1.80539429138226112e-02  +1.49886599011992000e-02  +2.11319758521571754e-02  
  71 +1.91625651957467308e-02  +1.31239132466178052e-02  +2.40740323660848035e-02  
  72 +2.06488155079722208e-02  +1.12513683459768334e-02  +2.62428149863521872e-02  
  73 +1.40350000000000006e-02  +1.64499999999999993e-02  +2.19099999999999989e-02  
  74 +1.44979266266286374e-02  +1.64464582310734145e-02  +2.16796056947174340e-02  
  75 +2.16187214546596090e-02  +8.50103127206690290e-03  +1.54491901934984376e-02  
  76 +2.15121676354949609e-02  +7.67614920320759762e-03  +1.47772648412314057e-02  
  77 +2.15797475395888318e-02  +1.16355568444521679e-02  +1.86885015189874291e-02  
  78 +9.23110286726186967e-03  +1.24857793967951148e-02  +2.22128302809150892e-02  
  79 +2.49377662422057556e-02  +1.56529751011223045e-02  +2.37356441754651391e-02  
  80 +2.68493544471882090e-02  +1.65834012864972402e-02  +2.37697509891986007e-02  
  81 +1.27361720487072921e-02  +1.33336710468479683e-02  +1.68695558343384643e-02  
  82 +1.78488768552720334e-02  +1.18355353001701226e-02  +2.50928857297606708e-02  
  83 +2.30335021225763978e-02  +1.00797253932899036e-02  +1.75254644898698887e-02  
  84 +2.77613274368347859e-02  +1.27723370766399617e-02  +2.04766888873062561e-02  
  85 +2.89343646118175278e-02  +1.17704962624038036e-02  +2.03712343164082314e-02  
  86 +2.30144070675573770e-02  +1.57825887690284210e-02  +1.54064560851924961e-02  
  87 +1.30561071647613217e-02  +1.82377933287478436e-02  +1.97008150453971999e-02  
  88 +2.22839759999189854e-02  +1.47923381263342681e-02  +2.42335431637520915e-02  
  89 +2.01487321198197608e-02  +1.41311932820947627e-02  +2.45911954144468377e-02  
  90 +2.10356359659550803e-02  +1.30659432458977570e-02  +2.06113128667041214e-02  
  91 +2.28126846632153157e-02  +1.20370410310194059e-02  +2.60578710783252350e-02  
  92 +1.56920850291439803e-02  +1.14298060303697369e-02  +2.43645827687717781e-02  
  93 +1.82827627718549525e-02  +8.94624062712653066e-03  +2.46034040376338949e-02  
  94 +1.07196758749897869e-02  +1.51171826725513929e-02  +2.12932745636923750e-02  
  95 +1.24477936504622279e-02  +1.59661546075466100e-02  +2.10468660097858883e-02  
  96 +1.40353375840574657e-02  +9.95327111502867026e-03  +2.16728595411229338e-02  
  97 +1.30271279024836498e-02  +1.00749174646825070e-02  +2.19550896665548917e-02  
  98 +2.05261000497768964e-02  +9.25786318595671863e-03  +1.72855686403050358e-02  
  99 +2.38164471264873980e-02  +1.04002153302164262e-02  +1.98830768174979196e-02  
 100 +2.49673209035603562e-02  +1.56603880161269096e-02  +2.36896316275198686e-02  
 101 +2.59866669131190164e-02  +1.50088738073972695e-02  +2.21717518168595487e-02  
 102 +1.19304281078195691e-02  +1.39473345280483278e-02  +1.94251361585356802e-02  
 103 +1.19628495867066895e-02  +1.26320339126901951e-02  +1.94701843064220767e-02  
 104 +1.56430328163317915e-02  +1.41575113354015132e-02  +2.19792587525776163e-02  
 105 +1.91012825978733661e-02  +1.34919566233089021e-02  +2.37620161830424011e-02  
 106 +1.87221443477152034e-02  +1.37172284881364459e-02  +2.27452664216722424e-02  
 107 +1.73293579613273303e-02  +1.04250161490696842e-02  +2.05360283854366804e-02  
 108 +2.54630608922371340e-02  +1.22556725218491321e-02  +2.06665294291227472e-02  
 109 +1.95719500167242690e-02  +7.69360803264783257e-03  +1.55619049923246891e-02  
 110 +1.05314972874137481e-02  +1.52102185094022107e-02  +2.12985587736035133e-02  
 111 +9.45890275926804594e-03  +1.60292169985811021e-02  +2.21228266082983890e-02  
 112 +1.41496974592998665e-02  +1.45993386769114279e-02  +2.27428320662387308e-02  
 113 +1.50798420489834158e-02  +1.59588932958294148e-02  +2.41072522437388269e-02  
 114 +1.30626694373943836e-02  +1.30002042577911960e-02  +2.56200171622629445e-02  
 115 +1.07145781356399704e-02  +1.50298091420487511e-02  +2.13381823847843786e-02  
 116 +1.07650914759329832e-02  +1.46453351937513646e-02  +2.17575913372292894e-02  
 117 +1.99817430715934635e-02  +1.26972600424297873e-02  +2.52885533971643241e-02  
 118 +2.07927295530829191e-02  +1.33971915854142302e-02  +2.65265438135508791e-02  
 119 +1.13650878395501059e-02  +1.71295766108660007e-02  +1.99806674835892734e-02  
 120 +1.42428562706979935e-02  +1.40838881088870757e-02  +2.10682552276671223e-02  
 121 +1.53109963595322619e-02  +1.44273261095720605e-02  +1.79505956924658899e-02  
 122 +1.44125981711188105e-02  +1.58918926691355294e-02  +2.13528831865332780e-02  
 123 +1.65582143413032894e-02  +1.66170905938677720e-02  +2.19006285285874812e-02  
 124 +2.00310735995774952e-02  +1.56107950275068755e-02  +1.75007020977254735e-02  
 125 +9.73335775427716134e-03  +1.51892090162609357e-02  +2.03449709717488103e-02  
 126 +2.43419184266172907e-02  +8.37992467619381662e-03  +1.81344634297155548e-02  
 127 +1.16542318489736094e-02  +1.39869303982857861e-02  +1.94143232109020222e-02  
 128 +1.03919257523257900e-02  +1.19806096018645267e-02  +2.00382097395404128e-02  
 129 +3.00684158438448111e-02  +1.40803696512578329e-02  +1.94604018107917449e-02  
 130 +2.44654308478238283e-02  +1.00587626452946517e-02  +2.27560356938784798e-02  
 131 +1.58712131694513162e-02  +1.30098225829285968e-02  +2.36926949550537169e-02  
 132 +1.67755876315369146e-02  +1.25519545565372648e-02  +2.48960896004946051e-02  
 133 +1.70295099115507081e-02  +1.28243842763969482e-02  +2.62966138548230803e-02  
 134 +1.63538054668945360e-02  +1.05780023140320516e-02  +2.20379828562798918e-02  
 135 +1.60006315145520273e-02  +8.79130089807149753e-03  +2.14685442807684493e-02  
 136 +1.14909028874169688e-02  +1.78153465550144538e-02  +1.68129302618655052e-02  
 137 +1.14790251613745200e-02  +1.40748652346176228e-02  +1.93886640950354135e-02  
 138 +9.39723393564025761e-03  +1.59241030940327627e-02  +1.88507534722895248e-02  
 139 +2.73152878376452316e-02  +1.73687335418136572e-02  +2.04317517355752237e-02  
 140 +1.88650000000000033e-02  +1.46649999999999992e-02  +2.02650000000000018e-02  
 141 +1.99693274068135293e-02  +1.44098991907977737e-02  +2.07699622200687578e-02  
 142 +2.23977913568703287e-02  +1.75348758151840749e-02  +2.44364356216528640e-02  
 143 +2.33136573870430831e-02  +1.90357174654676407e-02  +2.10140216031545271e-02  
 144 +2.67073917748550521e-02  +9.08172172846350226e-03  +1.58370915467607835e-02  
 145 +1.85078077034712997e-02  +1.45126337943496907e-02  +2.12019667163956954e-02  
 146 +1.78744815637374328e-02  +1.34923192326345497e-02  +2.02139704774661512e-02  
 147 +1.14251402826900383e-02  +1.40463259925191694e-02  +1.82350407567612588e-02  
 148 +2.03401975259131160e-02  +1.54027168005889861e-02  +1.82374674855551797e-02  
 149 +2.08147142903269411e-02  +1.62698472233477401e-02  +1.88025945853717014e-02  
 150 +2.43450886938540688e-02  +1.61293047110298848e-02  +2.27236773170910594e-02  
 151 +2.61369842936313504e-02  +1.06776423858429472e-02  +2.15911374152274009e-02  
 152 +1.43078748289151864e-02  +1.43084980833869946e-02  +2.30099497964340420e-02  
 153 +2.40902091680694937e-02  +1.31983346948984816e-02  +2.50988905318381555e-02  
 154 +2.82631289731143515e-02  +1.03391890790993524e-02  +1.95168306059946006e-02  
 155 +1.88290780406039186e-02  +1.27593939194278368e-02  +1.67555297797964409e-02  
 156 +2.63039879569119013e-02  +9.53231579454359192e-03  +1.82317096569727388e-02  
 157 +1.87053020557834473e-02  +1.46384564442578070e-02  +2.04044145043354094e-02  
 158 +1.68694352066392772e-02  +1.63383429545074614e-02  +1.88402779211061210e-02  
 159 +1.39913312723502631e-02  +1.70906291906318016e-02  +2.30235136386769748e-02  
 160 +2.62135373298727076e-02  +1.41983520535835447e-02  +2.36092152700261709e-02  
 161 +1.30283441975519946e-02  +1.58975565754362752e-02  +2.26263471480312207e-02  
 162 +1.14529951380625186e-02  +1.51836476238202782e-02  +2.46201602159954978e-02  
 163 +1.78337256482305126e-02  +1.55368025223707566e-02  +2.28387283654768701e-02  
 164 +1.35914544605382059e-02  +9.45607271305955871e-03  +2.07864808298988749e-02  
 165 +1.27492216774494939e-02  +7.96573655036343121e-03  +1.70581525571878272e-02  
 166 +2.28033040920295957e-02  +1.38849620440130144e-02  +2.43688469296579301e-02  
 167 +2.22947892604955927e-02  +1.23855299876914886e-02  +2.45265853326531759e-02  
 168 +2.33789504018687283e-02  +1.88142801523404485e-02  +1.94219876572628222e-02  
 169 +2.69382139329470589e-02  +9.34335105625220055e-03  +1.70954519319486027e-02  
 170 +3.02319087634089524e-02  +9.21161285637581498e-03  +1.70390119440288618e-02  
 171 +7.96667108044605068e-03  +1.20484816302466029e-02  +2.09322682542009628e-02  
 172 +1.87853529026653990e-02  +1.46526847398959006e-02  +2.03338352005234639e-02  
 173 +1.81417782028968355e-02  +1.53790353420612223e-02  +1.95263434951960559e-02  
 174 +2.51987356701738642e-02  +1.60696106722450702e-02  +2.36523988536563971e-02  
 175 +2.53432406068328196e-02  +1.65839842834163177e-02  +2.45483623967352564e-02  
 176 +1.06393008261052545e-02  +1.46483128497565517e-02  +1.85133674401159673e-02  
 177 +8.52620475097128246e-03  +1.58842678844116209e-02  +1.41691955178156314e-02  
 178 +1.68170775880537963e-02  +1.01144553784680343e-02  +2.47791993399966576e-02  
 179 +1.68638064816246762e-02  +9.46316071966820695e-03  +2.55332107397872148e-02  
 180 +1.95358312404723226e-02  +1.29506176924830772e-02  +2.47636087362754151e-02  
 181 +1.91895482422434933e-02  +1.31761301337471014e-02  +2.59424245331696460e-02  
 182 +1.50507865226197843e-02  +1.11462724772774212e-02  +2.37266693411556200e-02  
 183 +1.39586010149011352e-02  +1.15120468005866280e-02  +2.29372081044921967e-02  
 184 +2.81638563930711287e-02  +1.29097249845911768e-02  +2.03035490146951728e-02  
 185 +2.84342007293005919e-02  +1.31803600412646500e-02  +1.98333343207354670e-02  
 186 +2.51604640772473964e-02  +1.10980548366659323e-02  +2.43394930545772804e-02  
 187 +9.06419058310880925e-03  +1.43081122098566178e-02  +2.24592427879737322e-02  
 188 +2.29122753906138878e-02  +9.81423358509721580e-03  +1.79365209598655283e-02  
 189 +2.16843937454461490e-02  +9.94952656815957688e-03  +1.83444921662840356e-02  
 190 +1.92881569491159602e-02  +1.17858471713323462e-02  +2.40216580209250373e-02  
 191 +2.50444452468472183e-02  +9.24870092864955168e-03  +1.98345405330817709e-02  
 192 +1.45754327666042169e-02  +1.70675387867405236e-02  +1.98551790406773371e-02  
 193 +2.18440082561290778e-02  +1.46687645491491211e-02  +2.61486964484040456e-02  
 194 +2.26289402090034571e-02  +1.86898988867258663e-02  +2.28705076795985597e-02  
 195 +2.70181629708544854e-02  +1.25809469429222914e-02  +2.06438007714056827e-02  
 196 +2.72474971610947546e-02  +1.19667128380327378e-02  +1.98713465281900765e-02  
 197 +9.92728460635417323e-03  +1.33768724638293150e-02  +2.31535466238109271e-02  
 198 +1.89525000000000006e-02  +1.46824999999999994e-02  +2.01775000000000010e-02  
 199 +1.96108968808021769e-02  +1.48774933074867274e-02  +1.93304650258989304e-02  
# numEdges
 199
# id   initNode   termNode parentEdge nDau   dauEdges      ...   radiusRelativeToParent    flowThroughEdge
   0          0         23 2147483646    2         31         41 +6.19277408627142757e-04  +nan                        # rad = +6.19277408627142757e-04 , len = +7.73111893583328536e-03 
   1          1         92         12    2        131        132 +7.62532524772469134e-01  +nan                        # rad = +1.67107439200993090e-04 , len = +4.03817318419603130e-04 
   2          2        142         14    2        165        166 +8.17638874453705644e-01  +nan                        # rad = +1.71264822504497527e-04 , len = +2.71834635205883343e-03 
   3          3        105         19    2        141        142 +5.28318089372073030e-01  +nan                        # rad = +2.50642235249990417e-04 , len = +4.86380080193097133e-04 
   4          4          5         41    2          5          6 +6.14887433320117860e-01  +nan                        # rad = +3.41978116512665290e-04 , len = +2.14501748244623654e-03 
   5          5        132          4    2        157        158 +3.70603746470074158e-01  +nan                        # rad = +1.26738371190373298e-04 , len = +7.13241192335823033e-04 
   6          5          6          4    2          7          9 +9.82736567723391241e-01  +nan                        # rad = +3.36074400458166744e-04 , len = +3.28329103187642980e-04 
   7          6          7          6    2         12         13 +7.71395210236538120e-01  +nan                        # rad = +2.59246182796545998e-04 , len = +3.05122926047842694e-04 
   8          8        114         13    2 2147483645 2147483645 +7.25060666521063713e-01  +nan                        # rad = +1.33349270213866744e-04 , len = +1.89933139985331168e-03 
   9          6         61          6    2        111        112 +8.09777136269815845e-01  +nan                        # rad = +2.72145365576609570e-04 , len = +1.01710184853608956e-04 
  10          9        131        111    2 2147483645 2147483645 +3.15362454797245506e-01  +nan                        # rad = +8.49029786724179352e-05 , len = +7.67016164709228925e-04 
  11          9        134        111    2        159        160 +8.18559366749907036e-01  +nan                        # rad = +2.20375404237506265e-04 , len = +2.77933463072200333e-03 
  12          7          1          7    2          1         81 +8.45327584370668572e-01  +nan                        # rad = +2.19147949460721031e-04 , len = +8.45813218151622581e-04 
  13          7          8          7    2          8         98 +7.09420814977894887e-01  +nan                        # rad = +1.83914638279434001e-04 , len = +1.97121789764602255e-03 
  14         10          2         16    2          2         82 +7.52704771429134500e-01  +nan                        # rad = +2.09462670936390804e-04 , len = +6.99999999999936784e-05 
  15         10         79         16    2        125        126 +8.24006909661352704e-01  +nan                        # rad = +2.29304628745744595e-04 , len = +2.67889102682064085e-03 
  16         11         10         18    2         14         15 +9.47392635865197730e-01  +nan                        # rad = +2.78279982919055105e-04 , len = +2.52388589282478591e-04 
  17         11         12         18    2         96         97 +5.23217604098173417e-01  +nan                        # rad = +1.53686001367764319e-04 , len = +1.05465634213235322e-03 
  18         14         11         20    2         16         17 +6.52963600339864114e-01  +nan                        # rad = +2.93732474144596197e-04 , len = +2.85630880683444268e-03 
  19         15          3         22    2          3         20 +9.31664687453628293e-01  +nan                        # rad = +4.74415395368893444e-04 , len = +1.25999999999999572e-03 
  20          3         14         19    2         18         21 +9.48209314895774757e-01  +nan                        # rad = +4.49845097018746539e-04 , len = +5.14392845984470970e-04 
  21         14         16         20    2         35         88 +8.96197777327487177e-01  +nan                        # rad = +4.03150176089868504e-04 , len = +1.21041315260534224e-03 
  22          4         15         41    2         19         23 +9.15580301450986123e-01  +nan                        # rad = +5.09212597362188350e-04 , len = +2.96984848098352588e-04 
  23         15         17         22    2         39         40 +5.76213843293121197e-01  +nan                        # rad = +2.93415347779339176e-04 , len = +1.08669222873820155e-03 
  24         18         78         26    2 2147483645 2147483645 +6.27062122383861498e-01  +nan                        # rad = +1.15872458901614887e-04 , len = +4.17159425911180996e-03 
  25         18        162         26    2 2147483645 2147483645 +6.73702150996390081e-01  +nan                        # rad = +1.24490894947520844e-04 , len = +2.80089776305991701e-03 
  26         19         18         29    2         24         25 +7.21301866623766275e-01  +nan                        # rad = +1.84786251258663278e-04 , len = +5.09607692249634597e-04 
  27         20        112         28    2        145        146 +4.23070964795574989e-01  +nan                        # rad = +1.11266756474368323e-04 , len = +4.91853988022761149e-04 
  28         21         20        109    2         27         29 +8.69935271527714327e-01  +nan                        # rad = +2.62997855520838365e-04 , len = +4.59020696701139847e-04 
  29         20         19         28    2         26         30 +9.74092931058130218e-01  +nan                        # rad = +2.56184351946296121e-04 , len = +5.33104117410473769e-04 
  30         19         33         29    2         47         48 +8.31594979756408836e-01  +nan                        # rad = +2.13041620970688873e-04 , len = +2.49851956166046493e-03 
  31         23         22          0    2         42        101 +6.49752278663761063e-01  +nan                        # rad = +4.02376907380475090e-04 , len = +1.54317853795340326e-03 
  32         21         30        109    2         45         46 +6.96872171224788395e-01  +nan                        # rad = +2.10677613154384053e-04 , len = +1.70029409220875580e-03 
  33         24         59         42    2        109        110 +7.62189645422963413e-01  +nan                        # rad = +3.05921935235496049e-04 , len = +5.81394284666694565e-04 
  34         25         73         84    2        121        122 +7.76684698536282414e-01  +nan                        # rad = +1.28985274070111386e-04 , len = +2.24109348310148443e-04 
  35         16         26         21    2         36         37 +9.91925641064179020e-01  +nan                        # rad = +3.99894996863079419e-04 , len = +1.40174890761505123e-03 
  36         26         77         35    2 2147483645 2147483645 +2.99380369428961624e-01  +nan                        # rad = +1.19720711893662210e-04 , len = +3.62696684794947466e-03 
  37         26         63         35    2        113        114 +9.79483523172054671e-01  +nan                        # rad = +3.91690560426326804e-04 , len = +6.10698924238811799e-04 
  38         27        151         51    2 2147483645 2147483645 +6.25671055804549847e-01  +nan                        # rad = +1.19822657568868381e-04 , len = +1.88896471099391340e-03 
  39         17        163         23    2 2147483645 2147483645 +2.64439375088955042e-01  +nan                        # rad = +7.75905712082768800e-05 , len = +1.49698897755056099e-03 
  40         17        145         23    2        167        168 +9.93476495870184939e-01  +nan                        # rad = +2.91501251546349505e-04 , len = +8.01296596520931345e-04 
  41         23          4          0    2          4         22 +8.98085038947339043e-01  +nan                        # rad = +5.56163775646114646e-04 , len = +1.46331814722568121e-03 
  42         22         24         31    2         33        106 +9.97503722530732051e-01  +nan                        # rad = +4.01372462972427477e-04 , len = +4.14125584816973816e-04 
  43         28        120        106    2        151        152 +8.37012552541719690e-01  +nan                        # rad = +2.76453106998117795e-04 , len = +1.14827779104188527e-03 
  44         28         29        106    2         54         55 +7.45062298193851280e-01  +nan                        # rad = +2.46083271532038087e-04 , len = +1.46999999999999800e-03 
  45         30         31         32    2         52         53 +9.43326862365534757e-01  +nan                        # rad = +1.98737851787585037e-04 , len = +2.16094886566063800e-03 
  46         30        161         32    2 2147483645 2147483645 +4.59515960823527636e-01  +nan                        # rad = +9.68097258326442605e-05 , len = +1.12721349079295723e-03 
  47         33        197         30    2 2147483645 2147483645 +6.55787666203587305e-01  +nan                        # rad = +1.39710067420597238e-04 , len = +2.18740112317515134e-03 
  48         33        171         30    2 2147483645 2147483645 +7.10552306514094290e-01  +nan                        # rad = +1.51377215164224393e-04 , len = +3.61751273084640014e-03 
  49         34         35         50    2         63        103 +8.55605456152458976e-01  +nan                        # rad = +2.27499311024757149e-04 , len = +1.04062481231229488e-03 
  50         36         34         57    2         49         51 +9.74400309772373685e-01  +nan                        # rad = +2.65892777317936412e-04 , len = +7.17286553617171125e-04 
  51         34         27         50    2         38        107 +7.20255101063624226e-01  +nan                        # rad = +1.91510629199217943e-04 , len = +7.06965345685344436e-04 
  52         31        187         45    2 2147483645 2147483645 +5.91414513869260805e-01  +nan                        # rad = +1.17536450002375824e-04 , len = +2.09536187851722122e-03 
  53         31        115         45    2        147        148 +8.96527047657982856e-01  +nan                        # rad = +1.78173859521013394e-04 , len = +5.13961670453654286e-05 
  54         29        122         44    2        153        154 +8.07878954427724061e-01  +nan                        # rad = +1.98805496107456661e-04 , len = +1.77303501228268112e-04 
  55         29         38         44    2         59         60 +7.78996590181818549e-01  +nan                        # rad = +1.91698029424244257e-04 , len = +6.30000000000002086e-04 
  56         37         87        153    2 2147483645 2147483645 +6.40819501490768828e-01  +nan                        # rad = +1.23419726000975095e-04 , len = +3.05415486882127133e-03 
  57         32         36        113    2         50        102 +7.02416279412372391e-01  +nan                        # rad = +2.72878379297776129e-04 , len = +9.12688336728371139e-04 
  58         32         42        113    2         65         66 +8.63218737263464209e-01  +nan                        # rad = +3.35347765858995362e-04 , len = +1.62966254175519543e-03 
  59         38        192         55    2 2147483645 2147483645 +5.13227808161164201e-01  +nan                        # rad = +9.83847594702192562e-05 , len = +1.44357821640808464e-03 
  60         38         68         55    2        117        118 +8.12311193424782640e-01  +nan                        # rad = +1.55718455058786987e-04 , len = +2.35200321024483638e-03 
  61         39         52        197    2         91         92 +6.73890862804123025e-01  +nan                        # rad = +1.88578149696201272e-04 , len = +2.95744822439886808e-03 
  62         40        195         63    2        195        196 +6.47997198593282531e-01  +nan                        # rad = +1.42856711161953913e-04 , len = +2.01202409342549524e-05 
  63         35         40         49    2         62         64 +9.69052783857139111e-01  +nan                        # rad = +2.20458840674121986e-04 , len = +1.59624559513879050e-03 
  64         40         84         63    2        127        128 +8.93654495718969377e-01  +nan                        # rad = +1.97014034089421168e-04 , len = +7.80578745785449977e-04 
  65         42         44         58    2         67         68 +7.04496331380535246e-01  +nan                        # rad = +2.36251270784320976e-04 , len = +1.20635815577298570e-03 
  66         42         43         58    2         74         75 +8.39913000349443384e-01  +nan                        # rad = +2.81662948183111414e-04 , len = +1.55425223178221506e-03 
  67         44         99         65    2 2147483645 2147483645 +4.13219539630304000e-01  +nan                        # rad = +9.76236413505714027e-05 , len = +9.19486672389594590e-04 
  68         44         45         65    2         95        108 +8.92865281171526859e-01  +nan                        # rad = +2.10940557315973220e-04 , len = +5.72974694031072379e-04 
  69         41         81        151    2 2147483645 2147483645 +5.15431549257691746e-01  +nan                        # rad = +1.40077830749633914e-04 , len = +2.65776111470222148e-03 
  70         41        102        151    2        139        140 +8.06645033833737979e-01  +nan                        # rad = +2.19220353676689313e-04 , len = +5.37856111073060331e-04 
  71         46        155         72    2 2147483645 2147483645 +4.62341800743325926e-01  +nan                        # rad = +1.11516510563430761e-04 , len = +3.01157124919676196e-03 
  72         39         46        197    2         71         73 +8.61934390527348326e-01  +nan                        # rad = +2.41199282401333945e-04 , len = +1.13088460949824546e-03 
  73         46         47         72    2         76         77 +9.58361488789597038e-01  +nan                        # rad = +2.31156103377124942e-04 , len = +6.64078308635362622e-04 
  74         43         48         66    2         85         86 +8.26801630246108088e-01  +nan                        # rad = +2.32879384737721653e-04 , len = +1.05697682093790235e-03 
  75         43         65         66    2        115        116 +7.38457031045386070e-01  +nan                        # rad = +2.07995984470790875e-04 , len = +2.76636138338824970e-03 
  76         47        148         73    2        169        170 +8.97556674274269661e-01  +nan                        # rad = +2.07475703385371501e-04 , len = +1.00141784346070351e-03 
  77         47        124         73    2 2147483645 2147483645 +5.67476948791015401e-01  +nan                        # rad = +1.31175760238871371e-04 , len = +1.29306705228449874e-03 
  78         49        168        169    2 2147483645 2147483645 +7.04013242659292771e-01  +nan                        # rad = +1.42230379382226750e-04 , len = +3.40385274537147869e-03 
  79         49         86        169    2 2147483645 2147483645 +7.17529692537739794e-01  +nan                        # rad = +1.44961080564566151e-04 , len = +2.91764434894378668e-03 
  80         50         75         86    2        123        124 +8.55420894919918684e-01  +nan                        # rad = +1.89299363726971317e-04 , len = +2.58595983620080617e-03 
  81          1        182         12    2        189        190 +8.15607916612731576e-01  +nan                        # rad = +1.78738802489610877e-04 , len = +8.06590605760357281e-04 
  82          2         88         14    2        129        130 +7.28855430669882565e-01  +nan                        # rad = +1.52668005234607001e-04 , len = +1.98264283044450343e-04 
  83         25        119         84    2 2147483645 2147483645 +7.42908695799314511e-01  +nan                        # rad = +1.23376039102265363e-04 , len = +3.23430541087747856e-03 
  84         37         25        153    2         34         83 +8.62276446808303287e-01  +nan                        # rad = +1.66071604491749763e-04 , len = +5.28488410468948787e-04 
  85         48        188         74    2        193        194 +5.21643854638369042e-01  +nan                        # rad = +1.21480099920396863e-04 , len = +5.24707099309232430e-05 
  86         48         50         74    2         80         87 +9.50250823946742096e-01  +nan                        # rad = +2.21293827227230303e-04 , len = +5.23832034148353641e-04 
  87         50         98         86    2 2147483645 2147483645 +5.59385554407988539e-01  +nan                        # rad = +1.23788570230569850e-04 , len = +2.31876551184697190e-03 
  88         16         70         21    2 2147483645 2147483645 +2.60360909529572249e-01  +nan                        # rad = +1.04964546523765364e-04 , len = +3.23851735681378750e-03 
  89         51         56        107    2 2147483645 2147483645 +7.39378043741450774e-01  +nan                        # rad = +1.16813820285510152e-04 , len = +2.74362088204425751e-03 
  90         51        186        107    2 2147483645 2147483645 +7.46052425289401411e-01  +nan                        # rad = +1.17868301160698109e-04 , len = +2.59767315917102662e-03 
  91         52         90         61    2 2147483645 2147483645 +5.49821382315806684e-01  +nan                        # rad = +1.03684298940522515e-04 , len = +1.36471414609968438e-03 
  92         52        150         61    2 2147483645 2147483645 +8.29132866842096306e-01  +nan                        # rad = +1.56356341881389320e-04 , len = +3.70217446099463171e-03 
  93         53        126         95    2 2147483645 2147483645 +7.96313623550368277e-01  +nan                        # rad = +1.33592010018177129e-04 , len = +1.85839706242476080e-03 
  94         53        156         95    2 2147483645 2147483645 +6.98612814071986388e-01  +nan                        # rad = +1.17201423278712094e-04 , len = +1.06975366561610141e-03 
  95         45         53         68    2         93         94 +7.95309645040013224e-01  +nan                        # rad = +1.67763059763509218e-04 , len = +9.52102935611480786e-04 
  96         12        166         17    2        175        176 +8.36324894952354514e-01  +nan                        # rad = +1.28531428949542911e-04 , len = +4.88409560391092206e-05 
  97         12        153         17    2 2147483645 2147483645 +6.68641156789630653e-01  +nan                        # rad = +1.02760785736914659e-04 , len = +1.64156165506421526e-03 
  98          8         55         13    2 2147483645 2147483645 +6.02346429348138424e-01  +nan                        # rad = +1.10780325672471514e-04 , len = +2.10568037044301347e-03 
  99         13        160        137    2 2147483645 2147483645 +6.05845306274196305e-01  +nan                        # rad = +1.27465920241783221e-04 , len = +1.92221313165597007e-03 
 100         13        174        137    2        181        182 +8.92300569713621927e-01  +nan                        # rad = +1.87734248450772409e-04 , len = +4.42068810657261476e-04 
 101         22        104         31    2 2147483645 2147483645 +1.77891215387818935e-01  +nan                        # rad = +7.15793170979045615e-05 , len = +4.85203602785233372e-04 
 102         36        130         57    2 2147483645 2147483645 +3.92839972300784324e-01  +nan                        # rad = +1.07197534964821326e-04 , len = +2.57666008329676503e-03 
 103         35        108         49    2 2147483645 2147483645 +3.82966027281271826e-01  +nan                        # rad = +8.71245073523776813e-05 , len = +5.30694683547476608e-04 
 104         54         57        108    2 2147483645 2147483645 +8.20078394627683727e-01  +nan                        # rad = +1.28501507209189628e-04 , len = +2.55237825534738224e-03 
 105         54        191        108    2 2147483645 2147483645 +6.10490914018823938e-01  +nan                        # rad = +9.56603699144526143e-05 , len = +7.36056904352488527e-04 
 106         24         28         42    2         43         44 +8.22890276671015442e-01  +nan                        # rad = +3.30285497103507757e-04 , len = +0                       
 107         27         51         51    2         89         90 +8.24963614989074778e-01  +nan                        # rad = +1.57989300973019112e-04 , len = +0                       
 108         45         54         68    2        104        105 +7.42835691067310067e-01  +nan                        # rad = +1.56694174667934522e-04 , len = +0                       
 109         59         21         33    2         28         32 +9.88222299627120493e-01  +nan                        # rad = +3.02318878344800905e-04 , len = +2.21065207710624117e-04 
 110         59         60         33    2 2147483645 2147483645 +3.26852824238660078e-01  +nan                        # rad = +9.99914485282783327e-05 , len = +4.43684006980704648e-03 
 111         61          9          9    2         10         11 +9.89263524714220743e-01  +nan                        # rad = +2.69223483584956876e-04 , len = +5.73525910057868892e-06 
 112         61         62          9    2 2147483645 2147483645 +3.17032619671917648e-01  +nan                        # rad = +8.62789581803242447e-05 , len = +2.13843921990166871e-03 
 113         63         32         37    2         57         58 +9.91816783845450245e-01  +nan                        # rad = +3.88485271904661484e-04 , len = +1.43623951465640513e-03 
 114         63         64         37    2 2147483645 2147483645 +2.49685558858695672e-01  +nan                        # rad = +9.77994764797231257e-05 , len = +3.21881036890652198e-03 
 115         65        144         75    2 2147483645 2147483645 +6.40619013340134602e-01  +nan                        # rad = +1.33246182350388049e-04 , len = +1.65875715658394857e-03 
 116         65        169         75    2        177        178 +8.16459721076780109e-01  +nan                        # rad = +1.69820343466112211e-04 , len = +1.38515260390215458e-03 
 117         68        136         60    2 2147483645 2147483645 +8.09012031863199033e-01  +nan                        # rad = +1.25978103725707472e-04 , len = +2.79570060129744882e-03 
 118         68         69         60    2 2147483645 2147483645 +6.09058379029317254e-01  +nan                        # rad = +9.48416298230543689e-05 , len = +1.28541334832850580e-03 
 119         71        190        141    2 2147483645 2147483645 +5.29168308557648404e-01  +nan                        # rad = +1.31634949933105233e-04 , len = +1.34496735364658692e-03 
 120         71        180        141    2        187        188 +5.17577196322268729e-01  +nan                        # rad = +1.28751565848876789e-04 , len = +8.03040758338709301e-04 
 121         73        159         34    2 2147483645 2147483645 +7.81172238954915832e-01  +nan                        # rad = +1.00759715337562340e-04 , len = +1.28538917888075576e-03 
 122         73         74         34    2 2147483645 2147483645 +5.13165517613938915e-01  +nan                        # rad = +6.61907949327644859e-05 , len = +5.17102641334903990e-04 
 123         75        109         80    2 2147483645 2147483645 +8.08298949780590914e-01  +nan                        # rad = +1.53010476894644977e-04 , len = +2.20315914826331319e-03 
 124         75         76         80    2 2147483645 2147483645 +6.06359259382075577e-01  +nan                        # rad = +1.14783421990984449e-04 , len = +1.06923702841014404e-03 
 125         79        100         15    2        137        138 +9.53538337241697787e-01  +nan                        # rad = +2.18650754416042117e-04 , len = +5.51868089770231636e-05 
 126         79         80         15    2 2147483645 2147483645 +4.64598086401449450e-01  +nan                        # rad = +1.06534491718267727e-04 , len = +2.12627035595251658e-03 
 127         84        184         64    2        191        192 +8.88351933623401369e-01  +nan                        # rad = +1.75017798134284027e-04 , len = +4.59219352104975353e-04 
 128         84         85         64    2 2147483645 2147483645 +5.79925395021652856e-01  +nan                        # rad = +1.14253441544116921e-04 , len = +1.54622828116812890e-03 
 129         88        193         82    2 2147483645 2147483645 +7.35731560400782580e-01  +nan                        # rad = +1.12322669714532244e-04 , len = +1.96892207775398870e-03 
 130         88         89         82    2 2147483645 2147483645 +6.17935487338314826e-01  +nan                        # rad = +9.43389782156152851e-05 , len = +2.26369036420458582e-03 
 131         92         58          1    2 2147483645 2147483645 +7.08190075518604467e-01  +nan                        # rad = +1.18343829987471873e-04 , len = +1.78311237131222760e-03 
 132         92        178          1    2        185        186 +7.59865261590492391e-01  +nan                        # rad = +1.26979138002179852e-04 , len = +1.77979282395310419e-03 
 133         94        110        147    2        143        144 +9.18484457100635088e-01  +nan                        # rad = +1.59246135030489326e-04 , len = +2.09987548761896513e-04 
 134         94         95        147    2 2147483645 2147483645 +6.08358869761434162e-01  +nan                        # rad = +1.05476797099910590e-04 , len = +1.94109803146353928e-03 
 135         96        164        189    2        173        174 +9.25678973347055734e-01  +nan                        # rad = +1.55352545889475075e-04 , len = +1.10901113519075033e-03 
 136         96         97        189    2 2147483645 2147483645 +5.43033688165826978e-01  +nan                        # rad = +9.11349057171288718e-05 , len = +1.05401064515716226e-03 
 137        100         13        125    2         99        100 +9.62235461428000982e-01  +nan                        # rad = +2.10393509567100771e-04 , len = +4.21545332821172535e-05 
 138        100        101        125    2 2147483645 2147483645 +4.77786382498846751e-01  +nan                        # rad = +1.04468352983084510e-04 , len = +1.94100390803057929e-03 
 139        102        127         70    2        155        156 +9.80555827343625119e-01  +nan                        # rad = +2.14957795270008181e-04 , len = +2.79229522394918426e-04 
 140        102        103         70    2 2147483645 2147483645 +3.85312372090244326e-01  +nan                        # rad = +8.44683144856274589e-05 , len = +1.31647111502026701e-03 
 141        105         71          3    2        119        120 +9.92483124051071863e-01  +nan                        # rad = +2.48758188660054124e-04 , len = +4.86380080193096699e-04 
 142        105        106          3    2 2147483645 2147483645 +2.81814501281090868e-01  +nan                        # rad = +7.06346165269539078e-05 , len = +1.10827492214799622e-03 
 143        110        125        133    2 2147483645 2147483645 +7.92226603888167125e-01  +nan                        # rad = +1.26159024737521069e-04 , len = +1.24370326404799080e-03 
 144        110        111        133    2 2147483645 2147483645 +6.47979080856546097e-01  +nan                        # rad = +1.03188164207013942e-04 , len = +1.58133962525384996e-03 
 145        112        152         27    2 2147483645 2147483645 +6.86309860268739969e-01  +nan                        # rad = +7.63634720884796641e-05 , len = +4.25394185297308909e-04 
 146        112        113         27    2 2147483645 2147483645 +8.17727491003976126e-01  +nan                        # rad = +9.09858856039356549e-05 , len = +2.13897174836607043e-03 
 147        115         94         53    2        133        134 +9.73090206312383299e-01  +nan                        # rad = +1.73379237720776503e-04 , len = +9.83708959713499502e-05 
 148        115        116         53    2 2147483645 2147483645 +4.28315850594103376e-01  +nan                        # rad = +7.63146881943771243e-05 , len = +5.71205465535718241e-04 
 149        117         72        187    2 2147483645 2147483645 +8.06222800830743491e-01  +nan                        # rad = +9.48948291295274626e-05 , len = +1.85639532800727504e-03 
 150        117        118        187    2 2147483645 2147483645 +7.80770138776325839e-01  +nan                        # rad = +9.18989748643580823e-05 , len = +1.63713881790402424e-03 
 151        120         41         43    2         69         70 +9.83053003557386895e-01  +nan                        # rad = +2.71768057177271358e-04 , len = +2.41146993441486001e-03 
 152        120        121         43    2 2147483645 2147483645 +3.41110725602952691e-01  +nan                        # rad = +9.43011199233186753e-05 , len = +3.31340819808253334e-03 
 153        122         37         54    2         56         84 +9.68769531696806907e-01  +nan                        # rad = +1.92596707362772154e-04 , len = +2.02880695169573879e-04 
 154        122        123         54    2 2147483645 2147483645 +4.49457517237596416e-01  +nan                        # rad = +8.93546246936461079e-05 , len = +2.33015144133061434e-03 
 155        127        137        139    2        161        162 +9.63705249854259760e-01  +nan                        # rad = +2.07155955798804027e-04 , len = +1.97707635277972733e-04 
 156        127        128        139    2 2147483645 2147483645 +4.71739644983810325e-01  +nan                        # rad = +1.01404114027176244e-04 , len = +2.45111693323740720e-03 
 157        132         82          5    2 2147483645 2147483645 +7.63450806199900467e-01  +nan                        # rad = +9.67585116617527185e-05 , len = +1.30534862208288608e-03 
 158        132        133          5    2 2147483645 2147483645 +6.59541914305128651e-01  +nan                        # rad = +8.35892679508127851e-05 , len = +1.44919379777604627e-03 
 159        134        107         11    2 2147483645 2147483645 +4.56531603571870059e-01  +nan                        # rad = +1.00608336684347851e-04 , len = +1.79749121515234431e-03 
 160        134        135         11    2 2147483645 2147483645 +4.63541014452864886e-01  +nan                        # rad = +1.02153038440713892e-04 , len = +1.90821751424966718e-03 
 161        137        147        155    2 2147483645 2147483645 +5.92780685491260284e-01  +nan                        # rad = +1.22798049482012264e-04 , len = +1.15523368852418784e-03 
 162        137        176        155    2        183        184 +7.31449938339252870e-01  +nan                        # rad = +1.51524211095644242e-04 , len = +1.34168675951770017e-03 
 163        140        198        179    2        197        198 +9.93551362517277714e-01  +nan                        # rad = +2.81529912495653075e-04 , len = +1.24974997499498555e-04 
 164        140        141        179    2 2147483645 2147483645 +2.67872748296838936e-01  +nan                        # rad = +7.59036666176054982e-05 , len = +1.24080711151729130e-03 
 165        142        194          2    2 2147483645 2147483645 +6.88711982736921580e-01  +nan                        # rad = +1.17952135480159411e-04 , len = +1.95949952981436682e-03 
 166        142        143          2    2 2147483645 2147483645 +7.84366551177677396e-01  +nan                        # rad = +1.34334398165909753e-04 , len = +3.84762965453592370e-03 
 167        145        157         40    2        171        172 +9.91725612582743166e-01  +nan                        # rad = +2.89089257258439835e-04 , len = +8.31218917847368526e-04 
 168        145        146         40    2 2147483645 2147483645 +2.67243677228026721e-01  +nan                        # rad = +7.79018663798184714e-05 , len = +1.55508211109802396e-03 
 169        148         49         76    2         78         79 +9.73742878476543616e-01  +nan                        # rad = +2.02027988628417137e-04 , len = +1.60858286403867167e-03 
 170        148        149         76    2 2147483645 2147483645 +4.10813485894993946e-01  +nan                        # rad = +8.52338169462602490e-05 , len = +1.13861756912958891e-03 
 171        157        172        167    2        179        180 +9.86432027007506651e-01  +nan                        # rad = +2.85166902023537353e-04 , len = +1.07666246381405751e-04 
 172        157        158        167    2 2147483645 2147483645 +3.25587103452764925e-01  +nan                        # rad = +9.41237339100866271e-05 , len = +2.95068542655964675e-03 
 173        164         67        135    2 2147483645 2147483645 +6.44513489334384237e-01  +nan                        # rad = +1.00126811428205684e-04 , len = +1.10901113519075098e-03 
 174        164        165        135    2 2147483645 2147483645 +9.01343925891862408e-01  +nan                        # rad = +1.40026073609315275e-04 , len = +4.10254672707645318e-03 
 175        166         91         96    2 2147483645 2147483645 +8.32436025237216826e-01  +nan                        # rad = +1.06994191832817236e-04 , len = +2.50353802450859701e-03 
 176        166        167         96    2 2147483645 2147483645 +7.21743699284531859e-01  +nan                        # rad = +9.27667490043700680e-05 , len = +1.59115217034517002e-03 
 177        169         66        116    2 2147483645 2147483645 +6.94565979314843540e-01  +nan                        # rad = +1.17951433167123342e-04 , len = +1.38515260390215458e-03 
 178        169        170        116    2 2147483645 2147483645 +8.72819566235819244e-01  +nan                        # rad = +1.48222518522109952e-04 , len = +3.29681149927539118e-03 
 179        172        140        171    2        163        164 +9.93653815426619125e-01  +nan                        # rad = +2.83357180229076757e-04 , len = +1.05988728534522859e-04 
 180        172        173        171    2 2147483645 2147483645 +2.66455675557910610e-01  +nan                        # rad = +7.59843395254381697e-05 , len = +1.26246443340819999e-03 
 181        174        139        100    2 2147483645 2147483645 +9.04804208507092533e-01  +nan                        # rad = +1.69862738079175015e-04 , len = +4.06694986040748076e-03 
 182        174        175        100    2 2147483645 2147483645 +4.92034014847251622e-01  +nan                        # rad = +9.23716359895649812e-05 , len = +1.04317427073072583e-03 
 183        176        138        162    2 2147483645 2147483645 +6.81077801098442626e-01  +nan                        # rad = +1.03199776506197598e-04 , len = +1.81223625459970249e-03 
 184        176        177        162    2 2147483645 2147483645 +8.81117083120008360e-01  +nan                        # rad = +1.33510570902654457e-04 , len = +4.98644057028040794e-03 
 185        178         93        132    2 2147483645 2147483645 +8.52345504420908950e-01  +nan                        # rad = +1.08230097431400240e-04 , len = +1.88251500700497339e-03 
 186        178        179        132    2 2147483645 2147483645 +7.24809035851094907e-01  +nan                        # rad = +9.20356265885631622e-05 , len = +9.97447498913931700e-04 
 187        180        117        120    2        149        150 +9.14186812839699603e-01  +nan                        # rad = +1.17702983631505408e-04 , len = +7.33889880683816069e-04 
 188        180        181        120    2 2147483645 2147483645 +6.17957004339384386e-01  +nan                        # rad = +7.95629319359769243e-05 , len = +1.24914949426983639e-03 
 189        182         96         81    2        135        136 +9.38942791162028167e-01  +nan                        # rad = +1.67825510098553674e-04 , len = +2.58312281780503396e-03 
 190        182        183         81    2 2147483645 2147483645 +4.73889891277388786e-01  +nan                        # rad = +8.47025116788523407e-05 , len = +1.39639145050988230e-03 
 191        184        129        127    2 2147483645 2147483645 +8.41459975715370567e-01  +nan                        # rad = +1.47270472167832249e-04 , len = +2.38927872894239895e-03 
 192        184        185        127    2 2147483645 2147483645 +5.46960698311017790e-01  +nan                        # rad = +9.57278570843847200e-05 , len = +6.06161077971542769e-04 
 193        188         83         85    2 2147483645 2147483645 +7.20426443975600295e-01  +nan                        # rad = +8.75174763994521367e-05 , len = +5.04132167476951704e-04 
 194        188        189         85    2 2147483645 2147483645 +7.88544139324927618e-01  +nan                        # rad = +9.57924208368355609e-05 , len = +1.30093736631411950e-03 
 195        195        154         62    2 2147483645 2147483645 +8.76499459791027391e-01  +nan                        # rad = +1.25213830160975439e-04 , len = +2.80097847555485198e-03 
 196        195        196         62    2 2147483645 2147483645 +6.64874790604821131e-01  +nan                        # rad = +9.49818259202974763e-05 , len = +1.01319458362371146e-03 
 197        198         39        163    2         61         72 +9.93979109647154524e-01  +nan                        # rad = +2.79834851761470509e-04 , len = +1.24974997499498555e-04 
 198        198        199        163    2 2147483645 2147483645 +2.61851361607373323e-01  +nan                        # rad = +7.37189909201914025e-05 , len = +1.09040226061992828e-03 
