# Supplementary material for: Spatio-Temporal Simulation of First Pass Drug Perfusion in the Liver
Source: PLoS Comput Biol. 2014 Mar 13;10(3):e1003499. doi: 10.1371/journal.pcbi.1003499 (PMC3952820; doi:10.1371/journal.pcbi.1003499)
Supplement: Data S1 — Datasets for the organ and vascular geometries used in the simulations including a basic 3D viewer using python and vtk. (ZIP) [file pcbi.1003499.s001.zip › treeData/PV-00200.tree]

# numNodes
 400
# id xCoord [m]                yCoord [m]                zCoord [m]
   0 +1.45600000000000000e-02  +1.28800000000000008e-02  +1.45600000000000000e-02  
   1 +1.54700000000000011e-02  +1.16899999999999990e-02  +2.41499999999999979e-02  
   2 +2.23999999999999998e-02  +1.48400000000000008e-02  +2.40799999999999972e-02  
   3 +1.90399999999999979e-02  +1.38599999999999991e-02  +2.34499999999999986e-02  
   4 +1.76399999999999994e-02  +1.39299999999999997e-02  +2.29600000000000012e-02  
   5 +1.64499999999999993e-02  +1.27400000000000013e-02  +2.42899999999999991e-02  
   6 +1.62399999999999975e-02  +1.25299999999999995e-02  +2.41499999999999979e-02  
   7 +1.60300000000000026e-02  +1.23200000000000011e-02  +2.40799999999999972e-02  
   8 +1.40700000000000009e-02  +1.25299999999999995e-02  +2.40799999999999972e-02  
   9 +1.62399999999999975e-02  +1.24600000000000006e-02  +2.40799999999999972e-02  
  10 +1.60300000000000026e-02  +1.16200000000000001e-02  +2.33100000000000009e-02  
  11 +2.23999999999999998e-02  +1.48400000000000008e-02  +2.40100000000000036e-02  
  12 +2.36600000000000005e-02  +1.48400000000000008e-02  +2.36600000000000005e-02  
  13 +2.21900000000000014e-02  +1.46999999999999995e-02  +2.40100000000000036e-02  
  14 +2.28200000000000000e-02  +1.39299999999999997e-02  +2.43599999999999997e-02  
  15 +2.49899999999999983e-02  +1.56799999999999995e-02  +2.36600000000000005e-02  
  16 +1.95300000000000022e-02  +1.39299999999999997e-02  +2.33100000000000009e-02  
  17 +1.79200000000000019e-02  +1.40000000000000003e-02  +2.28900000000000006e-02  
  18 +2.54800000000000026e-02  +1.65200000000000000e-02  +2.33100000000000009e-02  
  19 +2.04400000000000033e-02  +1.34400000000000006e-02  +2.26799999999999988e-02  
  20 +1.83399999999999987e-02  +1.44200000000000005e-02  +2.19799999999999995e-02  
  21 +1.30900000000000009e-02  +1.40000000000000003e-02  +2.26799999999999988e-02  
  22 +1.35099999999999994e-02  +1.40700000000000009e-02  +2.23999999999999998e-02  
  23 +1.40000000000000003e-02  +1.42799999999999993e-02  +2.23999999999999998e-02  
  24 +1.43499999999999999e-02  +1.44900000000000011e-02  +2.21900000000000014e-02  
  25 +1.29499999999999997e-02  +1.37900000000000002e-02  +2.19799999999999995e-02  
  26 +1.52599999999999993e-02  +1.44200000000000005e-02  +2.21200000000000008e-02  
  27 +1.65900000000000006e-02  +1.36500000000000007e-02  +2.19799999999999995e-02  
  28 +1.49099999999999996e-02  +1.44900000000000011e-02  +2.19099999999999989e-02  
  29 +1.40000000000000003e-02  +1.63799999999999987e-02  +2.17000000000000005e-02  
  30 +2.15599999999999993e-02  +1.28100000000000002e-02  +2.21200000000000008e-02  
  31 +2.50599999999999989e-02  +1.21799999999999999e-02  +2.19799999999999995e-02  
  32 +1.14800000000000006e-02  +1.33000000000000011e-02  +2.15599999999999993e-02  
  33 +1.49099999999999996e-02  +1.44900000000000011e-02  +2.19099999999999989e-02  
  34 +1.35099999999999994e-02  +1.37900000000000002e-02  +2.03700000000000027e-02  
  35 +1.44900000000000011e-02  +1.57500000000000001e-02  +2.12800000000000003e-02  
  36 +2.22600000000000020e-02  +1.24600000000000006e-02  +2.16299999999999999e-02  
  37 +1.28100000000000002e-02  +1.51199999999999998e-02  +2.18400000000000018e-02  
  38 +1.07100000000000008e-02  +1.49800000000000003e-02  +2.13500000000000009e-02  
  39 +2.31000000000000025e-02  +1.21799999999999999e-02  +2.09300000000000007e-02  
  40 +1.11999999999999999e-02  +1.26700000000000007e-02  +2.13500000000000009e-02  
  41 +1.13399999999999994e-02  +1.32300000000000004e-02  +2.14899999999999987e-02  
  42 +2.45700000000000016e-02  +1.23200000000000011e-02  +2.14899999999999987e-02  
  43 +2.54800000000000026e-02  +1.26000000000000001e-02  +2.10700000000000019e-02  
  44 +2.38700000000000023e-02  +1.21799999999999999e-02  +2.14200000000000015e-02  
  45 +1.42799999999999993e-02  +1.60300000000000026e-02  +2.14200000000000015e-02  
  46 +1.42100000000000004e-02  +1.60300000000000026e-02  +2.07899999999999995e-02  
  47 +1.46300000000000006e-02  +1.68000000000000024e-02  +2.11400000000000025e-02  
  48 +9.23999999999999995e-03  +1.30900000000000009e-02  +2.11400000000000025e-02  
  49 +1.42799999999999993e-02  +1.58900000000000013e-02  +2.05100000000000005e-02  
  50 +1.90399999999999979e-02  +1.46999999999999995e-02  +2.00900000000000002e-02  
  51 +2.15599999999999993e-02  +1.41400000000000015e-02  +2.07199999999999988e-02  
  52 +2.70199999999999989e-02  +1.26000000000000001e-02  +2.06499999999999982e-02  
  53 +1.24600000000000006e-02  +1.38599999999999991e-02  +1.94600000000000016e-02  
  54 +2.38700000000000023e-02  +1.11999999999999999e-02  +1.98799999999999984e-02  
  55 +2.35199999999999992e-02  +1.03599999999999994e-02  +1.86200000000000011e-02  
  56 +2.47100000000000028e-02  +1.03599999999999994e-02  +1.96700000000000035e-02  
  57 +2.49200000000000012e-02  +9.86999999999999857e-03  +1.94600000000000016e-02  
  58 +1.91799999999999991e-02  +1.47700000000000001e-02  +1.89700000000000008e-02  
  59 +1.95300000000000022e-02  +1.48400000000000008e-02  +1.84099999999999993e-02  
  60 +2.29600000000000012e-02  +9.80000000000000142e-03  +1.79200000000000019e-02  
  61 +2.45000000000000009e-02  +9.80000000000000142e-03  +1.72899999999999998e-02  
  62 +2.16299999999999999e-02  +1.63099999999999981e-02  +1.79200000000000019e-02  
  63 +2.28900000000000006e-02  +9.45000000000000007e-03  +1.74300000000000010e-02  
  64 +2.28200000000000000e-02  +9.51999999999999895e-03  +1.75000000000000017e-02  
  65 +2.23999999999999998e-02  +9.10000000000000045e-03  +1.61700000000000003e-02  
  66 +2.50599999999999989e-02  +1.21799999999999999e-02  +2.19799999999999995e-02  
  67 +2.18400000000000018e-02  +1.41400000000000015e-02  +2.08600000000000001e-02  
  68 +2.56200000000000004e-02  +9.38000000000000118e-03  +1.90399999999999979e-02  
  69 +2.53400000000000014e-02  +1.55400000000000000e-02  +2.35199999999999992e-02  
  70 +2.49200000000000012e-02  +9.86999999999999857e-03  +1.94600000000000016e-02  
  71 +1.28978938806027336e-02  +1.24788299811008779e-02  +2.23314466846829124e-02  
  72 +2.69984111424214739e-02  +1.36818677684472940e-02  +2.07493859283167902e-02  
  73 +2.26912287872804222e-02  +8.62649006398423512e-03  +1.94899445947161847e-02  
  74 +1.58180332651297016e-02  +1.08023385248476808e-02  +2.60288878189632172e-02  
  75 +1.43622455193057035e-02  +1.46429202299006196e-02  +2.20308294103666868e-02  
  76 +1.55145457830236384e-02  +1.74256070747633475e-02  +1.87728533775038155e-02  
  77 +1.62425618634001248e-02  +1.24613049449275905e-02  +2.40750374228866602e-02  
  78 +1.71759310759670748e-02  +1.43789261197840440e-02  +2.39185981695390314e-02  
  79 +2.20138851785576586e-02  +1.25906701662131387e-02  +2.17752742470264937e-02  
  80 +2.20924874500888629e-02  +9.64928296242523187e-03  +2.30801892600763989e-02  
  81 +2.55741263227277499e-02  +9.54086527213416496e-03  +1.69579715250986578e-02  
  82 +2.83023015431663680e-02  +9.14583684037023441e-03  +1.72329323387985442e-02  
  83 +1.31475713370189460e-02  +8.95887431109044542e-03  +1.99001021186748159e-02  
  84 +1.28615949384840653e-02  +1.67304200411745180e-02  +1.89946909299506909e-02  
  85 +1.19405475496032493e-02  +1.66423988387911261e-02  +1.81023841153247385e-02  
  86 +1.80539429138226112e-02  +1.49886599011992000e-02  +2.11319758521571754e-02  
  87 +1.91625651957467308e-02  +1.31239132466178052e-02  +2.40740323660848035e-02  
  88 +2.06488155079722208e-02  +1.12513683459768334e-02  +2.62428149863521872e-02  
  89 +1.40350000000000006e-02  +1.64499999999999993e-02  +2.19099999999999989e-02  
  90 +1.44979266266286374e-02  +1.64464582310734145e-02  +2.16796056947174340e-02  
  91 +2.16187214546596090e-02  +8.50103127206690290e-03  +1.54491901934984376e-02  
  92 +2.15121676354949609e-02  +7.67614920320759762e-03  +1.47772648412314057e-02  
  93 +2.14362274143418963e-02  +1.19920772794632896e-02  +2.02375457278331783e-02  
  94 +2.15797475395888318e-02  +1.16355568444521679e-02  +1.86885015189874291e-02  
  95 +9.23110286726186967e-03  +1.24857793967951148e-02  +2.22128302809150892e-02  
  96 +2.49377662422057556e-02  +1.56529751011223045e-02  +2.37356441754651391e-02  
  97 +2.68493544471882090e-02  +1.65834012864972402e-02  +2.37697509891986007e-02  
  98 +1.27361720487072921e-02  +1.33336710468479683e-02  +1.68695558343384643e-02  
  99 +1.78488768552720334e-02  +1.18355353001701226e-02  +2.50928857297606708e-02  
 100 +2.30335021225763978e-02  +1.00797253932899036e-02  +1.75254644898698887e-02  
 101 +2.77613274368347859e-02  +1.27723370766399617e-02  +2.04766888873062561e-02  
 102 +2.89343646118175278e-02  +1.17704962624038036e-02  +2.03712343164082314e-02  
 103 +2.30144070675573770e-02  +1.57825887690284210e-02  +1.54064560851924961e-02  
 104 +1.30561071647613217e-02  +1.82377933287478436e-02  +1.97008150453971999e-02  
 105 +2.22839759999189854e-02  +1.47923381263342681e-02  +2.42335431637520915e-02  
 106 +2.01487321198197608e-02  +1.41311932820947627e-02  +2.45911954144468377e-02  
 107 +2.10356359659550803e-02  +1.30659432458977570e-02  +2.06113128667041214e-02  
 108 +2.28126846632153157e-02  +1.20370410310194059e-02  +2.60578710783252350e-02  
 109 +1.56920850291439803e-02  +1.14298060303697369e-02  +2.43645827687717781e-02  
 110 +1.82827627718549525e-02  +8.94624062712653066e-03  +2.46034040376338949e-02  
 111 +1.07196758749897869e-02  +1.51171826725513929e-02  +2.12932745636923750e-02  
 112 +1.24477936504622279e-02  +1.59661546075466100e-02  +2.10468660097858883e-02  
 113 +1.40353375840574657e-02  +9.95327111502867026e-03  +2.16728595411229338e-02  
 114 +1.30271279024836498e-02  +1.00749174646825070e-02  +2.19550896665548917e-02  
 115 +2.05261000497768964e-02  +9.25786318595671863e-03  +1.72855686403050358e-02  
 116 +2.38164471264873980e-02  +1.04002153302164262e-02  +1.98830768174979196e-02  
 117 +2.49673209035603562e-02  +1.56603880161269096e-02  +2.36896316275198686e-02  
 118 +2.59866669131190164e-02  +1.50088738073972695e-02  +2.21717518168595487e-02  
 119 +1.19304281078195691e-02  +1.39473345280483278e-02  +1.94251361585356802e-02  
 120 +1.19628495867066895e-02  +1.26320339126901951e-02  +1.94701843064220767e-02  
 121 +1.56430328163317915e-02  +1.41575113354015132e-02  +2.19792587525776163e-02  
 122 +1.91012825978733661e-02  +1.34919566233089021e-02  +2.37620161830424011e-02  
 123 +1.87221443477152034e-02  +1.37172284881364459e-02  +2.27452664216722424e-02  
 124 +1.73293579613273303e-02  +1.04250161490696842e-02  +2.05360283854366804e-02  
 125 +2.54630608922371340e-02  +1.22556725218491321e-02  +2.06665294291227472e-02  
 126 +2.10293607273298079e-02  +8.38051563603345144e-03  +1.51795950967492186e-02  
 127 +1.95719500167242690e-02  +7.69360803264783257e-03  +1.55619049923246891e-02  
 128 +1.05314972874137481e-02  +1.52102185094022107e-02  +2.12985587736035133e-02  
 129 +9.45890275926804594e-03  +1.60292169985811021e-02  +2.21228266082983890e-02  
 130 +1.41496974592998665e-02  +1.45993386769114279e-02  +2.27428320662387308e-02  
 131 +1.50798420489834158e-02  +1.59588932958294148e-02  +2.41072522437388269e-02  
 132 +1.30626694373943836e-02  +1.30002042577911960e-02  +2.56200171622629445e-02  
 133 +1.07145781356399704e-02  +1.50298091420487511e-02  +2.13381823847843786e-02  
 134 +1.07650914759329832e-02  +1.46453351937513646e-02  +2.17575913372292894e-02  
 135 +1.99817430715934635e-02  +1.26972600424297873e-02  +2.52885533971643241e-02  
 136 +2.07927295530829191e-02  +1.33971915854142302e-02  +2.65265438135508791e-02  
 137 +1.13650878395501059e-02  +1.71295766108660007e-02  +1.99806674835892734e-02  
 138 +1.42428562706979935e-02  +1.40838881088870757e-02  +2.10682552276671223e-02  
 139 +1.53109963595322619e-02  +1.44273261095720605e-02  +1.79505956924658899e-02  
 140 +1.44125981711188105e-02  +1.58918926691355294e-02  +2.13528831865332780e-02  
 141 +1.65582143413032894e-02  +1.66170905938677720e-02  +2.19006285285874812e-02  
 142 +2.02920325685606098e-02  +1.47743040094191116e-02  +1.71425932845479419e-02  
 143 +2.00310735995774952e-02  +1.56107950275068755e-02  +1.75007020977254735e-02  
 144 +9.73335775427716134e-03  +1.51892090162609357e-02  +2.03449709717488103e-02  
 145 +2.43419184266172907e-02  +8.37992467619381662e-03  +1.81344634297155548e-02  
 146 +1.16542318489736094e-02  +1.39869303982857861e-02  +1.94143232109020222e-02  
 147 +1.03919257523257900e-02  +1.19806096018645267e-02  +2.00382097395404128e-02  
 148 +3.00684158438448111e-02  +1.40803696512578329e-02  +1.94604018107917449e-02  
 149 +2.44654308478238283e-02  +1.00587626452946517e-02  +2.27560356938784798e-02  
 150 +1.64732296862820024e-02  +1.22753241076743649e-02  +2.42669944010871080e-02  
 151 +1.58712131694513162e-02  +1.30098225829285968e-02  +2.36926949550537169e-02  
 152 +1.67755876315369146e-02  +1.25519545565372648e-02  +2.48960896004946051e-02  
 153 +1.70295099115507081e-02  +1.28243842763969482e-02  +2.62966138548230803e-02  
 154 +1.63538054668945360e-02  +1.05780023140320516e-02  +2.20379828562798918e-02  
 155 +1.60006315145520273e-02  +8.79130089807149753e-03  +2.14685442807684493e-02  
 156 +1.26157479415107982e-02  +1.71115498280436304e-02  +1.82469689505452316e-02  
 157 +1.14909028874169688e-02  +1.78153465550144538e-02  +1.68129302618655052e-02  
 158 +1.14790251613745200e-02  +1.40748652346176228e-02  +1.93886640950354135e-02  
 159 +9.39723393564025761e-03  +1.59241030940327627e-02  +1.88507534722895248e-02  
 160 +2.61450000000000016e-02  +1.66600000000000012e-02  +2.23999999999999998e-02  
 161 +2.73152878376452316e-02  +1.73687335418136572e-02  +2.04317517355752237e-02  
 162 +1.88650000000000033e-02  +1.46649999999999992e-02  +2.02650000000000018e-02  
 163 +1.99693274068135293e-02  +1.44098991907977737e-02  +2.07699622200687578e-02  
 164 +2.23977913568703287e-02  +1.75348758151840749e-02  +2.44364356216528640e-02  
 165 +2.33136573870430831e-02  +1.90357174654676407e-02  +2.10140216031545271e-02  
 166 +2.67073917748550521e-02  +9.08172172846350226e-03  +1.58370915467607835e-02  
 167 +1.85078077034712997e-02  +1.45126337943496907e-02  +2.12019667163956954e-02  
 168 +1.78744815637374328e-02  +1.34923192326345497e-02  +2.02139704774661512e-02  
 169 +1.14431325107615806e-02  +1.40723211647209648e-02  +1.93875985925401582e-02  
 170 +1.14251402826900383e-02  +1.40463259925191694e-02  +1.82350407567612588e-02  
 171 +2.03401975259131160e-02  +1.54027168005889861e-02  +1.82374674855551797e-02  
 172 +2.08147142903269411e-02  +1.62698472233477401e-02  +1.88025945853717014e-02  
 173 +2.43450886938540688e-02  +1.61293047110298848e-02  +2.27236773170910594e-02  
 174 +2.61369842936313504e-02  +1.06776423858429472e-02  +2.15911374152274009e-02  
 175 +1.43078748289151864e-02  +1.43084980833869946e-02  +2.30099497964340420e-02  
 176 +2.40902091680694937e-02  +1.31983346948984816e-02  +2.50988905318381555e-02  
 177 +2.82631289731143515e-02  +1.03391890790993524e-02  +1.95168306059946006e-02  
 178 +1.87952468430090114e-02  +1.45641142558193774e-02  +1.79260928674598828e-02  
 179 +1.88290780406039186e-02  +1.27593939194278368e-02  +1.67555297797964409e-02  
 180 +2.63039879569119013e-02  +9.53231579454359192e-03  +1.82317096569727388e-02  
 181 +1.87053020557834473e-02  +1.46384564442578070e-02  +2.04044145043354094e-02  
 182 +1.68694352066392772e-02  +1.63383429545074614e-02  +1.88402779211061210e-02  
 183 +1.39913312723502631e-02  +1.70906291906318016e-02  +2.30235136386769748e-02  
 184 +2.62135373298727076e-02  +1.41983520535835447e-02  +2.36092152700261709e-02  
 185 +1.26000000000000018e-02  +1.53299999999999981e-02  +2.17700000000000012e-02  
 186 +1.30283441975519946e-02  +1.58975565754362752e-02  +2.26263471480312207e-02  
 187 +1.14529951380625186e-02  +1.51836476238202782e-02  +2.46201602159954978e-02  
 188 +1.78337256482305126e-02  +1.55368025223707566e-02  +2.28387283654768701e-02  
 189 +1.35914544605382059e-02  +9.45607271305955871e-03  +2.07864808298988749e-02  
 190 +1.27492216774494939e-02  +7.96573655036343121e-03  +1.70581525571878272e-02  
 191 +2.28033040920295957e-02  +1.38849620440130144e-02  +2.43688469296579301e-02  
 192 +2.22947892604955927e-02  +1.23855299876914886e-02  +2.45265853326531759e-02  
 193 +2.33789504018687283e-02  +1.88142801523404485e-02  +1.94219876572628222e-02  
 194 +2.69382139329470589e-02  +9.34335105625220055e-03  +1.70954519319486027e-02  
 195 +3.02319087634089524e-02  +9.21161285637581498e-03  +1.70390119440288618e-02  
 196 +7.96667108044605068e-03  +1.20484816302466029e-02  +2.09322682542009628e-02  
 197 +1.87853529026653990e-02  +1.46526847398959006e-02  +2.03338352005234639e-02  
 198 +1.81417782028968355e-02  +1.53790353420612223e-02  +1.95263434951960559e-02  
 199 +2.51987356701738642e-02  +1.60696106722450702e-02  +2.36523988536563971e-02  
 200 +2.53432406068328196e-02  +1.65839842834163177e-02  +2.45483623967352564e-02  
 201 +1.06393008261052545e-02  +1.46483128497565517e-02  +1.85133674401159673e-02  
 202 +8.52620475097128246e-03  +1.58842678844116209e-02  +1.41691955178156314e-02  
 203 +1.68170775880537963e-02  +1.01144553784680343e-02  +2.47791993399966576e-02  
 204 +1.68638064816246762e-02  +9.46316071966820695e-03  +2.55332107397872148e-02  
 205 +1.95358312404723226e-02  +1.29506176924830772e-02  +2.47636087362754151e-02  
 206 +1.91895482422434933e-02  +1.31761301337471014e-02  +2.59424245331696460e-02  
 207 +1.50507865226197843e-02  +1.11462724772774212e-02  +2.37266693411556200e-02  
 208 +1.39586010149011352e-02  +1.15120468005866280e-02  +2.29372081044921967e-02  
 209 +2.81638563930711287e-02  +1.29097249845911768e-02  +2.03035490146951728e-02  
 210 +2.84342007293005919e-02  +1.31803600412646500e-02  +1.98333343207354670e-02  
 211 +2.51604640772473964e-02  +1.10980548366659323e-02  +2.43394930545772804e-02  
 212 +9.06419058310880925e-03  +1.43081122098566178e-02  +2.24592427879737322e-02  
 213 +2.29122753906138878e-02  +9.81423358509721580e-03  +1.79365209598655283e-02  
 214 +2.16843937454461490e-02  +9.94952656815957688e-03  +1.83444921662840356e-02  
 215 +1.91354461861050554e-02  +1.28227204560265925e-02  +2.42853220652161951e-02  
 216 +1.92881569491159602e-02  +1.17858471713323462e-02  +2.40216580209250373e-02  
 217 +2.50444452468472183e-02  +9.24870092864955168e-03  +1.98345405330817709e-02  
 218 +1.45754327666042169e-02  +1.70675387867405236e-02  +1.98551790406773371e-02  
 219 +2.18440082561290778e-02  +1.46687645491491211e-02  +2.61486964484040456e-02  
 220 +2.26289402090034571e-02  +1.86898988867258663e-02  +2.28705076795985597e-02  
 221 +2.70181629708544854e-02  +1.25809469429222914e-02  +2.06438007714056827e-02  
 222 +2.72474971610947546e-02  +1.19667128380327378e-02  +1.98713465281900765e-02  
 223 +9.92728460635417323e-03  +1.33768724638293150e-02  +2.31535466238109271e-02  
 224 +1.89525000000000006e-02  +1.46824999999999994e-02  +2.01775000000000010e-02  
 225 +1.96108968808021769e-02  +1.48774933074867274e-02  +1.93304650258989304e-02  
 226 +2.26799999999999988e-02  +1.23200000000000011e-02  +2.12800000000000003e-02  
 227 +2.33559164724098205e-02  +1.19721875910708108e-02  +2.13535067902047605e-02  
 228 +2.24046043585953009e-02  +9.65874302274121084e-03  +1.81998985296024686e-02  
 229 +2.11755378032737231e-02  +8.68299393722181921e-03  +1.90094543624573960e-02  
 230 +2.32416361047129982e-02  +1.19745426796086744e-02  +2.07169211895447160e-02  
 231 +2.37834342012721543e-02  +1.30519510546222121e-02  +1.97233069508065302e-02  
 232 +2.42184789697858401e-02  +1.22660321188887873e-02  +2.14517783177354052e-02  
 233 +2.44872433689253891e-02  +1.40978623256765301e-02  +2.11364953346804448e-02  
 234 +2.21384631843043259e-02  +1.25259402138480896e-02  +2.17044804909890289e-02  
 235 +2.35618898714153417e-02  +1.28938034386604956e-02  +2.30520110601381521e-02  
 236 +1.95255914541880155e-02  +1.32767527017370861e-02  +2.52652728736901949e-02  
 237 +1.97107622190250895e-02  +1.43796888041401484e-02  +2.63794753842971040e-02  
 238 +1.40217250163138518e-02  +1.17285684156730428e-02  +2.15627629433127847e-02  
 239 +7.75354559142360771e-03  +1.33015873053537667e-02  +1.95346647527311311e-02  
 240 +2.21271498069710026e-02  +1.86843073886741456e-02  +2.30348445161938711e-02  
 241 +2.11326867893394457e-02  +1.89102001419843881e-02  +2.29845905633054570e-02  
 242 +2.56476029901338137e-02  +1.54916532952822025e-02  +2.34820144526811485e-02  
 243 +2.48149607133322271e-02  +1.22500472356627046e-02  +2.17349942824337020e-02  
 244 +2.49599065681542567e-02  +1.28330453414774535e-02  +2.18243390919515938e-02  
 245 +2.58739611886189130e-02  +9.35414511871774171e-03  +1.65644244420205186e-02  
 246 +2.57975391055813748e-02  +8.17971601756109848e-03  +1.49004520879604391e-02  
 247 +2.00921847740015876e-02  +1.41492381354471654e-02  +2.34736704758903916e-02  
 248 +2.06264142042196542e-02  +1.54681573865440361e-02  +2.20846393083059464e-02  
 249 +1.97587871560328948e-02  +1.28239388674564331e-02  +2.50260810667198678e-02  
 250 +2.01268524730662847e-02  +1.21430459298294824e-02  +2.50452503918680187e-02  
 251 +1.28498274847982617e-02  +1.61834222865866011e-02  +1.93891871149928091e-02  
 252 +2.17993639231889545e-02  +1.41318133452937641e-02  +1.97150493047786590e-02  
 253 +1.38133960222978358e-02  +9.70467191404411449e-03  +2.12296701855109043e-02  
 254 +1.43602294972362404e-02  +9.41726579360604305e-03  +2.09853547161416715e-02  
 255 +1.08411963353952073e-02  +1.63230290483741720e-02  +2.08470516691107895e-02  
 256 +9.80470356452797613e-03  +1.68194862181233508e-02  +2.03146971551753444e-02  
 257 +1.31271724907070231e-02  +1.31554792832911313e-02  +2.46630268060254905e-02  
 258 +1.22074627723176912e-02  +1.30160212069479475e-02  +2.43474106631256966e-02  
 259 +2.39249114890988726e-02  +1.19930540892250435e-02  +2.15610241522320861e-02  
 260 +2.46805189788367949e-02  +1.07850049990219545e-02  +2.12441658540950574e-02  
 261 +1.10178555451304269e-02  +1.35784403567297037e-02  +2.05846942569571541e-02  
 262 +1.50850000000000012e-02  +1.44550000000000008e-02  +2.20149999999999998e-02  
 263 +1.46016558849897931e-02  +1.51227483504978010e-02  +2.19976973979201205e-02  
 264 +2.35919696913964271e-02  +8.09293235349862160e-03  +1.67067432988322953e-02  
 265 +2.36936854997441132e-02  +1.07857297674169017e-02  +1.92524342597331262e-02  
 266 +2.33729847754983143e-02  +1.12873205701814645e-02  +1.89483421729697461e-02  
 267 +1.02585419547481255e-02  +1.72180411623288829e-02  +1.90033668155722910e-02  
 268 +2.11317638424507979e-02  +1.15552909379801842e-02  +1.97134693730896642e-02  
 269 +1.94358601769447567e-02  +1.08813701928478120e-02  +1.90344493051439606e-02  
 270 +1.69930692603768516e-02  +1.02722388676438955e-02  +2.15601013162789491e-02  
 271 +1.90111360172034588e-02  +8.87187090773180684e-03  +2.10142730994683606e-02  
 272 +1.76882175683108801e-02  +1.54200993808653007e-02  +1.99955313639498013e-02  
 273 +1.67895326886042529e-02  +1.60147796041905481e-02  +2.06011163907804835e-02  
 274 +1.31342929959408321e-02  +8.72302742775111876e-03  +1.89192558329266299e-02  
 275 +1.27279362303867136e-02  +8.79020221446776863e-03  +1.85058263828538488e-02  
 276 +2.37636385756499584e-02  +1.13322264467919601e-02  +2.00606360006174121e-02  
 277 +2.35835904983761023e-02  +8.61567891114956540e-03  +2.13975558750354351e-02  
 278 +1.91165030828901461e-02  +1.12853671613417569e-02  +2.57122394666232656e-02  
 279 +2.05697568747363058e-02  +8.71798621080611610e-03  +2.07021712367045606e-02  
 280 +1.61561211600308591e-02  +9.70011591255616652e-03  +2.37089525405159776e-02  
 281 +1.87609179476404819e-02  +9.83961824778139572e-03  +1.77738656003602093e-02  
 282 +2.03326764833591835e-02  +8.50808063289475343e-03  +1.46310034325566989e-02  
 283 +2.17770024559415278e-02  +1.11801711700717805e-02  +2.25640261996086118e-02  
 284 +2.11676096644598591e-02  +1.07361648854933343e-02  +2.30563100124306364e-02  
 285 +1.78371657028922499e-02  +9.49050287215011217e-03  +2.12652346649397049e-02  
 286 +1.76757360877405484e-02  +9.02534157676301504e-03  +2.11170766538439254e-02  
 287 +2.16405845282962271e-02  +8.21291329904074753e-03  +1.49981857965500610e-02  
 288 +2.19834936494959013e-02  +7.75743134729959486e-03  +1.35760055040229088e-02  
 289 +1.26657169676301293e-02  +1.56352224425525092e-02  +2.22036161657550024e-02  
 290 +1.24844630055476313e-02  +1.68034839585381318e-02  +2.37449134016974109e-02  
 291 +2.17361501674183527e-02  +1.92576153935553294e-02  +2.17033506992535506e-02  
 292 +2.00394574041014607e-02  +1.43946345365167389e-02  +1.73060273076651519e-02  
 293 +2.10176076738840499e-02  +1.35622147771577769e-02  +1.51925855977329965e-02  
 294 +2.27216302174347365e-02  +1.44031485877771318e-02  +2.34451230146384068e-02  
 295 +1.37551703424706184e-02  +1.41693459212011430e-02  +2.24008911940627616e-02  
 296 +1.41052446275308305e-02  +1.28236271761482286e-02  +2.26096679793764722e-02  
 297 +2.29197437266526333e-02  +1.34012233742108570e-02  +2.50870745416595063e-02  
 298 +2.32736437217761528e-02  +1.39295055835741231e-02  +2.63617555062022717e-02  
 299 +2.19574390922058875e-02  +8.80810013129704888e-03  +1.58346552474107408e-02  
 300 +2.06616098277959855e-02  +8.72543719533884314e-03  +1.60518938181894756e-02  
 301 +2.21497097910978089e-02  +1.05419079760814063e-02  +2.29539469411533525e-02  
 302 +2.31704390096781794e-02  +9.77524256045021744e-03  +2.38652863025912258e-02  
 303 +2.50882410457814835e-02  +1.59201495215580066e-02  +2.36450236255386984e-02  
 304 +2.52643712471362879e-02  +1.83734248805392311e-02  +2.32120827468155627e-02  
 305 +1.23258143218805249e-02  +1.44685007009742635e-02  +2.39145405515820281e-02  
 306 +1.22166118627883621e-02  +1.43801783321311199e-02  +2.53071228898904925e-02  
 307 +1.14673356556874544e-02  +1.25936959121996563e-02  +2.27978306105072956e-02  
 308 +1.16013186019926565e-02  +1.16195117576871343e-02  +2.31615123022445406e-02  
 309 +1.28962024415040233e-02  +1.38253647845986982e-02  +1.80529337299109409e-02  
 310 +1.39890811829116932e-02  +1.46142784364118542e-02  +1.72635326963622888e-02  
 311 +1.28864616881176203e-02  +1.39931465268832832e-02  +1.99457250234865852e-02  
 312 +1.25894002341439774e-02  +1.37390294545479009e-02  +1.84584760607464406e-02  
 313 +1.13869376717395283e-02  +1.32292293635307527e-02  +1.66209816998341975e-02  
 314 +2.24696024290547344e-02  +1.23895994937483316e-02  +2.14544709273278011e-02  
 315 +2.21863912459752781e-02  +1.18601791408336054e-02  +2.06910551065492415e-02  
 316 +1.74856153561191822e-02  +9.91536889230474824e-03  +2.15227687980401212e-02  
 317 +1.89157657642871971e-02  +9.61799670474541152e-03  +2.24193065688568643e-02  
 318 +1.27556844442964709e-02  +1.37262541736363659e-02  +1.82649679553543512e-02  
 319 +1.35065550697159691e-02  +1.25664599013230321e-02  +1.79361551890426033e-02  
 320 +9.58275278853826934e-03  +1.52662903670840854e-02  +1.63412814789657967e-02  
 321 +1.01418440229798720e-02  +1.54294200551074318e-02  +1.61728244611366520e-02  
 322 +1.70420301016102130e-02  +9.97760955858107736e-03  +2.50971907668892033e-02  
 323 +1.79120973421063416e-02  +1.01354100251951212e-02  +2.56007933311980969e-02  
 324 +1.69363641354512359e-02  +1.00474223518649281e-02  +2.48587320204834636e-02  
 325 +1.72920189186473588e-02  +9.94438546747997837e-03  +2.42170263218348149e-02  
 326 +1.66734373636356938e-02  +1.04251205908379736e-02  +2.17990420862794222e-02  
 327 +1.64171352662686038e-02  +1.03801479823692443e-02  +2.14140218746817074e-02  
 328 +2.36123587643218801e-02  +1.05667103999391738e-02  +1.89334111964801627e-02  
 329 +2.41897315395579147e-02  +9.67363697853344633e-03  +1.83674877889727084e-02  
 330 +1.99621478179329882e-02  +1.44617666327752463e-02  +2.03481680951177225e-02  
 331 +2.07210528824751106e-02  +1.36573674380192720e-02  +1.90723915075581597e-02  
 332 +1.36766139020072387e-02  +9.09098898707896147e-03  +2.05487542800434943e-02  
 333 +1.43303395825658351e-02  +8.56124488237514254e-03  +1.99472132513535821e-02  
 334 +1.28259434429002471e-02  +1.37758094791175303e-02  +1.81589508426326443e-02  
 335 +1.33137032100236214e-02  +1.37112680170123659e-02  +1.82464141662686957e-02  
 336 +1.06346489519340611e-02  +1.36542455395455842e-02  +1.93486642305455529e-02  
 337 +2.16777159532056743e-02  +1.53040595362221275e-02  +1.57657554922161838e-02  
 338 +1.67637568904039462e-02  +1.14170157107512209e-02  +2.43084717707867798e-02  
 339 +2.75178970469146383e-02  +1.14046296425826272e-02  +2.03652075705520741e-02  
 340 +2.74833214594958491e-02  +1.09118144234122919e-02  +2.07910393056427757e-02  
 341 +2.42453112232413649e-02  +1.52373223105308469e-02  +2.37348999871115490e-02  
 342 +2.40191380288472915e-02  +1.63416827126390933e-02  +2.41309836954580921e-02  
 343 +1.52599858084237362e-02  +1.73039288703730997e-02  +2.13681605083966310e-02  
 344 +1.70118376186031220e-02  +1.01154851064097790e-02  +2.11037234210055165e-02  
 345 +1.68643323450821461e-02  +8.96506559319285197e-03  +1.68755198921060369e-02  
 346 +9.94258348450463916e-03  +1.51880954149900983e-02  +1.73747707576699661e-02  
 347 +1.07003466660174282e-02  +1.77804424946296641e-02  +1.52953891626956672e-02  
 348 +1.73911914596649800e-02  +1.56154144319875648e-02  +1.92904009681885355e-02  
 349 +1.72029033384260427e-02  +1.52191176024328821e-02  +1.80336068295668984e-02  
 350 +2.15451803187269759e-02  +1.08767484678625997e-02  +2.26605117132072549e-02  
 351 +2.06754140051322033e-02  +9.70888258219251149e-03  +2.25867601045082675e-02  
 352 +2.33717647930427250e-02  +7.85506902568434973e-03  +1.30359358573531453e-02  
 353 +2.62056077685064899e-02  +9.34816986675068851e-03  +1.70510337201168136e-02  
 354 +2.63126189116552195e-02  +8.02883024777000312e-03  +1.74385292961862504e-02  
 355 +1.36908278899955851e-02  +9.58951518644410306e-03  +2.10074559790220800e-02  
 356 +1.28924838491243747e-02  +1.02157227804362434e-02  +2.06191339892840761e-02  
 357 +1.75208997169615313e-02  +1.33103187469159820e-02  +1.78012970678683748e-02  
 358 +1.80173504696792379e-02  +1.39689024186015944e-02  +2.05242232188926552e-02  
 359 +1.78009123958194002e-02  +1.61300313063906971e-02  +2.12970736781219472e-02  
 360 +1.75036318576979946e-02  +1.54617410574932647e-02  +1.96697012243972312e-02  
 361 +1.67457369610791579e-02  +1.48941492994070120e-02  +1.96140810584153301e-02  
 362 +1.05445496212050356e-02  +1.26768699619712738e-02  +2.13395677041848808e-02  
 363 +2.28555743312710072e-02  +1.49093631526700868e-02  +2.17699424067805611e-02  
 364 +2.29124041136421416e-02  +1.46575455784024658e-02  +2.20301581391568954e-02  
 365 +2.11413946818225160e-02  +9.18021303217180992e-03  +1.72040549925490845e-02  
 366 +1.93872499735955571e-02  +8.65877441450127981e-03  +1.65292260600637259e-02  
 367 +1.63438833953949529e-02  +1.26413696789087118e-02  +2.42244591520127776e-02  
 368 +1.56567419068076308e-02  +1.47593992705905078e-02  +2.57109300936500980e-02  
 369 +1.46042507316325038e-02  +1.62101499946811431e-02  +1.99923370227143744e-02  
 370 +1.53371529676573897e-02  +1.61968792058946702e-02  +1.90438563253251883e-02  
 371 +2.77407950463753432e-02  +1.27912861612941454e-02  +2.04935113121536734e-02  
 372 +2.78894908421723035e-02  +1.29624810084396670e-02  +2.08249957028353132e-02  
 373 +1.63429870842150445e-02  +9.02342983098785786e-03  +1.85551919131890682e-02  
 374 +1.57399350658203735e-02  +8.93016292066918342e-03  +1.76851822109903405e-02  
 375 +1.36325851712353098e-02  +1.41196729606005711e-02  +2.24004455970313807e-02  
 376 +1.27454973880772090e-02  +1.42251733212103021e-02  +2.24543605028053525e-02  
 377 +1.52219695436286474e-02  +1.63510753589720947e-02  +2.18939024790039093e-02  
 378 +1.53050552566331571e-02  +1.69098601133985012e-02  +2.28770445997552030e-02  
 379 +1.65549029817994332e-02  +9.73374598060306774e-03  +1.98492540680164052e-02  
 380 +1.57360156293723345e-02  +1.06245727319533145e-02  +1.93752150096073300e-02  
 381 +2.28218185626927819e-02  +1.25911542311653874e-02  +2.24918890656086272e-02  
 382 +2.25308746424194919e-02  +1.24132011297936641e-02  +2.29801247969366775e-02  
 383 +1.03228943890308848e-02  +1.48684604893060974e-02  +1.78905218284166959e-02  
 384 +1.05040152738636611e-02  +1.41131497396012086e-02  +1.61217512155063941e-02  
 385 +1.25441028233268179e-02  +1.77032917820549376e-02  +1.81480168677891594e-02  
 386 +2.57149785015484307e-02  +9.37882072392660741e-03  +1.89933421092842725e-02  
 387 +2.67861135238549701e-02  +9.48050100111795004e-03  +1.92897397864707082e-02  
 388 +1.24961890036379281e-02  +1.41980640403307334e-02  +2.33227726831668342e-02  
 389 +1.09981621504143239e-02  +1.35718217402699785e-02  +2.37379694729916088e-02  
 390 +2.35206864512139784e-02  +1.16201159040720779e-02  +2.03699934060439965e-02  
 391 +2.43604439816328192e-02  +1.15793521213972996e-02  +2.02200673386948686e-02  
 392 +2.44040991811056811e-02  +9.89879157606798205e-03  +1.65003772752242393e-02  
 393 +1.22165011462843087e-02  +1.35404317335143555e-02  +2.17681455728548079e-02  
 394 +1.20702698506841063e-02  +1.28602777744805195e-02  +2.14860723556248578e-02  
 395 +1.60206080443688233e-02  +1.15482143521006310e-02  +2.32117473618792987e-02  
 396 +1.67346006256890896e-02  +1.26912821669769426e-02  +2.23660168617216756e-02  
 397 +2.66643597325179477e-02  +1.61819864519321087e-02  +2.17964206546759354e-02  
 398 +1.98702651138131792e-02  +1.27605994549431102e-02  +2.51573172319420960e-02  
 399 +2.02865994366174668e-02  +1.32180573698028898e-02  +2.54447753245261692e-02  
# numEdges
 399
# id   initNode   termNode parentEdge nDau   dauEdges      ...   radiusRelativeToParent    flowThroughEdge
   0          0         27 2147483646    2         35         47 +6.19311465420125501e-04  +nan                        # rad = +6.19311465420125501e-04 , len = +7.73111893583328536e-03 
   1          1        109         12    2        165        166 +7.27277064332394030e-01  +nan                        # rad = +1.65061349434994867e-04 , len = +4.03817318419603130e-04 
   2          2        164         14    2        209        210 +8.43536913421305212e-01  +nan                        # rad = +1.66416470608336521e-04 , len = +2.71834635205883343e-03 
   3          3        122         21    2        175        176 +5.02128565415996486e-01  +nan                        # rad = +2.38399215454622980e-04 , len = +4.86380080193097133e-04 
   4          4          5         47    2          5          6 +6.18257253049433686e-01  +nan                        # rad = +3.44417894614320794e-04 , len = +2.14501748244623654e-03 
   5          5        152          4    2        197        198 +3.34188558033110594e-01  +nan                        # rad = +1.15100519561959705e-04 , len = +7.13241192335823033e-04 
   6          5        367          4    2        369        370 +9.87400983426678813e-01  +nan                        # rad = +3.40078567851926565e-04 , len = +1.59010303962852403e-04 
   7          6          7        369    2         12         13 +7.64571780599509587e-01  +nan                        # rad = +2.58791306185696449e-04 , len = +3.05122926047842694e-04 
   8          8        257         13    2        277        278 +7.97363619732600060e-01  +nan                        # rad = +1.37597993810727848e-04 , len = +1.27281903766807191e-03 
   9          6         77        369    2        143        144 +8.17234833350621193e-01  +nan                        # rad = +2.76616630838013536e-04 , len = +1.01710184853608956e-04 
  10          9        150        143    2        195        196 +3.47777106764080468e-01  +nan                        # rad = +9.54732364012497302e-05 , len = +3.51380389047823078e-04 
  11          9         10        143    2        112        129 +9.85777594101868604e-01  +nan                        # rad = +2.70619817838059745e-04 , len = +1.15870617500727648e-03 
  12          7          1          7    2          1        105 +8.76992374140915798e-01  +nan                        # rad = +2.26958002018822587e-04 , len = +8.45813218151622581e-04 
  13          7          8          7    2          8        124 +6.66815985421142954e-01  +nan                        # rad = +1.72566179852639943e-04 , len = +1.97121789764602255e-03 
  14         11          2         16    2          2        106 +7.16362327156267353e-01  +nan                        # rad = +1.97284159069420224e-04 , len = +6.99999999999936784e-05 
  15         11         12         16    2         18         19 +8.58340397021986279e-01  +nan                        # rad = +2.36384518005028512e-04 , len = +1.30770791845885971e-03 
  16         13         11        269    2         14         15 +9.50573242576506883e-01  +nan                        # rad = +2.75397172060367994e-04 , len = +2.52388589282478591e-04 
  17         13         14        269    2        122        123 +5.14280675748116867e-01  +nan                        # rad = +1.48995824206494279e-04 , len = +1.05465634213235322e-03 
  18         12        341         15    2        347        348 +9.80505218942362977e-01  +nan                        # rad = +2.31776253581105466e-04 , len = +7.11381932977765870e-04 
  19         12        294         15    2 2147483645 2147483645 +3.53921417757983581e-01  +nan                        # rad = +8.36615437483772948e-05 , len = +1.05714196020722877e-03 
  20         16        247         22    2        269        270 +6.43143648430399173e-01  +nan                        # rad = +2.91878253450419587e-04 , len = +6.25224043708933462e-04 
  21         17          3         26    2          3         22 +9.32403025733002933e-01  +nan                        # rad = +4.74777242073685490e-04 , len = +1.25999999999999572e-03 
  22          3         16         21    2         20         25 +9.55881068821274105e-01  +nan                        # rad = +4.53830577605411211e-04 , len = +5.14392845984470970e-04 
  23         18        160        231    2        205        206 +8.05663418387572050e-01  +nan                        # rad = +1.49061271223238287e-04 , len = +1.13574865177115702e-03 
  24         18        291        231    2 2147483645 2147483645 +7.31761372534991628e-01  +nan                        # rad = +1.35388150848937845e-04 , len = +4.90838788071417623e-03 
  25         16         19         22    2         39        113 +9.02042308235492252e-01  +nan                        # rad = +4.09374381771031835e-04 , len = +1.21041315260534224e-03 
  26          4         17         47    2         21         27 +9.14049533880938903e-01  +nan                        # rad = +5.09197448925524762e-04 , len = +2.96984848098352588e-04 
  27         17         20         26    2         43         44 +5.74275578506890927e-01  +nan                        # rad = +2.92419659555938761e-04 , len = +1.08669222873820155e-03 
  28         21        307         30    2        317        318 +6.51534442928950686e-01  +nan                        # rad = +1.21240106448684148e-04 , len = +2.15049176107227772e-03 
  29         21        388         30    2        389        390 +7.55711991255600291e-01  +nan                        # rad = +1.40625876741818593e-04 , len = +8.97216576807486916e-04 
  30         22         21        377    2         28         29 +7.26374893127755716e-01  +nan                        # rad = +1.86083955751676695e-04 , len = +5.09607692249634597e-04 
  31         23        130         32    2        181        182 +3.83914078097517097e-01  +nan                        # rad = +1.01441282226758639e-04 , len = +4.91853988022761149e-04 
  32         24         23        141    2         31         33 +8.68620497514085321e-01  +nan                        # rad = +2.64229128375416844e-04 , len = +4.59020696701139847e-04 
  33         23        295         32    2        305        306 +9.80770911038682858e-01  +nan                        # rad = +2.59148242959714636e-04 , len = +2.68675790847697020e-04 
  34         22         25        377    2         45         46 +8.51209225322188012e-01  +nan                        # rad = +2.18064227327876675e-04 , len = +7.53923072998830815e-04 
  35         27         26          0    2         48        130 +6.47254380186530032e-01  +nan                        # rad = +4.00852058692914939e-04 , len = +1.54317853795340326e-03 
  36         24         37        141    2         51         52 +6.99570090663891087e-01  +nan                        # rad = +2.12805011881076275e-04 , len = +1.70029409220875580e-03 
  37         28         75        281    2        141        142 +7.67910122484576796e-01  +nan                        # rad = +3.06911351926066024e-04 , len = +5.81394284666694565e-04 
  38         29         89        108    2        153        154 +7.76684698536282414e-01  +nan                        # rad = +1.17670744604682725e-04 , len = +2.24109348310148443e-04 
  39         19         30         25    2         40         41 +9.94168806124344218e-01  +nan                        # rad = +4.06987240383198303e-04 , len = +1.40174890761505123e-03 
  40         30         93         39    2        157        158 +4.04549207896989171e-01  +nan                        # rad = +1.64646365721204360e-04 , len = +2.05619826780633870e-03 
  41         30         79         39    2        145        146 +9.77306110803131900e-01  +nan                        # rad = +3.97751117045402837e-04 , len = +6.10698924238811799e-04 
  42         31        174        265    2 2147483645 2147483645 +6.25671055804549847e-01  +nan                        # rad = +1.08729802844946728e-04 , len = +1.88896471099391340e-03 
  43         20        188         27    2 2147483645 2147483645 +2.41912941930265052e-01  +nan                        # rad = +7.07401001214236880e-05 , len = +1.49698897755056099e-03 
  44         20        167         27    2        211        212 +9.95013323814295747e-01  +nan                        # rad = +2.90961457403399399e-04 , len = +8.01296596520931345e-04 
  45         25        238         34    2 2147483645 2147483645 +4.18896840463047537e-01  +nan                        # rad = +9.13464158456632589e-05 , len = +2.36054685378763156e-03 
  46         25        393         34    2        393        394 +9.64098020959749946e-01  +nan                        # rad = +2.10235290008922878e-04 , len = +8.03235448881521705e-04 
  47         27          4          0    2          4         26 +8.99512840802197178e-01  +nan                        # rad = +5.57078615601428796e-04 , len = +1.46331814722568121e-03 
  48         26        262         35    2        281        282 +9.98074705086438585e-01  +nan                        # rad = +4.00080300263222900e-04 , len = +2.07062792408485444e-04 
  49         33        138        138    2        187        188 +8.47433339430180954e-01  +nan                        # rad = +2.77023517210556224e-04 , len = +1.14827779104188527e-03 
  50         33         35        138    2         65         66 +7.31500918261113520e-01  +nan                        # rad = +2.39125542730834177e-04 , len = +1.46999999999999800e-03 
  51         37         38         36    2         62         63 +8.36197911220356471e-01  +nan                        # rad = +1.77947106432179092e-04 , len = +2.16094886566063800e-03 
  52         37        185         36    2        221        222 +7.42147090654118324e-01  +nan                        # rad = +1.57932620444155855e-04 , len = +3.05122926047845080e-04 
  53         36        279        259    2 2147483645 2147483645 +2.70104381352660960e-01  +nan                        # rad = +1.05528250928183773e-04 , len = +4.20956710779347293e-03 
  54         36        314        259    2        323        324 +9.91176325108396594e-01  +nan                        # rad = +3.87246972545576948e-04 , len = +2.82311644994140225e-04 
  55         40        223         56    2 2147483645 2147483645 +7.61146343019358240e-01  +nan                        # rad = +1.12894329010449507e-04 , len = +2.31781223950581605e-03 
  56         41         40         58    2         55         64 +7.34323933553418962e-01  +nan                        # rad = +1.48321449673677612e-04 , len = +5.93969696196698996e-04 
  57         41         48         58    2         68         69 +8.20748770005136241e-01  +nan                        # rad = +1.65777856096792884e-04 , len = +2.13356509157794274e-03 
  58         32         41        393    2         56         57 +9.70353358738281879e-01  +nan                        # rad = +2.01983678995651134e-04 , len = +1.71464281994823973e-04 
  59         42         43        257    2         78        134 +8.64429599523805492e-01  +nan                        # rad = +2.16088546081795582e-04 , len = +1.04062481231229488e-03 
  60         44        232         70    2        257        258 +9.68523096047049892e-01  +nan                        # rad = +2.53098742925723973e-04 , len = +3.60345638715921658e-04 
  61         42        243        257    2        265        266 +7.07447619523580484e-01  +nan                        # rad = +1.76846474965793835e-04 , len = +3.53442129265693617e-04 
  62         38        212         51    2 2147483645 2147483645 +5.91414513869260805e-01  +nan                        # rad = +1.05240501445028799e-04 , len = +2.09536187851722122e-03 
  63         38        133         51    2        183        184 +8.96527047657982856e-01  +nan                        # rad = +1.59534393968922367e-04 , len = +5.13961670453654286e-05 
  64         40        362         56    2 2147483645 2147483645 +6.00961735592144497e-01  +nan                        # rad = +8.91355158214362164e-05 , len = +6.55569392387963103e-04 
  65         35        140         50    2        189        190 +7.90784736326626270e-01  +nan                        # rad = +1.89096829257364145e-04 , len = +1.77303501228268112e-04 
  66         35         46         50    2         72         73 +7.96595048347003787e-01  +nan                        # rad = +1.90486223272672369e-04 , len = +6.30000000000002086e-04 
  67         45         47        189    2        132        133 +7.30503885008759735e-01  +nan                        # rad = +1.30907629392847450e-04 , len = +8.90954544295049903e-04 
  68         48        239         57    2 2147483645 2147483645 +7.20913618800925415e-01  +nan                        # rad = +1.19511514155798071e-04 , len = +2.19804848733754464e-03 
  69         48        196         57    2 2147483645 2147483645 +6.66056416851993904e-01  +nan                        # rad = +1.10417404825235329e-04 , len = +1.65809515110530389e-03 
  70         39         44        251    2         60        131 +6.76914080372574611e-01  +nan                        # rad = +2.61324426808949085e-04 , len = +9.12688336728371139e-04 
  71         39        230        251    2        255        256 +8.83582755248192631e-01  +nan                        # rad = +3.41109401840802579e-04 , len = +3.28140329928665753e-04 
  72         46         49         66    2         84        135 +7.64268954123895283e-01  +nan                        # rad = +1.45582706635616100e-04 , len = +3.20780298646908203e-04 
  73         46         84         66    2        149        150 +7.90091029130100542e-01  +nan                        # rad = +1.50501456180611828e-04 , len = +2.35200321024483638e-03 
  74         50        330        249    2        339        340 +7.17777755503521964e-01  +nan                        # rad = +1.95080846963934245e-04 , len = +9.86794051823648277e-04 
  75         51        252        339    2 2147483645 2147483645 +4.61972001838231838e-01  +nan                        # rad = +8.74045971941953052e-05 , len = +1.03309632119446713e-03 
  76         51         67        339    2        117        118 +9.29058743459156289e-01  +nan                        # rad = +1.75776897558021009e-04 , len = +3.13049516849973333e-04 
  77         52        221         78    2        247        248 +6.87972818358246641e-01  +nan                        # rad = +1.44695058620384910e-04 , len = +2.01202409342549524e-05 
  78         43         52         59    2         77         79 +9.73308851476332282e-01  +nan                        # rad = +2.10320894604062981e-04 , len = +1.59624559513879050e-03 
  79         52        371         78    2        373        374 +8.71571426687529960e-01  +nan                        # rad = +1.83309682172260781e-04 , len = +7.61987272732129626e-04 
  80         34        311        187    2 2147483645 2147483645 +2.69187291131905426e-01  +nan                        # rad = +7.38193226326127705e-05 , len = +7.81074768165845152e-04 
  81         34         53        187    2         87         88 +9.90274996978810607e-01  +nan                        # rad = +2.71563450078212494e-04 , len = +1.39122248400462513e-03 
  82         54         56        293    2         85         86 +6.46601650148613150e-01  +nan                        # rad = +2.17330529417108305e-04 , len = +1.20635815577298570e-03 
  83         54        265        293    2        283        284 +8.83564914620053599e-01  +nan                        # rad = +2.96976709887182739e-04 , len = +7.72363507010556129e-04 
  84         49        251         72    2 2147483645 2147483645 +7.35237045415966683e-01  +nan                        # rad = +1.07037799090429825e-04 , len = +1.84057371074953591e-03 
  85         56        116         82    2 2147483645 2147483645 +4.01693478440028395e-01  +nan                        # rad = +8.73002563327711790e-05 , len = +9.19486672389594590e-04 
  86         56         57         82    2        121        140 +9.02171553827333939e-01  +nan                        # rad = +1.96069421418349702e-04 , len = +5.72974694031072379e-04 
  87         53        312         81    2        321        322 +6.33090665656056983e-01  +nan                        # rad = +1.71924285377870995e-04 , len = +1.01706857898642465e-03 
  88         53        119         81    2        173        174 +8.15546787065800194e-01  +nan                        # rad = +2.21472699195790035e-04 , len = +5.37856111073060331e-04 
  89         58        178         90    2        217        218 +5.27932415136761257e-01  +nan                        # rad = +1.23016064790614350e-04 , len = +1.13144422436082625e-03 
  90         50         58        249    2         89         91 +8.57351405479606643e-01  +nan                        # rad = +2.33014797469382443e-04 , len = +1.13088460949824546e-03 
  91         58         59         90    2         94         95 +9.48328942467985825e-01  +nan                        # rad = +2.20974676463531406e-04 , len = +6.64078308635362622e-04 
  92         55         60        337    2        109        110 +8.54704859513890414e-01  +nan                        # rad = +2.51370617038508451e-04 , len = +1.05697682093790235e-03 
  93         55         61        337    2        101        102 +7.21522413171626797e-01  +nan                        # rad = +2.12201360723769075e-04 , len = +1.74439101121279705e-03 
  94         59        171         91    2        215        216 +8.48465208304241658e-01  +nan                        # rad = +1.87489324895592546e-04 , len = +1.00141784346070351e-03 
  95         59        292         91    2        303        304 +7.20567443494309012e-01  +nan                        # rad = +1.59227157696308796e-04 , len = +1.29485634264134069e-03 
  96         62        193        215    2 2147483645 2147483645 +7.04013242659292771e-01  +nan                        # rad = +1.28529159679416664e-04 , len = +3.40385274537147869e-03 
  97         62        103        215    2 2147483645 2147483645 +7.17529692537739794e-01  +nan                        # rad = +1.30996809205672065e-04 , len = +2.91764434894378668e-03 
  98         63        264         99    2 2147483645 2147483645 +4.53128618117157766e-01  +nan                        # rad = +1.00440843621212703e-04 , len = +1.69041246463813577e-03 
  99         64         63        110    2         98        100 +9.24880252410399284e-01  +nan                        # rad = +2.21660781520630832e-04 , len = +1.21243556529821472e-04 
 100         63         65         99    2        103        104 +9.59095777511080438e-01  +nan                        # rad = +2.12593919596243218e-04 , len = +1.39649561402820088e-03 
 101         61        392         93    2 2147483645 2147483645 +4.26044085581568255e-01  +nan                        # rad = +9.04071346887226894e-05 , len = +8.01536518225397644e-04 
 102         61         81         93    2        147        148 +9.45731589749114532e-01  +nan                        # rad = +2.00685530224215425e-04 , len = +1.15375087107574847e-03 
 103         65        352        100    2 2147483645 2147483645 +6.07368241511479279e-01  +nan                        # rad = +1.29122795101203045e-04 , len = +3.50949255506157951e-03 
 104         65        299        100    2        309        310 +9.01685347021938588e-01  +nan                        # rad = +1.91692822165892747e-04 , len = +6.27313154290184472e-04 
 105          1        207         12    2        239        240 +8.46358080847198768e-01  +nan                        # rad = +1.92087739021565371e-04 , len = +8.06590605760357281e-04 
 106          2        105         14    2        163        164 +7.00762771667609474e-01  +nan                        # rad = +1.38249394115600490e-04 , len = +1.98264283044450343e-04 
 107         29        137        108    2 2147483645 2147483645 +7.42908695799314511e-01  +nan                        # rad = +1.12553549172200368e-04 , len = +3.23430541087747856e-03 
 108         45         29        189    2         38        107 +8.45437143214770592e-01  +nan                        # rad = +1.51503879021231688e-04 , len = +5.28488410468948787e-04 
 109         60        213         92    2        243        244 +5.10836165143587650e-01  +nan                        # rad = +1.28409202037729059e-04 , len = +5.24707099309232430e-05 
 110         60         64         92    2         99        111 +9.53430064061717264e-01  +nan                        # rad = +2.39664303506258403e-04 , len = +5.23832034148353641e-04 
 111         64        365        110    2        367        368 +5.67501429220901077e-01  +nan                        # rad = +1.36009834773033526e-04 , len = +1.73803177334441467e-03 
 112         10        395         11    2        395        396 +9.81314852145303673e-01  +nan                        # rad = +2.65563246529344592e-04 , len = +1.22044946526219991e-04 
 113         19         86         25    2 2147483645 2147483645 +2.33767647932018069e-01  +nan                        # rad = +9.56984863502381494e-05 , len = +3.23851735681378750e-03 
 114         66         72        139    2 2147483645 2147483645 +7.39378043741450774e-01  +nan                        # rad = +1.05999515508229650e-04 , len = +2.74362088204425751e-03 
 115         66        211        139    2 2147483645 2147483645 +7.46052425289401411e-01  +nan                        # rad = +1.06956375420947392e-04 , len = +2.59767315917102662e-03 
 116         32        261        393    2 2147483645 2147483645 +3.99196978639905609e-01  +nan                        # rad = +8.30947547751869183e-05 , len = +1.11459760534231181e-03 
 117         67        107         76    2 2147483645 2147483645 +5.36652260592471952e-01  +nan                        # rad = +9.43310694344433586e-05 , len = +1.36471414609968438e-03 
 118         67        363         76    2        365        366 +9.09310700008655548e-01  +nan                        # rad = +1.59835813763833842e-04 , len = +1.56566473635980021e-03 
 119         68        145        121    2 2147483645 2147483645 +7.30555526103776165e-01  +nan                        # rad = +1.17969020309536179e-04 , len = +1.85839706242476080e-03 
 120         68        386        121    2        387        388 +8.18985135410538412e-01  +nan                        # rad = +1.32248502160710243e-04 , len = +1.05826580850384812e-04 
 121         57         68         86    2        119        120 +8.23578262379400239e-01  +nan                        # rad = +1.61478513397458824e-04 , len = +9.52102935611480786e-04 
 122         14        191         17    2        225        226 +8.75456565338436743e-01  +nan                        # rad = +1.30439372509587022e-04 , len = +4.88409560391092206e-05 
 123         14        176         17    2 2147483645 2147483645 +6.18833699673683735e-01  +nan                        # rad = +9.22036371296346797e-05 , len = +1.64156165506421526e-03 
 124          8         71         13    2 2147483645 2147483645 +5.78600947766753637e-01  +nan                        # rad = +9.98469552152255000e-05 , len = +2.10568037044301347e-03 
 125         15         69        171    2        127        128 +6.00675977422783780e-01  +nan                        # rad = +1.30296560341328825e-04 , len = +4.02119385257664953e-04 
 126         15        303        171    2        313        314 +9.21800632894201111e-01  +nan                        # rad = +1.99953812539496896e-04 , len = +2.59898802561275247e-04 
 127         69        184        125    2 2147483645 2147483645 +7.96141959527522869e-01  +nan                        # rad = +1.03734558869841687e-04 , len = +1.60344817291064061e-03 
 128         69        242        125    2 2147483645 2147483645 +6.06916315801752981e-01  +nan                        # rad = +7.90791083640000984e-05 , len = +3.13687591723747956e-04 
 129         10        280         11    2 2147483645 2147483645 +3.32423854267050678e-01  +nan                        # rad = +8.99604828867749584e-05 , len = +1.96494900336159411e-03 
 130         26        121         35    2 2147483645 2147483645 +1.63183795562930806e-01  +nan                        # rad = +6.54125603967245793e-05 , len = +4.85203602785233372e-04 
 131         44        259         70    2        279        280 +4.50599222435187796e-01  +nan                        # rad = +1.17752583523433613e-04 , len = +2.40524129149886847e-04 
 132         47        104         67    2 2147483645 2147483645 +7.82899207007534903e-01  +nan                        # rad = +1.02487479242896530e-04 , len = +2.57208896552248286e-03 
 133         47        343         67    2 2147483645 2147483645 +5.90318397024958363e-01  +nan                        # rad = +7.72771819415230443e-05 , len = +8.38381561583162048e-04 
 134         43        125         59    2 2147483645 2147483645 +3.65059947390339534e-01  +nan                        # rad = +7.88852732642752362e-05 , len = +5.30694683547476608e-04 
 135         49        369         72    2        371        372 +6.94798899046914276e-01  +nan                        # rad = +1.01150704290695959e-04 , len = +6.89644483854375619e-04 
 136         70         73        140    2 2147483645 2147483645 +8.20078394627683727e-01  +nan                        # rad = +1.14759123828749192e-04 , len = +2.55237825534738224e-03 
 137         70        217        140    2 2147483645 2147483645 +6.10490914018823938e-01  +nan                        # rad = +8.54301282135588023e-05 , len = +7.36056904352488527e-04 
 138         28         33        281    2         49         50 +8.17915678652735512e-01  +nan                        # rad = +3.26897119007411711e-04 , len = +0                       
 139         31         66        265    2        114        115 +8.24963614989074778e-01  +nan                        # rad = +1.43363082533319103e-04 , len = +0                       
 140         57         70         86    2        136        137 +7.13710335831520104e-01  +nan                        # rad = +1.39936772606782218e-04 , len = +0                       
 141         75         24         37    2         32         36 +9.91146077001482162e-01  +nan                        # rad = +3.04193982448741575e-04 , len = +2.21065207710624117e-04 
 142         75         76         37    2 2147483645 2147483645 +2.97487487511685911e-01  +nan                        # rad = +9.13022869733001860e-05 , len = +4.43684006980704648e-03 
 143         77          9          9    2         10         11 +9.92435674554760339e-01  +nan                        # rad = +2.74524212618789114e-04 , len = +5.73525910057868892e-06 
 144         77         78          9    2 2147483645 2147483645 +2.82401754964821838e-01  +nan                        # rad = +7.81170220011112847e-05 , len = +2.13843921990166871e-03 
 145         79        234         41    2        259        260 +9.86846605492071149e-01  +nan                        # rad = +3.92519339686935292e-04 , len = +1.57230410998923057e-04 
 146         79        283         41    2        295        296 +3.37898117434880185e-01  +nan                        # rad = +1.34399353657262274e-04 , len = +1.63332497840812862e-03 
 147         81        245        102    2        267        268 +7.66607361649673691e-01  +nan                        # rad = +1.53847004846451561e-04 , len = +5.28814399477866106e-04 
 148         81        353        102    2        357        358 +8.19060463072093237e-01  +nan                        # rad = +1.64373583317314393e-04 , len = +6.66754008432125854e-04 
 149         84        156         73    2        201        202 +8.92195610671647654e-01  +nan                        # rad = +1.34276738604033173e-04 , len = +8.74522051663471109e-04 
 150         84         85         73    2 2147483645 2147483645 +5.73326429912732527e-01  +nan                        # rad = +8.62864625686977216e-05 , len = +1.28541334832850580e-03 
 151         87        215        175    2        245        246 +9.24054310590549433e-01  +nan                        # rad = +2.18831449495662323e-04 , len = +3.68911743845464206e-04 
 152         87        205        175    2        237        238 +5.95307715122645797e-01  +nan                        # rad = +1.40978780904105558e-04 , len = +8.03040758338709301e-04 
 153         89        183         38    2 2147483645 2147483645 +7.81172238954915832e-01  +nan                        # rad = +9.19211190223320594e-05 , len = +1.28538917888075576e-03 
 154         89         90         38    2 2147483645 2147483645 +5.13165517613938915e-01  +nan                        # rad = +6.03845685630796295e-05 , len = +5.17102641334903990e-04 
 155         91        126        309    2        177        178 +8.45045824058455630e-01  +nan                        # rad = +1.54478207493214661e-04 , len = +6.59205280347844496e-04 
 156         91        287        309    2        299        300 +7.34682301252687187e-01  +nan                        # rad = +1.34303255212174505e-04 , len = +5.35625733545644117e-04 
 157         93        268         40    2        285        286 +9.57774142783466509e-01  +nan                        # rad = +1.57694031791039634e-04 , len = +7.47085269775901576e-04 
 158         93         94         40    2 2147483645 2147483645 +4.95158324040705367e-01  +nan                        # rad = +8.15260185099046060e-05 , len = +1.59600839843967264e-03 
 159         96        117        347    2        171        172 +9.73857721991658098e-01  +nan                        # rad = +2.22384004068012641e-04 , len = +5.51868089770231636e-05 
 160         96         97        347    2 2147483645 2147483645 +4.13338942277007848e-01  +nan                        # rad = +9.43874725692071169e-05 , len = +2.12627035595251658e-03 
 161        101        209        373    2        241        242 +8.94211920200070676e-01  +nan                        # rad = +1.59276885979533470e-04 , len = +4.59219352104975353e-04 
 162        101        102        373    2 2147483645 2147483645 +5.83750855294402404e-01  +nan                        # rad = +1.03977610137850505e-04 , len = +1.54622828116812890e-03 
 163        105        219        106    2 2147483645 2147483645 +7.35731560400782580e-01  +nan                        # rad = +1.01714442457133508e-04 , len = +1.96892207775398870e-03 
 164        105        106        106    2 2147483645 2147483645 +6.17935487338314826e-01  +nan                        # rad = +8.54292067270503118e-05 , len = +2.26369036420458582e-03 
 165        109         74          1    2 2147483645 2147483645 +6.42792576282926187e-01  +nan                        # rad = +1.06100210048056643e-04 , len = +1.78311237131222760e-03 
 166        109        203          1    2        235        236 +8.34105248638576158e-01  +nan                        # rad = +1.37678537911095297e-04 , len = +1.77979282395310419e-03 
 167        111        128        183    2        179        180 +9.18484457100635088e-01  +nan                        # rad = +1.42586772898557946e-04 , len = +2.09987548761896513e-04 
 168        111        112        183    2 2147483645 2147483645 +6.08358869761434162e-01  +nan                        # rad = +9.44424560839277874e-05 , len = +1.94109803146353928e-03 
 169        113        253        239    2        273        274 +9.62629455056794869e-01  +nan                        # rad = +1.78598410805539759e-04 , len = +5.54505567595375165e-04 
 170        113        114        239    2 2147483645 2147483645 +4.36494477267295622e-01  +nan                        # rad = +8.09836220529261983e-05 , len = +1.05401064515716226e-03 
 171        117         15        159    2        125        126 +9.75414352879814484e-01  +nan                        # rad = +2.16916549418822579e-04 , len = +4.21545332821172535e-05 
 172        117        118        159    2 2147483645 2147483645 +4.15936704731104667e-01  +nan                        # rad = +9.24976698369577569e-05 , len = +1.94100390803057929e-03 
 173        119        146         88    2        193        194 +9.86442814926270395e-01  +nan                        # rad = +2.18470152824014254e-04 , len = +2.79229522394918426e-04 
 174        119        120         88    2 2147483645 2147483645 +3.42344395029794191e-01  +nan                        # rad = +7.58199372217983252e-05 , len = +1.31647111502026701e-03 
 175        122         87          3    2        151        152 +9.93361714964216214e-01  +nan                        # rad = +2.36816653510127975e-04 , len = +4.86380080193096699e-04 
 176        122        123          3    2 2147483645 2147483645 +2.70456234360185510e-01  +nan                        # rad = +6.44765540862798800e-05 , len = +1.10827492214799622e-03 
 177        126        282        155    2 2147483645 2147483645 +7.35500659118541344e-01  +nan                        # rad = +1.13618823430710169e-04 , len = +8.95876430230566436e-04 
 178        126        127        155    2 2147483645 2147483645 +7.85913195135653386e-01  +nan                        # rad = +1.21406461629820805e-04 , len = +1.65591331030088759e-03 
 179        128        144        167    2 2147483645 2147483645 +7.92226603888167125e-01  +nan                        # rad = +1.12961034852797899e-04 , len = +1.24370326404799080e-03 
 180        128        129        167    2 2147483645 2147483645 +6.47979080856546097e-01  +nan                        # rad = +9.23932460451086659e-05 , len = +1.58133962525384996e-03 
 181        130        175         31    2 2147483645 2147483645 +6.86309860268739969e-01  +nan                        # rad = +6.96201522305285581e-05 , len = +4.25394185297308909e-04 
 182        130        131         31    2 2147483645 2147483645 +8.17727491003976126e-01  +nan                        # rad = +8.29513251995135978e-05 , len = +2.13897174836607043e-03 
 183        133        111         63    2        167        168 +9.73090206312383299e-01  +nan                        # rad = +1.55241356341139701e-04 , len = +9.83708959713499502e-05 
 184        133        134         63    2 2147483645 2147483645 +4.28315850594103376e-01  +nan                        # rad = +6.83311096518137996e-05 , len = +5.71205465535718241e-04 
 185        135         88        397    2 2147483645 2147483645 +8.06222800830743491e-01  +nan                        # rad = +8.73681767426568676e-05 , len = +1.85639532800727504e-03 
 186        135        136        397    2 2147483645 2147483645 +7.80770138776325839e-01  +nan                        # rad = +8.46099408373337836e-05 , len = +1.63713881790402424e-03 
 187        138         34         49    2         80         81 +9.89917187298724355e-01  +nan                        # rad = +2.74230340972673526e-04 , len = +1.05404406786958112e-03 
 188        138        139         49    2 2147483645 2147483645 +3.10531429137041848e-01  +nan                        # rad = +8.60245087039638966e-05 , len = +3.31340819808253334e-03 
 189        140         45         65    2         67        108 +9.47672289082875152e-01  +nan                        # rad = +1.79201825040639873e-04 , len = +2.02880695169573879e-04 
 190        140        377         65    2        379        380 +5.30041349499182135e-01  +nan                        # rad = +1.00229138565589713e-04 , len = +1.07639799150194585e-03 
 191        142        337        303    2 2147483645 2147483645 +8.12311122586880319e-01  +nan                        # rad = +1.09447883908766734e-04 , len = +2.02396681471133126e-03 
 192        142        143        303    2 2147483645 2147483645 +6.22105743079372497e-01  +nan                        # rad = +8.38202940404104491e-05 , len = +9.46603786655036646e-04 
 193        146        158        173    2        203        204 +9.75680442524406777e-01  +nan                        # rad = +2.13157055385708991e-04 , len = +1.97707635277972733e-04 
 194        146        147        173    2 2147483645 2147483645 +4.14467761842676086e-01  +nan                        # rad = +9.05488352703966051e-05 , len = +2.45111693323740720e-03 
 195        150        338         10    2 2147483645 2147483645 +7.71543381097069436e-01  +nan                        # rad = +7.36617436173000046e-05 , len = +9.07094114610437784e-04 
 196        150        151         10    2 2147483645 2147483645 +7.38295525453784185e-01  +nan                        # rad = +7.04874632356340198e-05 , len = +1.10983410940644796e-03 
 197        152         99          5    2 2147483645 2147483645 +7.63450806199900467e-01  +nan                        # rad = +8.78735844536055518e-05 , len = +1.30534862208288608e-03 
 198        152        153          5    2 2147483645 2147483645 +6.59541914305128651e-01  +nan                        # rad = +7.59136170094097950e-05 , len = +1.44919379777604627e-03 
 199        154        326        395    2        335        336 +8.27487013051910969e-01  +nan                        # rad = +1.86147201190120179e-04 , len = +4.27352386526105865e-04 
 200        154        155        395    2 2147483645 2147483645 +3.82616882605181285e-01  +nan                        # rad = +8.60715161708226333e-05 , len = +1.90821751424966718e-03 
 201        156        385        149    2 2147483645 2147483645 +6.83377209067774105e-01  +nan                        # rad = +9.17616628699472505e-05 , len = +6.04221050426481839e-04 
 202        156        157        149    2 2147483645 2147483645 +8.01494420176874556e-01  +nan                        # rad = +1.07622056750681364e-04 , len = +1.95373314176846159e-03 
 203        158        169        193    2        213        214 +7.53554530723840377e-01  +nan                        # rad = +1.60625464841653601e-04 , len = +3.59984715679571380e-05 
 204        158        201        193    2        233        234 +8.30150578207994427e-01  +nan                        # rad = +1.76952452777559799e-04 , len = +1.34168675951770017e-03 
 205        160        397         23    2 2147483645 2147483645 +6.96271115365325599e-01  +nan                        # rad = +1.03787057572377490e-04 , len = +9.28730052275360696e-04 
 206        160        161         23    2 2147483645 2147483645 +7.91385970084794943e-01  +nan                        # rad = +1.17964998729075174e-04 , len = +2.39705612922251361e-03 
 207        162        224        229    2        249        250 +9.94682030141814888e-01  +nan                        # rad = +2.73135142477012264e-04 , len = +1.24974997499498555e-04 
 208        162        163        229    2 2147483645 2147483645 +2.51295766015990740e-01  +nan                        # rad = +6.90046696076953062e-05 , len = +1.24080711151729130e-03 
 209        164        240          2    2        263        264 +7.93995600666991042e-01  +nan                        # rad = +1.32133945541546797e-04 , len = +1.83272949929047936e-03 
 210        164        165          2    2 2147483645 2147483645 +7.07565875779457620e-01  +nan                        # rad = +1.17750615770114019e-04 , len = +3.84762965453592370e-03 
 211        167        181         44    2        219        220 +9.93727265801301995e-01  +nan                        # rad = +2.89136333519042033e-04 , len = +8.31218917847368526e-04 
 212        167        168         44    2 2147483645 2147483645 +2.43974127128565837e-01  +nan                        # rad = +7.09870675980497603e-05 , len = +1.55508211109802396e-03 
 213        169        336        203    2 2147483645 2147483645 +6.55097975327764814e-01  +nan                        # rad = +1.05225416803848349e-04 , len = +9.11015245648569456e-04 
 214        169        170        203    2 2147483645 2147483645 +4.74338537783196845e-01  +nan                        # rad = +7.61908481237362945e-05 , len = +1.15299134171255595e-03 
 215        171         62         94    2         96         97 +9.73742878476543616e-01  +nan                        # rad = +1.82566394907458161e-04 , len = +1.60858286403867167e-03 
 216        171        172         94    2 2147483645 2147483645 +4.10813485894993946e-01  +nan                        # rad = +7.70231431284574343e-05 , len = +1.13861756912958891e-03 
 217        178        357         89    2 2147483645 2147483645 +7.78204682588528263e-01  +nan                        # rad = +9.57316776536698951e-05 , len = +1.79207638436744096e-03 
 218        178        179         89    2 2147483645 2147483645 +7.58128238845745539e-01  +nan                        # rad = +9.32619525494425897e-05 , len = +2.15136653890406898e-03 
 219        181        197        211    2        229        230 +9.68275463057623909e-01  +nan                        # rad = +2.79963617224934021e-04 , len = +1.07666246381405751e-04 
 220        181        272        211    2        289        290 +4.44705668092436668e-01  +nan                        # rad = +1.28580566367383187e-04 , len = +1.34633278111220269e-03 
 221        185        255         52    2        275        276 +8.74568384566602242e-01  +nan                        # rad = +1.38122876732215706e-04 , len = +2.22065995664202367e-03 
 222        185        289         52    2        301        302 +6.26114354790852867e-01  +nan                        # rad = +9.88838807498212822e-05 , len = +5.34324282132385246e-04 
 223        189        332        359    2        341        342 +7.02871808649558449e-01  +nan                        # rad = +1.17066634148909715e-04 , len = +4.43905586756166196e-04 
 224        189        274        359    2        291        292 +8.67463922094322659e-01  +nan                        # rad = +1.44480231466825388e-04 , len = +2.05739670077108566e-03 
 225        191        297        122    2        307        308 +8.91908003407276051e-01  +nan                        # rad = +1.16339920300723688e-04 , len = +8.73734623220685813e-04 
 226        191        192        122    2 2147483645 2147483645 +6.37299777265662337e-01  +nan                        # rad = +8.31289830470325648e-05 , len = +1.59115217034517002e-03 
 227        194         82        357    2 2147483645 2147483645 +6.94565979314843540e-01  +nan                        # rad = +1.05093316613302394e-04 , len = +1.38515260390215458e-03 
 228        194        195        357    2 2147483645 2147483645 +8.72819566235819244e-01  +nan                        # rad = +1.32064491714942650e-04 , len = +3.29681149927539118e-03 
 229        197        162        219    2        207        208 +9.80825420935840797e-01  +nan                        # rad = +2.74595432711366558e-04 , len = +1.05988728534522859e-04 
 230        197        358        219    2        361        362 +3.83557980152545774e-01  +nan                        # rad = +1.07382279538996181e-04 , len = +1.04576938065992350e-03 
 231        199         18        313    2         23         24 +9.67870718129530405e-01  +nan                        # rad = +1.85016804562834194e-04 , len = +6.31820500437662831e-04 
 232        199        200        313    2 2147483645 2147483645 +4.24451343546939253e-01  +nan                        # rad = +8.11375215764577703e-05 , len = +1.04317427073072583e-03 
 233        201        159        204    2 2147483645 2147483645 +5.11679856785114962e-01  +nan                        # rad = +9.05430056949966291e-05 , len = +1.81223625459970249e-03 
 234        201        383        204    2        385        386 +9.53187404756008827e-01  +nan                        # rad = +1.68668849228252490e-04 , len = +7.32471618995830668e-04 
 235        203        110        166    2 2147483645 2147483645 +6.97453103476043501e-01  +nan                        # rad = +9.60243235481375286e-05 , len = +1.88251500700497339e-03 
 236        203        324        166    2        333        334 +8.70979797344921258e-01  +nan                        # rad = +1.19915225048550833e-04 , len = +1.58266087052756556e-04 
 237        205        249        152    2        271        272 +8.72481273483396325e-01  +nan                        # rad = +1.23001346297350764e-04 , len = +3.66944940341907546e-04 
 238        205        236        152    2        261        262 +6.95099575464471764e-01  +nan                        # rad = +9.79942907559425537e-05 , len = +5.98444487193570810e-04 
 239        207        113        105    2        169        170 +9.65870271524506441e-01  +nan                        # rad = +1.85531836645287863e-04 , len = +2.58312281780503396e-03 
 240        207        208        105    2 2147483645 2147483645 +3.94281755529028666e-01  +nan                        # rad = +7.57366909570246906e-05 , len = +1.39639145050988230e-03 
 241        209        148        161    2 2147483645 2147483645 +8.41459975715370567e-01  +nan                        # rad = +1.34025124608358020e-04 , len = +2.38927872894239895e-03 
 242        209        210        161    2 2147483645 2147483645 +5.46960698311017790e-01  +nan                        # rad = +8.71181967801699464e-05 , len = +6.06161077971542769e-04 
 243        213        100        109    2 2147483645 2147483645 +5.99943523119129463e-01  +nan                        # rad = +7.70382690714312634e-05 , len = +5.04132167476951704e-04 
 244        213        228        109    2        253        254 +8.90287272826825626e-01  +nan                        # rad = +1.14321078288038601e-04 , len = +5.92684516393958633e-04 
 245        215        278        151    2 2147483645 2147483645 +5.92056054637972617e-01  +nan                        # rad = +1.29560484619110574e-04 , len = +2.09759559121295734e-03 
 246        215        216        151    2 2147483645 2147483645 +3.05296090668943809e-01  +nan                        # rad = +6.68083860464441215e-05 , len = +1.08071527883341133e-03 
 247        221        339         77    2        345        346 +9.15455220896025379e-01  +nan                        # rad = +1.32461846851887854e-04 , len = +1.30807901497422907e-03 
 248        221        222         77    2 2147483645 2147483645 +5.94189286311331721e-01  +nan                        # rad = +8.59762536144228432e-05 , len = +1.01319458362371146e-03 
 249        224         50        207    2         74         90 +9.95054930258254200e-01  +nan                        # rad = +2.71784470148541692e-04 , len = +1.24974997499498555e-04 
 250        224        225        207    2 2147483645 2147483645 +2.45309723554179127e-01  +nan                        # rad = +6.70027062939671935e-05 , len = +1.09040226061992828e-03 
 251        226         39        323    2         70         71 +9.98581252934966690e-01  +nan                        # rad = +3.86052579472295353e-04 , len = +5.64358042380901244e-04 
 252        226        227        323    2 2147483645 2147483645 +1.61983201035980712e-01  +nan                        # rad = +6.26228786163606540e-05 , len = +7.63701379916437053e-04 
 253        228        214        244    2 2147483645 2147483645 +7.05220614549546654e-01  +nan                        # rad = +8.06215810862574261e-05 , len = +7.90041592163066636e-04 
 254        228        229        244    2 2147483645 2147483645 +8.65913952274353638e-01  +nan                        # rad = +9.89922167286613069e-05 , len = +1.76580619599417334e-03 
 255        230        390         71    2        391        392 +9.95872830255494668e-01  +nan                        # rad = +3.39701585437958995e-04 , len = +5.69074970512944023e-04 
 256        230        231         71    2 2147483645 2147483645 +2.25840792767754123e-01  +nan                        # rad = +7.70364177322612837e-05 , len = +1.56256943506767132e-03 
 257        232         42         60    2         59         61 +9.87670608033415887e-01  +nan                        # rad = +2.49978189317943142e-04 , len = +3.57687662450908560e-04 
 258        232        233         60    2 2147483645 2147483645 +3.31817363439884050e-01  +nan                        # rad = +8.39825575675627682e-05 , len = +1.87809466432043879e-03 
 259        234         36        145    2         53         54 +9.95350528785495903e-01  +nan                        # rad = +3.90694332315924748e-04 , len = +1.57056209395691469e-04 
 260        234        381        145    2        383        384 +2.40344767261122416e-01  +nan                        # rad = +9.43399693425459209e-05 , len = +1.04462419300510091e-03 
 261        236        206        238    2 2147483645 2147483645 +7.13795657720677434e-01  +nan                        # rad = +6.99478992230093404e-05 , len = +7.62616752647530378e-04 
 262        236        237        238    2 2147483645 2147483645 +8.60118104024082619e-01  +nan                        # rad = +8.42866635701860215e-05 , len = +1.57867143281214292e-03 
 263        240        220        209    2 2147483645 2147483645 +7.10012970595994219e-01  +nan                        # rad = +9.38168151905229654e-05 , len = +5.28044949113717715e-04 
 264        240        241        209    2 2147483645 2147483645 +8.39871719566852248e-01  +nan                        # rad = +1.10975564055131745e-04 , len = +1.02103363765150036e-03 
 265        243         31         61    2         42        139 +9.82666449431070177e-01  +nan                        # rad = +1.73781097649037262e-04 , len = +3.53523222539642106e-04 
 266        243        244         61    2 2147483645 2147483645 +3.71096101211085105e-01  +nan                        # rad = +6.56270373727298433e-05 , len = +6.07353757872183017e-04 
 267        245        166        147    2 2147483645 2147483645 +7.51603743847555572e-01  +nan                        # rad = +1.15631984822326056e-04 , len = +1.13922525698758833e-03 
 268        245        246        147    2 2147483645 2147483645 +7.26359538749173028e-01  +nan                        # rad = +1.11748239478210416e-04 , len = +2.03811875107797391e-03 
 269        247         13         20    2         16         17 +9.92595157744927903e-01  +nan                        # rad = +2.89716941025933313e-04 , len = +2.23423738942578201e-03 
 270        247        248         20    2 2147483645 2147483645 +2.57551344831902174e-01  +nan                        # rad = +7.51736367033423457e-05 , len = +1.98855642604027147e-03 
 271        249        398        237    2        397        398 +9.43330823963734577e-01  +nan                        # rad = +1.16030961351328539e-04 , len = +1.83472470170954288e-04 
 272        249        250        237    2 2147483645 2147483645 +5.43510878913900153e-01  +nan                        # rad = +6.68525698336660824e-05 , len = +7.74244620995059841e-04 
 273        253        355        169    2        359        360 +9.74732425518001766e-01  +nan                        # rad = +1.74085662158144191e-04 , len = +2.78681130565137393e-04 
 274        253        254        169    2 2147483645 2147483645 +4.19651079401828386e-01  +nan                        # rad = +7.49490158739959283e-05 , len = +6.64318580164353521e-04 
 275        255        267        221    2 2147483645 2147483645 +8.03361221529298120e-01  +nan                        # rad = +1.10962562972733453e-04 , len = +2.13065873630203595e-03 
 276        255        256        221    2 2147483645 2147483645 +6.50775282293790114e-01  +nan                        # rad = +8.98869540966380255e-05 , len = +1.26656555849385044e-03 
 277        257        132          8    2 2147483645 2147483645 +7.32856663278685594e-01  +nan                        # rad = +1.00839606617971243e-04 , len = +9.71648866289745645e-04 
 278        257        258          8    2 2147483645 2147483645 +6.77379494755156353e-01  +nan                        # rad = +9.32060595268339439e-05 , len = +9.82307523546505383e-04 
 279        259        149        131    2 2147483645 2147483645 +8.24004762336957186e-01  +nan                        # rad = +9.70286896007895917e-05 , len = +2.33702741787229513e-03 
 280        259        260        131    2 2147483645 2147483645 +6.76229808904473151e-01  +nan                        # rad = +7.96278070540595292e-05 , len = +1.45970012810400546e-03 
 281        262         28         48    2         37        138 +9.98976776877502526e-01  +nan                        # rad = +3.99670928849137823e-04 , len = +2.07062792408488371e-04 
 282        262        263         48    2 2147483645 2147483645 +1.45283306305302229e-01  +nan                        # rad = +5.81249888098591010e-05 , len = +8.24505168659523313e-04 
 283        265        328         83    2        337        338 +9.96344423829704562e-01  +nan                        # rad = +2.95891088903386555e-04 , len = +3.95422857346519987e-04 
 284        265        266         83    2 2147483645 2147483645 +2.21902830955754388e-01  +nan                        # rad = +6.58999726518916463e-05 , len = +6.68516480860334265e-04 
 285        268        281        157    2 2147483645 2147483645 +7.91665613187332973e-01  +nan                        # rad = +1.24840942373836169e-04 , len = +3.51091239309943640e-03 
 286        268        269        157    2 2147483645 2147483645 +5.73036460092367528e-01  +nan                        # rad = +9.03644297552305925e-05 , len = +1.94713293487362759e-03 
 287        270        344        335    2        349        350 +8.61725844006284936e-01  +nan                        # rad = +1.58472322804916854e-04 , len = +4.82912803957153617e-04 
 288        270        316        335    2        325        326 +7.11449138071733822e-01  +nan                        # rad = +1.30836272640514337e-04 , len = +6.09386209761616669e-04 
 289        272        360        220    2        363        364 +9.22057762508357803e-01  +nan                        # rad = +1.18558709326766770e-04 , len = +3.76790649612883995e-04 
 290        272        273        220    2 2147483645 2147483645 +6.00069652856933922e-01  +nan                        # rad = +7.71572958242235904e-05 , len = +1.23612794877755246e-03 
 291        274        190        224    2 2147483645 2147483645 +8.97400018292824453e-01  +nan                        # rad = +1.29656562361280637e-04 , len = +2.04584329709412826e-03 
 292        274        275        224    2 2147483645 2147483645 +6.52103419758541802e-01  +nan                        # rad = +9.42160530270224911e-05 , len = +5.83577058381765297e-04 
 293        276         54        391    2         82         83 +9.92504341115820088e-01  +nan                        # rad = +3.36111931306017596e-04 , len = +2.47842592263822800e-04 
 294        276        277        391    2 2147483645 2147483645 +2.78407974232314115e-01  +nan                        # rad = +9.42829547778262483e-05 , len = +3.03305169328659495e-03 
 295        283        301        146    2        311        312 +8.29899892156713670e-01  +nan                        # rad = +1.11538009106094041e-04 , len = +8.35660724917050872e-04 
 296        283        350        146    2        355        356 +7.53858554948120263e-01  +nan                        # rad = +1.01318102534025129e-04 , len = +3.93848059349081504e-04 
 297        285        271        325    2 2147483645 2147483645 +8.78017776161534647e-01  +nan                        # rad = +9.85540061287536786e-05 , len = +1.35051601753842141e-03 
 298        285        286        325    2 2147483645 2147483645 +6.86208099205312561e-01  +nan                        # rad = +7.70241321426716962e-05 , len = +5.14184157307560202e-04 
 299        287         92        156    2 2147483645 2147483645 +6.88696421915637957e-01  +nan                        # rad = +9.24941713162472930e-05 , len = +5.94485207075178684e-04 
 300        287        288        156    2 2147483645 2147483645 +8.76489711628353207e-01  +nan                        # rad = +1.17715421431667877e-04 , len = +1.53220339975359632e-03 
 301        289        186        222    2 2147483645 2147483645 +6.63635810679703231e-01  +nan                        # rad = +6.56228843645627444e-05 , len = +6.15645343142380238e-04 
 302        289        290        222    2 2147483645 2147483645 +8.91158908024153873e-01  +nan                        # rad = +8.81212511902013758e-05 , len = +1.94249456576520109e-03 
 303        292        142         95    2        191        192 +8.46189879102514975e-01  +nan                        # rad = +1.34736409320876664e-04 , len = +4.84410778438928286e-04 
 304        292        293         95    2 2147483645 2147483645 +6.30273274894665225e-01  +nan                        # rad = +1.00356622133421859e-04 , len = +2.47312281687099740e-03 
 305        295        375         33    2        377        378 +9.93357629312783930e-01  +nan                        # rad = +2.57426884267035569e-04 , len = +1.32267629366864681e-04 
 306        295        296         33    2 2147483645 2147483645 +2.70511339471465884e-01  +nan                        # rad = +7.01025383247093136e-05 , len = +1.40609341508063997e-03 
 307        297        108        225    2 2147483645 2147483645 +7.98241547355058034e-01  +nan                        # rad = +9.28673580000137928e-05 , len = +1.67776667750362939e-03 
 308        297        298        225    2 2147483645 2147483645 +7.65553205846383311e-01  +nan                        # rad = +8.90643989541317339e-05 , len = +1.42447845215216756e-03 
 309        299         91        104    2        155        156 +9.53632646466865630e-01  +nan                        # rad = +1.82804533310762448e-04 , len = +5.98000192375763438e-04 
 310        299        300        104    2 2147483645 2147483645 +5.10129344114063854e-01  +nan                        # rad = +9.77881336428607274e-05 , len = +1.31651025066891348e-03 
 311        301         80        295    2 2147483645 2147483645 +7.34192169469264022e-01  +nan                        # rad = +8.18903328838856891e-05 , len = +9.03322165344290582e-04 
 312        301        302        295    2 2147483645 2147483645 +8.45415883565195259e-01  +nan                        # rad = +9.42960045195312673e-05 , len = +1.56850356355815409e-03 
 313        303        199        126    2        231        232 +9.56013743611550337e-01  +nan                        # rad = +1.91158592875286600e-04 , len = +1.86016374478438089e-04 
 314        303        304        126    2 2147483645 2147483645 +5.01647235423703486e-01  +nan                        # rad = +1.00306277272868075e-04 , len = +2.49740257853700879e-03 
 315        305        187        389    2 2147483645 2147483645 +7.88549225000340526e-01  +nan                        # rad = +8.43856053308962339e-05 , len = +1.33084467903051419e-03 
 316        305        306        389    2 2147483645 2147483645 +7.98785814808729455e-01  +nan                        # rad = +8.54810611377351641e-05 , len = +1.39964695079813277e-03 
 317        307         95         28    2 2147483645 2147483645 +8.42492066196994016e-01  +nan                        # rad = +1.02143827787895441e-04 , len = +2.31400268883804770e-03 
 318        307        308         28    2 2147483645 2147483645 +6.88231626082613124e-01  +nan                        # rad = +8.34412756076069977e-05 , len = +1.04845151042323574e-03 
 319        309         98        343    2 2147483645 2147483645 +7.73931275328142210e-01  +nan                        # rad = +8.36947093805138050e-05 , len = +1.29141616146442244e-03 
 320        309        310        343    2 2147483645 2147483645 +8.12531166078864664e-01  +nan                        # rad = +8.78689904071224096e-05 , len = +1.56202518712268592e-03 
 321        312        318         87    2        327        328 +7.43754844984155006e-01  +nan                        # rad = +1.27869520220230031e-04 , len = +2.55458476470919326e-04 
 322        312        313         87    2 2147483645 2147483645 +5.23090540686987904e-01  +nan                        # rad = +8.99319673955345321e-05 , len = +2.25437305545680674e-03 
 323        314        226         54    2        251        252 +9.98332061997501463e-01  +nan                        # rad = +3.86601068603715625e-04 , len = +2.82048456603318761e-04 
 324        314        315         54    2 2147483645 2147483645 +1.70945967404562055e-01  +nan                        # rad = +6.61983083462915393e-05 , len = +9.71235398714760841e-04 
 325        316        285        288    2        297        298 +8.57912135003194742e-01  +nan                        # rad = +1.12246025996883786e-04 , len = +6.08623538084164767e-04 
 326        316        317        288    2 2147483645 2147483645 +7.16976335528606401e-01  +nan                        # rad = +9.38065113120176717e-05 , len = +1.71392543082189534e-03 
 327        318        334        321    2        343        344 +9.01342533859357808e-01  +nan                        # rad = +1.15254237358682532e-04 , len = +1.36497924438373959e-04 
 328        318        319        321    2 2147483645 2147483645 +6.44516211809514794e-01  +nan                        # rad = +8.24139787782428204e-05 , len = +1.42022789914093297e-03 
 329        320        202        351    2 2147483645 2147483645 +9.07221562804650383e-01  +nan                        # rad = +1.20726842065852914e-04 , len = +2.49322028514020267e-03 
 330        320        321        351    2 2147483645 2147483645 +6.32728918294346188e-01  +nan                        # rad = +8.41992378942913139e-05 , len = +6.06277222399059139e-04 
 331        322        204        333    2 2147483645 2147483645 +7.53618385249266609e-01  +nan                        # rad = +8.12433242035967839e-05 , len = +6.97520382028749106e-04 
 332        322        323        333    2 2147483645 2147483645 +8.30097955689036104e-01  +nan                        # rad = +8.94881529628298967e-05 , len = +1.01761168086193440e-03 
 333        324        322        236    2        331        332 +8.99004515650385305e-01  +nan                        # rad = +1.07804328813879404e-04 , len = +2.70003141181358593e-04 
 334        324        325        236    2 2147483645 2147483645 +6.49045029441689403e-01  +nan                        # rad = +7.78303807721435030e-05 , len = +7.40873219945348683e-04 
 335        326        270        199    2        287        288 +9.87933687777008740e-01  +nan                        # rad = +1.83901090941124246e-04 , len = +4.27352386526107816e-04 
 336        326        327        199    2 2147483645 2147483645 +3.29469320930022402e-01  +nan                        # rad = +6.13297919691331453e-05 , len = +4.64708364424398952e-04 
 337        328         55        283    2         92         93 +9.93954380209196242e-01  +nan                        # rad = +2.94102243880389649e-04 , len = +3.86634076187296989e-04 
 338        328        329        283    2 2147483645 2147483645 +2.62207204446948172e-01  +nan                        # rad = +7.75847752421203848e-05 , len = +1.20466126391195164e-03 
 339        330         51         74    2         75         76 +9.69848699174458928e-01  +nan                        # rad = +1.89198905661823328e-04 , len = +1.67180271778467047e-03 
 340        330        331         74    2 2147483645 2147483645 +4.05151945524387880e-01  +nan                        # rad = +7.90373846819833389e-05 , len = +1.68837225246000347e-03 
 341        332         83        223    2 2147483645 2147483645 +7.72995652572967762e-01  +nan                        # rad = +9.04919992584573630e-05 , len = +8.47401882007115036e-04 
 342        332        333        223    2 2147483645 2147483645 +8.13378096588042054e-01  +nan                        # rad = +9.52194360580088585e-05 , len = +1.03432958532934192e-03 
 343        334        309        327    2        319        320 +9.38293498448611318e-01  +nan                        # rad = +1.08142301582304833e-04 , len = +1.36497924438372522e-04 
 344        334        335        327    2 2147483645 2147483645 +5.58203626203166325e-01  +nan                        # rad = +6.43353332288970311e-05 , len = +4.99724948082828284e-04 
 345        339        177        247    2 2147483645 2147483645 +8.62142188829225109e-01  +nan                        # rad = +1.14200946581248237e-04 , len = +1.55250690566407622e-03 
 346        339        340        247    2 2147483645 2147483645 +6.91084324723176047e-01  +nan                        # rad = +9.15423059832216825e-05 , len = +6.52223104544462991e-04 
 347        341         96         18    2        159        160 +9.85233328179143442e-01  +nan                        # rad = +2.28353689708605753e-04 , len = +8.07627234206317749e-04 
 348        341        342         18    2 2147483645 2147483645 +3.36472253298242097e-01  +nan                        # rad = +7.79862783034593202e-05 , len = +1.19484246477293238e-03 
 349        344        124        287    2 2147483645 2147483645 +4.58589922216123047e-01  +nan                        # rad = +7.26738101885151405e-05 , len = +7.20351502964579641e-04 
 350        344        379        287    2        381        382 +9.66759433032961635e-01  +nan                        # rad = +1.53204612946297904e-04 , len = +1.38859907103220780e-03 
 351        346        320        385    2        329        330 +8.44136589190755515e-01  +nan                        # rad = +1.33073162075898212e-04 , len = +1.09712928567652743e-03 
 352        346        347        385    2 2147483645 2147483645 +7.35881969349994280e-01  +nan                        # rad = +1.16007458780955543e-04 , len = +3.40856219513301952e-03 
 353        348        182        363    2 2147483645 2147483645 +7.63490088059639027e-01  +nan                        # rad = +8.18929958058229679e-05 , len = +9.98732193212464262e-04 
 354        348        349        363    2 2147483645 2147483645 +8.21771186813380461e-01  +nan                        # rad = +8.81443065306664248e-05 , len = +1.33117808748059127e-03 
 355        350        284        296    2 2147483645 2147483645 +6.87702349944005253e-01  +nan                        # rad = +6.96766972045167505e-05 , len = +5.64782822210091787e-04 
 356        350        351        296    2 2147483645 2147483645 +8.77102131686077535e-01  +nan                        # rad = +8.88663237109820235e-05 , len = +1.45802725178986563e-03 
 357        353        194        148    2        227        228 +9.20512240729020048e-01  +nan                        # rad = +1.51307895496079436e-04 , len = +7.33967295356731885e-04 
 358        353        354        148    2 2147483645 2147483645 +6.03690763527915619e-01  +nan                        # rad = +9.92308140166490191e-05 , len = +1.37922486797602468e-03 
 359        355        189        273    2        223        224 +9.56740158421679698e-01  +nan                        # rad = +1.66554743992125928e-04 , len = +2.76608005515256673e-04 
 360        355        356        273    2 2147483645 2147483645 +4.98992959933463764e-01  +nan                        # rad = +8.68675198422693762e-05 , len = +1.08640836064625361e-03 
 361        358        198        230    2 2147483645 2147483645 +7.63633007216155457e-01  +nan                        # rad = +8.20006530460894823e-05 , len = +1.73197028426681386e-03 
 362        358        359        230    2 2147483645 2147483645 +8.21647779202136608e-01  +nan                        # rad = +8.82304115088792325e-05 , len = +2.30534625203756508e-03 
 363        360        348        289    2        353        354 +9.04711045785372536e-01  +nan                        # rad = +1.07261373901983148e-04 , len = +4.24413752720467774e-04 
 364        360        361        289    2 2147483645 2147483645 +6.37834584751384437e-01  +nan                        # rad = +7.56208451320983618e-05 , len = +9.48503390100517599e-04 
 365        363        173        118    2 2147483645 2147483645 +8.33468182068201724e-01  +nan                        # rad = +1.33218065127134206e-04 , len = +2.14860902011034362e-03 
 366        363        364        118    2 2147483645 2147483645 +4.67512504016306452e-01  +nan                        # rad = +7.47252415242139726e-05 , len = +3.66543233808143518e-04 
 367        365        115        111    2 2147483645 2147483645 +6.36819694113185397e-01  +nan                        # rad = +8.66137413765480352e-05 , len = +6.25508997039575564e-04 
 368        365        366        111    2 2147483645 2147483645 +8.51252816557781622e-01  +nan                        # rad = +1.15778754930103255e-04 , len = +1.95046557968043231e-03 
 369        367          6          6    2          7          9 +9.95295761995189987e-01  +nan                        # rad = +3.38478757328416146e-04 , len = +1.69526194251733760e-04 
 370        367        368          6    2 2147483645 2147483645 +2.41280359624107626e-01  +nan                        # rad = +8.20542791517643236e-05 , len = +2.67727634675800656e-03 
 371        369        218        135    2 2147483645 2147483645 +7.42674916615810532e-01  +nan                        # rad = +7.51220908747231281e-05 , len = +8.68768282048721849e-04 
 372        369        370        135    2 2147483645 2147483645 +8.06625985745468843e-01  +nan                        # rad = +8.15907865573310502e-05 , len = +1.19872325193314303e-03 
 373        371        101         79    2        161        162 +9.71688128705651022e-01  +nan                        # rad = +1.78119842043591721e-04 , len = +3.26135070938014869e-05 
 374        371        372         79    2 2147483645 2147483645 +4.00653593433188571e-01  +nan                        # rad = +7.34436828734119998e-05 , len = +4.01621733279522398e-04 
 375        373        345        381    2 2147483645 2147483645 +8.41163048622803111e-01  +nan                        # rad = +1.18280700590889758e-04 , len = +1.75968899629767926e-03 
 376        373        374        381    2 2147483645 2147483645 +7.39760482711667278e-01  +nan                        # rad = +1.04021911456820933e-04 , len = +1.06267931915992285e-03 
 377        375         22        305    2         30         34 +9.95162963732363348e-01  +nan                        # rad = +2.56181701091571211e-04 , len = +1.32267629366865629e-04 
 378        375        376        305    2 2147483645 2147483645 +2.43518934898369066e-01  +nan                        # rad = +6.26883206709142135e-05 , len = +8.94964735719655817e-04 
 379        377        141        190    2 2147483645 2147483645 +8.11942040089058126e-01  +nan                        # rad = +8.13802512433138022e-05 , len = +1.36248284548912677e-03 
 380        377        378        190    2 2147483645 2147483645 +7.74579618216415300e-01  +nan                        # rad = +7.76354478842946455e-05 , len = +1.13389244070158553e-03 
 381        379        373        350    2        375        376 +9.17829178037788851e-01  +nan                        # rad = +1.40615663972098190e-04 , len = +1.49132633605443500e-03 
 382        379        380        350    2 2147483645 2147483645 +6.09847812024800096e-01  +nan                        # rad = +9.34314979974061371e-05 , len = +1.29956216695610994e-03 
 383        381        235        260    2 2147483645 2147483645 +8.40662586844564630e-01  +nan                        # rad = +7.93080826703415810e-05 , len = +9.76237027338889966e-04 
 384        381        382        260    2 2147483645 2147483645 +7.40406599986178526e-01  +nan                        # rad = +6.98499359437147304e-05 , len = +5.95558393759370534e-04 
 385        383        346        234    2        351        352 +9.34636784534308984e-01  +nan                        # rad = +1.57644110893796042e-04 , len = +7.16101973740462523e-04 
 386        383        384        234    2 2147483645 2147483645 +5.68311253974090325e-01  +nan                        # rad = +9.58564052112749465e-05 , len = +1.93179931272310316e-03 
 387        386        180        120    2 2147483645 2147483645 +7.79765443550591630e-01  +nan                        # rad = +1.03122811946247615e-04 , len = +9.74975316418505975e-04 
 388        386        387        120    2 2147483645 2147483645 +7.49516826878187215e-01  +nan                        # rad = +9.91224776988886556e-05 , len = +1.11602898610334202e-03 
 389        388        305         29    2        315        316 +7.60981883501513745e-01  +nan                        # rad = +1.07013744552040817e-04 , len = +6.72571728288234361e-04 
 390        388        389         29    2 2147483645 2147483645 +5.84116361707449072e-01  +nan                        # rad = +8.21418754843512730e-05 , len = +1.67590341178875703e-03 
 391        390        276        255    2        293        294 +9.96905381791247769e-01  +nan                        # rad = +3.38650338726120739e-04 , len = +4.87450591007196094e-04 
 392        390        391        255    2 2147483645 2147483645 +1.97477927465804864e-01  +nan                        # rad = +6.70835650491361781e-05 , len = +8.54009497338221687e-04 
 393        393         32         46    2         58        116 +9.90103843854738042e-01  +nan                        # rad = +2.08154768751750137e-04 , len = +8.02225614436408922e-04 
 394        393        394         46    2 2147483645 2147483645 +3.08622524737789228e-01  +nan                        # rad = +6.48833459915350866e-05 , len = +7.50705201580999671e-04 
 395        395        154        112    2        199        200 +8.47085709175736556e-01  +nan                        # rad = +2.24954831017320795e-04 , len = +1.55886337945183146e-03 
 396        395        396        112    2 2147483645 2147483645 +2.87479731800099558e-01  +nan                        # rad = +7.63440508882197037e-05 , len = +1.59111580800498187e-03 
 397        398        135        271    2        185        186 +9.33951461062431987e-01  +nan                        # rad = +1.08367285882551858e-04 , len = +1.83472470170954288e-04 
 398        398        399        271    2 2147483645 2147483645 +5.70157460446800934e-01  +nan                        # rad = +6.61559182572743964e-05 , len = +6.82080762963474681e-04 
