# Supplementary material for: Spatio-Temporal Simulation of First Pass Drug Perfusion in the Liver
Source: PLoS Comput Biol. 2014 Mar 13;10(3):e1003499. doi: 10.1371/journal.pcbi.1003499 (PMC3952820; doi:10.1371/journal.pcbi.1003499)
Supplement: Data S1 — Datasets for the organ and vascular geometries used in the simulations including a basic 3D viewer using python and vtk. (ZIP) [file pcbi.1003499.s001.zip › treeData/PV-00400.tree]

# numNodes
 800
# id xCoord [m]                yCoord [m]                zCoord [m]
   0 +1.45600000000000000e-02  +1.28800000000000008e-02  +1.45600000000000000e-02  
   1 +1.54700000000000011e-02  +1.16899999999999990e-02  +2.41499999999999979e-02  
   2 +2.23999999999999998e-02  +1.48400000000000008e-02  +2.40799999999999972e-02  
   3 +1.90399999999999979e-02  +1.38599999999999991e-02  +2.34499999999999986e-02  
   4 +1.35800000000000001e-02  +1.30900000000000009e-02  +2.44300000000000003e-02  
   5 +1.76399999999999994e-02  +1.39299999999999997e-02  +2.29600000000000012e-02  
   6 +1.64499999999999993e-02  +1.27400000000000013e-02  +2.42899999999999991e-02  
   7 +1.62399999999999975e-02  +1.25299999999999995e-02  +2.41499999999999979e-02  
   8 +1.60300000000000026e-02  +1.23200000000000011e-02  +2.40799999999999972e-02  
   9 +1.40700000000000009e-02  +1.25299999999999995e-02  +2.40799999999999972e-02  
  10 +1.62399999999999975e-02  +1.24600000000000006e-02  +2.40799999999999972e-02  
  11 +1.60300000000000026e-02  +1.16200000000000001e-02  +2.33100000000000009e-02  
  12 +1.50500000000000009e-02  +1.23200000000000011e-02  +2.40799999999999972e-02  
  13 +2.23999999999999998e-02  +1.48400000000000008e-02  +2.40100000000000036e-02  
  14 +2.36600000000000005e-02  +1.48400000000000008e-02  +2.36600000000000005e-02  
  15 +2.21900000000000014e-02  +1.46999999999999995e-02  +2.40100000000000036e-02  
  16 +2.28200000000000000e-02  +1.39299999999999997e-02  +2.43599999999999997e-02  
  17 +2.06499999999999982e-02  +1.43499999999999999e-02  +2.36600000000000005e-02  
  18 +2.49899999999999983e-02  +1.56799999999999995e-02  +2.36600000000000005e-02  
  19 +1.95300000000000022e-02  +1.39299999999999997e-02  +2.33100000000000009e-02  
  20 +1.79200000000000019e-02  +1.40000000000000003e-02  +2.28900000000000006e-02  
  21 +2.54800000000000026e-02  +1.65200000000000000e-02  +2.33100000000000009e-02  
  22 +2.54100000000000020e-02  +1.64499999999999993e-02  +2.35899999999999999e-02  
  23 +2.04400000000000033e-02  +1.34400000000000006e-02  +2.26799999999999988e-02  
  24 +1.83399999999999987e-02  +1.44200000000000005e-02  +2.19799999999999995e-02  
  25 +1.30900000000000009e-02  +1.40000000000000003e-02  +2.26799999999999988e-02  
  26 +1.35099999999999994e-02  +1.40700000000000009e-02  +2.23999999999999998e-02  
  27 +2.55499999999999998e-02  +1.23200000000000011e-02  +2.20500000000000002e-02  
  28 +1.40000000000000003e-02  +1.42799999999999993e-02  +2.23999999999999998e-02  
  29 +1.43499999999999999e-02  +1.44900000000000011e-02  +2.21900000000000014e-02  
  30 +1.29499999999999997e-02  +1.37900000000000002e-02  +2.19799999999999995e-02  
  31 +1.52599999999999993e-02  +1.44200000000000005e-02  +2.21200000000000008e-02  
  32 +1.65900000000000006e-02  +1.36500000000000007e-02  +2.19799999999999995e-02  
  33 +1.49099999999999996e-02  +1.44900000000000011e-02  +2.19099999999999989e-02  
  34 +1.40000000000000003e-02  +1.63799999999999987e-02  +2.17000000000000005e-02  
  35 +2.15599999999999993e-02  +1.28100000000000002e-02  +2.21200000000000008e-02  
  36 +2.50599999999999989e-02  +1.21799999999999999e-02  +2.19799999999999995e-02  
  37 +1.14800000000000006e-02  +1.33000000000000011e-02  +2.15599999999999993e-02  
  38 +1.49099999999999996e-02  +1.44900000000000011e-02  +2.19099999999999989e-02  
  39 +1.35099999999999994e-02  +1.37900000000000002e-02  +2.03700000000000027e-02  
  40 +1.44900000000000011e-02  +1.57500000000000001e-02  +2.12800000000000003e-02  
  41 +2.22600000000000020e-02  +1.24600000000000006e-02  +2.16299999999999999e-02  
  42 +1.28100000000000002e-02  +1.51199999999999998e-02  +2.18400000000000018e-02  
  43 +1.07100000000000008e-02  +1.49800000000000003e-02  +2.13500000000000009e-02  
  44 +2.31000000000000025e-02  +1.21799999999999999e-02  +2.09300000000000007e-02  
  45 +1.11999999999999999e-02  +1.26700000000000007e-02  +2.13500000000000009e-02  
  46 +1.13399999999999994e-02  +1.32300000000000004e-02  +2.14899999999999987e-02  
  47 +2.45700000000000016e-02  +1.23200000000000011e-02  +2.14899999999999987e-02  
  48 +2.54800000000000026e-02  +1.26000000000000001e-02  +2.10700000000000019e-02  
  49 +2.38700000000000023e-02  +1.21799999999999999e-02  +2.14200000000000015e-02  
  50 +1.42799999999999993e-02  +1.60300000000000026e-02  +2.14200000000000015e-02  
  51 +1.42100000000000004e-02  +1.60300000000000026e-02  +2.07899999999999995e-02  
  52 +1.46300000000000006e-02  +1.68000000000000024e-02  +2.11400000000000025e-02  
  53 +9.23999999999999995e-03  +1.30900000000000009e-02  +2.11400000000000025e-02  
  54 +1.42799999999999993e-02  +1.58900000000000013e-02  +2.05100000000000005e-02  
  55 +1.37200000000000013e-02  +1.63099999999999981e-02  +2.06499999999999982e-02  
  56 +1.90399999999999979e-02  +1.46999999999999995e-02  +2.00900000000000002e-02  
  57 +2.15599999999999993e-02  +1.41400000000000015e-02  +2.07199999999999988e-02  
  58 +2.70199999999999989e-02  +1.26000000000000001e-02  +2.06499999999999982e-02  
  59 +2.77899999999999987e-02  +1.27400000000000013e-02  +2.04400000000000033e-02  
  60 +1.24600000000000006e-02  +1.38599999999999991e-02  +1.94600000000000016e-02  
  61 +2.38700000000000023e-02  +1.11999999999999999e-02  +1.98799999999999984e-02  
  62 +2.35199999999999992e-02  +1.03599999999999994e-02  +1.86200000000000011e-02  
  63 +1.40000000000000003e-02  +1.56100000000000006e-02  +1.97399999999999971e-02  
  64 +1.40700000000000009e-02  +1.56100000000000006e-02  +1.92499999999999998e-02  
  65 +2.47100000000000028e-02  +1.03599999999999994e-02  +1.96700000000000035e-02  
  66 +2.49200000000000012e-02  +9.86999999999999857e-03  +1.94600000000000016e-02  
  67 +1.91799999999999991e-02  +1.47700000000000001e-02  +1.89700000000000008e-02  
  68 +1.95300000000000022e-02  +1.48400000000000008e-02  +1.84099999999999993e-02  
  69 +2.29600000000000012e-02  +9.80000000000000142e-03  +1.79200000000000019e-02  
  70 +2.45000000000000009e-02  +9.80000000000000142e-03  +1.72899999999999998e-02  
  71 +1.94600000000000016e-02  +1.48400000000000008e-02  +1.82000000000000009e-02  
  72 +2.16299999999999999e-02  +1.63099999999999981e-02  +1.79200000000000019e-02  
  73 +2.23999999999999998e-02  +1.69400000000000002e-02  +1.79200000000000019e-02  
  74 +2.28900000000000006e-02  +9.45000000000000007e-03  +1.74300000000000010e-02  
  75 +2.28200000000000000e-02  +9.51999999999999895e-03  +1.75000000000000017e-02  
  76 +2.23999999999999998e-02  +9.10000000000000045e-03  +1.61700000000000003e-02  
  77 +2.50599999999999989e-02  +1.21799999999999999e-02  +2.19799999999999995e-02  
  78 +2.18400000000000018e-02  +1.41400000000000015e-02  +2.08600000000000001e-02  
  79 +2.56200000000000004e-02  +9.38000000000000118e-03  +1.90399999999999979e-02  
  80 +2.53400000000000014e-02  +1.55400000000000000e-02  +2.35199999999999992e-02  
  81 +2.49200000000000012e-02  +9.86999999999999857e-03  +1.94600000000000016e-02  
  82 +1.35449178577534430e-02  +1.22542756001613792e-02  +2.35311413040539402e-02  
  83 +1.28978938806027336e-02  +1.24788299811008779e-02  +2.23314466846829124e-02  
  84 +2.69984111424214739e-02  +1.36818677684472940e-02  +2.07493859283167902e-02  
  85 +2.45341881403977856e-02  +9.56199079873628656e-03  +1.93486995607943836e-02  
  86 +2.26912287872804222e-02  +8.62649006398423512e-03  +1.94899445947161847e-02  
  87 +1.58180332651297016e-02  +1.08023385248476808e-02  +2.60288878189632172e-02  
  88 +1.43622455193057035e-02  +1.46429202299006196e-02  +2.20308294103666868e-02  
  89 +1.55145457830236384e-02  +1.74256070747633475e-02  +1.87728533775038155e-02  
  90 +1.62425618634001248e-02  +1.24613049449275905e-02  +2.40750374228866602e-02  
  91 +1.71759310759670748e-02  +1.43789261197840440e-02  +2.39185981695390314e-02  
  92 +2.20138851785576586e-02  +1.25906701662131387e-02  +2.17752742470264937e-02  
  93 +2.20924874500888629e-02  +9.64928296242523187e-03  +2.30801892600763989e-02  
  94 +2.55741263227277499e-02  +9.54086527213416496e-03  +1.69579715250986578e-02  
  95 +2.83023015431663680e-02  +9.14583684037023441e-03  +1.72329323387985442e-02  
  96 +1.31475713370189460e-02  +8.95887431109044542e-03  +1.99001021186748159e-02  
  97 +1.28615949384840653e-02  +1.67304200411745180e-02  +1.89946909299506909e-02  
  98 +1.19405475496032493e-02  +1.66423988387911261e-02  +1.81023841153247385e-02  
  99 +1.99566857985296886e-02  +1.34747866552026516e-02  +2.19448154636999876e-02  
 100 +1.80539429138226112e-02  +1.49886599011992000e-02  +2.11319758521571754e-02  
 101 +1.91625651957467308e-02  +1.31239132466178052e-02  +2.40740323660848035e-02  
 102 +2.06488155079722208e-02  +1.12513683459768334e-02  +2.62428149863521872e-02  
 103 +1.40350000000000006e-02  +1.64499999999999993e-02  +2.19099999999999989e-02  
 104 +1.44979266266286374e-02  +1.64464582310734145e-02  +2.16796056947174340e-02  
 105 +2.16187214546596090e-02  +8.50103127206690290e-03  +1.54491901934984376e-02  
 106 +2.15121676354949609e-02  +7.67614920320759762e-03  +1.47772648412314057e-02  
 107 +2.14362274143418963e-02  +1.19920772794632896e-02  +2.02375457278331783e-02  
 108 +2.15797475395888318e-02  +1.16355568444521679e-02  +1.86885015189874291e-02  
 109 +9.23110286726186967e-03  +1.24857793967951148e-02  +2.22128302809150892e-02  
 110 +2.49377662422057556e-02  +1.56529751011223045e-02  +2.37356441754651391e-02  
 111 +2.68493544471882090e-02  +1.65834012864972402e-02  +2.37697509891986007e-02  
 112 +1.24988746621063716e-02  +1.37293745622310732e-02  +1.89444426369826252e-02  
 113 +1.27361720487072921e-02  +1.33336710468479683e-02  +1.68695558343384643e-02  
 114 +1.78488768552720334e-02  +1.18355353001701226e-02  +2.50928857297606708e-02  
 115 +2.30335021225763978e-02  +1.00797253932899036e-02  +1.75254644898698887e-02  
 116 +2.77613274368347859e-02  +1.27723370766399617e-02  +2.04766888873062561e-02  
 117 +2.89343646118175278e-02  +1.17704962624038036e-02  +2.03712343164082314e-02  
 118 +2.26449999999999985e-02  +1.62049999999999972e-02  +1.65900000000000006e-02  
 119 +2.30144070675573770e-02  +1.57825887690284210e-02  +1.54064560851924961e-02  
 120 +1.30561071647613217e-02  +1.82377933287478436e-02  +1.97008150453971999e-02  
 121 +2.22839759999189854e-02  +1.47923381263342681e-02  +2.42335431637520915e-02  
 122 +2.01487321198197608e-02  +1.41311932820947627e-02  +2.45911954144468377e-02  
 123 +2.10356359659550803e-02  +1.30659432458977570e-02  +2.06113128667041214e-02  
 124 +2.28126846632153157e-02  +1.20370410310194059e-02  +2.60578710783252350e-02  
 125 +1.56920850291439803e-02  +1.14298060303697369e-02  +2.43645827687717781e-02  
 126 +1.82827627718549525e-02  +8.94624062712653066e-03  +2.46034040376338949e-02  
 127 +1.07196758749897869e-02  +1.51171826725513929e-02  +2.12932745636923750e-02  
 128 +1.24477936504622279e-02  +1.59661546075466100e-02  +2.10468660097858883e-02  
 129 +1.40353375840574657e-02  +9.95327111502867026e-03  +2.16728595411229338e-02  
 130 +1.30271279024836498e-02  +1.00749174646825070e-02  +2.19550896665548917e-02  
 131 +2.17908499127624430e-02  +9.29184996821948855e-03  +1.73530127080590464e-02  
 132 +2.05261000497768964e-02  +9.25786318595671863e-03  +1.72855686403050358e-02  
 133 +2.38164471264873980e-02  +1.04002153302164262e-02  +1.98830768174979196e-02  
 134 +2.49673209035603562e-02  +1.56603880161269096e-02  +2.36896316275198686e-02  
 135 +2.59866669131190164e-02  +1.50088738073972695e-02  +2.21717518168595487e-02  
 136 +1.19304281078195691e-02  +1.39473345280483278e-02  +1.94251361585356802e-02  
 137 +1.19628495867066895e-02  +1.26320339126901951e-02  +1.94701843064220767e-02  
 138 +1.50877559132313339e-02  +1.42437394285147099e-02  +2.23066415247132679e-02  
 139 +1.56430328163317915e-02  +1.41575113354015132e-02  +2.19792587525776163e-02  
 140 +1.91012825978733661e-02  +1.34919566233089021e-02  +2.37620161830424011e-02  
 141 +1.87221443477152034e-02  +1.37172284881364459e-02  +2.27452664216722424e-02  
 142 +1.60085360628451009e-02  +1.14738094921305236e-02  +2.31148746089928810e-02  
 143 +1.73293579613273303e-02  +1.04250161490696842e-02  +2.05360283854366804e-02  
 144 +2.54630608922371340e-02  +1.22556725218491321e-02  +2.06665294291227472e-02  
 145 +2.10293607273298079e-02  +8.38051563603345144e-03  +1.51795950967492186e-02  
 146 +1.95719500167242690e-02  +7.69360803264783257e-03  +1.55619049923246891e-02  
 147 +1.05314972874137481e-02  +1.52102185094022107e-02  +2.12985587736035133e-02  
 148 +9.45890275926804594e-03  +1.60292169985811021e-02  +2.21228266082983890e-02  
 149 +1.41496974592998665e-02  +1.45993386769114279e-02  +2.27428320662387308e-02  
 150 +1.50798420489834158e-02  +1.59588932958294148e-02  +2.41072522437388269e-02  
 151 +1.30626694373943836e-02  +1.30002042577911960e-02  +2.56200171622629445e-02  
 152 +1.07145781356399704e-02  +1.50298091420487511e-02  +2.13381823847843786e-02  
 153 +1.07650914759329832e-02  +1.46453351937513646e-02  +2.17575913372292894e-02  
 154 +1.99817430715934635e-02  +1.26972600424297873e-02  +2.52885533971643241e-02  
 155 +2.07927295530829191e-02  +1.33971915854142302e-02  +2.65265438135508791e-02  
 156 +1.13650878395501059e-02  +1.71295766108660007e-02  +1.99806674835892734e-02  
 157 +1.42428562706979935e-02  +1.40838881088870757e-02  +2.10682552276671223e-02  
 158 +1.53109963595322619e-02  +1.44273261095720605e-02  +1.79505956924658899e-02  
 159 +1.44125981711188105e-02  +1.58918926691355294e-02  +2.13528831865332780e-02  
 160 +1.65582143413032894e-02  +1.66170905938677720e-02  +2.19006285285874812e-02  
 161 +2.02920325685606098e-02  +1.47743040094191116e-02  +1.71425932845479419e-02  
 162 +2.00310735995774952e-02  +1.56107950275068755e-02  +1.75007020977254735e-02  
 163 +9.59355091826139851e-03  +1.53813256967621423e-02  +2.05341995251043276e-02  
 164 +9.73335775427716134e-03  +1.51892090162609357e-02  +2.03449709717488103e-02  
 165 +2.43419184266172907e-02  +8.37992467619381662e-03  +1.81344634297155548e-02  
 166 +1.16542318489736094e-02  +1.39869303982857861e-02  +1.94143232109020222e-02  
 167 +1.03919257523257900e-02  +1.19806096018645267e-02  +2.00382097395404128e-02  
 168 +3.00684158438448111e-02  +1.40803696512578329e-02  +1.94604018107917449e-02  
 169 +2.39401343659601772e-02  +1.18641683331494347e-02  +2.17647217233336819e-02  
 170 +2.44654308478238283e-02  +1.00587626452946517e-02  +2.27560356938784798e-02  
 171 +1.64732296862820024e-02  +1.22753241076743649e-02  +2.42669944010871080e-02  
 172 +1.58712131694513162e-02  +1.30098225829285968e-02  +2.36926949550537169e-02  
 173 +1.67755876315369146e-02  +1.25519545565372648e-02  +2.48960896004946051e-02  
 174 +1.70295099115507081e-02  +1.28243842763969482e-02  +2.62966138548230803e-02  
 175 +1.63538054668945360e-02  +1.05780023140320516e-02  +2.20379828562798918e-02  
 176 +1.60006315145520273e-02  +8.79130089807149753e-03  +2.14685442807684493e-02  
 177 +1.26157479415107982e-02  +1.71115498280436304e-02  +1.82469689505452316e-02  
 178 +1.14909028874169688e-02  +1.78153465550144538e-02  +1.68129302618655052e-02  
 179 +1.14790251613745200e-02  +1.40748652346176228e-02  +1.93886640950354135e-02  
 180 +9.39723393564025761e-03  +1.59241030940327627e-02  +1.88507534722895248e-02  
 181 +2.61450000000000016e-02  +1.66600000000000012e-02  +2.23999999999999998e-02  
 182 +2.73152878376452316e-02  +1.73687335418136572e-02  +2.04317517355752237e-02  
 183 +1.88650000000000033e-02  +1.46649999999999992e-02  +2.02650000000000018e-02  
 184 +1.99693274068135293e-02  +1.44098991907977737e-02  +2.07699622200687578e-02  
 185 +2.23977913568703287e-02  +1.75348758151840749e-02  +2.44364356216528640e-02  
 186 +2.33136573870430831e-02  +1.90357174654676407e-02  +2.10140216031545271e-02  
 187 +2.67073917748550521e-02  +9.08172172846350226e-03  +1.58370915467607835e-02  
 188 +1.85078077034712997e-02  +1.45126337943496907e-02  +2.12019667163956954e-02  
 189 +1.78744815637374328e-02  +1.34923192326345497e-02  +2.02139704774661512e-02  
 190 +1.14431325107615806e-02  +1.40723211647209648e-02  +1.93875985925401582e-02  
 191 +1.14251402826900383e-02  +1.40463259925191694e-02  +1.82350407567612588e-02  
 192 +2.03401975259131160e-02  +1.54027168005889861e-02  +1.82374674855551797e-02  
 193 +2.08147142903269411e-02  +1.62698472233477401e-02  +1.88025945853717014e-02  
 194 +2.43450886938540688e-02  +1.61293047110298848e-02  +2.27236773170910594e-02  
 195 +2.61369842936313504e-02  +1.06776423858429472e-02  +2.15911374152274009e-02  
 196 +1.43078748289151864e-02  +1.43084980833869946e-02  +2.30099497964340420e-02  
 197 +2.35387788554883258e-02  +1.37498650638477951e-02  +2.45963870710347518e-02  
 198 +2.40902091680694937e-02  +1.31983346948984816e-02  +2.50988905318381555e-02  
 199 +2.82631289731143515e-02  +1.03391890790993524e-02  +1.95168306059946006e-02  
 200 +1.87952468430090114e-02  +1.45641142558193774e-02  +1.79260928674598828e-02  
 201 +1.88290780406039186e-02  +1.27593939194278368e-02  +1.67555297797964409e-02  
 202 +2.63039879569119013e-02  +9.53231579454359192e-03  +1.82317096569727388e-02  
 203 +1.87053020557834473e-02  +1.46384564442578070e-02  +2.04044145043354094e-02  
 204 +1.68694352066392772e-02  +1.63383429545074614e-02  +1.88402779211061210e-02  
 205 +1.39913312723502631e-02  +1.70906291906318016e-02  +2.30235136386769748e-02  
 206 +2.56878218197589374e-02  +1.52508138831700373e-02  +2.33903503577665428e-02  
 207 +2.62135373298727076e-02  +1.41983520535835447e-02  +2.36092152700261709e-02  
 208 +1.26000000000000018e-02  +1.53299999999999981e-02  +2.17700000000000012e-02  
 209 +1.30283441975519946e-02  +1.58975565754362752e-02  +2.26263471480312207e-02  
 210 +1.14529951380625186e-02  +1.51836476238202782e-02  +2.46201602159954978e-02  
 211 +1.78337256482305126e-02  +1.55368025223707566e-02  +2.28387283654768701e-02  
 212 +1.35914544605382059e-02  +9.45607271305955871e-03  +2.07864808298988749e-02  
 213 +1.27492216774494939e-02  +7.96573655036343121e-03  +1.70581525571878272e-02  
 214 +2.28033040920295957e-02  +1.38849620440130144e-02  +2.43688469296579301e-02  
 215 +2.22947892604955927e-02  +1.23855299876914886e-02  +2.45265853326531759e-02  
 216 +2.33789504018687283e-02  +1.88142801523404485e-02  +1.94219876572628222e-02  
 217 +2.69382139329470589e-02  +9.34335105625220055e-03  +1.70954519319486027e-02  
 218 +3.02319087634089524e-02  +9.21161285637581498e-03  +1.70390119440288618e-02  
 219 +7.96667108044605068e-03  +1.20484816302466029e-02  +2.09322682542009628e-02  
 220 +1.87853529026653990e-02  +1.46526847398959006e-02  +2.03338352005234639e-02  
 221 +1.81417782028968355e-02  +1.53790353420612223e-02  +1.95263434951960559e-02  
 222 +2.51987356701738642e-02  +1.60696106722450702e-02  +2.36523988536563971e-02  
 223 +2.53432406068328196e-02  +1.65839842834163177e-02  +2.45483623967352564e-02  
 224 +1.06393008261052545e-02  +1.46483128497565517e-02  +1.85133674401159673e-02  
 225 +8.52620475097128246e-03  +1.58842678844116209e-02  +1.41691955178156314e-02  
 226 +1.68170775880537963e-02  +1.01144553784680343e-02  +2.47791993399966576e-02  
 227 +1.68638064816246762e-02  +9.46316071966820695e-03  +2.55332107397872148e-02  
 228 +1.95358312404723226e-02  +1.29506176924830772e-02  +2.47636087362754151e-02  
 229 +1.91895482422434933e-02  +1.31761301337471014e-02  +2.59424245331696460e-02  
 230 +1.50507865226197843e-02  +1.11462724772774212e-02  +2.37266693411556200e-02  
 231 +1.39586010149011352e-02  +1.15120468005866280e-02  +2.29372081044921967e-02  
 232 +2.81638563930711287e-02  +1.29097249845911768e-02  +2.03035490146951728e-02  
 233 +2.84342007293005919e-02  +1.31803600412646500e-02  +1.98333343207354670e-02  
 234 +2.51604640772473964e-02  +1.10980548366659323e-02  +2.43394930545772804e-02  
 235 +9.91701173995586209e-03  +1.47292816846786266e-02  +2.14830868252997784e-02  
 236 +9.06419058310880925e-03  +1.43081122098566178e-02  +2.24592427879737322e-02  
 237 +2.29122753906138878e-02  +9.81423358509721580e-03  +1.79365209598655283e-02  
 238 +2.16843937454461490e-02  +9.94952656815957688e-03  +1.83444921662840356e-02  
 239 +1.91354461861050554e-02  +1.28227204560265925e-02  +2.42853220652161951e-02  
 240 +1.92881569491159602e-02  +1.17858471713323462e-02  +2.40216580209250373e-02  
 241 +2.50444452468472183e-02  +9.24870092864955168e-03  +1.98345405330817709e-02  
 242 +1.45754327666042169e-02  +1.70675387867405236e-02  +1.98551790406773371e-02  
 243 +2.18440082561290778e-02  +1.46687645491491211e-02  +2.61486964484040456e-02  
 244 +2.24317134632858496e-02  +1.75788533582622759e-02  +2.44167952508736186e-02  
 245 +2.26289402090034571e-02  +1.86898988867258663e-02  +2.28705076795985597e-02  
 246 +2.70181629708544854e-02  +1.25809469429222914e-02  +2.06438007714056827e-02  
 247 +2.72474971610947546e-02  +1.19667128380327378e-02  +1.98713465281900765e-02  
 248 +9.92728460635417323e-03  +1.33768724638293150e-02  +2.31535466238109271e-02  
 249 +1.89525000000000006e-02  +1.46824999999999994e-02  +2.01775000000000010e-02  
 250 +1.96108968808021769e-02  +1.48774933074867274e-02  +1.93304650258989304e-02  
 251 +2.26799999999999988e-02  +1.23200000000000011e-02  +2.12800000000000003e-02  
 252 +2.33559164724098205e-02  +1.19721875910708108e-02  +2.13535067902047605e-02  
 253 +2.24046043585953009e-02  +9.65874302274121084e-03  +1.81998985296024686e-02  
 254 +2.11755378032737231e-02  +8.68299393722181921e-03  +1.90094543624573960e-02  
 255 +2.32416361047129982e-02  +1.19745426796086744e-02  +2.07169211895447160e-02  
 256 +2.37834342012721543e-02  +1.30519510546222121e-02  +1.97233069508065302e-02  
 257 +2.42184789697858401e-02  +1.22660321188887873e-02  +2.14517783177354052e-02  
 258 +2.44872433689253891e-02  +1.40978623256765301e-02  +2.11364953346804448e-02  
 259 +2.21384631843043259e-02  +1.25259402138480896e-02  +2.17044804909890289e-02  
 260 +2.35618898714153417e-02  +1.28938034386604956e-02  +2.30520110601381521e-02  
 261 +1.95255914541880155e-02  +1.32767527017370861e-02  +2.52652728736901949e-02  
 262 +1.97107622190250895e-02  +1.43796888041401484e-02  +2.63794753842971040e-02  
 263 +1.40217250163138518e-02  +1.17285684156730428e-02  +2.15627629433127847e-02  
 264 +7.75354559142360771e-03  +1.33015873053537667e-02  +1.95346647527311311e-02  
 265 +2.21271498069710026e-02  +1.86843073886741456e-02  +2.30348445161938711e-02  
 266 +2.11326867893394457e-02  +1.89102001419843881e-02  +2.29845905633054570e-02  
 267 +2.56476029901338137e-02  +1.54916532952822025e-02  +2.34820144526811485e-02  
 268 +2.48149607133322271e-02  +1.22500472356627046e-02  +2.17349942824337020e-02  
 269 +2.49599065681542567e-02  +1.28330453414774535e-02  +2.18243390919515938e-02  
 270 +2.58739611886189130e-02  +9.35414511871774171e-03  +1.65644244420205186e-02  
 271 +2.57975391055813748e-02  +8.17971601756109848e-03  +1.49004520879604391e-02  
 272 +2.00921847740015876e-02  +1.41492381354471654e-02  +2.34736704758903916e-02  
 273 +2.06264142042196542e-02  +1.54681573865440361e-02  +2.20846393083059464e-02  
 274 +1.97587871560328948e-02  +1.28239388674564331e-02  +2.50260810667198678e-02  
 275 +2.01268524730662847e-02  +1.21430459298294824e-02  +2.50452503918680187e-02  
 276 +1.28498274847982617e-02  +1.61834222865866011e-02  +1.93891871149928091e-02  
 277 +2.17993639231889545e-02  +1.41318133452937641e-02  +1.97150493047786590e-02  
 278 +1.38133960222978358e-02  +9.70467191404411449e-03  +2.12296701855109043e-02  
 279 +1.43602294972362404e-02  +9.41726579360604305e-03  +2.09853547161416715e-02  
 280 +1.08411963353952073e-02  +1.63230290483741720e-02  +2.08470516691107895e-02  
 281 +9.80470356452797613e-03  +1.68194862181233508e-02  +2.03146971551753444e-02  
 282 +1.31271724907070231e-02  +1.31554792832911313e-02  +2.46630268060254905e-02  
 283 +1.22074627723176912e-02  +1.30160212069479475e-02  +2.43474106631256966e-02  
 284 +2.39249114890988726e-02  +1.19930540892250435e-02  +2.15610241522320861e-02  
 285 +2.46805189788367949e-02  +1.07850049990219545e-02  +2.12441658540950574e-02  
 286 +1.10178555451304269e-02  +1.35784403567297037e-02  +2.05846942569571541e-02  
 287 +1.50850000000000012e-02  +1.44550000000000008e-02  +2.20149999999999998e-02  
 288 +1.46016558849897931e-02  +1.51227483504978010e-02  +2.19976973979201205e-02  
 289 +2.35919696913964271e-02  +8.09293235349862160e-03  +1.67067432988322953e-02  
 290 +2.36936854997441132e-02  +1.07857297674169017e-02  +1.92524342597331262e-02  
 291 +2.33729847754983143e-02  +1.12873205701814645e-02  +1.89483421729697461e-02  
 292 +1.02585419547481255e-02  +1.72180411623288829e-02  +1.90033668155722910e-02  
 293 +2.11317638424507979e-02  +1.15552909379801842e-02  +1.97134693730896642e-02  
 294 +1.94358601769447567e-02  +1.08813701928478120e-02  +1.90344493051439606e-02  
 295 +1.69930692603768516e-02  +1.02722388676438955e-02  +2.15601013162789491e-02  
 296 +1.90111360172034588e-02  +8.87187090773180684e-03  +2.10142730994683606e-02  
 297 +1.76882175683108801e-02  +1.54200993808653007e-02  +1.99955313639498013e-02  
 298 +1.67895326886042529e-02  +1.60147796041905481e-02  +2.06011163907804835e-02  
 299 +1.31342929959408321e-02  +8.72302742775111876e-03  +1.89192558329266299e-02  
 300 +1.27279362303867136e-02  +8.79020221446776863e-03  +1.85058263828538488e-02  
 301 +2.37636385756499584e-02  +1.13322264467919601e-02  +2.00606360006174121e-02  
 302 +2.35835904983761023e-02  +8.61567891114956540e-03  +2.13975558750354351e-02  
 303 +1.91239630894791575e-02  +1.25904797288333824e-02  +2.44787068646448967e-02  
 304 +1.91165030828901461e-02  +1.12853671613417569e-02  +2.57122394666232656e-02  
 305 +2.05697568747363058e-02  +8.71798621080611610e-03  +2.07021712367045606e-02  
 306 +1.61561211600308591e-02  +9.70011591255616652e-03  +2.37089525405159776e-02  
 307 +2.11187552741690134e-02  +1.13229617924316475e-02  +1.95312820894793654e-02  
 308 +1.87609179476404819e-02  +9.83961824778139572e-03  +1.77738656003602093e-02  
 309 +2.03326764833591835e-02  +8.50808063289475343e-03  +1.46310034325566989e-02  
 310 +2.17770024559415278e-02  +1.11801711700717805e-02  +2.25640261996086118e-02  
 311 +2.11676096644598591e-02  +1.07361648854933343e-02  +2.30563100124306364e-02  
 312 +1.78371657028922499e-02  +9.49050287215011217e-03  +2.12652346649397049e-02  
 313 +1.76757360877405484e-02  +9.02534157676301504e-03  +2.11170766538439254e-02  
 314 +2.16405845282962271e-02  +8.21291329904074753e-03  +1.49981857965500610e-02  
 315 +2.19834936494959013e-02  +7.75743134729959486e-03  +1.35760055040229088e-02  
 316 +1.26657169676301293e-02  +1.56352224425525092e-02  +2.22036161657550024e-02  
 317 +1.24844630055476313e-02  +1.68034839585381318e-02  +2.37449134016974109e-02  
 318 +2.48426506785148007e-02  +1.72945631898398754e-02  +2.29556338796428096e-02  
 319 +2.17361501674183527e-02  +1.92576153935553294e-02  +2.17033506992535506e-02  
 320 +2.00394574041014607e-02  +1.43946345365167389e-02  +1.73060273076651519e-02  
 321 +2.10176076738840499e-02  +1.35622147771577769e-02  +1.51925855977329965e-02  
 322 +2.36483067016953624e-02  +1.47638443532836644e-02  +2.35856188949921212e-02  
 323 +2.27216302174347365e-02  +1.44031485877771318e-02  +2.34451230146384068e-02  
 324 +1.37551703424706184e-02  +1.41693459212011430e-02  +2.24008911940627616e-02  
 325 +1.41052446275308305e-02  +1.28236271761482286e-02  +2.26096679793764722e-02  
 326 +2.29197437266526333e-02  +1.34012233742108570e-02  +2.50870745416595063e-02  
 327 +2.32736437217761528e-02  +1.39295055835741231e-02  +2.63617555062022717e-02  
 328 +2.19574390922058875e-02  +8.80810013129704888e-03  +1.58346552474107408e-02  
 329 +2.06616098277959855e-02  +8.72543719533884314e-03  +1.60518938181894756e-02  
 330 +2.21497097910978089e-02  +1.05419079760814063e-02  +2.29539469411533525e-02  
 331 +2.31704390096781794e-02  +9.77524256045021744e-03  +2.38652863025912258e-02  
 332 +2.50882410457814835e-02  +1.59201495215580066e-02  +2.36450236255386984e-02  
 333 +2.52643712471362879e-02  +1.83734248805392311e-02  +2.32120827468155627e-02  
 334 +1.23258143218805249e-02  +1.44685007009742635e-02  +2.39145405515820281e-02  
 335 +1.22166118627883621e-02  +1.43801783321311199e-02  +2.53071228898904925e-02  
 336 +1.14673356556874544e-02  +1.25936959121996563e-02  +2.27978306105072956e-02  
 337 +1.16013186019926565e-02  +1.16195117576871343e-02  +2.31615123022445406e-02  
 338 +1.28962024415040233e-02  +1.38253647845986982e-02  +1.80529337299109409e-02  
 339 +1.39890811829116932e-02  +1.46142784364118542e-02  +1.72635326963622888e-02  
 340 +1.32142194152784064e-02  +1.35095439034956764e-02  +2.02683688343811980e-02  
 341 +1.28864616881176203e-02  +1.39931465268832832e-02  +1.99457250234865852e-02  
 342 +1.25894002341439774e-02  +1.37390294545479009e-02  +1.84584760607464406e-02  
 343 +1.13869376717395283e-02  +1.32292293635307527e-02  +1.66209816998341975e-02  
 344 +2.24696024290547344e-02  +1.23895994937483316e-02  +2.14544709273278011e-02  
 345 +2.21863912459752781e-02  +1.18601791408336054e-02  +2.06910551065492415e-02  
 346 +1.74856153561191822e-02  +9.91536889230474824e-03  +2.15227687980401212e-02  
 347 +1.89157657642871971e-02  +9.61799670474541152e-03  +2.24193065688568643e-02  
 348 +1.27556844442964709e-02  +1.37262541736363659e-02  +1.82649679553543512e-02  
 349 +1.35065550697159691e-02  +1.25664599013230321e-02  +1.79361551890426033e-02  
 350 +9.58275278853826934e-03  +1.52662903670840854e-02  +1.63412814789657967e-02  
 351 +1.01418440229798720e-02  +1.54294200551074318e-02  +1.61728244611366520e-02  
 352 +1.70420301016102130e-02  +9.97760955858107736e-03  +2.50971907668892033e-02  
 353 +1.79120973421063416e-02  +1.01354100251951212e-02  +2.56007933311980969e-02  
 354 +1.69363641354512359e-02  +1.00474223518649281e-02  +2.48587320204834636e-02  
 355 +1.72920189186473588e-02  +9.94438546747997837e-03  +2.42170263218348149e-02  
 356 +1.66734373636356938e-02  +1.04251205908379736e-02  +2.17990420862794222e-02  
 357 +1.64171352662686038e-02  +1.03801479823692443e-02  +2.14140218746817074e-02  
 358 +2.36123587643218801e-02  +1.05667103999391738e-02  +1.89334111964801627e-02  
 359 +2.41897315395579147e-02  +9.67363697853344633e-03  +1.83674877889727084e-02  
 360 +1.99621478179329882e-02  +1.44617666327752463e-02  +2.03481680951177225e-02  
 361 +2.07210528824751106e-02  +1.36573674380192720e-02  +1.90723915075581597e-02  
 362 +1.36766139020072387e-02  +9.09098898707896147e-03  +2.05487542800434943e-02  
 363 +1.43303395825658351e-02  +8.56124488237514254e-03  +1.99472132513535821e-02  
 364 +1.28259434429002471e-02  +1.37758094791175303e-02  +1.81589508426326443e-02  
 365 +1.33137032100236214e-02  +1.37112680170123659e-02  +1.82464141662686957e-02  
 366 +1.06346489519340611e-02  +1.36542455395455842e-02  +1.93486642305455529e-02  
 367 +2.16777159532056743e-02  +1.53040595362221275e-02  +1.57657554922161838e-02  
 368 +1.67637568904039462e-02  +1.14170157107512209e-02  +2.43084717707867798e-02  
 369 +2.75178970469146383e-02  +1.14046296425826272e-02  +2.03652075705520741e-02  
 370 +2.74833214594958491e-02  +1.09118144234122919e-02  +2.07910393056427757e-02  
 371 +2.42453112232413649e-02  +1.52373223105308469e-02  +2.37348999871115490e-02  
 372 +2.40191380288472915e-02  +1.63416827126390933e-02  +2.41309836954580921e-02  
 373 +1.52599858084237362e-02  +1.73039288703730997e-02  +2.13681605083966310e-02  
 374 +1.70118376186031220e-02  +1.01154851064097790e-02  +2.11037234210055165e-02  
 375 +1.68643323450821461e-02  +8.96506559319285197e-03  +1.68755198921060369e-02  
 376 +9.94258348450463916e-03  +1.51880954149900983e-02  +1.73747707576699661e-02  
 377 +1.07003466660174282e-02  +1.77804424946296641e-02  +1.52953891626956672e-02  
 378 +1.73911914596649800e-02  +1.56154144319875648e-02  +1.92904009681885355e-02  
 379 +1.72029033384260427e-02  +1.52191176024328821e-02  +1.80336068295668984e-02  
 380 +2.15451803187269759e-02  +1.08767484678625997e-02  +2.26605117132072549e-02  
 381 +2.06754140051322033e-02  +9.70888258219251149e-03  +2.25867601045082675e-02  
 382 +2.33717647930427250e-02  +7.85506902568434973e-03  +1.30359358573531453e-02  
 383 +2.62056077685064899e-02  +9.34816986675068851e-03  +1.70510337201168136e-02  
 384 +2.63126189116552195e-02  +8.02883024777000312e-03  +1.74385292961862504e-02  
 385 +1.36908278899955851e-02  +9.58951518644410306e-03  +2.10074559790220800e-02  
 386 +1.28924838491243747e-02  +1.02157227804362434e-02  +2.06191339892840761e-02  
 387 +1.75208997169615313e-02  +1.33103187469159820e-02  +1.78012970678683748e-02  
 388 +1.80173504696792379e-02  +1.39689024186015944e-02  +2.05242232188926552e-02  
 389 +1.78009123958194002e-02  +1.61300313063906971e-02  +2.12970736781219472e-02  
 390 +1.75036318576979946e-02  +1.54617410574932647e-02  +1.96697012243972312e-02  
 391 +1.67457369610791579e-02  +1.48941492994070120e-02  +1.96140810584153301e-02  
 392 +1.10890361104249244e-02  +1.25083883006165617e-02  +2.12416922119471087e-02  
 393 +1.05445496212050356e-02  +1.26768699619712738e-02  +2.13395677041848808e-02  
 394 +2.28555743312710072e-02  +1.49093631526700868e-02  +2.17699424067805611e-02  
 395 +2.29124041136421416e-02  +1.46575455784024658e-02  +2.20301581391568954e-02  
 396 +2.11413946818225160e-02  +9.18021303217180992e-03  +1.72040549925490845e-02  
 397 +1.93872499735955571e-02  +8.65877441450127981e-03  +1.65292260600637259e-02  
 398 +1.63438833953949529e-02  +1.26413696789087118e-02  +2.42244591520127776e-02  
 399 +1.56567419068076308e-02  +1.47593992705905078e-02  +2.57109300936500980e-02  
 400 +1.46042507316325038e-02  +1.62101499946811431e-02  +1.99923370227143744e-02  
 401 +1.53371529676573897e-02  +1.61968792058946702e-02  +1.90438563253251883e-02  
 402 +2.77407950463753432e-02  +1.27912861612941454e-02  +2.04935113121536734e-02  
 403 +2.78894908421723035e-02  +1.29624810084396670e-02  +2.08249957028353132e-02  
 404 +1.63429870842150445e-02  +9.02342983098785786e-03  +1.85551919131890682e-02  
 405 +1.57399350658203735e-02  +8.93016292066918342e-03  +1.76851822109903405e-02  
 406 +1.36325851712353098e-02  +1.41196729606005711e-02  +2.24004455970313807e-02  
 407 +1.27454973880772090e-02  +1.42251733212103021e-02  +2.24543605028053525e-02  
 408 +1.52219695436286474e-02  +1.63510753589720947e-02  +2.18939024790039093e-02  
 409 +1.53050552566331571e-02  +1.69098601133985012e-02  +2.28770445997552030e-02  
 410 +1.65549029817994332e-02  +9.73374598060306774e-03  +1.98492540680164052e-02  
 411 +1.57360156293723345e-02  +1.06245727319533145e-02  +1.93752150096073300e-02  
 412 +2.28218185626927819e-02  +1.25911542311653874e-02  +2.24918890656086272e-02  
 413 +2.25308746424194919e-02  +1.24132011297936641e-02  +2.29801247969366775e-02  
 414 +1.03228943890308848e-02  +1.48684604893060974e-02  +1.78905218284166959e-02  
 415 +1.05040152738636611e-02  +1.41131497396012086e-02  +1.61217512155063941e-02  
 416 +1.25441028233268179e-02  +1.77032917820549376e-02  +1.81480168677891594e-02  
 417 +2.57149785015484307e-02  +9.37882072392660741e-03  +1.89933421092842725e-02  
 418 +2.67861135238549701e-02  +9.48050100111795004e-03  +1.92897397864707082e-02  
 419 +1.24961890036379281e-02  +1.41980640403307334e-02  +2.33227726831668342e-02  
 420 +1.09981621504143239e-02  +1.35718217402699785e-02  +2.37379694729916088e-02  
 421 +2.35206864512139784e-02  +1.16201159040720779e-02  +2.03699934060439965e-02  
 422 +2.43604439816328192e-02  +1.15793521213972996e-02  +2.02200673386948686e-02  
 423 +2.44040991811056811e-02  +9.89879157606798205e-03  +1.65003772752242393e-02  
 424 +1.22165011462843087e-02  +1.35404317335143555e-02  +2.17681455728548079e-02  
 425 +1.20702698506841063e-02  +1.28602777744805195e-02  +2.14860723556248578e-02  
 426 +1.60206080443688233e-02  +1.15482143521006310e-02  +2.32117473618792987e-02  
 427 +1.67346006256890896e-02  +1.26912821669769426e-02  +2.23660168617216756e-02  
 428 +2.66643597325179477e-02  +1.61819864519321087e-02  +2.17964206546759354e-02  
 429 +1.98702651138131792e-02  +1.27605994549431102e-02  +2.51573172319420960e-02  
 430 +2.02865994366174668e-02  +1.32180573698028898e-02  +2.54447753245261692e-02  
 431 +2.52649343556382751e-02  +1.18624815766559828e-02  +2.35090046198552192e-02  
 432 +2.57202689075351348e-02  +1.22514313371272152e-02  +2.39948916830582844e-02  
 433 +1.30766740074244447e-02  +1.31303817478736744e-02  +2.18818754666115119e-02  
 434 +1.24147508515480495e-02  +1.10266302351441654e-02  +2.21739032139698644e-02  
 435 +1.97512882075363931e-02  +1.45325972181736263e-02  +1.76182885014090490e-02  
 436 +1.90602229823637788e-02  +1.40658350494189573e-02  +1.66390143148607769e-02  
 437 +2.50853002374742153e-02  +1.20034817045304235e-02  +2.31414839265837169e-02  
 438 +2.43627324529166779e-02  +1.21690082573845011e-02  +2.40863492425045615e-02  
 439 +1.31964958523765625e-02  +9.08863367052469701e-03  +1.98642876824870820e-02  
 440 +1.17082363759399167e-02  +8.76168829773024162e-03  +1.91450943646022075e-02  
 441 +9.64075331530116555e-03  +1.52362800010917166e-02  +1.69451042461262989e-02  
 442 +7.75477970426747577e-03  +1.54135867282285018e-02  +1.70364376618451635e-02  
 443 +1.39044430417088992e-02  +1.51645690078892805e-02  +1.95465880362927155e-02  
 444 +1.90601072870151163e-02  +1.35077899069585665e-02  +2.36459556431332235e-02  
 445 +1.98328061135545422e-02  +1.35756887466801889e-02  +2.32550252113994382e-02  
 446 +2.02260941862303090e-02  +1.46698075447111460e-02  +1.71317564724292049e-02  
 447 +2.03963198399278005e-02  +1.51114716819011011e-02  +1.63486994363356876e-02  
 448 +1.32252332331856091e-02  +9.75918219786775509e-03  +2.09786693631374491e-02  
 449 +1.18593833834827467e-02  +9.96540647619038877e-03  +2.11241912356038807e-02  
 450 +1.67909323125201224e-02  +9.86364547945912939e-03  +2.04964893739432476e-02  
 451 +1.67215793115989969e-02  +8.62958649744432864e-03  +2.03742733662303707e-02  
 452 +2.60767601172850680e-02  +8.84285413891203187e-03  +1.55463552300545722e-02  
 453 +2.66963507878871173e-02  +8.08541027097825840e-03  +1.39237806115268467e-02  
 454 +1.49321503422427393e-02  +1.26338988992633697e-02  +2.47301500671695956e-02  
 455 +1.41977437008858585e-02  +1.35770687853963776e-02  +2.60773530978127277e-02  
 456 +2.25152382833293703e-02  +1.76575966290777701e-02  +2.44166743996593535e-02  
 457 +2.33236254887435671e-02  +1.88720131125445535e-02  +2.41179522542324214e-02  
 458 +2.14181322555084611e-02  +1.45251101245106179e-02  +2.38382581005958556e-02  
 459 +2.14188063083476307e-02  +1.46137265718111597e-02  +2.48663092544485383e-02  
 460 +1.25347559132371351e-02  +1.37627688755085319e-02  +1.86943231133762551e-02  
 461 +1.20761582010326541e-02  +1.49715917740420330e-02  +1.78752684312889452e-02  
 462 +2.84725947729640369e-02  +9.09379612305075656e-03  +1.65813921283816702e-02  
 463 +2.90325373682532271e-02  +8.61474275779439309e-03  +1.54205820080506664e-02  
 464 +1.30133370037122213e-02  +1.34601908739368364e-02  +2.19309377333057540e-02  
 465 +1.31316412100771392e-02  +1.31773234575147166e-02  +2.13379477738253852e-02  
 466 +2.92974335197256075e-02  +1.33104895951100463e-02  +1.97285110173033504e-02  
 467 +2.96532357837658057e-02  +1.29816555698163694e-02  +1.92532605103455413e-02  
 468 +2.12366119353441553e-02  +9.89929931294225747e-03  +2.05423624963960508e-02  
 469 +2.10171765413694790e-02  +9.52661659355132605e-03  +1.99048103867535825e-02  
 470 +1.41751244702171542e-02  +1.58039397215150972e-02  +2.01715692112589343e-02  
 471 +1.53835124215098845e-02  +1.78002085951455141e-02  +2.01034773848305995e-02  
 472 +2.02450892723956728e-02  +1.13240773225308476e-02  +1.95730897895201490e-02  
 473 +1.97492252851272018e-02  +1.14465704716413940e-02  +1.99388042453023002e-02  
 474 +2.27583303165267113e-02  +1.36194271994936993e-02  +2.47817288261110505e-02  
 475 +2.18285920735171481e-02  +1.32054140283790148e-02  +2.55168932453397231e-02  
 476 +1.34504352674714844e-02  +9.29702223208188870e-03  +2.03059355484367550e-02  
 477 +1.43872581236753876e-02  +9.67132926133184093e-03  +1.93290231856772868e-02  
 478 +9.46251522459279348e-03  +1.47918341321205717e-02  +2.13185709956833259e-02  
 479 +8.97132864198353988e-03  +1.51963841817945207e-02  +2.14180627001285609e-02  
 480 +2.02813150770951578e-02  +8.88950349358134419e-03  +1.68419657844142354e-02  
 481 +1.81991629016315208e-02  +7.92339505048868069e-03  +1.57950191855396223e-02  
 482 +2.88762841865361983e-02  +1.33234011773403199e-02  +2.00182926408646704e-02  
 483 +2.96744074080549265e-02  +1.55980118963868729e-02  +1.96510025322912014e-02  
 484 +1.64618292945936662e-02  +1.34227338788838971e-02  +2.37511461854749625e-02  
 485 +1.60541065028651612e-02  +1.40618192394523309e-02  +2.32658805051912353e-02  
 486 +2.31843031395517797e-02  +1.38186626473860950e-02  +2.44469041476845853e-02  
 487 +2.35434474663696221e-02  +1.34169709990222021e-02  +2.40293686425241196e-02  
 488 +1.29474381608066669e-02  +8.64088195863461396e-03  +1.87460124281087007e-02  
 489 +1.20121257995905121e-02  +7.98009659946941931e-03  +1.79948977481753473e-02  
 490 +2.28896085686503201e-02  +9.65662387978459547e-03  +1.77131564738060993e-02  
 491 +2.27461604430137937e-02  +8.90358642101113720e-03  +1.80422498442531568e-02  
 492 +2.13930531611139126e-02  +1.44944277522036594e-02  +2.33487304076008956e-02  
 493 +2.40568315027942445e-02  +9.00544921684569809e-03  +1.93904628381822708e-02  
 494 +2.56650566810095980e-02  +9.36779575807837779e-03  +1.90280246966361040e-02  
 495 +2.59173162337869960e-02  +8.58092623481886488e-03  +1.95867793333304140e-02  
 496 +1.22121606765791032e-02  +1.17170512663264826e-02  +2.40227525657819366e-02  
 497 +2.14414604984653548e-02  +1.04947000571027245e-02  +2.06780843494309002e-02  
 498 +2.02794252293170066e-02  +1.02642179213227533e-02  +2.02507359512638513e-02  
 499 +1.61064990109718482e-02  +8.82329614340251860e-03  +1.81247240739210863e-02  
 500 +1.57111433314677251e-02  +7.95538958594140498e-03  +1.72162944683410049e-02  
 501 +1.73120637495878214e-02  +9.41782608591117468e-03  +2.45203039491462445e-02  
 502 +1.71498025852136401e-02  +8.73608161116685294e-03  +2.40572556657005603e-02  
 503 +1.96795999287073600e-02  +1.28733157574129550e-02  +2.09785533128860613e-02  
 504 +1.40681954308594179e-02  +1.56938652602862765e-02  +1.99911428668929601e-02  
 505 +1.31187019669069399e-02  +1.53148691439596620e-02  +2.03235391723459308e-02  
 506 +2.23665149782508142e-02  +1.55435788894489613e-02  +2.44000608576882966e-02  
 507 +2.14556834796212313e-02  +1.61428460711439473e-02  +2.58451953304280266e-02  
 508 +1.00409162667069157e-02  +1.65134497862114392e-02  +1.63494774660241753e-02  
 509 +9.48430619201073508e-03  +1.70185882595159030e-02  +1.60481944959797937e-02  
 510 +1.92205821896420485e-02  +1.17902866118170160e-02  +2.47516300935879292e-02  
 511 +1.96589242700077396e-02  +9.38510630505933093e-03  +2.47123342470507087e-02  
 512 +2.25539564513726788e-02  +8.87117167755729907e-03  +1.57528749009767377e-02  
 513 +2.26871634007897484e-02  +7.84708913100084539e-03  +1.56519674743808360e-02  
 514 +2.23125155389388499e-02  +1.82922423727051621e-02  +2.41807641637544757e-02  
 515 +2.63339024499493549e-02  +8.46902417591301020e-03  +1.46979426214476194e-02  
 516 +2.56133084688761822e-02  +8.10237319488355499e-03  +1.35039654151583501e-02  
 517 +1.18530578220055038e-02  +1.74373366573481910e-02  +1.77701332222411149e-02  
 518 +1.07974048910573928e-02  +1.76574177333198232e-02  +1.80675829121503678e-02  
 519 +2.73159084781705967e-02  +1.20087956261621647e-02  +2.03954697305761649e-02  
 520 +2.81132351866706549e-02  +1.15327292862788568e-02  +1.91940173172443808e-02  
 521 +1.50624233845231322e-02  +1.63510113725134701e-02  +1.97794564881477244e-02  
 522 +1.63181063990138174e-02  +1.69163379966300043e-02  +1.97770980831687877e-02  
 523 +1.02287894421064923e-02  +1.43171506449122788e-02  +1.70249417893137689e-02  
 524 +9.78333279071535999e-03  +1.33315367424924752e-02  +1.60142970416153191e-02  
 525 +2.17621669401772862e-02  +1.40039904354129652e-02  +2.04491171432096587e-02  
 526 +2.23373950355421971e-02  +1.35286444527398155e-02  +2.03635560301255944e-02  
 527 +2.65932923357376470e-02  +1.29449364088390240e-02  +2.34218008888479254e-02  
 528 +1.35068289532721576e-02  +1.67166816037430561e-02  +2.14131436671545321e-02  
 529 +1.27826759516883829e-02  +1.67505106533595884e-02  +2.18919184909343104e-02  
 530 +2.16529321575944303e-02  +1.07518292226136923e-02  +2.07812089907893002e-02  
 531 +2.13369743676544779e-02  +1.11588017754819472e-02  +2.04796733288983013e-02  
 532 +2.65719108507267744e-02  +9.34576046150144453e-03  +1.70732428260327064e-02  
 533 +2.73780553509008311e-02  +8.99093718481676352e-03  +1.66634289120949387e-02  
 534 +1.04368770587706453e-02  +1.47412876988931817e-02  +1.82241053137939119e-02  
 535 +7.01663830867370938e-03  +1.40377983629879997e-02  +1.85193300355574533e-02  
 536 +2.66785875819180035e-02  +1.71622666568592881e-02  +2.17273950846118662e-02  
 537 +2.67640963440791829e-02  +1.75642150213840553e-02  +2.19650231804535793e-02  
 538 +1.05316432126569704e-02  +1.46832929380171576e-02  +1.83670048677519841e-02  
 539 +9.36639221254246049e-03  +1.33065230986054144e-02  +1.76902604488803593e-02  
 540 +1.18199537466317228e-02  +1.39913983852667425e-02  +2.37494176131182108e-02  
 541 +1.11020342941059100e-02  +1.39941695051731766e-02  +2.47460029486912501e-02  
 542 +1.48285188721108442e-02  +1.61114862122724231e-02  +2.15531960122514431e-02  
 543 +1.55571282370285582e-02  +1.61532316368462672e-02  +2.09560712547559383e-02  
 544 +2.58010067956482292e-02  +1.19668853868649724e-02  +2.19713603339614129e-02  
 545 +2.73027278566630588e-02  +1.16134129932758089e-02  +2.20402254580479989e-02  
 546 +2.26431685410798667e-02  +9.80253729685992212e-03  +1.80445857715030925e-02  
 547 +2.16726149340700502e-02  +1.08908486872464107e-02  +1.79134590636682786e-02  
 548 +8.64428046013346156e-03  +1.54346957761411410e-02  +2.04417904634769769e-02  
 549 +2.05747486832551577e-02  +1.20776475828616170e-02  +2.56225935391709500e-02  
 550 +2.19200180816951466e-02  +1.14046085110749082e-02  +2.58528636177164095e-02  
 551 +2.23832574891254070e-02  +1.58917894447244794e-02  +2.45200304288441494e-02  
 552 +2.27787008370959575e-02  +1.66431928547989237e-02  +2.45833996998059620e-02  
 553 +2.60784924099867962e-02  +1.49677698437418044e-02  +2.35652844619109701e-02  
 554 +2.68987171898958585e-02  +1.51047915902235239e-02  +2.39470668481695410e-02  
 555 +1.62224596967310807e-02  +1.10586572573030898e-02  +2.26010044282708364e-02  
 556 +1.78458226294625037e-02  +1.13745146754266821e-02  +2.27188622320977432e-02  
 557 +2.67094132672088848e-02  +1.55434602312195490e-02  +2.29886469938091996e-02  
 558 +2.76824960158380401e-02  +1.07326262897446366e-02  +2.01302444736161136e-02  
 559 +2.74023277277792646e-02  +9.79839858477552471e-03  +2.01941491309000007e-02  
 560 +2.41979161741323612e-02  +1.86079917995021979e-02  +2.13689737535108573e-02  
 561 +1.10509973148915815e-02  +1.29203824183820766e-02  +1.94524617745192377e-02  
 562 +1.07856060855151727e-02  +1.21772254334917215e-02  +1.88732807126142967e-02  
 563 +2.40123684060310483e-02  +1.19941687161437428e-02  +2.22613220437965185e-02  
 564 +1.90807433821792473e-02  +1.14030129069283490e-02  +2.48794988041192607e-02  
 565 +1.84990441508652882e-02  +1.00577634299786941e-02  +2.47048344592692287e-02  
 566 +1.24803717093044230e-02  +1.64769304481909781e-02  +1.86687074319310288e-02  
 567 +1.21935481723474334e-02  +1.57327580392682340e-02  +1.86039874970821903e-02  
 568 +1.98169076417818654e-02  +1.27912210168008404e-02  +2.50786533008024899e-02  
 569 +2.09985788379345312e-02  +1.25667488725319573e-02  +2.45870330867933445e-02  
 570 +1.44511436092882705e-02  +1.04505054847717112e-02  +2.25721487213089017e-02  
 571 +1.32024634655700350e-02  +1.02966185214517173e-02  +2.29971370815612551e-02  
 572 +1.24219645794938459e-02  +1.23398070778348058e-02  +1.81944574948286891e-02  
 573 +1.11042536121392539e-02  +1.39375589241074096e-02  +1.94222435657460252e-02  
 574 +9.06114754881752298e-03  +1.39024942522366149e-02  +2.00398043027323926e-02  
 575 +2.23945133115362634e-02  +1.58967213883662827e-02  +1.61938634201593372e-02  
 576 +2.52679748326256545e-02  +9.63270177289336262e-03  +1.92535719377725269e-02  
 577 +2.57939938543657876e-02  +9.86214472274076978e-03  +1.93244227376806396e-02  
 578 +1.02719763553326335e-02  +1.46259422472849732e-02  +1.74496055348873878e-02  
 579 +1.04078636454266946e-02  +1.50440936379279654e-02  +1.70630656477721021e-02  
 580 +2.34503197195508988e-02  +1.16900349648774333e-02  +2.04400414579301165e-02  
 581 +2.35333094703567489e-02  +1.10514709675733833e-02  +2.06717661484185286e-02  
 582 +1.82850855980726881e-02  +1.26429064777168112e-02  +2.65075326862796619e-02  
 583 +1.62607786319921253e-02  +9.66325272136575771e-03  +2.20549867541491480e-02  
 584 +1.63724402570590427e-02  +8.61674863794220994e-03  +2.27814232002099167e-02  
 585 +1.02388788853447089e-02  +1.31690242019965060e-02  +2.14018894105526235e-02  
 586 +9.50223406733702314e-03  +1.34570314453343939e-02  +2.20020638327919765e-02  
 587 +1.53593805365092873e-02  +1.43213380983582741e-02  +2.20798567551408267e-02  
 588 +1.47193104883645287e-02  +1.39123507774334462e-02  +2.15370237910785245e-02  
 589 +9.84251285586270480e-03  +1.51690915172580151e-02  +1.87699743134413580e-02  
 590 +8.39987928608841236e-03  +1.58350178942146987e-02  +1.92332420694392922e-02  
 591 +1.99260040927033248e-02  +1.27289297486864496e-02  +2.52229353145532117e-02  
 592 +1.96681248069410092e-02  +1.23000753727390139e-02  +2.59084074392354029e-02  
 593 +1.67084059491437488e-02  +9.80460335573572241e-03  +2.01601729523875929e-02  
 594 +1.81093954474036874e-02  +9.99510322714825331e-03  +1.86710040926194969e-02  
 595 +2.49374803566661148e-02  +1.22150236178313523e-02  +2.18574971412168508e-02  
 596 +2.54209271194143320e-02  +1.16717822633117460e-02  +2.17166035250775449e-02  
 597 +1.21992213963882292e-02  +1.39005865204982464e-02  +1.94435738747120342e-02  
 598 +1.16348132571028953e-02  +1.40751636023934597e-02  +1.92220381026791919e-02  
 599 +9.59387568762677841e-03  +1.10223780717901912e-02  +2.07591975395176286e-02  
 600 +1.37537658149378614e-02  +9.65391382684512890e-03  +2.11133740624910062e-02  
 601 +1.37817181935646783e-02  +1.04835423254561102e-02  +2.00613344934093621e-02  
 602 +1.10591629937398864e-02  +1.43615890421870881e-02  +1.89510157675756921e-02  
 603 +1.04665074639857594e-02  +1.46240091601766587e-02  +1.92514160505703989e-02  
 604 +1.67496691308319373e-02  +9.83412441759742677e-03  +2.03283311631654237e-02  
 605 +1.73564803053286344e-02  +9.80853810248497396e-03  +1.97611002219106255e-02  
 606 +1.40350000000000006e-02  +1.25649999999999998e-02  +2.41149999999999975e-02  
 607 +1.38029293505031493e-02  +1.23755299867016194e-02  +2.35875104423402884e-02  
 608 +1.55400000000000017e-02  +1.23200000000000011e-02  +2.40799999999999972e-02  
 609 +1.51599990447582687e-02  +1.21663120883305602e-02  +2.46599501066629145e-02  
 610 +1.22105378478706145e-02  +1.34732378713285257e-02  +1.72713818967690225e-02  
 611 +1.18917785085252067e-02  +1.30258813376116622e-02  +1.51254975524756467e-02  
 612 +2.63887593096166322e-02  +9.34696516412606565e-03  +1.70621382730747582e-02  
 613 +2.66275042637230917e-02  +9.00432471086045141e-03  +1.74098229226065659e-02  
 614 +2.44384551203115571e-02  +1.10560452266322863e-02  +2.22715123774616872e-02  
 615 +2.52572488830981288e-02  +1.07307376684257355e-02  +2.26192109860626177e-02  
 616 +1.35900957267270570e-02  +1.62047157082372446e-02  +2.05986346466999759e-02  
 617 +1.49125821008873165e-02  +1.16325354072944129e-02  +2.27022541348806603e-02  
 618 +1.21609563250116137e-02  +1.73226697835335910e-02  +2.03104949894843713e-02  
 619 +1.21560068501127758e-02  +1.78420802068945186e-02  +1.99397696203748621e-02  
 620 +2.16060855375130000e-02  +8.37775964211535940e-03  +1.51886024972330332e-02  
 621 +2.11650946336865466e-02  +8.40521181832332501e-03  +1.38835072648131937e-02  
 622 +2.14621004725391550e-02  +9.26087341467228368e-03  +1.72666907839386964e-02  
 623 +2.11352108935066278e-02  +1.00037271028280052e-02  +1.67853058600651445e-02  
 624 +2.44387511282108047e-02  +1.07632453035797892e-02  +2.26623207461996677e-02  
 625 +2.44151330951054880e-02  +1.07969712301841728e-02  +2.35832185238630809e-02  
 626 +1.09988616269371588e-02  +1.24264932974198598e-02  +1.96980123898514020e-02  
 627 +1.16233112107216527e-02  +1.16865407240976573e-02  +1.98925059317116466e-02  
 628 +1.29849602971697526e-02  +1.38249962995073226e-02  +1.99150208175059053e-02  
 629 +1.21650756491874547e-02  +1.36845549194102040e-02  +2.07022278826255353e-02  
 630 +2.10358820737582206e-02  +1.44432253700465616e-02  +2.37414742440716607e-02  
 631 +2.17458677910141278e-02  +1.57985645321698683e-02  +2.20899673532591184e-02  
 632 +1.90706412989366837e-02  +1.36759783116544506e-02  +2.36060080915212016e-02  
 633 +1.80998959672412536e-02  +1.40214140530548585e-02  +2.34181762428397333e-02  
 634 +1.48146434378530912e-02  +1.62359596123373695e-02  +1.98328563579039836e-02  
 635 +1.55444040074845524e-02  +1.55530973373469127e-02  +1.81598980700470938e-02  
 636 +1.94171637034067646e-02  +1.45374495953988873e-02  +2.05174811100343781e-02  
 637 +1.89906998489980626e-02  +1.47351625610549243e-02  +2.03323110679844710e-02  
 638 +8.70989885238396266e-03  +1.50841735321291075e-02  +1.69101587452642477e-02  
 639 +8.10032688059241987e-03  +1.44707525690639122e-02  +1.67150514408999883e-02  
 640 +1.20181852818704096e-02  +1.49291775060661734e-02  +2.42918066492698002e-02  
 641 +1.17765183313031235e-02  +1.60584644835420308e-02  +2.50111758711777758e-02  
 642 +2.30784443397270937e-02  +9.17762933552728789e-03  +1.73335378475851370e-02  
 643 +2.38609546738416216e-02  +8.87228692052477626e-03  +1.74269929226203296e-02  
 644 +9.01064536700997738e-03  +1.54758042066857303e-02  +1.52677240285740302e-02  
 645 +8.83497300080279130e-03  +1.52800330218153951e-02  +1.50903069694771300e-02  
 646 +2.72264162404482930e-02  +1.26721355148737731e-02  +2.06300133375148624e-02  
 647 +2.83127472253787427e-02  +1.30607458726315576e-02  +2.19303964177936551e-02  
 648 +1.62881325818128066e-02  +1.08183297856675707e-02  +2.23194936422753641e-02  
 649 +1.54034220279374925e-02  +1.09412303861156773e-02  +2.17836717467525323e-02  
 650 +2.62510527147537115e-02  +1.26088498165933521e-02  +2.08440763642831484e-02  
 651 +2.64450326897815516e-02  +1.29735869197751003e-02  +2.01239646437121507e-02  
 652 +2.17046254018513733e-02  +1.41435053090004960e-02  +2.07873918910016636e-02  
 653 +2.23592644455866615e-02  +1.47027138803661299e-02  +2.04778193891929326e-02  
 654 +2.84853126997124291e-02  +1.24241617782466871e-02  +1.91749269485870164e-02  
 655 +2.33316880003759698e-02  +8.46776929714193258e-03  +1.43631282414417045e-02  
 656 +2.41771485415621344e-02  +8.48318362502406380e-03  +1.40878297836389554e-02  
 657 +2.48947660566816338e-02  +1.56317786796846894e-02  +2.37710731613813842e-02  
 658 +2.56638710015783568e-02  +1.59322113468761475e-02  +2.53062272361376898e-02  
 659 +2.51170025762344588e-02  +1.56244233426346031e-02  +2.45727010922608402e-02  
 660 +2.48247185589524008e-02  +1.54069089261741864e-02  +2.49981119784653052e-02  
 661 +1.37904922130895578e-02  +1.28462400615487280e-02  +2.42931070540553171e-02  
 662 +1.37035957009397618e-02  +1.31266241606634391e-02  +2.47254265904195865e-02  
 663 +2.09844633092278951e-02  +1.50241938726528822e-02  +1.63509372455027356e-02  
 664 +2.16357112303367412e-02  +1.43735417070639040e-02  +1.59669705684048306e-02  
 665 +2.30891864011853500e-02  +1.34393490273070262e-02  +2.56898401913457121e-02  
 666 +2.31557357337753532e-02  +1.30063645992524179e-02  +2.59698982185569034e-02  
 667 +1.42471049626486136e-02  +1.02074109842429754e-02  +2.21126092965506955e-02  
 668 +1.42898395652954410e-02  +1.04435117609592964e-02  +2.12475557363820192e-02  
 669 +2.24759299590416815e-02  +1.76117789455130132e-02  +2.44053598407919792e-02  
 670 +2.31085813514622165e-02  +1.74710469377243639e-02  +2.35318096179493487e-02  
 671 +1.50573278665954106e-02  +1.26282683346316243e-02  +2.51336337295525770e-02  
 672 +1.52238656337162839e-02  +1.23918968048961960e-02  +2.61426876177041946e-02  
 673 +1.20773539839574666e-02  +1.57485476067847942e-02  +2.16700140965242899e-02  
 674 +1.14660226858246117e-02  +1.57624905881856847e-02  +2.22699141782513703e-02  
 675 +2.27968296199352154e-02  +1.38783131667991732e-02  +2.43739706731774426e-02  
 676 +2.26698097502153854e-02  +1.32778577320053839e-02  +2.36295615245777670e-02  
 677 +1.44663925313925548e-02  +1.50037369622845716e-02  +2.36536143058728998e-02  
 678 +1.47468721654134150e-02  +1.49936287849588082e-02  +2.55219876024901787e-02  
 679 +2.55415864235791629e-02  +9.29283692040922156e-03  +1.89232289085292105e-02  
 680 +2.53248184977861862e-02  +9.16673411796272569e-03  +1.87232971257634308e-02  
 681 +1.63617723955818729e-02  +9.32392146266832270e-03  +1.92669794128446058e-02  
 682 +1.51724295130806867e-02  +8.30833762330896418e-03  +1.94312077462131180e-02  
 683 +1.94134272326871998e-02  +9.03966980084484201e-03  +1.87207346165643093e-02  
 684 +2.50301607739187339e-02  +1.24719445859150079e-02  +2.12772327585384231e-02  
 685 +2.53688114535158618e-02  +1.33402383963741964e-02  +2.09868316424769233e-02  
 686 +2.02067383195426963e-02  +1.51589611502138625e-02  +1.85630190023070366e-02  
 687 +2.18954438172495915e-02  +1.18854206681424587e-02  +2.21696502233175545e-02  
 688 +2.21440598365001788e-02  +1.15227772513511809e-02  +2.28772025466282211e-02  
 689 +1.98089154016599239e-02  +1.40447853243163851e-02  +2.33930024474899960e-02  
 690 +1.94768588486472667e-02  +1.61730551321686671e-02  +2.39253761587694541e-02  
 691 +1.28031308646259934e-02  +1.69900447061166054e-02  +1.85443014261024684e-02  
 692 +1.34540256642620166e-02  +1.83781882598589193e-02  +1.65041997416876911e-02  
 693 +1.41377136149698230e-02  +1.00784209765052962e-02  +2.18959857340672512e-02  
 694 +1.36363110354024569e-02  +9.52654813548224101e-03  +2.24292005770089058e-02  
 695 +8.92613900300117530e-03  +1.55165731049216622e-02  +1.52363935790428943e-02  
 696 +8.05776978078347021e-03  +1.60976813121764331e-02  +1.50958380838493444e-02  
 697 +9.91470777596312712e-03  +1.59042723775717834e-02  +1.70454092640605556e-02  
 698 +9.35434506998090130e-03  +1.69643556450357509e-02  +1.79921205188720360e-02  
 699 +2.20042463496923843e-02  +9.01435970165307375e-03  +1.85077207879407665e-02  
 700 +2.21595799718907784e-02  +8.32043497834655463e-03  +1.85233091717721642e-02  
 701 +2.12204688426161150e-02  +1.03033797117415022e-02  +2.28524620822428137e-02  
 702 +2.10813748092326045e-02  +9.73164705772090223e-03  +2.35850201569044529e-02  
 703 +1.92222384296446662e-02  +1.15911590581204149e-02  +2.48163091844708535e-02  
 704 +2.04941823007940699e-02  +1.06811074860397714e-02  +2.50949074340763682e-02  
 705 +1.66316544654715910e-02  +9.76917466816939507e-03  +2.00047135102019991e-02  
 706 +1.61430469548865044e-02  +9.81828768054749182e-03  +1.96509483894824373e-02  
 707 +1.01186895213802395e-02  +1.39265514342033422e-02  +1.97418775446966191e-02  
 708 +1.02658448721199488e-02  +1.41385950534323943e-02  +2.01680888166729279e-02  
 709 +2.57964671524141750e-02  +1.66680512692126484e-02  +2.28513077630465057e-02  
 710 +2.59610655149638547e-02  +1.81696489822081829e-02  +2.22313608383536039e-02  
 711 +1.57271796887141803e-02  +9.06739318229246583e-03  +1.92264586775139808e-02  
 712 +1.52230929595028788e-02  +9.37632931162261755e-03  +1.89646415166234809e-02  
 713 +2.24211942136294771e-02  +1.01135783232928697e-02  +2.34840230617323238e-02  
 714 +2.21202415425872864e-02  +9.68537052283945273e-03  +2.40539486502787669e-02  
 715 +2.49803482112606022e-02  +1.81545074320038219e-02  +2.41750039269367882e-02  
 716 +2.26745693909746956e-02  +1.00688857986336155e-02  +2.38234490380334861e-02  
 717 +2.28526291689153636e-02  +1.02013804646048506e-02  +2.47885418980040503e-02  
 718 +2.30522445231856263e-02  +8.58770333605013252e-03  +1.49069527582794403e-02  
 719 +2.35827589785918001e-02  +8.13724706570806595e-03  +1.50713419341112608e-02  
 720 +2.59930041587714857e-02  +9.04722606668554620e-03  +1.61024377237296221e-02  
 721 +2.63227136411612883e-02  +8.03231931824067644e-03  +1.64078022633859476e-02  
 722 +2.45392642238612610e-02  +1.79652502424108053e-02  +1.79704258986071383e-02  
 723 +1.90854836554669796e-02  +1.35854534936962791e-02  +2.36862626229029580e-02  
 724 +1.79712414651570472e-02  +1.40662187752903459e-02  +2.48319511276686028e-02  
 725 +1.35886871356748085e-02  +1.40754591216359221e-02  +1.76731125133921842e-02  
 726 +1.49393169889847650e-02  +1.41365195419048892e-02  +1.71194840695981579e-02  
 727 +1.44512990855594058e-02  +1.58209463345677648e-02  +2.13164415932666391e-02  
 728 +1.40317660931850267e-02  +1.51049059837861672e-02  +2.09588683274423947e-02  
 729 +1.98402089777416704e-02  +1.38387191826839333e-02  +2.56481387871346847e-02  
 730 +2.06146131683948852e-02  +1.44023018819412884e-02  +2.58177687916193305e-02  
 731 +1.50817995597008550e-02  +1.38005591493856987e-02  +2.28667683503821807e-02  
 732 +2.08433295966784192e-02  +1.43954035231052893e-02  +2.37022777946868032e-02  
 733 +2.11129788215884268e-02  +1.36735511071613310e-02  +2.47273220630064745e-02  
 734 +1.23050866104372717e-02  +1.24089839417393655e-02  +2.04780389889409366e-02  
 735 +1.69764829567416106e-02  +9.94974323142371400e-03  +2.00578483710780152e-02  
 736 +1.75842406026254748e-02  +1.06727173757179793e-02  +1.94038651247221208e-02  
 737 +2.66359211361174089e-02  +1.26342304929959685e-02  +2.07551914772592591e-02  
 738 +2.72803487196496136e-02  +1.47924550967821460e-02  +2.11935225433552074e-02  
 739 +1.49458310602092592e-02  +1.52889670891751660e-02  +1.91009250215693586e-02  
 740 +2.14755432821116150e-02  +9.13396287417645759e-03  +1.73029142682416121e-02  
 741 +2.63589785457723387e-02  +1.65951677955958159e-02  +2.22199316211867844e-02  
 742 +2.82012080144709611e-02  +1.59065293991231503e-02  +2.14435403258005260e-02  
 743 +2.31085209174937307e-02  +9.00843952735817625e-03  +1.72640343215850374e-02  
 744 +2.29533251718493370e-02  +7.95383064802377901e-03  +1.75031326199143779e-02  
 745 +1.52950000000000013e-02  +1.23200000000000011e-02  +2.40799999999999972e-02  
 746 +1.52059917804622836e-02  +1.22773435515108314e-02  +2.34268808119347943e-02  
 747 +1.99408316242058389e-02  +1.12962445486382516e-02  +1.92343940510178828e-02  
 748 +1.98109009651764659e-02  +1.16669241932146322e-02  +1.87573339338009924e-02  
 749 +1.26179574404506698e-02  +1.00444910862794896e-02  +2.09356014744809249e-02  
 750 +1.20908091495426466e-02  +1.07531196165368288e-02  +2.06328636498198451e-02  
 751 +8.38165938508278127e-03  +1.43900322786305896e-02  +2.15942827069675360e-02  
 752 +2.20761741814309922e-02  +1.25583051900306150e-02  +2.17398773690077630e-02  
 753 +2.26363454346161612e-02  +1.27375367467235569e-02  +2.14057082111608447e-02  
 754 +1.35800000000000001e-02  +1.48050000000000005e-02  +2.20149999999999998e-02  
 755 +1.28317542190253351e-02  +1.51213510062472387e-02  +2.19952243788714211e-02  
 756 +2.18986323548195951e-02  +1.57532833035560170e-02  +2.50226014783403797e-02  
 757 +2.14772693684656471e-02  +1.55974695231835669e-02  +2.49533908518233850e-02  
 758 +2.19594058964655975e-02  +1.09060660908915745e-02  +2.28247109482085028e-02  
 759 +2.22728904444060120e-02  +1.12369408022177097e-02  +2.47207250345819543e-02  
 760 +2.24500252127384295e-02  +1.81305606298661388e-02  +2.36105465142049109e-02  
 761 +2.32809373667058894e-02  +1.87774716582601899e-02  +2.21864772085905958e-02  
 762 +2.04260005075568643e-02  +1.46377616432289397e-02  +2.26425291950868371e-02  
 763 +2.09293661791059432e-02  +1.46546796242409093e-02  +2.17779804451878473e-02  
 764 +1.69013849655616222e-02  +9.98956529293445507e-03  +2.08001063974743820e-02  
 765 +1.65261484454300549e-02  +9.81093680346655991e-03  +2.05552594331759111e-02  
 766 +1.91370012735588568e-02  +1.33076301480299346e-02  +2.39190091040544610e-02  
 767 +2.01338232129123738e-02  +1.26264605624034874e-02  +2.33160882690138689e-02  
 768 +2.11252595583099056e-02  +1.14391263652059150e-02  +1.96223757312845130e-02  
 769 +2.17363801184889231e-02  +1.09677180895365722e-02  +1.95454486095824782e-02  
 770 +1.28384944105733832e-02  +1.68804886150450278e-02  +1.87772174517285596e-02  
 771 +1.31106578752212249e-02  +1.80014680907712894e-02  +1.87835087053988305e-02  
 772 +2.97592781978305541e-02  +1.35504571546469048e-02  +1.95079118465882502e-02  
 773 +3.06856461600029870e-02  +1.36034193282505954e-02  +1.89638358654764770e-02  
 774 +1.32891787792985099e-02  +1.39719347664284052e-02  +2.43445748239730364e-02  
 775 +2.47232174150066354e-02  +1.38586466621699184e-02  +2.49182881941541097e-02  
 776 +1.07548279695882393e-02  +1.19088535504924941e-02  +2.09970292370296810e-02  
 777 +1.07721771086148610e-02  +1.14574126352582819e-02  +2.10594531851659508e-02  
 778 +1.04457486437068755e-02  +1.52351092547011041e-02  +2.12542793868017547e-02  
 779 +1.01390757221812428e-02  +1.51209508028046068e-02  +2.11646166260876928e-02  
 780 +1.13526145819325963e-02  +1.34536564083339305e-02  +1.94333924927106300e-02  
 781 +1.14539122685533533e-02  +1.31059249077985392e-02  +1.89021584755578800e-02  
 782 +8.96305613374826816e-03  +1.58821635091545114e-02  +1.47505483423718883e-02  
 783 +9.32536802318421031e-03  +1.68165654641616868e-02  +1.37548977679030036e-02  
 784 +1.01428382106353247e-02  +1.39691680572179688e-02  +1.63617310082900431e-02  
 785 +1.03572905261376715e-02  +1.36352788818855011e-02  +1.48495356460710808e-02  
 786 +1.21596223098415588e-02  +1.40697726816432396e-02  +2.35349793200584148e-02  
 787 +9.73241187767838120e-03  +1.44808104315638717e-02  +2.36118907461295817e-02  
 788 +2.43960714149227993e-02  +1.49952729267524634e-02  +2.31705082726870876e-02  
 789 +1.82006905602031914e-02  +9.76668279852507988e-03  +2.19710376834484945e-02  
 790 +1.79134956227598729e-02  +9.62633782814569308e-03  +2.20949041709732376e-02  
 791 +1.02822697038168556e-02  +1.49979441644502495e-02  +1.86464373968425468e-02  
 792 +1.03501328168040790e-02  +1.62721422028260544e-02  +1.88595576749705542e-02  
 793 +1.96493456279081893e-02  +1.29606372750952457e-02  +2.37668577513817543e-02  
 794 +1.97537972786735426e-02  +1.27217254099845165e-02  +2.42937940555109193e-02  
 795 +1.54750326410971837e-02  +1.28272865402994703e-02  +2.51728261503636128e-02  
 796 +1.83004127348811961e-02  +1.43914137850466358e-02  +2.07930556245866718e-02  
 797 +1.87943145624928608e-02  +1.44961232121127888e-02  +2.20648823808810395e-02  
 798 +2.40331126980015131e-02  +1.00766709685737119e-02  +1.79640166229305225e-02  
 799 +2.51635320906099455e-02  +9.83005264354573464e-03  +1.81040051049422453e-02  
# numEdges
 799
# id   initNode   termNode parentEdge nDau   dauEdges      ...   radiusRelativeToParent    flowThroughEdge
   0          0         32 2147483646    2         43         56 +6.19345776638697242e-04  +nan                        # rad = +6.19345776638697242e-04 , len = +7.73111893583328536e-03 
   1          1        125         14    2        197        198 +6.51137944034131055e-01  +nan                        # rad = +1.50549942770168693e-04 , len = +4.03817318419603130e-04 
   2          2        506         18    2        531        532 +9.17684164302527416e-01  +nan                        # rad = +1.82304544893221847e-04 , len = +7.73681751745474377e-04 
   3          3        632         27    2        645        646 +4.90766978007283527e-01  +nan                        # rad = +2.35469403236964549e-04 , len = +2.43190040096549894e-04 
   4          4        774        673    2 2147483645 2147483645 +5.82382654746329220e-01  +nan                        # rad = +8.06037828170783587e-05 , len = +9.32568161232553939e-04 
   5          4        282        673    2        327        328 +8.26722927447871792e-01  +nan                        # rad = +1.14421325482182867e-04 , len = +5.13460594436654610e-04 
   6          5          6         56    2          7          8 +6.16794450001183159e-01  +nan                        # rad = +3.42772477799431724e-04 , len = +2.14501748244623654e-03 
   7          6        173          6    2        239        240 +2.96085677013485593e-01  +nan                        # rad = +1.01490021150834724e-04 , len = +7.13241192335823033e-04 
   8          6        398          6    2        431        432 +9.91271751812743851e-01  +nan                        # rad = +3.39780674541437602e-04 , len = +1.59010303962852403e-04 
   9          7          8        431    2         14         15 +7.82610303311523037e-01  +nan                        # rad = +2.65059180468257523e-04 , len = +3.05122926047842694e-04 
  10          9        606         17    2        621        622 +8.86867491728385526e-01  +nan                        # rad = +1.46286076786931443e-04 , len = +6.06217782649112375e-05 
  11          7         90        431    2        169        170 +8.01952482049134052e-01  +nan                        # rad = +2.71610106290430054e-04 , len = +1.01710184853608956e-04 
  12         10        171        169    2        237        238 +3.12357316229573356e-01  +nan                        # rad = +8.39957120051940863e-05 , len = +3.51380389047823078e-04 
  13         10         11        169    2        132        151 +9.89736420895223845e-01  +nan                        # rad = +2.66149089683771181e-04 , len = +1.15870617500727648e-03 
  14          8          1          9    2          1        124 +8.72297725375696054e-01  +nan                        # rad = +2.31210520212407145e-04 , len = +8.45813218151622581e-04 
  15          8        608          9    2        623        624 +6.88327982332965438e-01  +nan                        # rad = +1.82447650890545045e-04 , len = +4.90000000000000852e-04 
  16         12        454        749    2        483        484 +6.05392948991696489e-01  +nan                        # rad = +1.08567251770595209e-04 , len = +7.31516350215694966e-04 
  17         12          9        749    2         10        145 +9.19777477382279551e-01  +nan                        # rad = +1.64946937565429958e-04 , len = +1.00224747442934428e-03 
  18         13          2         20    2          2        125 +7.16706753408599129e-01  +nan                        # rad = +1.98657176384622219e-04 , len = +6.99999999999936784e-05 
  19         13         14         20    2         23         24 +8.58100307673380525e-01  +nan                        # rad = +2.37848720367763193e-04 , len = +1.30770791845885971e-03 
  20         15         13        487    2         18         19 +9.46935275609122495e-01  +nan                        # rad = +2.77180555980287388e-04 , len = +2.52388589282478591e-04 
  21         15         16        487    2        143        144 +5.32385122313347114e-01  +nan                        # rad = +1.55836209717209544e-04 , len = +1.05465634213235322e-03 
  22         17        732        319    2        739        740 +9.95676354472541547e-01  +nan                        # rad = +2.95663619104121313e-04 , len = +2.03039958593851478e-04 
  23         14        371         19    2        407        408 +9.81686810322264458e-01  +nan                        # rad = +2.33492951637061707e-04 , len = +7.11381932977765870e-04 
  24         14        322         19    2        361        362 +3.77835319287438798e-01  +nan                        # rad = +8.98676472022625657e-05 , len = +1.07093251581123636e-04 
  25         17        492        319    2 2147483645 2147483645 +2.08123383389783950e-01  +nan                        # rad = +6.18017214899272370e-05 , len = +8.18459611098976223e-04 
  26         19        689         28    2        699        700 +6.52411936435597140e-01  +nan                        # rad = +3.00172359643927729e-04 , len = +3.12824037201207784e-04 
  27         20          3         33    2          3         28 +9.43858847596937167e-01  +nan                        # rad = +4.79798792072497410e-04 , len = +1.25999999999999572e-03 
  28          3         19         27    2         26         32 +9.58936061088389025e-01  +nan                        # rad = +4.60096363784967652e-04 , len = +5.14392845984470970e-04 
  29         21        709         31    2        719        720 +8.48692272115427859e-01  +nan                        # rad = +1.58924744666615655e-04 , len = +5.76601426562588790e-04 
  30         21        318         31    2        357        358 +7.29804877817196829e-01  +nan                        # rad = +1.36662083153473108e-04 , len = +1.06383158437300474e-03 
  31         22         21        277    2         29         30 +9.67045688261645497e-01  +nan                        # rad = +1.87258385504658810e-04 , len = +2.96984848098349281e-04 
  32         19         23         28    2         47        133 +8.97237004708135166e-01  +nan                        # rad = +4.12815483319528846e-04 , len = +1.21041315260534224e-03 
  33          5         20         56    2         27         34 +9.14716709128063021e-01  +nan                        # rad = +5.08337441868627064e-04 , len = +2.96984848098352588e-04 
  34         20         24         33    2         52         53 +5.41914690827515977e-01  +nan                        # rad = +2.75475527646287463e-04 , len = +1.08669222873820155e-03 
  35         25        336         37    2        375        376 +5.98889667159047234e-01  +nan                        # rad = +1.06595803893517500e-04 , len = +2.15049176107227772e-03 
  36         25        419         37    2        451        452 +8.30637046161756154e-01  +nan                        # rad = +1.47844300101833279e-04 , len = +8.97216576807486916e-04 
  37         26         25        439    2         35         36 +7.28334178324880455e-01  +nan                        # rad = +1.77989051638135614e-04 , len = +5.09607692249634597e-04 
  38         27        527         51    2 2147483645 2147483645 +6.82771909788501108e-01  +nan                        # rad = +9.30931018505043331e-05 , len = +1.83325996289273934e-03 
  39         28        149         40    2        219        220 +4.10557344384338441e-01  +nan                        # rad = +1.03698955580132569e-04 , len = +4.91853988022761149e-04 
  40         29         28        167    2         39         41 +8.67819052864467588e-01  +nan                        # rad = +2.52580929311195133e-04 , len = +4.59020696701139847e-04 
  41         28        324         40    2        363        364 +9.76378955743338772e-01  +nan                        # rad = +2.46614704001546763e-04 , len = +2.68675790847697020e-04 
  42         26         30        439    2         54         55 +8.49776216321827094e-01  +nan                        # rad = +2.07666847649017397e-04 , len = +7.53923072998830815e-04 
  43         32         31          0    2         57        152 +6.51754734199832098e-01  +nan                        # rad = +4.03661542030942682e-04 , len = +1.54317853795340326e-03 
  44         29        754        167    2        757        758 +7.02330242701725727e-01  +nan                        # rad = +2.04414992733126781e-04 , len = +8.50147046104378227e-04 
  45         33         88        331    2        167        168 +7.29031646612638418e-01  +nan                        # rad = +2.93107266075962449e-04 , len = +5.81394284666694565e-04 
  46         34        103        127    2        181        182 +7.16104614403588746e-01  +nan                        # rad = +1.02997087228958313e-04 , len = +2.24109348310148443e-04 
  47         23         35         32    2         48         49 +9.94908969131077736e-01  +nan                        # rad = +4.10713826950780093e-04 , len = +1.40174890761505123e-03 
  48         35        107         47    2        185        186 +4.06859886659904413e-01  +nan                        # rad = +1.67102981082849997e-04 , len = +2.05619826780633870e-03 
  49         35         92         47    2        171        172 +9.76948795170933471e-01  +nan                        # rad = +4.01246378399607831e-04 , len = +6.10698924238811799e-04 
  50         27        544         51    2        567        568 +8.26405997118961011e-01  +nan                        # rad = +1.12677010516578025e-04 , len = +4.40316407309282009e-04 
  51         36         27        611    2         38         50 +7.81545897957849012e-01  +nan                        # rad = +1.36345828696059429e-04 , len = +5.14392845984468694e-04 
  52         24        211         34    2 2147483645 2147483645 +2.26762922401057304e-01  +nan                        # rad = +6.24676356990453888e-05 , len = +1.49698897755056099e-03 
  53         24        188         34    2        253        254 +9.95896391674572556e-01  +nan                        # rad = +2.74345083977586607e-04 , len = +8.01296596520931345e-04 
  54         30        464         42    2        493        494 +5.31181834436426303e-01  +nan                        # rad = +1.10308857085834910e-04 , len = +3.39400562296185806e-04 
  55         30        424         42    2        455        456 +9.47314612300928283e-01  +nan                        # rad = +1.96725839268384822e-04 , len = +8.03235448881521705e-04 
  56         32          5          0    2          6         33 +8.97288922526324528e-01  +nan                        # rad = +5.55732104591366355e-04 , len = +1.46331814722568121e-03 
  57         31        287         43    2        331        332 +9.96699489932848293e-01  +nan                        # rad = +4.02329253047747622e-04 , len = +2.07062792408485444e-04 
  58         38        157        160    2        225        226 +8.60476304795296354e-01  +nan                        # rad = +2.93806466562247196e-04 , len = +1.14827779104188527e-03 
  59         38         40        160    2         74         75 +7.13274951705908489e-01  +nan                        # rad = +2.43545106448834814e-04 , len = +1.46999999999999800e-03 
  60         42         43        757    2         71         72 +8.62643787041489474e-01  +nan                        # rad = +1.74934177414521702e-04 , len = +2.16094886566063800e-03 
  61         42        208        757    2        267        268 +7.06673655841554726e-01  +nan                        # rad = +1.43305239708646444e-04 , len = +3.05122926047845080e-04 
  62         41        530        309    2        553        554 +3.15004182399262145e-01  +nan                        # rad = +1.23578884011875774e-04 , len = +2.00170550963832319e-03 
  63         41        344        309    2        383        384 +9.88080575345758549e-01  +nan                        # rad = +3.87632614541841140e-04 , len = +2.82311644994140225e-04 
  64         45        248         65    2 2147483645 2147483645 +6.53706407009756907e-01  +nan                        # rad = +9.66982159056119667e-05 , len = +2.31781223950581605e-03 
  65         46         45         67    2         64         73 +7.76668890855864991e-01  +nan                        # rad = +1.47923004683306775e-04 , len = +5.93969696196698996e-04 
  66         46        585         67    2        601        602 +7.98197878686614071e-01  +nan                        # rad = +1.52023378221128561e-04 , len = +1.10632239110244738e-03 
  67         37         46        455    2         65         66 +9.76073276857501115e-01  +nan                        # rad = +1.90458258885971673e-04 , len = +1.71464281994823973e-04 
  68         47        684        307    2        695        696 +8.76928766759071276e-01  +nan                        # rad = +2.27832444794197700e-04 , len = +5.29249462995984407e-04 
  69         49        257         79    2        307        308 +9.64307145611870364e-01  +nan                        # rad = +2.61716882935899035e-04 , len = +3.60345638715921658e-04 
  70         47        268        307    2        315        316 +6.87984186122662322e-01  +nan                        # rad = +1.78743274306494327e-04 , len = +3.53442129265693617e-04 
  71         43        235         60    2        289        290 +7.19329573389622556e-01  +nan                        # rad = +1.25835327210852438e-04 , len = +8.42260148216566031e-04 
  72         43        152         60    2        221        222 +8.56259978728425630e-01  +nan                        # rad = +1.49789135031833017e-04 , len = +5.13961670453654286e-05 
  73         45        392         65    2        425        426 +8.42694494845660724e-01  +nan                        # rad = +1.24653901707651540e-04 , len = +2.23968531539908152e-04 
  74         40        727         59    2        735        736 +7.29030381975171227e-01  +nan                        # rad = +1.77551781982577753e-04 , len = +8.86517506141340560e-05 
  75         40         51         59    2         81         82 +8.49263985845540859e-01  +nan                        # rad = +2.06834087835913922e-04 , len = +6.30000000000002086e-04 
  76         50         52        227    2        154        155 +6.95357520215900804e-01  +nan                        # rad = +1.14946046540500044e-04 , len = +8.90954544295049903e-04 
  77         53        264        601    2 2147483645 2147483645 +7.40385228956182306e-01  +nan                        # rad = +1.04498309333859432e-04 , len = +2.19804848733754464e-03 
  78         53        219        601    2 2147483645 2147483645 +6.84046354276009572e-01  +nan                        # rad = +9.65466148326734008e-05 , len = +1.65809515110530389e-03 
  79         44         49        301    2         69        153 +7.01610188799947632e-01  +nan                        # rad = +2.71404068845549154e-04 , len = +9.12688336728371139e-04 
  80         44        255        301    2        305        306 +8.68289930896004036e-01  +nan                        # rad = +3.35880840878139027e-04 , len = +3.28140329928665753e-04 
  81         51         54         75    2         96        157 +7.75477869224644123e-01  +nan                        # rad = +1.60395257718017417e-04 , len = +3.20780298646908203e-04 
  82         51         55         75    2         86         87 +8.11122780362131923e-01  +nan                        # rad = +1.67767840399131967e-04 , len = +5.81463670404262648e-04 
  83         56        360        299    2        399        400 +6.97128045555507447e-01  +nan                        # rad = +1.79416933161576715e-04 , len = +9.86794051823648277e-04 
  84         57        525        399    2        549        550 +5.82353836895963872e-01  +nan                        # rad = +1.01691452053327469e-04 , len = +3.64345434255320148e-04 
  85         57        652        399    2        665        666 +9.21466405628088792e-01  +nan                        # rad = +1.60907769245832271e-04 , len = +1.59594677306734234e-04 
  86         55        616         82    2 2147483645 2147483645 +3.96949120389895160e-01  +nan                        # rad = +6.65952966761477279e-05 , len = +1.74923702871259003e-04 
  87         55         97         82    2        175        176 +9.54856783387560526e-01  +nan                        # rad = +1.60194260439392740e-04 , len = +1.91145504211971077e-03 
  88         58        246        743    2        297        298 +6.69015869630819382e-01  +nan                        # rad = +1.44852543883984292e-04 , len = +2.01202409342549524e-05 
  89         48        650        695    2        663        664 +9.85483441151894457e-01  +nan                        # rad = +2.22862976615720933e-04 , len = +8.03518573125924567e-04 
  90         58        646        743    2        659        660 +8.88140874717336382e-01  +nan                        # rad = +1.92296581994602634e-04 , len = +2.19569268123312396e-04 
  91         39        340        225    2        379        380 +2.98023386623429754e-01  +nan                        # rad = +8.70577190309561170e-05 , len = +4.20084122753677704e-04 
  92         39        628        225    2        641        642 +9.91097710083305716e-01  +nan                        # rad = +2.89516560945868827e-04 , len = +6.95627405318592477e-04 
  93         61         65        343    2         98         99 +6.06333271772587556e-01  +nan                        # rad = +2.01284422649259347e-04 , len = +1.20635815577298570e-03 
  94         61        290        343    2        333        334 +9.08787270437537487e-01  +nan                        # rad = +3.01690059834988167e-04 , len = +7.72363507010556129e-04 
  95         63        276        529    2 2147483645 2147483645 +6.32129494679223303e-01  +nan                        # rad = +7.78409256915725491e-05 , len = +1.33220854740043063e-03 
  96         54        470         81    2        499        500 +8.56472149976820973e-01  +nan                        # rad = +1.37374071223836673e-04 , len = +3.64610267337649001e-04 
  97         63         64        529    2        102        103 +8.53848341470190175e-01  +nan                        # rad = +1.05143559760617028e-04 , len = +4.94974746830580798e-04 
  98         65        133         93    2 2147483645 2147483645 +3.74999375784452971e-01  +nan                        # rad = +7.54815328486062938e-05 , len = +9.19486672389594590e-04 
  99         65         66         93    2        142        162 +9.21492378695783154e-01  +nan                        # rad = +1.85482061421473455e-04 , len = +5.72974694031072379e-04 
 100         60        112        641    2        189        190 +6.83075225909092643e-01  +nan                        # rad = +1.97164037767179952e-04 , len = +5.33266949011129785e-04 
 101         60        597        641    2        613        614 +8.79918520876840082e-01  +nan                        # rad = +2.53981233547608139e-04 , len = +2.64428749079664274e-04 
 102         64        739         97    2 2147483645 2147483645 +7.49839044114659403e-01  +nan                        # rad = +7.88407463457135952e-05 , len = +9.44651007014778751e-04 
 103         64        443         97    2 2147483645 2147483645 +6.70095103748213017e-01  +nan                        # rad = +7.04561845862470757e-05 , len = +5.60162778523628168e-04 
 104         67        200        105    2        261        262 +4.84212112428001162e-01  +nan                        # rad = +1.08567153485618711e-04 , len = +1.13144422436082625e-03 
 105         56         67        299    2        104        106 +8.71188087302786740e-01  +nan                        # rad = +2.24214039052486239e-04 , len = +1.13088460949824546e-03 
 106         67         68        105    2        109        110 +9.60627109368695886e-01  +nan                        # rad = +2.15386084214869752e-04 , len = +6.64078308635362622e-04 
 107         62         69        397    2        129        130 +8.47944412880498710e-01  +nan                        # rad = +2.54279089146926978e-04 , len = +1.05697682093790235e-03 
 108         62        798        397    2        797        798 +7.30813953487625456e-01  +nan                        # rad = +2.19154349749677729e-04 , len = +8.79701183295116809e-04 
 109         68        192        106    2        257        258 +8.24489357404637802e-01  +nan                        # rad = +1.77583534168219162e-04 , len = +1.00141784346070351e-03 
 110         68         71        106    2        111        112 +7.60317502445756355e-01  +nan                        # rad = +1.63761809611821140e-04 , len = +2.21359436211785219e-04 
 111         71        686        110    2 2147483645 2147483645 +4.17358124686420806e-01  +nan                        # rad = +6.83473217548443541e-05 , len = +8.89458896889110161e-04 
 112         71        435        110    2        465        466 +9.64739085959265052e-01  +nan                        # rad = +1.57987418519943423e-04 , len = +7.19537044020173051e-04 
 113         73        722        115    2 2147483645 2147483645 +7.39839494999754543e-01  +nan                        # rad = +1.06297171901607222e-04 , len = +2.37278997180670774e-03 
 114         73        216        115    2 2147483645 2147483645 +7.51942598633630888e-01  +nan                        # rad = +1.08036097298545570e-04 , len = +2.59369175141267250e-03 
 115         72         73        257    2        113        114 +8.26231424711008855e-01  +nan                        # rad = +1.43675990022190539e-04 , len = +9.94886928248633938e-04 
 116         72        118        257    2        193        194 +7.33012132998587695e-01  +nan                        # rad = +1.27465793187043417e-04 , len = +1.67635020207592680e-03 
 117         74        642        118    2        655        656 +5.37447304071304810e-01  +nan                        # rad = +1.17008888948230810e-04 , len = +3.44966657648236043e-04 
 118         75         74        519    2        117        119 +9.05717789843443088e-01  +nan                        # rad = +2.17712300465287801e-04 , len = +1.21243556529821472e-04 
 119         74         76        118    2        122        123 +9.45317142492286377e-01  +nan                        # rad = +2.05807169761267913e-04 , len = +1.39649561402820088e-03 
 120         70        423        797    2 2147483645 2147483645 +3.58026338879250283e-01  +nan                        # rad = +7.76091316976111313e-05 , len = +8.01536518225397644e-04 
 121         70         94        797    2        173        174 +9.68530819181696478e-01  +nan                        # rad = +2.09947782429545214e-04 , len = +1.15375087107574847e-03 
 122         76        512        119    2        537        538 +7.37864259661502597e-01  +nan                        # rad = +1.51857754948927218e-04 , len = +5.00058334903414736e-04 
 123         76        328        119    2        367        368 +8.42623354603277308e-01  +nan                        # rad = +1.73417927785645738e-04 , len = +6.27313154290184472e-04 
 124          1        230         14    2        285        286 +8.95569052897885576e-01  +nan                        # rad = +2.07064986606652897e-04 , len = +8.06590605760357281e-04 
 125          2        121         18    2        195        196 +6.10176049052935543e-01  +nan                        # rad = +1.21215851002380920e-04 , len = +1.98264283044450343e-04 
 126         34        528        127    2        551        552 +8.58519802319748337e-01  +nan                        # rad = +1.23480616084230103e-04 , len = +6.62464141915004574e-04 
 127         50         34        227    2         46        126 +8.70086815681803460e-01  +nan                        # rad = +1.43829665606525864e-04 , len = +5.28488410468948787e-04 
 128         59        232        191    2        287        288 +9.33681259242143402e-01  +nan                        # rad = +1.65615752014776005e-04 , len = +4.32659270587478699e-04 
 129         69        237        107    2        291        292 +5.17219039347259324e-01  +nan                        # rad = +1.31517986214669684e-04 , len = +5.24707099309232430e-05 
 130         69        490        107    2        519        520 +9.51571129527589488e-01  +nan                        # rad = +2.41964640074787826e-04 , len = +2.61334861401626083e-04 
 131         75        131        519    2        203        204 +6.35800393831991939e-01  +nan                        # rad = +1.52830791147235437e-04 , len = +1.06433434739965755e-03 
 132         11        426         13    2        457        458 +9.86915265360431282e-01  +nan                        # rad = +2.62666599470696223e-04 , len = +1.22044946526219991e-04 
 133         23         99         32    2        177        178 +2.47687848537524152e-01  +nan                        # rad = +1.02249378906392308e-04 , len = +8.80510664976715874e-04 
 134         77         84        161    2 2147483645 2147483645 +6.48649441238843716e-01  +nan                        # rad = +9.11506258646062274e-05 , len = +2.74362088204425751e-03 
 135         77        437        161    2        467        468 +8.49200972316317859e-01  +nan                        # rad = +1.19332871024493243e-04 , len = +1.17509306966046998e-03 
 136         37        286        455    2 2147483645 2147483645 +3.72384779988221948e-01  +nan                        # rad = +7.26623282429508490e-05 , len = +1.11459760534231181e-03 
 137         78        123        665    2 2147483645 2147483645 +5.36652260592471952e-01  +nan                        # rad = +8.34622375645791551e-05 , len = +1.36471414609968438e-03 
 138         78        394        665    2        427        428 +9.09310700008655548e-01  +nan                        # rad = +1.41419521051395656e-04 , len = +1.56566473635980021e-03 
 139         59        654        191    2 2147483645 2147483645 +5.20944264321944850e-01  +nan                        # rad = +9.24047422387942898e-05 , len = +1.47770882047616194e-03 
 140         79        679        593    2        691        692 +7.50245708395421040e-01  +nan                        # rad = +1.14507886630319476e-04 , len = +1.65473802198819734e-04 
 141         79        494        593    2        521        522 +8.32856193402844336e-01  +nan                        # rad = +1.27116491979008755e-04 , len = +4.81918656532347899e-05 
 142         66        576         99    2        593        594 +8.44668788544293281e-01  +nan                        # rad = +1.56670908117574143e-04 , len = +4.69051679033125469e-04 
 143         16        214         21    2        271        272 +8.66549041473026582e-01  +nan                        # rad = +1.35039718157237447e-04 , len = +4.88409560391092206e-05 
 144         16        486         21    2        515        516 +7.04261117354823996e-01  +nan                        # rad = +1.09749383179782686e-04 , len = +3.90723834004454683e-04 
 145          9         82         17    2        163        164 +6.71249328934861555e-01  +nan                        # rad = +1.10720521150655356e-04 , len = +8.08072440371658800e-04 
 146         18         80        205    2        149        150 +6.00118292680502097e-01  +nan                        # rad = +1.31441415757282487e-04 , len = +4.02119385257664953e-04 
 147         18        332        205    2        371        372 +9.22037159816453289e-01  +nan                        # rad = +2.01949967440204187e-04 , len = +2.59898802561275247e-04 
 148         22        715        277    2 2147483645 2147483645 +4.43533683362480780e-01  +nan                        # rad = +8.58857057857240625e-05 , len = +1.85261324616194383e-03 
 149         80        206        146    2        265        266 +9.27167380557481935e-01  +nan                        # rad = +1.21868193144446515e-04 , len = +4.70550377960610915e-04 
 150         80        267        146    2 2147483645 2147483645 +5.10419837326964498e-01  +nan                        # rad = +6.70903060488580599e-05 , len = +3.13687591723747956e-04 
 151         11        306         13    2 2147483645 2147483645 +2.95753579449792026e-01  +nan                        # rad = +7.87145459412790335e-05 , len = +1.96494900336159411e-03 
 152         31        587         43    2        603        604 +2.12510931607881703e-01  +nan                        # rad = +8.57824903512697200e-05 , len = +1.45678213814761032e-04 
 153         49        284         79    2        329        330 +4.69212648220344253e-01  +nan                        # rad = +1.27346221880796746e-04 , len = +2.40524129149886847e-04 
 154         52        120         76    2 2147483645 2147483645 +7.82899207007534903e-01  +nan                        # rad = +8.99911686852086502e-05 , len = +2.57208896552248286e-03 
 155         52        373         76    2 2147483645 2147483645 +5.90318397024958363e-01  +nan                        # rad = +6.78547659381442399e-05 , len = +8.38381561583162048e-04 
 156         48        144        695    2 2147483645 2147483645 +2.99206401370249786e-01  +nan                        # rad = +6.76642817599348769e-05 , len = +5.30694683547476608e-04 
 157         54        400         81    2        433        434 +7.12008555770385243e-01  +nan                        # rad = +1.14202795800224331e-04 , len = +6.89644483854375619e-04 
 158         81         85        162    2        165        166 +8.97352694914420379e-01  +nan                        # rad = +1.15861896004176149e-04 , len = +5.06071385122882668e-04 
 159         81        241        162    2 2147483645 2147483645 +5.72143956378652452e-01  +nan                        # rad = +7.38724962314659257e-05 , len = +7.36056904352488527e-04 
 160         33         38        331    2         58         59 +8.49263053937380996e-01  +nan                        # rad = +3.41446318655041288e-04 , len = +0                       
 161         36         77        611    2        134        135 +8.05493868326336293e-01  +nan                        # rad = +1.40523709833958007e-04 , len = +0                       
 162         66         81         99    2        158        159 +6.96106270379647785e-01  +nan                        # rad = +1.29115225998430595e-04 , len = +0                       
 163         82        496        145    2 2147483645 2147483645 +7.93717795490003875e-01  +nan                        # rad = +8.78808479632025360e-05 , len = +1.51872753365898819e-03 
 164         82         83        145    2 2147483645 2147483645 +7.06134235740453531e-01  +nan                        # rad = +7.81835505835027332e-05 , len = +1.38142385847169966e-03 
 165         85        493        158    2 2147483645 2147483645 +6.96797754239245615e-01  +nan                        # rad = +8.07323089376109658e-05 , len = +7.34405925340757834e-04 
 166         85         86        158    2 2147483645 2147483645 +8.05195554309973249e-01  +nan                        # rad = +9.32914835764870796e-05 , len = +2.07162037100719039e-03 
 167         88         29         45    2         40         44 +9.92989808968288701e-01  +nan                        # rad = +2.91052528147987290e-04 , len = +2.21065207710624117e-04 
 168         88         89         45    2 2147483645 2147483645 +2.75381242071760957e-01  +nan                        # rad = +8.07162429922566644e-05 , len = +4.43684006980704648e-03 
 169         90         10         11    2         12         13 +9.90055424506647297e-01  +nan                        # rad = +2.68909059083667276e-04 , len = +5.73525910057868892e-06 
 170         90        484         11    2        513        514 +3.09120037287127780e-01  +nan                        # rad = +8.39601261840584710e-05 , len = +1.03794476495748826e-03 
 171         92        752         49    2        755        756 +9.81559505502447416e-01  +nan                        # rad = +3.93847196766567136e-04 , len = +7.86152054994604036e-05 
 172         92        687         49    2        697        698 +3.78137932375493702e-01  +nan                        # rad = +1.51726475901182696e-04 , len = +8.16662489204066154e-04 
 173         94        270        121    2        317        318 +7.93652311117209242e-01  +nan                        # rad = +1.66625542739141550e-04 , len = +5.28814399477866106e-04 
 174         94        383        121    2        417        418 +7.93748734993891869e-01  +nan                        # rad = +1.66645786718224326e-04 , len = +6.66754008432125854e-04 
 175         97        770         87    2        773        774 +9.13398222519942959e-01  +nan                        # rad = +1.46321152743238126e-04 , len = +2.65233717659185794e-04 
 176         97        566         87    2        585        586 +5.69219246010705393e-01  +nan                        # rad = +9.11856561425537033e-05 , len = +5.62008331965149614e-04 
 177         99        503        133    2 2147483645 2147483645 +6.97635435989698793e-01  +nan                        # rad = +7.13327900330369160e-05 , len = +1.17141212399338559e-03 
 178         99        100        133    2 2147483645 2147483645 +7.49389091729264045e-01  +nan                        # rad = +7.66245691885427104e-05 , len = +2.56377669159008580e-03 
 179        101        239        769    2        293        294 +9.01528304890056309e-01  +nan                        # rad = +2.05753237931255759e-04 , len = +3.68911743845464206e-04 
 180        101        228        769    2        283        284 +6.44152611231016303e-01  +nan                        # rad = +1.47013116242443605e-04 , len = +8.03040758338709301e-04 
 181        103        205         46    2 2147483645 2147483645 +7.81172238954915832e-01  +nan                        # rad = +8.04584652364801129e-05 , len = +1.28538917888075576e-03 
 182        103        104         46    2 2147483645 2147483645 +5.13165517613938915e-01  +nan                        # rad = +5.28545535805764180e-05 , len = +5.17102641334903990e-04 
 183        105        145        367    2        215        216 +7.92917640248351097e-01  +nan                        # rad = +1.32070447834054970e-04 , len = +6.59205280347844496e-04 
 184        105        620        367    2        633        634 +7.94481870322529815e-01  +nan                        # rad = +1.32330990109728798e-04 , len = +2.88550703686469765e-04 
 185        107        293         48    2        335        336 +9.73324881771328254e-01  +nan                        # rad = +1.62645489306101440e-04 , len = +7.47085269775901576e-04 
 186        107        108         48    2 2147483645 2147483645 +4.27100832125897834e-01  +nan                        # rad = +7.13698222712033843e-05 , len = +1.59600839843967264e-03 
 187        110        134        669    2        205        206 +9.84253297713844066e-01  +nan                        # rad = +2.22477573085621904e-04 , len = +5.51868089770231636e-05 
 188        110        111        669    2 2147483645 2147483645 +3.59598666670004286e-01  +nan                        # rad = +8.12825710936327777e-05 , len = +2.12627035595251658e-03 
 189        112        572        100    2 2147483645 2147483645 +5.35762788550999236e-01  +nan                        # rad = +1.05633154676118888e-04 , len = +1.58091450368149137e-03 
 190        112        460        100    2        489        490 +7.45690942929902678e-01  +nan                        # rad = +1.47023437234475383e-04 , len = +2.54877265426046789e-04 
 191        116         59        435    2        128        139 +9.65986337782746896e-01  +nan                        # rad = +1.77379325519721852e-04 , len = +5.66910650442616263e-05 
 192        116        117        435    2 2147483645 2147483645 +4.61997536263483666e-01  +nan                        # rad = +8.48343378875204206e-05 , len = +1.54622828116812890e-03 
 193        118        575        116    2 2147483645 2147483645 +6.94064933640670678e-01  +nan                        # rad = +8.84695372898207578e-05 , len = +5.60984378905684980e-04 
 194        118        119        116    2 2147483645 2147483645 +7.90871142960184903e-01  +nan                        # rad = +1.00809017546163568e-04 , len = +1.30983549649951736e-03 
 195        121        243        125    2 2147483645 2147483645 +7.35731560400782580e-01  +nan                        # rad = +8.91823272032904777e-05 , len = +1.96892207775398870e-03 
 196        121        122        125    2 2147483645 2147483645 +6.17935487338314826e-01  +nan                        # rad = +7.49035759622848076e-05 , len = +2.26369036420458582e-03 
 197        125         87          1    2 2147483645 2147483645 +6.15847471848034789e-01  +nan                        # rad = +9.27158016418747034e-05 , len = +1.78311237131222760e-03 
 198        125        226          1    2        281        282 +8.57674519732198770e-01  +nan                        # rad = +1.29122849861114440e-04 , len = +1.77979282395310419e-03 
 199        127        147        221    2        217        218 +9.36083048527910688e-01  +nan                        # rad = +1.37190082047997769e-04 , len = +2.09987548761896513e-04 
 200        127        128        221    2 2147483645 2147483645 +5.64366218803355579e-01  +nan                        # rad = +8.27121567733870412e-05 , len = +1.94109803146353928e-03 
 201        129        278        703    2        323        324 +9.84950512062441663e-01  +nan                        # rad = +1.92195023425099004e-04 , len = +5.54505567595375165e-04 
 202        129        130        703    2 2147483645 2147483645 +3.54293804907078902e-01  +nan                        # rad = +6.91339364765634407e-05 , len = +1.05401064515716226e-03 
 203        131        740        131    2 2147483645 2147483645 +4.60222574187005573e-01  +nan                        # rad = +7.03361801168173067e-05 , len = +3.56169144466321919e-04 
 204        131        622        131    2        635        636 +9.35769144677263021e-01  +nan                        # rad = +1.43014338712197894e-04 , len = +3.41302235416979889e-04 
 205        134         18        187    2        146        147 +9.84485048540753471e-01  +nan                        # rad = +2.19025844338427487e-04 , len = +4.21545332821172535e-05 
 206        134        135        187    2 2147483645 2147483645 +3.57853606496975729e-01  +nan                        # rad = +7.96144018933842815e-05 , len = +1.94100390803057929e-03 
 207        136        166        613    2        233        234 +9.94291966697941065e-01  +nan                        # rad = +2.51752261337394540e-04 , len = +2.79229522394918426e-04 
 208        136        137        613    2 2147483645 2147483645 +2.57261901759542277e-01  +nan                        # rad = +6.51380758299930404e-05 , len = +1.31647111502026701e-03 
 209        138        731        603    2 2147483645 2147483645 +7.84170045314076858e-01  +nan                        # rad = +6.10360285403642889e-05 , len = +7.14273266187515142e-04 
 210        138        139        603    2 2147483645 2147483645 +6.92878046173031836e-01  +nan                        # rad = +5.39302979677969819e-05 , len = +6.50343911057831882e-04 
 211        140        766        731    2        769        770 +9.90746893956624408e-01  +nan                        # rad = +2.30756816151607381e-04 , len = +2.44742416694352304e-04 
 212        140        444        731    2        473        474 +3.01852428765770342e-01  +nan                        # rad = +7.03050454505573788e-05 , len = +1.24161781637563613e-04 
 213        142        617        457    2 2147483645 2147483645 +4.23338067930923823e-01  +nan                        # rad = +1.10586346273622909e-04 , len = +1.18176336824771006e-03 
 214        142        555        457    2        577        578 +8.29922033250092062e-01  +nan                        # rad = +2.16796107653798991e-04 , len = +6.94389848609916070e-04 
 215        145        309        183    2 2147483645 2147483645 +7.35500659118541344e-01  +nan                        # rad = +9.71379014320283618e-05 , len = +8.95876430230566436e-04 
 216        145        146        183    2 2147483645 2147483645 +7.85913195135653386e-01  +nan                        # rad = +1.03795907640258733e-04 , len = +1.65591331030088759e-03 
 217        147        778        199    2        779        780 +9.26886658273227471e-01  +nan                        # rad = +1.27159656697698587e-04 , len = +9.96646536874649160e-05 
 218        147        148        199    2 2147483645 2147483645 +5.88382214412133009e-01  +nan                        # rad = +8.07202042707831359e-05 , len = +1.58133962525384996e-03 
 219        149        196         39    2 2147483645 2147483645 +5.80715079596641592e-01  +nan                        # rad = +6.02195472438052983e-05 , len = +4.25394185297308909e-04 
 220        149        677         39    2        689        690 +8.98536633588136846e-01  +nan                        # rad = +9.31773104535780529e-05 , len = +1.04563761884008581e-03 
 221        152        127         72    2        199        200 +9.78426084260606621e-01  +nan                        # rad = +1.46557596853979637e-04 , len = +9.83708959713499502e-05 
 222        152        153         72    2 2147483645 2147483645 +3.98610778510699926e-01  +nan                        # rad = +5.97075637274832892e-05 , len = +5.71205465535718241e-04 
 223        154        549        607    2        571        572 +8.88530589408562999e-01  +nan                        # rad = +9.69348883828005008e-05 , len = +9.20411903435730408e-04 
 224        154        155        607    2 2147483645 2147483645 +6.68328049652960332e-01  +nan                        # rad = +7.29117327736877776e-05 , len = +1.63713881790402424e-03 
 225        157         39         58    2         91         92 +9.94249974232056966e-01  +nan                        # rad = +2.92117071808725899e-04 , len = +1.05404406786958112e-03 
 226        157        158         58    2 2147483645 2147483645 +2.57887613184039355e-01  +nan                        # rad = +7.57690483997741914e-05 , len = +3.31340819808253334e-03 
 227        159         50        735    2         76        127 +9.40856671031078839e-01  +nan                        # rad = +1.65304959245728112e-04 , len = +2.02880695169573879e-04 
 228        159        542        735    2        565        566 +5.50845054928710831e-01  +nan                        # rad = +9.67813931275123625e-05 , len = +5.11210897622806386e-04 
 229        161        663        475    2        675        676 +9.00844316612492757e-01  +nan                        # rad = +1.13089711503799821e-04 , len = +1.08102939762283207e-03 
 230        161        162        475    2 2147483645 2147483645 +5.78002038944320784e-01  +nan                        # rad = +7.25609105007421539e-05 , len = +9.46603786655036646e-04 
 231        163        548        779    2 2147483645 2147483645 +8.42275320633123603e-01  +nan                        # rad = +1.01086109359413914e-04 , len = +9.55249811681840367e-04 
 232        163        164        779    2 2147483645 2147483645 +5.74916471018976916e-01  +nan                        # rad = +6.89988983866555332e-05 , len = +3.03746960031805004e-04 
 233        166        179        207    2        245        246 +9.68685948114583528e-01  +nan                        # rad = +2.43868877963604301e-04 , len = +1.97707635277972733e-04 
 234        166        780        207    2        781        782 +4.49845464195449907e-01  +nan                        # rad = +1.13249612863574464e-04 , len = +6.12958205463600705e-04 
 235        169        563        329    2 2147483645 2147483645 +5.42641481031364004e-01  +nan                        # rad = +6.52009122638607384e-05 , len = +5.18391487591587539e-04 
 236        169        614        329    2        629        630 +9.10026958647869644e-01  +nan                        # rad = +1.09343995921163856e-04 , len = +1.07620783151570983e-03 
 237        171        368         12    2 2147483645 2147483645 +7.71543381097069436e-01  +nan                        # rad = +6.48063356381431492e-05 , len = +9.07094114610437784e-04 
 238        171        172         12    2 2147483645 2147483645 +7.38295525453784185e-01  +nan                        # rad = +6.20136583307394953e-05 , len = +1.10983410940644796e-03 
 239        173        114          7    2 2147483645 2147483645 +7.63450806199900467e-01  +nan                        # rad = +7.74826384688497038e-05 , len = +1.30534862208288608e-03 
 240        173        174          7    2 2147483645 2147483645 +6.59541914305128651e-01  +nan                        # rad = +6.69369228326895349e-05 , len = +1.44919379777604627e-03 
 241        175        356        661    2        395        396 +9.70166378162993781e-01  +nan                        # rad = +2.06231057721822599e-04 , len = +4.27352386526105865e-04 
 242        175        583        661    2        599        600 +4.42862337502804626e-01  +nan                        # rad = +9.41405209911508995e-05 , len = +9.19624891919449501e-04 
 243        177        416        701    2 2147483645 2147483645 +5.99019820392573510e-01  +nan                        # rad = +7.55465748221543782e-05 , len = +6.04221050426481839e-04 
 244        177        517        701    2        541        542 +8.76452960036917972e-01  +nan                        # rad = +1.10535606451443207e-04 , len = +9.56663780189590191e-04 
 245        179        190        233    2        255        256 +6.09583098494918985e-01  +nan                        # rad = +1.48658346255533223e-04 , len = +3.59984715679571380e-05 
 246        179        602        233    2        617        618 +9.17945980384118454e-01  +nan                        # rad = +2.23858456267475770e-04 , len = +6.70843379758849869e-04 
 247        181        741        719    2        745        746 +8.23258464605938434e-01  +nan                        # rad = +1.23844271359453776e-04 , len = +2.87079525266379634e-04 
 248        181        536        719    2        559        560 +7.61760043280823362e-01  +nan                        # rad = +1.14592951748168425e-04 , len = +9.94678276818179849e-04 
 249        183        249        275    2        299        300 +9.92312296377822700e-01  +nan                        # rad = +2.58406333604614181e-04 , len = +1.24974997499498555e-04 
 250        183        636        275    2        649        650 +2.83917150231798865e-01  +nan                        # rad = +7.39343754044699346e-05 , len = +6.20403555758643264e-04 
 251        185        244        573    2        295        296 +8.95010430292295767e-01  +nan                        # rad = +1.52481431784408378e-04 , len = +5.89107610136484030e-05 
 252        185        186        573    2 2147483645 2147483645 +5.94402111392522969e-01  +nan                        # rad = +1.01267294696451003e-04 , len = +3.84762965453592370e-03 
 253        188        203         53    2        263        264 +9.90415293503313920e-01  +nan                        # rad = +2.71715566868852758e-04 , len = +8.31218917847368526e-04 
 254        188        796         53    2        795        796 +2.92566904566738617e-01  +nan                        # rad = +8.02642920024244943e-05 , len = +4.74252300633713818e-04 
 255        190        573        245    2        591        592 +8.07526695475255685e-01  +nan                        # rad = +1.20045583106547077e-04 , len = +3.66333241182263062e-04 
 256        190        191        245    2 2147483645 2147483645 +4.34177261709939422e-01  +nan                        # rad = +6.45440737075554237e-05 , len = +1.15299134171255595e-03 
 257        192         72        109    2        115        116 +9.79218916921558269e-01  +nan                        # rad = +1.73893155991306105e-04 , len = +1.60858286403867167e-03 
 258        192        193        109    2 2147483645 2147483645 +3.80969078508217984e-01  +nan                        # rad = +6.76538353702991097e-05 , len = +1.13861756912958891e-03 
 259        197        775        515    2 2147483645 2147483645 +8.08809287957576784e-01  +nan                        # rad = +8.32795325713274519e-05 , len = +1.23221283489210087e-03 
 260        197        198        515    2 2147483645 2147483645 +6.88973179219464549e-01  +nan                        # rad = +7.09405358888360682e-05 , len = +9.27777379345998262e-04 
 261        200        387        104    2 2147483645 2147483645 +7.78204682588528263e-01  +nan                        # rad = +8.44874672178159286e-05 , len = +1.79207638436744096e-03 
 262        200        201        104    2 2147483645 2147483645 +7.58128238845745539e-01  +nan                        # rad = +8.23078248685478388e-05 , len = +2.15136653890406898e-03 
 263        203        220        253    2        275        276 +9.73654179245805329e-01  +nan                        # rad = +2.64556997248001564e-04 , len = +1.07666246381405751e-04 
 264        203        297        253    2        339        340 +4.18787393023309917e-01  +nan                        # rad = +1.13791053892857687e-04 , len = +1.34633278111220269e-03 
 265        206        557        149    2 2147483645 2147483645 +6.97860417075223505e-01  +nan                        # rad = +8.50469880959873402e-05 , len = +1.13607066819993211e-03 
 266        206        553        149    2        575        576 +8.28196487359882827e-01  +nan                        # rad = +1.00930809483126401e-04 , len = +5.13166034649262422e-04 
 267        208        673         61    2        685        686 +9.14279892479223921e-01  +nan                        # rad = +1.31021099152530605e-04 , len = +6.77006748950310260e-04 
 268        208        316         61    2        355        356 +6.08567919389571443e-01  +nan                        # rad = +8.72109715671147651e-05 , len = +5.34324282132385246e-04 
 269        212        362        419    2        401        402 +5.79639819290548974e-01  +nan                        # rad = +9.83379588673022944e-05 , len = +4.43905586756166196e-04 
 270        212        476        419    2        505        506 +9.30344524408425189e-01  +nan                        # rad = +1.57836260603477394e-04 , len = +5.25459071525009912e-04 
 271        214        675        143    2        687        688 +9.45379308594491707e-01  +nan                        # rad = +1.27663755384284177e-04 , len = +1.06009011295923985e-05 
 272        214        215        143    2 2147483645 2147483645 +5.37254897023996980e-01  +nan                        # rad = +7.25507498727162098e-05 , len = +1.59115217034517002e-03 
 273        217         95        555    2 2147483645 2147483645 +6.02417893213268441e-01  +nan                        # rad = +8.90553740878474980e-05 , len = +1.38515260390215458e-03 
 274        217        462        555    2        491        492 +9.21058225454468471e-01  +nan                        # rad = +1.36159941045273724e-04 , len = +1.63733310860669323e-03 
 275        220        183        263    2        249        250 +9.84318229925142396e-01  +nan                        # rad = +2.60408275245463687e-04 , len = +1.05988728534522859e-04 
 276        220        388        263    2        421        422 +3.59111525406309473e-01  +nan                        # rad = +9.50054668386426699e-05 , len = +1.04576938065992350e-03 
 277        222         22        371    2         31        148 +9.85035168483852530e-01  +nan                        # rad = +1.93639646789877360e-04 , len = +4.39570557094497128e-04 
 278        222        223        371    2 2147483645 2147483645 +3.53638259537224942e-01  +nan                        # rad = +6.95187236548882448e-05 , len = +1.04317427073072583e-03 
 279        224        791        617    2        791        792 +4.97495292922576882e-01  +nan                        # rad = +1.10714429394940270e-04 , len = +5.17127539278436398e-04 
 280        224        538        617    2        561        562 +9.57146159956371090e-01  +nan                        # rad = +2.13006821279853925e-04 , len = +1.85029108242736084e-04 
 281        226        501        198    2        527        528 +7.85766500384642463e-01  +nan                        # rad = +1.01460409855059540e-04 , len = +8.92933645217855432e-04 
 282        226        354        198    2        393        394 +8.01479024773508186e-01  +nan                        # rad = +1.03489255782662111e-04 , len = +1.58266087052756556e-04 
 283        228        274        180    2        321        322 +8.85376738202980240e-01  +nan                        # rad = +1.30161993331790279e-04 , len = +3.66944940341907546e-04 
 284        228        261        180    2        311        312 +6.73837256228523640e-01  +nan                        # rad = +9.90629148784132019e-05 , len = +5.98444487193570810e-04 
 285        230        570        124    2        589        590 +9.82382339062141896e-01  +nan                        # rad = +2.03416985880514750e-04 , len = +1.47532409762072170e-03 
 286        230        231        124    2 2147483645 2147483645 +3.18278101022965110e-01  +nan                        # rad = +6.59042507255111921e-05 , len = +1.39639145050988230e-03 
 287        232        482        128    2        511        512 +9.55687168856679259e-01  +nan                        # rad = +1.58276849161071131e-04 , len = +8.71809928917915760e-04 
 288        232        233        128    2 2147483645 2147483645 +4.19218764342369987e-01  +nan                        # rad = +6.94292309152667685e-05 , len = +6.06161077971542769e-04 
 289        235        478         71    2        507        508 +8.98403414535368650e-01  +nan                        # rad = +1.13050887635405238e-04 , len = +4.87386242473604263e-04 
 290        235        236         71    2 2147483645 2147483645 +6.50195463282075115e-01  +nan                        # rad = +8.18175588731117086e-05 , len = +1.36292630598712342e-03 
 291        237        115        129    2 2147483645 2147483645 +5.04963668676372546e-01  +nan                        # rad = +6.64118048158881939e-05 , len = +5.04132167476951704e-04 
 292        237        546        129    2        569        570 +9.37694091562818244e-01  +nan                        # rad = +1.23323638607735918e-04 , len = +2.90229741995747805e-04 
 293        239        303        179    2        345        346 +9.92178599974861464e-01  +nan                        # rad = +2.04143959550927919e-04 , len = +3.02432302384235863e-04 
 294        239        240        179    2 2147483645 2147483645 +2.85540804062059672e-01  +nan                        # rad = +5.87509449972630366e-05 , len = +1.08071527883341133e-03 
 295        244        669        251    2        681        682 +7.40057098076326803e-01  +nan                        # rad = +1.12844965916892646e-04 , len = +5.63024102189832776e-05 
 296        244        760        251    2        763        764 +8.40933482297897772e-01  +nan                        # rad = +1.28226741416231904e-04 , len = +9.77114762496442786e-04 
 297        246        519         88    2        543        544 +9.52996126645043407e-01  +nan                        # rad = +1.38043913256118318e-04 , len = +6.91142403732217096e-04 
 298        246        247         88    2 2147483645 2147483645 +4.95115265584570696e-01  +nan                        # rad = +7.17187057357195859e-05 , len = +1.01319458362371146e-03 
 299        249         56        249    2         83        105 +9.95973354764032703e-01  +nan                        # rad = +2.57365822972461351e-04 , len = +1.24974997499498555e-04 
 300        249        250        249    2 2147483645 2147483645 +2.29142105754808006e-01  +nan                        # rad = +5.92117714225406935e-05 , len = +1.09040226061992828e-03 
 301        251         44        383    2         79         80 +9.99050505944894307e-01  +nan                        # rad = +3.86830284363124527e-04 , len = +5.64358042380901244e-04 
 302        251        252        383    2 2147483645 2147483645 +1.41709954888151302e-01  +nan                        # rad = +5.48698006960348310e-05 , len = +7.63701379916437053e-04 
 303        253        238        569    2 2147483645 2147483645 +6.13864231836929730e-01  +nan                        # rad = +6.88799739305311147e-05 , len = +7.90041592163066636e-04 
 304        253        699        569    2        709        710 +9.16040789347406292e-01  +nan                        # rad = +1.02786353100816992e-04 , len = +8.18700764942707814e-04 
 305        255        580         80    2        597        598 +9.97114659829943295e-01  +nan                        # rad = +3.34911710395600871e-04 , len = +4.48504043039055624e-04 
 306        255        256         80    2 2147483645 2147483645 +2.00583378769006587e-01  +nan                        # rad = +6.73721139271121880e-05 , len = +1.56256943506767132e-03 
 307        257         47         69    2         68         70 +9.92703411502673605e-01  +nan                        # rad = +2.59807242538312813e-04 , len = +3.57687662450908560e-04 
 308        257        258         69    2 2147483645 2147483645 +2.79054777649653363e-01  +nan                        # rad = +7.30333465748376798e-05 , len = +1.87809466432043879e-03 
 309        259         41        755    2         62         63 +9.96873380930891284e-01  +nan                        # rad = +3.92308708635626211e-04 , len = +1.57056209395691469e-04 
 310        259        412        755    2        445        446 +2.10674779805001544e-01  +nan                        # rad = +8.29087749641945279e-05 , len = +1.04462419300510091e-03 
 311        261        229        284    2 2147483645 2147483645 +6.07143490803601638e-01  +nan                        # rad = +6.01454039484598200e-05 , len = +7.62616752647530378e-04 
 312        261        729        284    2        737        738 +9.19016281690806958e-01  +nan                        # rad = +9.10404316850122494e-05 , len = +7.49250838846711735e-04 
 313        265        245        763    2 2147483645 2147483645 +7.22164981700311515e-01  +nan                        # rad = +7.95161855054328488e-05 , len = +5.28044949113717715e-04 
 314        265        266        763    2 2147483645 2147483645 +8.54246288602980242e-01  +nan                        # rad = +9.40594020385090670e-05 , len = +1.02103363765150036e-03 
 315        268        595         70    2        611        612 +9.89288707871355366e-01  +nan                        # rad = +1.76828702879367009e-04 , len = +1.76761611269822273e-04 
 316        268        269         70    2 2147483645 2147483645 +3.16787220250435375e-01  +nan                        # rad = +5.66235850060154146e-05 , len = +6.07353757872183017e-04 
 317        270        187        173    2 2147483645 2147483645 +5.74688896830985674e-01  +nan                        # rad = +9.57578493406215407e-05 , len = +1.13922525698758833e-03 
 318        270        720        173    2        729        730 +8.98056180945684290e-01  +nan                        # rad = +1.49639098560315367e-04 , len = +5.67276177113299959e-04 
 319        272         17        699    2         22         25 +9.93081091839740138e-01  +nan                        # rad = +2.96947514898803432e-04 , len = +6.21435309722019233e-04 
 320        272        762        699    2        765        766 +2.74189090299438720e-01  +nan                        # rad = +8.19870297056478125e-05 , len = +1.02023722255180924e-03 
 321        274        568        283    2        587        588 +9.69646123124736858e-01  +nan                        # rad = +1.26211072212358314e-04 , len = +8.49251930327860353e-05 
 322        274        275        283    2 2147483645 2147483645 +4.45343796745567011e-01  +nan                        # rad = +5.79668363023506608e-05 , len = +7.74244620995059841e-04 
 323        278        600        201    2        615        616 +9.87878633083379531e-01  +nan                        # rad = +1.89865357026614977e-04 , len = +1.40203185681897632e-04 
 324        278        279        201    2 2147483645 2147483645 +3.29963568382952488e-01  +nan                        # rad = +6.34173557547908397e-05 , len = +6.64318580164353521e-04 
 325        280        292        685    2 2147483645 2147483645 +8.05396167691368126e-01  +nan                        # rad = +9.80185343279139145e-05 , len = +2.13065873630203595e-03 
 326        280        281        685    2 2147483645 2147483645 +6.52423722158180008e-01  +nan                        # rad = +7.94014418891707025e-05 , len = +1.26656555849385044e-03 
 327        282        151          5    2 2147483645 2147483645 +7.69238488879836257e-01  +nan                        # rad = +8.80172875095422912e-05 , len = +9.71648866289745645e-04 
 328        282        283          5    2 2147483645 2147483645 +7.11007220173825560e-01  +nan                        # rad = +8.13543885596913877e-05 , len = +9.82307523546505383e-04 
 329        284        169        153    2        235        236 +9.43527620471016237e-01  +nan                        # rad = +1.20154677707162241e-04 , len = +2.41528413591042025e-04 
 330        284        285        153    2 2147483645 2147483645 +5.42917278823571658e-01  +nan                        # rad = +6.91384642519849736e-05 , len = +1.45970012810400546e-03 
 331        287         33         57    2         45        160 +9.99306224717512959e-01  +nan                        # rad = +4.02050126956561571e-04 , len = +2.07062792408488371e-04 
 332        287        288         57    2 2147483645 2147483645 +1.27647676310582270e-01  +nan                        # rad = +5.13563942633172326e-05 , len = +8.24505168659523313e-04 
 333        290        358         94    2        397        398 +9.97723985556170700e-01  +nan                        # rad = +3.01003408901244181e-04 , len = +3.95422857346519987e-04 
 334        290        291         94    2 2147483645 2147483645 +1.89569796708124544e-01  +nan                        # rad = +5.71913233117806360e-05 , len = +6.68516480860334265e-04 
 335        293        768        185    2        771        772 +8.93165333973720332e-01  +nan                        # rad = +1.45269312775403269e-04 , len = +1.47765236971823382e-04 
 336        293        472        185    2        501        502 +6.59989618392044619e-01  +nan                        # rad = +1.07344334420321277e-04 , len = +9.27015618333771772e-04 
 337        295        374        395    2        409        410 +9.27113376162836067e-01  +nan                        # rad = +1.90121812303348871e-04 , len = +4.82912803957153617e-04 
 338        295        346        395    2        385        386 +5.87818911425986079e-01  +nan                        # rad = +1.20543182333356124e-04 , len = +6.09386209761616669e-04 
 339        297        390        264    2        423        424 +9.22057762508357803e-01  +nan                        # rad = +1.04921924545916300e-04 , len = +3.76790649612883995e-04 
 340        297        298        264    2 2147483645 2147483645 +6.00069652856933922e-01  +nan                        # rad = +6.82825582077117784e-05 , len = +1.23612794877755246e-03 
 341        299        213        469    2 2147483645 2147483645 +7.69649162599589154e-01  +nan                        # rad = +1.06229053094033160e-04 , len = +2.04584329709412826e-03 
 342        299        488        469    2        517        518 +8.16376411364781451e-01  +nan                        # rad = +1.12678473987638643e-04 , len = +2.67723523102277245e-04 
 343        301         61        453    2         93         94 +9.94825754113887184e-01  +nan                        # rad = +3.31969944616124463e-04 , len = +2.47842592263822800e-04 
 344        301        302        453    2 2147483645 2147483645 +2.46270592483539413e-01  +nan                        # rad = +8.21796526771275543e-05 , len = +3.03305169328659495e-03 
 345        303        582        293    2 2147483645 2147483645 +5.73116769533799642e-01  +nan                        # rad = +1.16998326617666432e-04 , len = +2.19604148961691443e-03 
 346        303        510        293    2        535        536 +5.66576555099380763e-01  +nan                        # rad = +1.15663181346712082e-04 , len = +8.50959084758689198e-04 
 347        307        683        771    2 2147483645 2147483645 +7.56736519224705195e-01  +nan                        # rad = +1.06860031884097810e-04 , len = +2.96286234134453567e-03 
 348        307        308        771    2 2147483645 2147483645 +6.53471808971682000e-01  +nan                        # rad = +9.22778491166457136e-05 , len = +3.29366325632337318e-03 
 349        310        758        697    2        761        762 +8.80131739310346939e-01  +nan                        # rad = +1.31011228322933744e-04 , len = +4.19953744714811664e-04 
 350        310        380        697    2        415        416 +6.82721144624956700e-01  +nan                        # rad = +1.01625849590927670e-04 , len = +3.93848059349081504e-04 
 351        312        296        385    2 2147483645 2147483645 +8.78017776161534647e-01  +nan                        # rad = +8.49585093543124667e-05 , len = +1.35051601753842141e-03 
 352        312        313        385    2 2147483645 2147483645 +6.86208099205312561e-01  +nan                        # rad = +6.63986752867448270e-05 , len = +5.14184157307560202e-04 
 353        314        106        633    2 2147483645 2147483645 +6.88696421915637957e-01  +nan                        # rad = +7.88970473557226557e-05 , len = +5.94485207075178684e-04 
 354        314        315        633    2 2147483645 2147483645 +8.76489711628353207e-01  +nan                        # rad = +1.00410642606208733e-04 , len = +1.53220339975359632e-03 
 355        316        209        268    2 2147483645 2147483645 +6.63635810679703231e-01  +nan                        # rad = +5.78763238161067339e-05 , len = +6.15645343142380238e-04 
 356        316        317        268    2 2147483645 2147483645 +8.91158908024153873e-01  +nan                        # rad = +7.77188341894754885e-05 , len = +1.94249456576520109e-03 
 357        318        560         30    2 2147483645 2147483645 +7.42187719182528793e-01  +nan                        # rad = +1.01428919794409290e-04 , len = +2.15830202929938276e-03 
 358        318        319         30    2 2147483645 2147483645 +7.97595975689316283e-01  +nan                        # rad = +1.09001127552528837e-04 , len = +3.88228444911503483e-03 
 359        320        446        465    2        475        476 +9.04531939341904123e-01  +nan                        # rad = +1.36331785393620317e-04 , len = +3.75398184460187508e-04 
 360        320        321        465    2 2147483645 2147483645 +5.81389873409789204e-01  +nan                        # rad = +8.76275518909754990e-05 , len = +2.47312281687099740e-03 
 361        322        788         24    2 2147483645 2147483645 +7.75778946942596082e-01  +nan                        # rad = +6.97174287107799940e-05 , len = +8.86018103492466251e-04 
 362        322        323         24    2 2147483645 2147483645 +7.29684815954067201e-01  +nan                        # rad = +6.55750576090079993e-05 , len = +1.00427577593624300e-03 
 363        324        406         41    2        439        440 +9.94727682280160064e-01  +nan                        # rad = +2.45314472927666270e-04 , len = +1.32267629366864681e-04 
 364        324        325         41    2 2147483645 2147483645 +2.50578435091079743e-01  +nan                        # rad = +6.17963265991574299e-05 , len = +1.40609341508063997e-03 
 365        326        124        503    2 2147483645 2147483645 +7.33355148351695796e-01  +nan                        # rad = +8.12601751198900021e-05 , len = +1.67776667750362939e-03 
 366        326        665        503    2        677        678 +8.46045964378872806e-01  +nan                        # rad = +9.37469974533171330e-05 , len = +6.27288461410253689e-04 
 367        328        105        123    2        183        184 +9.60469499931747905e-01  +nan                        # rad = +1.66562630379479148e-04 , len = +5.98000192375763438e-04 
 368        328        329        123    2 2147483645 2147483645 +4.84831544779518231e-01  +nan                        # rad = +8.40784818207775478e-05 , len = +1.31651025066891348e-03 
 369        330         93        761    2 2147483645 2147483645 +5.66590974996459718e-01  +nan                        # rad = +6.82826252011098578e-05 , len = +9.03322165344290582e-04 
 370        330        713        761    2        723        724 +9.35270473232492572e-01  +nan                        # rad = +1.12713978873027370e-04 , len = +7.33587606726936116e-04 
 371        332        222        147    2        277        278 +9.73416622132075360e-01  +nan                        # rad = +1.96581455145326166e-04 , len = +1.86016374478438089e-04 
 372        332        333        147    2 2147483645 2147483645 +4.26623806902662106e-01  +nan                        # rad = +8.61566639132085957e-05 , len = +2.49740257853700879e-03 
 373        334        640        451    2        653        654 +8.81577703511925326e-01  +nan                        # rad = +9.43814029703171251e-05 , len = +6.70215229215059198e-04 
 374        334        335        451    2 2147483645 2147483645 +6.80305589236421926e-01  +nan                        # rad = +7.28332802711510670e-05 , len = +1.39964695079813277e-03 
 375        336        109         35    2 2147483645 2147483645 +8.42492066196994016e-01  +nan                        # rad = +8.98061190701791184e-05 , len = +2.31400268883804770e-03 
 376        336        337         35    2 2147483645 2147483645 +6.88231626082613124e-01  +nan                        # rad = +7.33626034472189181e-05 , len = +1.04845151042323574e-03 
 377        338        113        403    2 2147483645 2147483645 +6.54626531844624826e-01  +nan                        # rad = +7.10937917399219064e-05 , len = +1.29141616146442244e-03 
 378        338        725        403    2        733        734 +8.96060572883573325e-01  +nan                        # rad = +9.73140266335249045e-05 , len = +8.28460249859148501e-04 
 379        340        734         91    2 2147483645 2147483645 +8.42489630371742182e-01  +nan                        # rad = +7.33452255273972097e-05 , len = +1.44281539358729672e-03 
 380        340        341         91    2 2147483645 2147483645 +6.35705172883075931e-01  +nan                        # rad = +5.53430423273802027e-05 , len = +6.67379692356291610e-04 
 381        342        348        489    2        387        388 +8.57458380301030165e-01  +nan                        # rad = +1.21587648856284877e-04 , len = +2.55458476470919326e-04 
 382        342        610        489    2        625        626 +7.17625081225427452e-01  +nan                        # rad = +1.01759278807057234e-04 , len = +1.27411711690576302e-03 
 383        344        251         63    2        301        302 +9.98878608163875970e-01  +nan                        # rad = +3.87197926492478263e-04 , len = +2.82048456603318761e-04 
 384        344        345         63    2 2147483645 2147483645 +1.49783455831531326e-01  +nan                        # rad = +5.80609525990888469e-05 , len = +9.71235398714760841e-04 
 385        346        312        338    2        351        352 +8.02714157285185803e-01  +nan                        # rad = +9.67617190231944904e-05 , len = +6.08623538084164767e-04 
 386        346        789        338    2        789        790 +7.84477382440088800e-01  +nan                        # rad = +9.45634001478695875e-05 , len = +8.56962715410950057e-04 
 387        348        364        381    2        403        404 +9.29925043540632434e-01  +nan                        # rad = +1.13067399656683893e-04 , len = +1.36497924438373959e-04 
 388        348        349        381    2 2147483645 2147483645 +5.80717971205007899e-01  +nan                        # rad = +7.06081327674086518e-05 , len = +1.42022789914093297e-03 
 389        350        644        471    2        657        658 +9.68280065902953679e-01  +nan                        # rad = +1.44164841116761240e-04 , len = +1.23439400113741827e-03 
 390        350        351        471    2 2147483645 2147483645 +4.51718947729110809e-01  +nan                        # rad = +6.72553247991007202e-05 , len = +6.06277222399059139e-04 
 391        352        227        393    2 2147483645 2147483645 +7.53618385249266609e-01  +nan                        # rad = +7.01146260263085780e-05 , len = +6.97520382028749106e-04 
 392        352        353        393    2 2147483645 2147483645 +8.30097955689036104e-01  +nan                        # rad = +7.72300793976637680e-05 , len = +1.01761168086193440e-03 
 393        354        352        282    2        391        392 +8.99004515650385305e-01  +nan                        # rad = +9.30373082699109921e-05 , len = +2.70003141181358593e-04 
 394        354        355        282    2 2147483645 2147483645 +6.49045029441689403e-01  +nan                        # rad = +6.71691870663564578e-05 , len = +7.40873219945348683e-04 
 395        356        295        241    2        337        338 +9.94363167875351395e-01  +nan                        # rad = +2.05068567870555953e-04 , len = +4.27352386526107816e-04 
 396        356        357        241    2 2147483645 2147483645 +2.56193832331132632e-01  +nan                        # rad = +5.28351250234567615e-05 , len = +4.64708364424398952e-04 
 397        358         62        333    2        107        108 +9.96258064777757135e-01  +nan                        # rad = +2.99877073643461326e-04 , len = +3.86634076187296989e-04 
 398        358        359        333    2 2147483645 2147483645 +2.23630208208811354e-01  +nan                        # rad = +6.73134550041471906e-05 , len = +1.20466126391195164e-03 
 399        360         57         83    2         84         85 +9.73271662161946050e-01  +nan                        # rad = +1.74621416758166518e-04 , len = +1.67180271778467047e-03 
 400        360        361         83    2 2147483645 2147483645 +3.89659591493573487e-01  +nan                        # rad = +6.99115288827697345e-05 , len = +1.68837225246000347e-03 
 401        362         96        269    2 2147483645 2147483645 +7.72995652572967762e-01  +nan                        # rad = +7.60148146873240255e-05 , len = +8.47401882007115036e-04 
 402        362        363        269    2 2147483645 2147483645 +8.13378096588042054e-01  +nan                        # rad = +7.99859418058395343e-05 , len = +1.03432958532934192e-03 
 403        364        338        387    2        377        378 +9.60507300576757483e-01  +nan                        # rad = +1.08602062827474819e-04 , len = +1.36497924438372522e-04 
 404        364        365        387    2 2147483645 2147483645 +4.84683144520163423e-01  +nan                        # rad = +5.48018628083195747e-05 , len = +4.99724948082828284e-04 
 405        369        558        543    2        579        580 +9.26339410124911611e-01  +nan                        # rad = +1.16336058661073305e-04 , len = +7.30677072117283171e-04 
 406        369        370        543    2 2147483645 2147483645 +5.89736352402712716e-01  +nan                        # rad = +7.40631372667584648e-05 , len = +6.52223104544462991e-04 
 407        371        657         23    2        669        670 +9.90703150213255612e-01  +nan                        # rad = +2.31322202739428360e-04 , len = +7.60720649372498476e-04 
 408        371        372         23    2 2147483645 2147483645 +2.89179737874054488e-01  +nan                        # rad = +6.75214305498447655e-05 , len = +1.19484246477293238e-03 
 409        374        143        337    2 2147483645 2147483645 +3.27199108494157453e-01  +nan                        # rad = +6.22076874909492699e-05 , len = +7.20351502964579641e-04 
 410        374        764        337    2        767        768 +9.88184376457484692e-01  +nan                        # rad = +1.87875404541951722e-04 , len = +3.46754790835644808e-04 
 411        376        441        447    2        471        472 +8.82841178996772058e-01  +nan                        # rad = +1.64575923026535252e-04 , len = +5.27291680686587435e-04 
 412        376        697        447    2        707        708 +6.78174196061763102e-01  +nan                        # rad = +1.26422675952286091e-04 , len = +7.88774676528120749e-04 
 413        378        204        423    2 2147483645 2147483645 +7.63490088059639027e-01  +nan                        # rad = +7.24735515051505168e-05 , len = +9.98732193212464262e-04 
 414        378        379        423    2 2147483645 2147483645 +8.21771186813380461e-01  +nan                        # rad = +7.80058279267615141e-05 , len = +1.33117808748059127e-03 
 415        380        311        350    2 2147483645 2147483645 +5.79273100778490813e-01  +nan                        # rad = +5.88691210117851956e-05 , len = +5.64782822210091787e-04 
 416        380        701        350    2        711        712 +9.30486763987078525e-01  +nan                        # rad = +9.45615079232998735e-05 , len = +6.86319326106176256e-04 
 417        383        612        174    2        627        628 +9.55070989597590625e-01  +nan                        # rad = +1.59158556433243567e-04 , len = +1.83491823839182809e-04 
 418        383        384        174    2 2147483645 2147483645 +5.05044766411114843e-01  +nan                        # rad = +8.41635824265020741e-05 , len = +1.37922486797602468e-03 
 419        385        212        615    2        269        270 +9.14031396645582306e-01  +nan                        # rad = +1.69653560011910837e-04 , len = +2.76608005515256673e-04 
 420        385        448        615    2        477        478 +6.18296893232291644e-01  +nan                        # rad = +1.14762216556371085e-04 , len = +4.96380850224424218e-04 
 421        388        221        276    2 2147483645 2147483645 +7.63633007216155457e-01  +nan                        # rad = +7.25493103439674294e-05 , len = +1.73197028426681386e-03 
 422        388        389        276    2 2147483645 2147483645 +8.21647779202136608e-01  +nan                        # rad = +7.80610308400329981e-05 , len = +2.30534625203756508e-03 
 423        390        378        339    2        413        414 +9.04711045785372536e-01  +nan                        # rad = +9.49240240817498875e-05 , len = +4.24413752720467774e-04 
 424        390        391        339    2 2147483645 2147483645 +6.37834584751384437e-01  +nan                        # rad = +6.69228321740606254e-05 , len = +9.48503390100517599e-04 
 425        392        776         73    2        777        778 +9.36886760978934197e-01  +nan                        # rad = +1.16786590214268101e-04 , len = +7.28695388556348353e-04 
 426        392        393         73    2 2147483645 2147483645 +4.95365810643968174e-01  +nan                        # rad = +6.17492810693443341e-05 , len = +5.78300284572496335e-04 
 427        394        194        138    2 2147483645 2147483645 +8.33468182068201724e-01  +nan                        # rad = +1.17868671119662546e-04 , len = +2.14860902011034362e-03 
 428        394        395        138    2 2147483645 2147483645 +4.67512504016306452e-01  +nan                        # rad = +6.61153944035247588e-05 , len = +3.66543233808143518e-04 
 429        396        132        635    2 2147483645 2147483645 +5.28276104150905756e-01  +nan                        # rad = +7.14192671537683610e-05 , len = +6.25508997039575564e-04 
 430        396        480        635    2        509        510 +9.48222347718550518e-01  +nan                        # rad = +1.28193088123364235e-04 , len = +9.77423939211216663e-04 
 431        398          7          8    2          9         11 +9.96778393344264768e-01  +nan                        # rad = +3.38686034858844695e-04 , len = +1.69526194251733760e-04 
 432        398        399          8    2 2147483645 2147483645 +2.12780241324456582e-01  +nan                        # rad = +7.22986139263137215e-05 , len = +2.67727634675800656e-03 
 433        400        242        157    2 2147483645 2147483645 +5.43625772307685051e-01  +nan                        # rad = +6.20835830665937810e-05 , len = +8.68768282048721849e-04 
 434        400        634        157    2        647        648 +9.32299243188531079e-01  +nan                        # rad = +1.06471180094563521e-04 , len = +2.65264603071625868e-04 
 435        402        116        659    2        191        192 +9.85614493397931613e-01  +nan                        # rad = +1.83625087210721017e-04 , len = +3.26135070938014869e-05 
 436        402        403        659    2 2147483645 2147483645 +3.21109417031636424e-01  +nan                        # rad = +5.98243482635274477e-05 , len = +4.01621733279522398e-04 
 437        404        375        693    2 2147483645 2147483645 +7.23333716212261058e-01  +nan                        # rad = +9.89028080328893200e-05 , len = +1.75968899629767926e-03 
 438        404        499        693    2        525        526 +8.53408853816010282e-01  +nan                        # rad = +1.16688231380278440e-04 , len = +5.30360879342387545e-04 
 439        406         26        363    2         37         42 +9.96183690934999144e-01  +nan                        # rad = +2.44378277080856588e-04 , len = +1.32267629366865629e-04 
 440        406        407        363    2 2147483645 2147483645 +2.25096519129210026e-01  +nan                        # rad = +5.52194339480345167e-05 , len = +8.94964735719655817e-04 
 441        408        160        565    2 2147483645 2147483645 +8.11942040089058126e-01  +nan                        # rad = +7.17167701674426814e-05 , len = +1.36248284548912677e-03 
 442        408        409        565    2 2147483645 2147483645 +7.74579618216415300e-01  +nan                        # rad = +6.84166427075497818e-05 , len = +1.13389244070158553e-03 
 443        410        681        715    2        693        694 +9.59488244844973193e-01  +nan                        # rad = +1.56068474895733480e-04 , len = +7.37766448741485319e-04 
 444        410        411        715    2 2147483645 2147483645 +4.88648429391125017e-01  +nan                        # rad = +7.94825945445431912e-05 , len = +1.29956216695610994e-03 
 445        412        260        310    2 2147483645 2147483645 +8.40662586844564630e-01  +nan                        # rad = +6.96983052335136446e-05 , len = +9.76237027338889966e-04 
 446        412        413        310    2 2147483645 2147483645 +7.40406599986178526e-01  +nan                        # rad = +6.13862041802584599e-05 , len = +5.95558393759370534e-04 
 447        414        376        557    2        411        412 +9.15673467198465207e-01  +nan                        # rad = +1.86416228583212673e-04 , len = +7.16101973740462523e-04 
 448        414        578        557    2        595        596 +6.14680777291457092e-01  +nan                        # rad = +1.25139011219635297e-04 , len = +5.05781496071510870e-04 
 449        417        202        521    2 2147483645 2147483645 +7.79765443550591630e-01  +nan                        # rad = +8.92195177526925403e-05 , len = +9.74975316418505975e-04 
 450        417        418        521    2 2147483645 2147483645 +7.49516826878187215e-01  +nan                        # rad = +8.57585193017873639e-05 , len = +1.11602898610334202e-03 
 451        419        334         36    2        373        374 +7.24137845408748815e-01  +nan                        # rad = +1.07059652931705996e-04 , len = +6.72571728288234361e-04 
 452        419        786         36    2        787        788 +7.28973669149517778e-01  +nan                        # rad = +1.07774601908075806e-04 , len = +4.18051992971851946e-04 
 453        421        301        597    2        343        344 +9.98041733983705770e-01  +nan                        # rad = +3.33696572734807359e-04 , len = +4.87450591007196094e-04 
 454        421        422        597    2 2147483645 2147483645 +1.75002158443597955e-01  +nan                        # rad = +5.85122029524025897e-05 , len = +8.54009497338221687e-04 
 455        424         37         55    2         67        136 +9.91872798860077065e-01  +nan                        # rad = +1.95127008803230487e-04 , len = +8.02225614436408922e-04 
 456        424        425         55    2 2147483645 2147483645 +2.89185132345048557e-01  +nan                        # rad = +5.68901878645186116e-05 , len = +7.50705201580999671e-04 
 457        426        142        132    2        213        214 +9.94510412017538203e-01  +nan                        # rad = +2.61224668062847777e-04 , len = +1.22744230727449424e-04 
 458        426        427        132    2 2147483645 2147483645 +2.53955861937154137e-01  +nan                        # rad = +6.67057226706818879e-05 , len = +1.59111580800498187e-03 
 459        429        591        587    2        607        608 +9.62253566496689361e-01  +nan                        # rad = +1.15122957106301277e-04 , len = +9.17362350854801934e-05 
 460        429        430        587    2 2147483645 2147483645 +4.77712936136421795e-01  +nan                        # rad = +5.71530496438515836e-05 , len = +6.82080762963474681e-04 
 461        431        234        467    2 2147483645 2147483645 +8.30737267397302803e-01  +nan                        # rad = +8.42472566130996744e-05 , len = +1.13356663680878661e-03 
 462        431        432        467    2 2147483645 2147483645 +7.52841332165461563e-01  +nan                        # rad = +7.63476244403976298e-05 , len = +7.71166459663439035e-04 
 463        433        263        493    2 2147483645 2147483645 +7.55322057990309825e-01  +nan                        # rad = +7.97542863953603037e-05 , len = +1.72047517571873292e-03 
 464        433        434        493    2 2147483645 2147483645 +7.31227535501575154e-01  +nan                        # rad = +7.72101511793984010e-05 , len = +2.22467815578439526e-03 
 465        435        320        112    2        359        360 +9.54005136061588099e-01  +nan                        # rad = +1.50720808701137733e-04 , len = +4.46746282018417986e-04 
 466        435        436        112    2 2147483645 2147483645 +4.51844550876370599e-01  +nan                        # rad = +7.13857541652610655e-05 , len = +1.28624103497875474e-03 
 467        437        431        135    2        461        462 +8.49829856054947430e-01  +nan                        # rad = +1.01412636605368705e-04 , len = +4.32690319341620753e-04 
 468        437        438        135    2 2147483645 2147483645 +6.61239976965782517e-01  +nan                        # rad = +7.89076648874966174e-05 , len = +1.20094700474681184e-03 
 469        439        299        505    2        341        342 +9.20725621520972259e-01  +nan                        # rad = +1.38022696906770940e-04 , len = +1.01519570368841980e-03 
 470        439        440        505    2 2147483645 2147483645 +6.03194121581416942e-01  +nan                        # rad = +9.04226812776726048e-05 , len = +1.68494764740197167e-03 
 471        441        350        411    2        389        390 +9.04673912616419829e-01  +nan                        # rad = +1.48887544206874334e-04 , len = +6.07343903660138352e-04 
 472        441        638        411    2        651        652 +6.37909280689702762e-01  +nan                        # rad = +1.04984508676700950e-04 , len = +9.43847231846153757e-04 
 473        444        141        212    2 2147483645 2147483645 +8.06327370597329285e-01  +nan                        # rad = +5.66888824378736578e-05 , len = +9.84542808252657003e-04 
 474        444        445        212    2 2147483645 2147483645 +7.80658609658333336e-01  +nan                        # rad = +5.48842390333980742e-05 , len = +8.68619785306846514e-04 
 475        446        161        359    2        229        230 +9.20823153853352894e-01  +nan                        # rad = +1.25537464596611916e-04 , len = +1.24035550942852037e-04 
 476        446        447        359    2 2147483645 2147483645 +5.19615371370228396e-01  +nan                        # rad = +7.08400912968722764e-05 , len = +9.14998527338732777e-04 
 477        448        386        420    2 2147483645 2147483645 +6.04092789880976255e-01  +nan                        # rad = +6.93270275724629443e-05 , len = +6.69639560642133931e-04 
 478        448        749        420    2        753        754 +9.20339181292523123e-01  +nan                        # rad = +1.05620164428805798e-04 , len = +6.72339120743333939e-04 
 479        450        604        767    2        619        620 +9.77912572719601414e-01  +nan                        # rad = +1.81972613551999299e-04 , len = +1.75645458547819225e-04 
 480        450        451        767    2 2147483645 2147483645 +4.01679385045341064e-01  +nan                        # rad = +7.47455851839417260e-05 , len = +1.24203388132910694e-03 
 481        452        271        729    2 2147483645 2147483645 +6.08594106155534331e-01  +nan                        # rad = +8.54871673504099274e-05 , len = +9.66906102128202070e-04 
 482        452        515        729    2        539        540 +9.18381205374419363e-01  +nan                        # rad = +1.29001919343678232e-04 , len = +9.62120041848799285e-04 
 483        454        671         16    2        683        684 +8.64039763343340983e-01  +nan                        # rad = +9.38064225267020108e-05 , len = +4.22492818484669153e-04 
 484        454        455         16    2 2147483645 2147483645 +7.08028919288727465e-01  +nan                        # rad = +7.68687539412817034e-05 , len = +1.80107705408493976e-03 
 485        456        514        681    2 2147483645 2147483645 +7.24635577664814123e-01  +nan                        # rad = +7.30417006625022955e-05 , len = +7.06771087695503230e-04 
 486        456        457        681    2 2147483645 2147483645 +8.11444480206699903e-01  +nan                        # rad = +8.17918504891751425e-05 , len = +1.48913806927419325e-03 
 487        458         15        643    2         20         21 +9.97402136031590336e-01  +nan                        # rad = +2.92713306938522397e-04 , len = +8.09852803629211148e-04 
 488        458        459        643    2 2147483645 2147483645 +1.98093235231201759e-01  +nan                        # rad = +5.81355542282888712e-05 , len = +1.03186360727434913e-03 
 489        460        342        190    2        381        382 +9.64472478652237064e-01  +nan                        # rad = +1.41800058929506082e-04 , len = +2.43255820380698217e-04 
 490        460        461        190    2 2147483645 2147483645 +4.68513171857791622e-01  +nan                        # rad = +6.88824169161590081e-05 , len = +1.53049509437543215e-03 
 491        462        218        274    2 2147483645 2147483645 +8.21036910859244573e-01  +nan                        # rad = +1.11792337378588408e-04 , len = +1.82167022133523644e-03 
 492        462        463        274    2 2147483645 2147483645 +7.64339040554200433e-01  +nan                        # rad = +1.04072358700461033e-04 , len = +1.37495744379435999e-03 
 493        464        433         54    2        463        464 +9.57219375730527289e-01  +nan                        # rad = +1.05589775317250825e-04 , len = +3.39400562296183908e-04 
 494        464        465         54    2 2147483645 2147483645 +4.97224115705989178e-01  +nan                        # rad = +5.48482239190426171e-05 , len = +6.67567938536211733e-04 
 495        466        772        511    2        775        776 +9.15161716701153094e-01  +nan                        # rad = +1.24107798863882905e-04 , len = +5.65286591424321106e-04 
 496        466        467        511    2 2147483645 2147483645 +6.15813692297845883e-01  +nan                        # rad = +8.35123240696960823e-05 , len = +6.78667894960877094e-04 
 497        468        305        523    2 2147483645 2147483645 +8.47252239637549365e-01  +nan                        # rad = +8.54125746113483454e-05 , len = +1.36591915961955992e-03 
 498        468        469        523    2 2147483645 2147483645 +7.31743837697983457e-01  +nan                        # rad = +7.37680258720952673e-05 , len = +7.70400541258249019e-04 
 499        470        504         96    2        529        530 +9.37670880370019555e-01  +nan                        # rad = +1.28811666304468709e-04 , len = +2.36862559755763289e-04 
 500        470        471         96    2 2147483645 2147483645 +5.59956145608189293e-01  +nan                        # rad = +7.69234554290044678e-05 , len = +2.33450794675911164e-03 
 501        472        747        336    2        751        752 +9.06170686489031652e-01  +nan                        # rad = +9.72722892123707266e-05 , len = +4.56138337639098947e-04 
 502        472        473        336    2 2147483645 2147483645 +6.34879542294005672e-01  +nan                        # rad = +6.81507219046282556e-05 , len = +6.28198001124518073e-04 
 503        474        326        687    2        365        366 +9.15275678637321954e-01  +nan                        # rad = +1.10806033478502301e-04 , len = +4.08537886052619021e-04 
 504        474        475        687    2 2147483645 2147483645 +5.92509860670344390e-01  +nan                        # rad = +7.17310303225004189e-05 , len = +1.25550262033608602e-03 
 505        476        439        270    2        469        470 +9.49759173945975310e-01  +nan                        # rad = +1.49906436489480408e-04 , len = +5.50421526309179555e-04 
 506        476        477        270    2 2147483645 2147483645 +5.23269429501617589e-01  +nan                        # rad = +8.25908900406502783e-05 , len = +1.40431498623501514e-03 
 507        478        751        289    2 2147483645 2147483645 +8.34061176358492085e-01  +nan                        # rad = +9.42913563295577747e-05 , len = +1.18562684813146237e-03 
 508        478        479        289    2 2147483645 2147483645 +6.54907224050617298e-01  +nan                        # rad = +7.40378429977614770e-05 , len = +6.44068009514499676e-04 
 509        480        397        430    2 2147483645 2147483645 +6.88175508310504336e-01  +nan                        # rad = +8.82193435811894224e-05 , len = +9.74881763300411192e-04 
 510        480        481        430    2 2147483645 2147483645 +8.76810959316323912e-01  +nan                        # rad = +1.12401104575169023e-04 , len = +2.52285956535396689e-03 
 511        482        466        287    2        495        496 +8.56808631145780653e-01  +nan                        # rad = +1.35612970471764597e-04 , len = +5.11377413614844448e-04 
 512        482        483        287    2 2147483645 2147483645 +6.79174016259084246e-01  +nan                        # rad = +1.07497523325557955e-04 , len = +2.43839222107207791e-03 
 513        484         91        170    2 2147483645 2147483645 +8.22304700061508353e-01  +nan                        # rad = +6.90408063789086095e-05 , len = +1.20510792989064384e-03 
 514        484        485        170    2 2147483645 2147483645 +7.62871111384373024e-01  +nan                        # rad = +6.40507547740048913e-05 , len = +9.00083748019593730e-04 
 515        486        197        144    2        259        260 +9.38188404527179887e-01  +nan                        # rad = +1.02965598703282413e-04 , len = +3.90808501779001788e-04 
 516        486        487        144    2 2147483645 2147483645 +5.58500375844885988e-01  +nan                        # rad = +6.12950717546530160e-05 , len = +6.81672007581613859e-04 
 517        488        300        342    2 2147483645 2147483645 +6.40977595644996900e-01  +nan                        # rad = +7.22243773375439335e-05 , len = +3.58004151645383191e-04 
 518        488        489        342    2 2147483645 2147483645 +9.03138382793855055e-01  +nan                        # rad = +1.01764254772875387e-04 , len = +1.36953268173570729e-03 
 519        490         75        130    2        118        131 +9.93432044098899736e-01  +nan                        # rad = +2.40375426989151015e-04 , len = +2.62577835474344171e-04 
 520        490        491        130    2 2147483645 2147483645 +2.69504059417835617e-01  +nan                        # rad = +6.52104527357308432e-05 , len = +8.34233316007473207e-04 
 521        494        417        141    2        449        450 +9.00106685485941194e-01  +nan                        # rad = +1.14418404265825786e-04 , len = +6.17787981696267096e-05 
 522        494        495        141    2 2147483645 2147483645 +6.46920919361567148e-01  +nan                        # rad = +8.22343178570776124e-05 , len = +9.97499510089852734e-04 
 523        497        468        553    2        497        498 +8.89653509879060334e-01  +nan                        # rad = +1.00811270381400789e-04 , len = +6.44115984393238915e-04 
 524        497        498        553    2 2147483645 2147483645 +6.66334812256874076e-01  +nan                        # rad = +7.55058662468485064e-05 , len = +1.25939455099437127e-03 
 525        499        405        438    2 2147483645 2147483645 +7.03825115071315732e-01  +nan                        # rad = +8.21281078786927651e-05 , len = +5.82225629148191027e-04 
 526        499        500        438    2 2147483645 2147483645 +8.66836752701963142e-01  +nan                        # rad = +1.01149647568215891e-04 , len = +1.31712271793274840e-03 
 527        501        126        281    2 2147483645 2147483645 +8.18585086053884470e-01  +nan                        # rad = +8.30539783322662795e-05 , len = +1.08238397136789814e-03 
 528        501        502        281    2 2147483645 2147483645 +7.67149318936525604e-01  +nan                        # rad = +7.78352843193296385e-05 , len = +8.39951145668884095e-04 
 529        504         63        499    2         95         97 +9.55975448978783726e-01  +nan                        # rad = +1.23140790529119776e-04 , len = +2.73416784898445730e-04 
 530        504        505        499    2 2147483645 2147483645 +5.01786272803096178e-01  +nan                        # rad = +6.46359259284755419e-05 , len = +1.07501776643826544e-03 
 531        506        551          2    2        573        574 +9.65036871646671623e-01  +nan                        # rad = +1.75930607690724948e-04 , len = +3.68678180096123612e-04 
 532        506        756          2    2        759        760 +4.66107682119393296e-01  +nan                        # rad = +8.49735488600105018e-05 , len = +8.06502892100669660e-04 
 533        508        377        707    2 2147483645 2147483645 +8.64392127139563371e-01  +nan                        # rad = +9.76185518750175539e-05 , len = +1.77516791485587185e-03 
 534        508        509        707    2 2147483645 2147483645 +7.07503560344969418e-01  +nan                        # rad = +7.99006270867432406e-05 , len = +8.09784588952158226e-04 
 535        510        703        346    2        713        714 +8.79990892799832336e-01  +nan                        # rad = +1.01782546217362053e-04 , len = +2.09375047628843720e-04 
 536        510        511        346    2 2147483645 2147483645 +6.82955101833833345e-01  +nan                        # rad = +7.89927597950688531e-05 , len = +2.44511354562306372e-03 
 537        512        718        122    2        727        728 +9.24126727164442885e-01  +nan                        # rad = +1.40335810075492096e-04 , len = +1.02187551817893921e-03 
 538        512        513        122    2 2147483645 2147483645 +5.19585469006368483e-01  +nan                        # rad = +7.89030828273925005e-05 , len = +1.03762780527352880e-03 
 539        515        453        482    2 2147483645 2147483645 +7.47918121954574855e-01  +nan                        # rad = +9.64828732440593540e-05 , len = +9.36939295438987208e-04 
 540        515        516        482    2 2147483645 2147483645 +8.34734841757628798e-01  +nan                        # rad = +1.07682396729775703e-04 , len = +1.44196747417792820e-03 
 541        517        178        244    2 2147483645 2147483645 +7.91159231017682485e-01  +nan                        # rad = +8.74512654001970179e-05 , len = +1.09100191875739403e-03 
 542        517        518        244    2 2147483645 2147483645 +7.96225650740239987e-01  +nan                        # rad = +8.80112851767674356e-05 , len = +1.11862196860569433e-03 
 543        519        369        297    2        405        406 +9.09760220168175926e-01  +nan                        # rad = +1.25586860916762779e-04 , len = +6.37755216323018467e-04 
 544        519        520        297    2 2147483645 2147483645 +6.14549481319430546e-01  +nan                        # rad = +8.48348152908519142e-05 , len = +1.51850483751557225e-03 
 545        521        401        647    2 2147483645 2147483645 +7.34977114684558397e-01  +nan                        # rad = +6.58176833052202370e-05 , len = +8.00212889286513692e-04 
 546        521        522        647    2 2147483645 2147483645 +8.44822839511330304e-01  +nan                        # rad = +7.56544401029931159e-05 , len = +1.37707646370470514e-03 
 547        523        415        595    2 2147483645 2147483645 +6.19589748941801854e-01  +nan                        # rad = +7.43126555203789206e-05 , len = +9.65980766086290397e-04 
 548        523        784        595    2        785        786 +9.13438182305233770e-01  +nan                        # rad = +1.09556391300440746e-04 , len = +7.53875344865408571e-04 
 549        525        277         84    2 2147483645 2147483645 +7.60404565431386459e-01  +nan                        # rad = +7.73266444066971501e-05 , len = +7.46041488963130966e-04 
 550        525        526         84    2 2147483645 2147483645 +6.71826780247071209e-01  +nan                        # rad = +6.83190408116364132e-05 , len = +7.51107095568154942e-04 
 551        528        618        126    2        631        632 +9.02463336848806419e-01  +nan                        # rad = +1.11436728827520682e-04 , len = +1.84239759875943847e-03 
 552        528        529        126    2 2147483645 2147483645 +5.03090605283314396e-01  +nan                        # rad = +6.21219378865718830e-05 , len = +8.68773449287042884e-04 
 553        530        497         62    2        523        524 +9.16946341620902383e-01  +nan                        # rad = +1.13315205596283279e-04 , len = +3.48525984722042272e-04 
 554        530        531         62    2 2147483645 2147483645 +4.84405617693260959e-01  +nan                        # rad = +5.98623056436165194e-05 , len = +5.96975492967581059e-04 
 555        532        217        627    2        273        274 +9.53462969383245817e-01  +nan                        # rad = +1.47829895312090237e-04 , len = +3.66983647678366051e-04 
 556        532        533        627    2 2147483645 2147483645 +5.10721510138224977e-01  +nan                        # rad = +7.91849393230280302e-05 , len = +9.71450439752396936e-04 
 557        534        414        561    2        447        448 +9.71709055546245981e-01  +nan                        # rad = +2.03583739467257438e-04 , len = +3.74757133806445338e-04 
 558        534        535        561    2 2147483645 2147483645 +4.35319436278307936e-01  +nan                        # rad = +9.12042119958390992e-05 , len = +3.50429564816345405e-03 
 559        536        182        248    2 2147483645 2147483645 +8.88980233263544695e-01  +nan                        # rad = +1.01870868975444904e-04 , len = +1.45832351627777214e-03 
 560        536        537        248    2 2147483645 2147483645 +6.67531943022844354e-01  +nan                        # rad = +7.64944557371779251e-05 , len = +4.74701325133847424e-04 
 561        538        534        280    2        557        558 +9.83588236163771223e-01  +nan                        # rad = +2.09511003633503119e-04 , len = +1.81009112292419925e-04 
 562        538        539        280    2 2147483645 2147483645 +3.64510318444697057e-01  +nan                        # rad = +7.76431842556122209e-05 , len = +1.92647037154885809e-03 
 563        540        420        787    2 2147483645 2147483645 +7.63564386440816811e-01  +nan                        # rad = +6.80260595786480612e-05 , len = +9.22776814052368309e-04 
 564        540        541        787    2 2147483645 2147483645 +8.21707042154410039e-01  +nan                        # rad = +7.32059970297254238e-05 , len = +1.22825011723985840e-03 
 565        542        408        228    2        441        442 +9.12649088992038116e-01  +nan                        # rad = +8.83274502692044322e-05 , len = +5.72963599734779318e-04 
 566        542        543        228    2 2147483645 2147483645 +6.21298606077181459e-01  +nan                        # rad = +6.01301446443311215e-05 , len = +9.42959311493719973e-04 
 567        544        195         50    2 2147483645 2147483645 +7.77832819682842125e-01  +nan                        # rad = +8.76438768035431559e-05 , len = +1.38549552968094650e-03 
 568        544        545         50    2 2147483645 2147483645 +7.30147848594739912e-01  +nan                        # rad = +8.22708768147663923e-05 , len = +1.54429637163357321e-03 
 569        546        253        292    2        303        304 +9.09859460615717652e-01  +nan                        # rad = +1.12207179304802293e-04 , len = +3.18922741839291893e-04 
 570        546        547        292    2 2147483645 2147483645 +6.27242578876356038e-01  +nan                        # rad = +7.73538371167320152e-05 , len = +1.46410047470531659e-03 
 571        549        102        223    2 2147483645 2147483645 +7.52781206754110643e-01  +nan                        # rad = +7.29707622533795711e-05 , len = +1.03580785639719722e-03 
 572        549        550        223    2 2147483645 2147483645 +8.30786638984241654e-01  +nan                        # rad = +8.05322101198593991e-05 , len = +1.52176070904854713e-03 
 573        551        185        531    2        251        252 +9.68383680439949157e-01  +nan                        # rad = +1.70368329377581097e-04 , len = +1.64527570513001327e-03 
 574        551        552        531    2 2147483645 2147483645 +3.45872323667727910e-01  +nan                        # rad = +6.08495280862664879e-05 , len = +8.51468255795771256e-04 
 575        553        207        266    2 2147483645 2147483645 +7.77488400876604757e-01  +nan                        # rad = +7.84725336642171908e-05 , len = +7.82413434253698462e-04 
 576        553        554        266    2 2147483645 2147483645 +8.09276102490073312e-01  +nan                        # rad = +8.16808921196726407e-05 , len = +9.15041769015523688e-04 
 577        555        648        214    2        661        662 +9.88846173076209589e-01  +nan                        # rad = +2.14378001391277135e-04 , len = +3.75923588099320231e-04 
 578        555        556        214    2 2147483645 2147483645 +3.21043613700884412e-01  +nan                        # rad = +6.96010058374616175e-05 , len = +1.65799987390619855e-03 
 579        558        199        405    2 2147483645 2147483645 +7.88826843349791473e-01  +nan                        # rad = +9.17690059213706208e-05 , len = +9.31774673827401008e-04 
 580        558        559        405    2 2147483645 2147483645 +7.98515079316467480e-01  +nan                        # rad = +9.28960971091121737e-05 , len = +9.77424922737398817e-04 
 581        561        626        781    2        639        640 +8.96212979679626431e-01  +nan                        # rad = +9.66075071692782186e-05 , len = +5.54021388082912079e-04 
 582        561        562        781    2 2147483645 2147483645 +6.54340802198959626e-01  +nan                        # rad = +7.05348339879933154e-05 , len = +9.78859290853685430e-04 
 583        564        304        713    2 2147483645 2147483645 +7.32741749354790417e-01  +nan                        # rad = +6.41957767569053422e-05 , len = +8.41769736113842106e-04 
 584        564        565        713    2 2147483645 2147483645 +8.46506204312527877e-01  +nan                        # rad = +7.41627229009849759e-05 , len = +1.47600060443973447e-03 
 585        566         98        176    2 2147483645 2147483645 +7.93641920268807421e-01  +nan                        # rad = +7.23687592419475060e-05 , len = +7.99694948475248202e-04 
 586        566        567        176    2 2147483645 2147483645 +7.93759123045944981e-01  +nan                        # rad = +7.23794464540825175e-05 , len = +8.00155600818512982e-04 
 587        568        429        321    2        459        460 +9.47927125163004369e-01  +nan                        # rad = +1.19638898846001138e-04 , len = +9.98634764792209225e-05 
 588        568        569        321    2 2147483645 2147483645 +5.29225249442382806e-01  +nan                        # rad = +6.67940861739758983e-05 , len = +1.29939408733145299e-03 
 589        570        667        285    2        679        680 +9.82399706159814978e-01  +nan                        # rad = +1.99836787156932927e-04 , len = +5.58482934758942570e-04 
 590        570        571        285    2 2147483645 2147483645 +3.40543052443731620e-01  +nan                        # rad = +6.92722412906539444e-05 , len = +1.32796777263080698e-03 
 591        573        366        255    2 2147483645 2147483645 +4.67788398920358561e-01  +nan                        # rad = +5.61559311188725160e-05 , len = +5.53361481607506631e-04 
 592        573        707        255    2        717        718 +7.78139802269055658e-01  +nan                        # rad = +9.34122463018020259e-05 , len = +1.03615810681933086e-03 
 593        576         79        142    2        140        141 +9.74189666958617861e-01  +nan                        # rad = +1.52627179801163772e-04 , len = +4.83107521254117107e-04 
 594        576        577        142    2 2147483645 2147483645 +4.22557474348795148e-01  +nan                        # rad = +6.62024632380943010e-05 , len = +5.78238630942922924e-04 
 595        578        523        448    2        547        548 +9.58442002731518250e-01  +nan                        # rad = +1.19938484533189195e-04 , len = +5.26836464165602149e-04 
 596        578        579        448    2 2147483645 2147483645 +4.92645092961004949e-01  +nan                        # rad = +6.16491198153454762e-05 , len = +5.85430632472262779e-04 
 597        580        421        305    2        453        454 +9.98326756536500270e-01  +nan                        # rad = +3.34351321565331855e-04 , len = +1.21436738929730007e-04 
 598        580        581        305    2 2147483645 2147483645 +1.64432253156960667e-01  +nan                        # rad = +5.50702871490001204e-05 , len = +6.84359269370770208e-04 
 599        583        176        242    2 2147483645 2147483645 +7.76387629298502357e-01  +nan                        # rad = +7.30895359132455478e-05 , len = +1.08253927385728059e-03 
 600        583        584        242    2 2147483645 2147483645 +8.10289390557401012e-01  +nan                        # rad = +7.62810653806759000e-05 , len = +1.27880765766402271e-03 
 601        585         53         66    2         77         78 +9.28412842362369761e-01  +nan                        # rad = +1.41140456679807543e-04 , len = +1.03565916953806368e-03 
 602        585        586         66    2 2147483645 2147483645 +4.62176620335722654e-01  +nan                        # rad = +7.02616511582604875e-05 , len = +9.92876174164234208e-04 
 603        587        138        152    2        209        210 +9.07355275800383221e-01  +nan                        # rad = +7.78351951915200543e-05 , len = +3.62260708940958446e-04 
 604        587        588        152    2 2147483645 2147483645 +6.32453864403365928e-01  +nan                        # rad = +5.42534675208049987e-05 , len = +9.33610155301433362e-04 
 605        589        180        791    2 2147483645 2147483645 +7.24943570635268597e-01  +nan                        # rad = +7.14957893177086253e-05 , len = +8.80250572486366754e-04 
 606        589        590        791    2 2147483645 2147483645 +8.52248189232271747e-01  +nan                        # rad = +8.40508964447457020e-05 , len = +1.65507298023795163e-03 
 607        591        154        459    2        223        224 +9.47645258877244601e-01  +nan                        # rad = +1.09095724489714774e-04 , len = +9.17362350854740812e-05 
 608        591        592        459    2 2147483645 2147483645 +5.30127739413025934e-01  +nan                        # rad = +6.10298730053062305e-05 , len = +8.48698907452380327e-04 
 609        593        705        619    2        715        716 +9.56045414950436934e-01  +nan                        # rad = +1.65965327050683452e-04 , len = +1.76956549223830482e-04 
 610        593        594        619    2 2147483645 2147483645 +5.01532178740982770e-01  +nan                        # rad = +8.70638055154567621e-05 , len = +2.05345700421163827e-03 
 611        595         36        315    2         51        161 +9.86585223810392042e-01  +nan                        # rad = +1.74456585406341591e-04 , len = +1.76761611269819860e-04 
 612        595        596        315    2 2147483645 2147483645 +3.41157742943168252e-01  +nan                        # rad = +6.03264811618929741e-05 , len = +7.40731363411080098e-04 
 613        597        136        101    2        207        208 +9.96914290413739468e-01  +nan                        # rad = +2.53197521220519960e-04 , len = +2.73450466386980636e-04 
 614        597        598        101    2 2147483645 2147483645 +2.09754765345874949e-01  +nan                        # rad = +5.32737740450343975e-05 , len = +6.30961015835977256e-04 
 615        600        385        323    2        419        420 +9.77588610639123057e-01  +nan                        # rad = +1.85610210584149544e-04 , len = +1.39021608706239110e-04 
 616        600        601        323    2 2147483645 2147483645 +4.03589798532453692e-01  +nan                        # rad = +7.66277211906639068e-05 , len = +1.34009404001805008e-03 
 617        602        224        246    2        279        280 +9.94126717043128827e-01  +nan                        # rad = +2.22543672211528506e-04 , len = +6.70843379758850303e-04 
 618        602        603        246    2 2147483645 2147483645 +2.59706597598990618e-01  +nan                        # rad = +5.81375180209885747e-05 , len = +7.14384508018689381e-04 
 619        604        593        479    2        609        610 +9.53965811160827348e-01  +nan                        # rad = +1.73595651896188798e-04 , len = +1.75645458547826977e-04 
 620        604        735        479    2        741        742 +5.08961979556028066e-01  +nan                        # rad = +9.26171416184096781e-05 , len = +3.71447388670026241e-04 
 621        606        661         10    2        673        674 +9.74064192933516537e-01  +nan                        # rad = +1.42492029322872801e-04 , len = +4.13040134592317098e-04 
 622        606        607         10    2 2147483645 2147483645 +3.95565923062747959e-01  +nan                        # rad = +5.78657869954505812e-05 , len = +6.06630782055456240e-04 
 623        608        745         15    2        749        750 +9.91488818453845067e-01  +nan                        # rad = +1.80894805811146128e-04 , len = +2.45000000000000426e-04 
 624        608        609         15    2 2147483645 2147483645 +2.93631855045468848e-01  +nan                        # rad = +5.35724421796788261e-05 , len = +7.10185064892435397e-04 
 625        610        343        382    2 2147483645 2147483645 +7.14639049881260480e-01  +nan                        # rad = +7.27211543232776241e-05 , len = +1.07744040121656435e-03 
 626        610        611        382    2 2147483645 2147483645 +8.59536177582603700e-01  +nan                        # rad = +8.74657815393803894e-05 , len = +2.21507449169604676e-03 
 627        612        532        417    2        555        556 +9.74155859959454085e-01  +nan                        # rad = +1.55045240412131640e-04 , len = +1.83491823839183025e-04 
 628        612        613        417    2 2147483645 2147483645 +4.22737081006294591e-01  +nan                        # rad = +6.72822235637649641e-05 , len = +5.43402474088420877e-04 
 629        614        624        236    2        637        638 +8.90957041227465996e-01  +nan                        # rad = +9.74208030819082509e-05 , len = +4.88326800038525418e-04 
 630        614        615        236    2 2147483645 2147483645 +6.63999540728160476e-01  +nan                        # rad = +7.26043630730346750e-05 , len = +9.47176095468801470e-04 
 631        618        156        551    2 2147483645 2147483645 +7.50702220135352483e-01  +nan                        # rad = +8.36557997354410085e-05 , len = +8.82880401371902027e-04 
 632        618        619        551    2 2147483645 2147483645 +6.90802786054503848e-01  +nan                        # rad = +7.69808027428515459e-05 , len = +6.38160625939217588e-04 
 633        620        314        184    2        353        354 +8.65707862563429464e-01  +nan                        # rad = +1.14559978598795679e-04 , len = +2.54210576273141071e-04 
 634        620        621        184    2 2147483645 2147483645 +7.05531114274328686e-01  +nan                        # rad = +9.33636309051421556e-05 , len = +1.37786072043629294e-03 
 635        622        396        204    2        429        430 +9.45311281337171350e-01  +nan                        # rad = +1.35193067777616044e-04 , len = +3.36573237003940024e-04 
 636        622        623        204    2 2147483645 2147483645 +5.37465436215328829e-01  +nan                        # rad = +7.68652639409982521e-05 , len = +9.43620603748861610e-04 
 637        624        170        629    2 2147483645 2147483645 +7.66466657243074723e-01  +nan                        # rad = +7.46697972841260616e-05 , len = +7.11189225650646372e-04 
 638        624        625        629    2 2147483645 2147483645 +8.19183681793454799e-01  +nan                        # rad = +7.98055321519127445e-05 , len = +9.21817751249400376e-04 
 639        626        167        581    2 2147483645 2147483645 +7.75165108081220300e-01  +nan                        # rad = +7.48867687363308590e-05 , len = +8.26388324329292213e-04 
 640        626        627        581    2 2147483645 2147483645 +8.11408440934504815e-01  +nan                        # rad = +7.83881467747930935e-05 , len = +9.87570165244029512e-04 
 641        628         60         92    2        100        101 +9.96978419800733096e-01  +nan                        # rad = +2.88641763437954960e-04 , len = +6.95595081219294010e-04 
 642        628        629         92    2 2147483645 2147483645 +2.08295947862115555e-01  +nan                        # rad = +6.03051264839997125e-05 , len = +1.14526397857214616e-03 
 643        630        458        739    2        487        488 +9.95452880679510654e-01  +nan                        # rad = +2.93475716929135759e-04 , len = +4.02725004619065863e-04 
 644        630        631        739    2 2147483645 2147483645 +2.38576194345141240e-01  +nan                        # rad = +7.03361465284735305e-05 , len = +2.25133271052810032e-03 
 645        632        723          3    2        731        732 +9.95607106633360495e-01  +nan                        # rad = +2.34435011257438328e-04 , len = +1.21884486383779891e-04 
 646        632        633          3    2 2147483645 2147483645 +2.35859968730165181e-01  +nan                        # rad = +5.55378060843811158e-05 , len = +1.04735531402882468e-03 
 647        634        521        434    2        545        546 +8.41078840823360707e-01  +nan                        # rad = +8.95506567350307591e-05 , len = +2.78358322277981788e-04 
 648        634        635        434    2 2147483645 2147483645 +7.39869331364132132e-01  +nan                        # rad = +7.87747608261147713e-05 , len = +1.94875365516091674e-03 
 649        636        184        250    2 2147483645 2147483645 +8.14184806347187817e-01  +nan                        # rad = +6.01962451210886397e-05 , len = +6.20403555758648143e-04 
 650        636        637        250    2 2147483645 2147483645 +7.72100531414732894e-01  +nan                        # rad = +5.70847705396075947e-05 , len = +5.05222505811445512e-04 
 651        638        442        472    2 2147483645 2147483645 +8.07502805355265196e-01  +nan                        # rad = +8.47752852752802058e-05 , len = +1.01819055467826424e-03 
 652        638        639        472    2 2147483645 2147483645 +7.79400750755876781e-01  +nan                        # rad = +8.18250048803576165e-05 , len = +8.86527002937839877e-04 
 653        640        210        373    2 2147483645 2147483645 +7.21220341134285459e-01  +nan                        # rad = +6.80697876469845965e-05 , len = +7.01434960825919824e-04 
 654        640        641        373    2 2147483645 2147483645 +8.54919982438232307e-01  +nan                        # rad = +8.06885473698792645e-05 , len = +1.36058225400801660e-03 
 655        642        743        117    2        747        748 +9.22684647413409609e-01  +nan                        # rad = +1.07962305443433181e-04 , len = +1.85365940358254289e-04 
 656        642        643        117    2 2147483645 2147483645 +5.98584842341739476e-01  +nan                        # rad = +7.00397473436588255e-05 , len = +8.45156946635019731e-04 
 657        644        782        389    2        783        784 +8.64459943980129486e-01  +nan                        # rad = +1.24624730475699695e-04 , len = +6.59441664003729798e-04 
 658        644        695        389    2        705        706 +7.07402309623844761e-01  +nan                        # rad = +1.01982541572551494e-04 , len = +9.89192887620153632e-05 
 659        646        402         90    2        435        436 +9.68842918051989077e-01  +nan                        # rad = +1.86305181631074384e-04 , len = +5.45357896666984372e-04 
 660        646        647         90    2 2147483645 2147483645 +4.34329876006098403e-01  +nan                        # rad = +8.35201506141122735e-05 , len = +1.73842721287143778e-03 
 661        648        175        577    2        241        242 +9.91579710387978319e-01  +nan                        # rad = +2.12572876533116147e-04 , len = +3.75923588099320882e-04 
 662        648        649        577    2 2147483645 2147483645 +2.92591758345864428e-01  +nan                        # rad = +6.27252363777459427e-05 , len = +1.04159609515903548e-03 
 663        650        737         89    2        743        744 +9.91618233263705462e-01  +nan                        # rad = +2.20994991131571664e-04 , len = +3.95813597086922236e-04 
 664        650        651         89    2 2147483645 2147483645 +2.92148635080683339e-01  +nan                        # rad = +6.51091144283011202e-05 , len = +8.30194119018520544e-04 
 665        652         78         85    2        137        138 +9.66540477674998733e-01  +nan                        # rad = +1.55523872148485100e-04 , len = +1.53657106921241659e-04 
 666        652        653         85    2 2147483645 2147483645 +4.22796832301033598e-01  +nan                        # rad = +6.80312951297635501e-05 , len = +9.14932586449713581e-04 
 667        655        382        727    2 2147483645 2147483645 +8.40625126512994925e-01  +nan                        # rad = +1.06127821628780564e-04 , len = +1.46234311853864294e-03 
 668        655        656        727    2 2147483645 2147483645 +7.40454886607540885e-01  +nan                        # rad = +9.34814599892039484e-05 , len = +8.89286438148829592e-04 
 669        657        110        407    2        187        188 +9.77151809555881878e-01  +nan                        # rad = +2.26036908997285038e-04 , len = +5.96113854890436629e-05 
 670        657        659        407    2        671        672 +3.98862330223304196e-01  +nan                        # rad = +9.22657128170359999e-05 , len = +8.31895733353736817e-04 
 671        659        658        670    2 2147483645 2147483645 +8.44995708730795214e-01  +nan                        # rad = +7.79641313933833707e-05 , len = +9.65328510893544590e-04 
 672        659        660        670    2 2147483645 2147483645 +7.34748594149278400e-01  +nan                        # rad = +6.77921027804982685e-05 , len = +5.60104356551457592e-04 
 673        661          4        621    2          4          5 +9.71306781200310665e-01  +nan                        # rad = +1.38403474348299893e-04 , len = +3.49950793704660883e-04 
 674        661        662        621    2 2147483645 2147483645 +4.09767420895132850e-01  +nan                        # rad = +5.83885913537472378e-05 , len = +5.22557583795685288e-04 
 675        663        367        229    2 2147483645 2147483645 +7.63130625246576599e-01  +nan                        # rad = +8.63022222488497235e-05 , len = +9.49400706976120858e-04 
 676        663        664        229    2 2147483645 2147483645 +7.72828488036680361e-01  +nan                        # rad = +8.73989507539860031e-05 , len = +9.97447995865362227e-04 
 677        665        327        366    2 2147483645 2147483645 +8.40591586282525283e-01  +nan                        # rad = +7.88029372985076974e-05 , len = +8.51908529778841635e-04 
 678        665        666        366    2 2147483645 2147483645 +7.40498111198217068e-01  +nan                        # rad = +6.94194745446853877e-05 , len = +5.19939253385792678e-04 
 679        667        693        589    2        703        704 +9.88719928069513254e-01  +nan                        # rad = +1.97582613823445353e-04 , len = +2.74828413498617960e-04 
 680        667        668        589    2 2147483645 2147483645 +3.22236709168778335e-01  +nan                        # rad = +6.43947486643116503e-05 , len = +8.97712362056986551e-04 
 681        669        456        295    2        485        486 +8.93241791456876433e-01  +nan                        # rad = +1.00797839512495332e-04 , len = +6.14200596540705337e-05 
 682        669        670        295    2 2147483645 2147483645 +6.59849550415261610e-01  +nan                        # rad = +7.44607000268871535e-05 , len = +1.08772389611347408e-03 
 683        671        795        483    2 2147483645 2147483645 +7.15867117419347387e-01  +nan                        # rad = +6.71529332896114836e-05 , len = +4.64350697940528001e-04 
 684        671        672        483    2 2147483645 2147483645 +7.88630285862261360e-01  +nan                        # rad = +7.39785858129490690e-05 , len = +1.04966474511673010e-03 
 685        673        280        267    2        325        326 +9.28875283740325908e-01  +nan                        # rad = +1.21702260651276314e-04 , len = +1.59228823262746793e-03 
 686        673        674        267    2 2147483645 2147483645 +4.68683133689717035e-01  +nan                        # rad = +6.14073793302792137e-05 , len = +8.56621544711143063e-04 
 687        675        474        271    2        503        504 +9.48295895939694877e-01  +nan                        # rad = +1.21063015291165824e-04 , len = +4.84531579687494146e-04 
 688        675        676        271    2 2147483645 2147483645 +5.00204701873779634e-01  +nan                        # rad = +6.38580107020830161e-05 , len = +9.64793116163219265e-04 
 689        677        150        220    2 2147483645 2147483645 +7.47048800545850877e-01  +nan                        # rad = +6.96079980124338706e-05 , len = +1.22246934964216538e-03 
 690        677        678        220    2 2147483645 2147483645 +8.35431346682028453e-01  +nan                        # rad = +7.78432459524421759e-05 , len = +1.88933580283173665e-03 
 691        679        165        140    2 2147483645 2147483645 +8.96326219202713714e-01  +nan                        # rad = +1.02636421092247183e-04 , len = +1.70140032007198502e-03 
 692        679        680        140    2 2147483645 2147483645 +5.51406245708791376e-01  +nan                        # rad = +6.31403638708723252e-05 , len = +3.20722572011001943e-04 
 693        681        404        443    2        437        438 +8.76102110870404571e-01  +nan                        # rad = +1.36731920296476899e-04 , len = +7.72845103043953339e-04 
 694        681        711        443    2        721        722 +6.89323375288238727e-01  +nan                        # rad = +1.07581647891214757e-04 , len = +6.85679657153392703e-04 
 695        684         48         68    2         89        156 +9.92597152507601055e-01  +nan                        # rad = +2.26145835951565861e-04 , len = +5.11565181193283751e-04 
 696        684        685         68    2 2147483645 2147483645 +2.80392908074174774e-01  +nan                        # rad = +6.38826017494939524e-05 , len = +9.76192210726503705e-04 
 697        687        310        172    2        349        350 +9.81068801057321638e-01  +nan                        # rad = +1.48854111801025897e-04 , len = +8.16662489204062576e-04 
 698        687        688        172    2 2147483645 2147483645 +3.81959432809441335e-01  +nan                        # rad = +5.79533586773911180e-05 , len = +8.33036891735523853e-04 
 699        689        272         26    2        319        320 +9.96148953013104466e-01  +nan                        # rad = +2.99016381782771668e-04 , len = +3.12504812548494270e-04 
 700        689        690         26    2 2147483645 2147483645 +2.25774819339296245e-01  +nan                        # rad = +6.77713602692580421e-05 , len = +2.21883205715883323e-03 
 701        691        177        773    2        243        244 +8.99790596340491189e-01  +nan                        # rad = +1.26116986868054219e-04 , len = +3.71863490478281796e-04 
 702        691        692        773    2 2147483645 2147483645 +6.47532047732929605e-01  +nan                        # rad = +9.07597735436604171e-05 , len = +2.55198382611284812e-03 
 703        693        129        679    2        201        202 +9.87595270332320085e-01  +nan                        # rad = +1.95131654911931922e-04 , len = +2.75551515166967155e-04 
 704        693        694        679    2 2147483645 2147483645 +3.32483454748546903e-01  +nan                        # rad = +6.56929500422671263e-05 , len = +9.16671286879304687e-04 
 705        695        645        658    2 2147483645 2147483645 +6.47845306814508914e-01  +nan                        # rad = +6.60689109347930697e-05 , len = +2.92581182524056941e-04 
 706        695        696        658    2 2147483645 2147483645 +8.99628254020812812e-01  +nan                        # rad = +9.17463758155194638e-05 , len = +1.05428065611721253e-03 
 707        697        508        412    2        533        534 +8.93298447998691181e-01  +nan                        # rad = +1.12933180220018648e-04 , len = +9.33459568407170163e-04 
 708        697        698        412    2 2147483645 2147483645 +6.59745703362064728e-01  +nan                        # rad = +8.34068172670553756e-05 , len = +1.52775819297411449e-03 
 709        699        254        304    2 2147483645 2147483645 +8.28919119408075944e-01  +nan                        # rad = +8.52015732994968101e-05 , len = +1.02386410452836663e-03 
 710        699        700        304    2 2147483645 2147483645 +7.55043897924486673e-01  +nan                        # rad = +7.76082086986835311e-05 , len = +7.11268622611582334e-04 
 711        701        381        416    2 2147483645 2147483645 +7.83263333533290251e-01  +nan                        # rad = +7.40665619199385095e-05 , len = +8.49181461101602389e-04 
 712        701        702        416    2 2147483645 2147483645 +8.03870209887813658e-01  +nan                        # rad = +7.60151792216112217e-05 , len = +9.39609871461714635e-04 
 713        703        564        535    2        583        584 +8.60760263870510745e-01  +nan                        # rad = +8.76103713394690175e-05 , len = +2.43747309107073565e-04 
 714        703        704        535    2 2147483645 2147483645 +7.12861319045976272e-01  +nan                        # rad = +7.25568401523667589e-05 , len = +1.58860066092276261e-03 
 715        705        410        609    2        443        444 +9.80072406537186080e-01  +nan                        # rad = +1.62658037484294409e-04 , len = +1.76956549223830482e-04 
 716        705        706        609    2 2147483645 2147483645 +3.88416473816233176e-01  +nan                        # rad = +6.44636671087843471e-05 , len = +6.05226526205463584e-04 
 717        707        574        592    2 2147483645 2147483645 +8.65292814386623088e-01  +nan                        # rad = +8.08289455006627007e-05 , len = +1.09896957414194491e-03 
 718        707        708        592    2 2147483645 2147483645 +7.06155160242345703e-01  +nan                        # rad = +6.59635397558464823e-05 , len = +4.98270250031792564e-04 
 719        709        181         29    2        247        248 +9.46560102933652892e-01  +nan                        # rad = +1.50431822670336201e-04 , len = +5.70279462867339000e-04 
 720        709        710         29    2 2147483645 2147483645 +5.33568933810412149e-01  +nan                        # rad = +8.47973065678580624e-05 , len = +1.63285715911210124e-03 
 721        711        682        694    2 2147483645 2147483645 +8.31907155701065326e-01  +nan                        # rad = +8.94979427028140182e-05 , len = +9.62203346555348562e-04 
 722        711        712        694    2 2147483645 2147483645 +7.51412105617871973e-01  +nan                        # rad = +8.08381525677781955e-05 , len = +6.46601259130544941e-04 
 723        713        716        370    2        725        726 +8.99183108799827879e-01  +nan                        # rad = +1.01350505928246858e-04 , len = +4.25918296910494519e-04 
 724        713        714        370    2 2147483645 2147483645 +6.48702139602554850e-01  +nan                        # rad = +7.31177992580500007e-05 , len = +7.73789123118561340e-04 
 725        716        331        723    2 2147483645 2147483645 +7.35500604129187940e-01  +nan                        # rad = +7.45433583390244225e-05 , len = +5.77809126606394514e-04 
 726        716        717        723    2 2147483645 2147483645 +8.44426162078113052e-01  +nan                        # rad = +8.55830187456645499e-05 , len = +9.90284983930016151e-04 
 727        718        655        537    2        667        668 +8.99618498486541962e-01  +nan                        # rad = +1.26248690744006645e-04 , len = +6.23071372915543712e-04 
 728        718        719        537    2 2147483645 2147483645 +5.74796192139016227e-01  +nan                        # rad = +8.06644892521369850e-05 , len = +7.15108551211674067e-04 
 729        720        452        318    2        481        482 +9.38702774120503736e-01  +nan                        # rad = +1.40466636935459460e-04 , len = +5.98339941187493642e-04 
 730        720        721        318    2 2147483645 2147483645 +5.57044315781558996e-01  +nan                        # rad = +8.33556092717001258e-05 , len = +1.10995114887827806e-03 
 731        723        140        645    2        211        212 +9.93503376944856798e-01  +nan                        # rad = +2.32911975358370519e-04 , len = +1.21366689116884558e-04 
 732        723        724        645    2 2147483645 2147483645 +2.68531233678296066e-01  +nan                        # rad = +6.29531227903451442e-05 , len = +1.66891373791608431e-03 
 733        725        339        378    2 2147483645 2147483645 +7.26195296145012770e-01  +nan                        # rad = +7.06689883901962619e-05 , len = +7.86382396520026524e-04 
 734        725        726        378    2 2147483645 2147483645 +8.51339954930432130e-01  +nan                        # rad = +8.28473190482839687e-05 , len = +1.46097016716745199e-03 
 735        727        159         74    2        227        228 +9.89549170010578960e-01  +nan                        # rad = +1.75696218494759076e-04 , len = +8.86517506141340560e-05 
 736        727        728         74    2 2147483645 2147483645 +3.14225769257081400e-01  +nan                        # rad = +5.57913452764411002e-05 , len = +9.03648358638607803e-04 
 737        729        262        312    2 2147483645 2147483645 +7.87848719216410642e-01  +nan                        # rad = +7.17260874999460068e-05 , len = +9.18835030367157906e-04 
 738        729        730        312    2 2147483645 2147483645 +7.99467293580399141e-01  +nan                        # rad = +7.27838475256079465e-05 , len = +9.72677566218594389e-04 
 739        732        630         22    2        643        644 +9.97134116916856272e-01  +nan                        # rad = +2.94816281739829808e-04 , len = +2.02236858952124738e-04 
 740        732        733         22    2 2147483645 2147483645 +2.04665589465852088e-01  +nan                        # rad = +6.05121688875521495e-05 , len = +1.28237957208999077e-03 
 741        735        605        620    2 2147483645 2147483645 +7.01829505904105533e-01  +nan                        # rad = +6.50014427402990089e-05 , len = +5.02390622330916529e-04 
 742        735        736        620    2 2147483645 2147483645 +8.68146665218861524e-01  +nan                        # rad = +8.04052626381253593e-05 , len = +1.14880592615224444e-03 
 743        737         58        663    2         88         90 +9.79731962160181435e-01  +nan                        # rad = +2.16515856288906612e-04 , len = +3.99691815302832658e-04 
 744        737        738        663    2 2147483645 2147483645 +3.90571285088138043e-01  +nan                        # rad = +8.63142976842996151e-05 , len = +2.29463602218521164e-03 
 745        741        428        247    2 2147483645 2147483645 +6.84808330574355639e-01  +nan                        # rad = +8.48095887208650070e-05 , len = +6.65836339294316655e-04 
 746        741        742        247    2 2147483645 2147483645 +8.04217688208633485e-01  +nan                        # rad = +9.95977536105825906e-05 , len = +2.11443034881492490e-03 
 747        743        289        655    2 2147483645 2147483645 +7.93473424894999835e-01  +nan                        # rad = +8.56652202597609787e-05 , len = +1.17577607834873322e-03 
 748        743        744        655    2 2147483645 2147483645 +7.16402169296418645e-01  +nan                        # rad = +7.73444298219180717e-05 , len = +1.09245302146181969e-03 
 749        745         12        623    2         16         17 +9.91369125031368537e-01  +nan                        # rad = +1.79333525359715230e-04 , len = +2.45000000000000426e-04 
 750        745        746        623    2 2147483645 2147483645 +2.94990105303987615e-01  +nan                        # rad = +5.33621778151743771e-05 , len = +6.60535169057585927e-04 
 751        747        294        501    2 2147483645 2147483645 +8.03826399515897072e-01  +nan                        # rad = +7.81900340102489714e-05 , len = +6.83443337112939826e-04 
 752        747        748        501    2 2147483645 2147483645 +7.83309474210451717e-01  +nan                        # rad = +7.61943057181891227e-05 , len = +6.17957709311949812e-04 
 753        749        449        478    2 2147483645 2147483645 +7.75780612837712491e-01  +nan                        # rad = +8.19380758885989130e-05 , len = +7.85655823791902219e-04 
 754        749        750        478    2 2147483645 2147483645 +8.10845857747041543e-01  +nan                        # rad = +8.56416728216586188e-05 , len = +9.33643349991017347e-04 
 755        752        259        171    2        309        310 +9.99217866459557569e-01  +nan                        # rad = +3.93539155664166657e-04 , len = +7.86152054994626804e-05 
 756        752        753        171    2 2147483645 2147483645 +1.32847733125935591e-01  +nan                        # rad = +5.23217072884427350e-05 , len = +6.76450153274974516e-04 
 757        754         42         44    2         60         61 +9.92042830086594329e-01  +nan                        # rad = +2.02788427903101702e-04 , len = +8.50147046104377576e-04 
 758        754        755         44    2 2147483645 2147483645 +2.65059977517064171e-01  +nan                        # rad = +5.41822333779934211e-05 , len = +8.12613550890611022e-04 
 759        756        507        532    2 2147483645 2147483645 +8.66238196456753928e-01  +nan                        # rad = +7.36073337110253407e-05 , len = +1.01223688009410969e-03 
 760        756        757        532    2 2147483645 2147483645 +7.04731246418001223e-01  +nan                        # rad = +5.98835150006761334e-05 , len = +4.54549019629287455e-04 
 761        758        330        349    2        369        370 +9.19881826099507083e-01  +nan                        # rad = +1.20514847949239773e-04 , len = +4.30730364342618241e-04 
 762        758        759        349    2 2147483645 2147483645 +6.05151958392525113e-01  +nan                        # rad = +7.92817013910336339e-05 , len = +1.95003078235168209e-03 
 763        760        265        296    2        313        314 +8.58698110057947828e-01  +nan                        # rad = +1.10108060513007511e-04 , len = +8.61578081809046838e-04 
 764        760        761        296    2 2147483645 2147483645 +7.15848187492546639e-01  +nan                        # rad = +9.17908804308850717e-05 , len = +1.77112457875258753e-03 
 765        762        273        320    2 2147483645 2147483645 +7.95693329147723949e-01  +nan                        # rad = +6.52365326134202563e-05 , len = +1.02027636750944657e-03 
 766        762        763        320    2 2147483645 2147483645 +7.91697665293034869e-01  +nan                        # rad = +6.49089400022720750e-05 , len = +1.00055372585757863e-03 
 767        764        450        410    2        479        480 +9.90458022685187900e-01  +nan                        # rad = +1.86082701693801193e-04 , len = +3.46754790835645404e-04 
 768        764        765        410    2 2147483645 2147483645 +3.04932002191116658e-01  +nan                        # rad = +5.72892232694433319e-05 , len = +4.82349063662620503e-04 
 769        766        101        211    2        179        180 +9.89037534470833757e-01  +nan                        # rad = +2.28227152508925257e-04 , len = +2.41738755173079338e-04 
 770        766        793        211    2        793        794 +3.19217446753637890e-01  +nan                        # rad = +7.36616016729147360e-05 , len = +6.37221174649146372e-04 
 771        768        307        335    2        347        348 +9.72068174097762139e-01  +nan                        # rad = +1.41211675622022982e-04 , len = +1.47765236971819885e-04 
 772        768        769        335    2 2147483645 2147483645 +4.33522018061797687e-01  +nan                        # rad = +6.29774456368433215e-05 , len = +7.75636437705461840e-04 
 773        770        691        175    2        701        702 +9.57910695175363647e-01  +nan                        # rad = +1.40162597143135873e-04 , len = +2.59813380075605280e-04 
 774        770        771        175    2 2147483645 2147483645 +4.94646821278171334e-01  +nan                        # rad = +7.23772930902005486e-05 , len = +1.15356296592833852e-03 
 775        772        168        495    2 2147483645 2147483645 +7.33504899062298765e-01  +nan                        # rad = +9.10336784784964559e-05 , len = +6.15329620406045619e-04 
 776        772        773        495    2 2147483645 2147483645 +8.45933411625746090e-01  +nan                        # rad = +1.04986933702286319e-04 , len = +1.07563063660118577e-03 
 777        776        599        425    2 2147483645 2147483645 +8.31631565302028974e-01  +nan                        # rad = +9.71234148261783972e-05 , len = +1.47993678637753476e-03 
 778        776        777        425    2 2147483645 2147483645 +5.60196588818094643e-01  +nan                        # rad = +6.54234494577296609e-05 , len = +4.56066488434951698e-04 
 779        778        163        217    2        231        232 +9.43817572782040815e-01  +nan                        # rad = +1.20015518540219398e-04 , len = +1.12522674088630652e-03 
 780        778        779        217    2 2147483645 2147483645 +4.34201381841984313e-01  +nan                        # rad = +5.52128986526930510e-05 , len = +3.39293152886024050e-04 
 781        780        561        234    2        581        582 +9.51837739852142595e-01  +nan                        # rad = +1.07795255547194795e-04 , len = +6.12958205463600054e-04 
 782        780        781        234    2 2147483645 2147483645 +5.16314782832869579e-01  +nan                        # rad = +5.84724492715629846e-05 , len = +6.42952563382058690e-04 
 783        782        225        657    2 2147483645 2147483645 +7.21452188399147820e-01  +nan                        # rad = +8.99107845303474769e-05 , len = +7.27196442269161013e-04 
 784        782        783        657    2 2147483645 2147483645 +8.54754896362885708e-01  +nan                        # rad = +1.06523598582009246e-04 , len = +1.41269139771858657e-03 
 785        784        524        548    2 2147483645 2147483645 +7.22015120089368079e-01  +nan                        # rad = +7.91013710213455101e-05 , len = +8.10264278905175966e-04 
 786        784        785        548    2 2147483645 2147483645 +8.54353354827587785e-01  +nan                        # rad = +9.35998704503354640e-05 , len = +1.56339585215806804e-03 
 787        786        540        452    2        563        564 +8.26633922800158016e-01  +nan                        # rad = +8.90901419534981124e-05 , len = +4.09268914890862788e-04 
 788        786        787        452    2 2147483645 2147483645 +7.57780631100650970e-01  +nan                        # rad = +8.16695058505231245e-05 , len = +2.46296932204237472e-03 
 789        789        347        386    2 2147483645 2147483645 +8.74884732181824276e-01  +nan                        # rad = +8.27320750125716005e-05 , len = +8.56962715410945286e-04 
 790        789        790        386    2 2147483645 2147483645 +6.91281554336869886e-01  +nan                        # rad = +6.53699342375986628e-05 , len = +3.42812703287932242e-04 
 791        791        589        279    2        605        606 +8.90783238516221765e-01  +nan                        # rad = +9.86225579669004716e-05 , len = +4.87789782035681413e-04 
 792        791        792        279    2 2147483645 2147483645 +6.64312253255283758e-01  +nan                        # rad = +7.35489520592258434e-05 , len = +1.29367936369659438e-03 
 793        793        767        770    2 2147483645 2147483645 +8.16777418936118882e-01  +nan                        # rad = +6.01651328891038051e-05 , len = +7.41340496608116121e-04 
 794        793        794        770    2 2147483645 2147483645 +7.69197497988951873e-01  +nan                        # rad = +5.66603197046648173e-05 , len = +5.87920823961525008e-04 
 795        796        189        254    2 2147483645 2147483645 +7.75608096490633669e-01  +nan                        # rad = +6.22536347361688327e-05 , len = +1.15114203482653810e-03 
 796        796        797        254    2 2147483645 2147483645 +8.11003709848589049e-01  +nan                        # rad = +6.50946385823366784e-05 , len = +1.36837362495077254e-03 
 797        798         70        108    2        120        121 +9.89117195725486287e-01  +nan                        # rad = +2.16769335855443728e-04 , len = +8.65349054200447256e-04 
 798        798        799        108    2 2147483645 2147483645 +3.18450830847427757e-01  +nan                        # rad = +6.97898847616126665e-05 , len = +1.16544642799262495e-03 
