# Supplementary material for: Spatio-Temporal Simulation of First Pass Drug Perfusion in the Liver
Source: PLoS Comput Biol. 2014 Mar 13;10(3):e1003499. doi: 10.1371/journal.pcbi.1003499 (PMC3952820; doi:10.1371/journal.pcbi.1003499)
Supplement: Data S1 — Datasets for the organ and vascular geometries used in the simulations including a basic 3D viewer using python and vtk. (ZIP) [file pcbi.1003499.s001.zip › treeData/PV-00800.tree]

# numNodes
1600
# id xCoord [m]                yCoord [m]                zCoord [m]
   0 +1.45600000000000000e-02  +1.28800000000000008e-02  +1.45600000000000000e-02  
   1 +1.54700000000000011e-02  +1.16899999999999990e-02  +2.41499999999999979e-02  
   2 +2.23999999999999998e-02  +1.72199999999999992e-02  +2.46400000000000022e-02  
   3 +2.23999999999999998e-02  +1.48400000000000008e-02  +2.40799999999999972e-02  
   4 +1.90399999999999979e-02  +1.38599999999999991e-02  +2.34499999999999986e-02  
   5 +1.35800000000000001e-02  +1.30900000000000009e-02  +2.44300000000000003e-02  
   6 +1.76399999999999994e-02  +1.39299999999999997e-02  +2.29600000000000012e-02  
   7 +1.64499999999999993e-02  +1.27400000000000013e-02  +2.42899999999999991e-02  
   8 +1.62399999999999975e-02  +1.25299999999999995e-02  +2.41499999999999979e-02  
   9 +1.60300000000000026e-02  +1.23200000000000011e-02  +2.40799999999999972e-02  
  10 +1.40700000000000009e-02  +1.25299999999999995e-02  +2.40799999999999972e-02  
  11 +1.62399999999999975e-02  +1.24600000000000006e-02  +2.40799999999999972e-02  
  12 +1.60300000000000026e-02  +1.16200000000000001e-02  +2.33100000000000009e-02  
  13 +1.50500000000000009e-02  +1.23200000000000011e-02  +2.40799999999999972e-02  
  14 +2.23999999999999998e-02  +1.48400000000000008e-02  +2.40100000000000036e-02  
  15 +2.36600000000000005e-02  +1.48400000000000008e-02  +2.36600000000000005e-02  
  16 +2.21900000000000014e-02  +1.46999999999999995e-02  +2.40100000000000036e-02  
  17 +2.28200000000000000e-02  +1.39299999999999997e-02  +2.43599999999999997e-02  
  18 +2.06499999999999982e-02  +1.43499999999999999e-02  +2.36600000000000005e-02  
  19 +2.49899999999999983e-02  +1.56799999999999995e-02  +2.36600000000000005e-02  
  20 +1.95300000000000022e-02  +1.39299999999999997e-02  +2.33100000000000009e-02  
  21 +1.79200000000000019e-02  +1.40000000000000003e-02  +2.28900000000000006e-02  
  22 +2.54800000000000026e-02  +1.65200000000000000e-02  +2.33100000000000009e-02  
  23 +2.54100000000000020e-02  +1.64499999999999993e-02  +2.35899999999999999e-02  
  24 +2.04400000000000033e-02  +1.34400000000000006e-02  +2.26799999999999988e-02  
  25 +1.83399999999999987e-02  +1.44200000000000005e-02  +2.19799999999999995e-02  
  26 +1.30900000000000009e-02  +1.40000000000000003e-02  +2.26799999999999988e-02  
  27 +1.35099999999999994e-02  +1.40700000000000009e-02  +2.23999999999999998e-02  
  28 +2.55499999999999998e-02  +1.23200000000000011e-02  +2.20500000000000002e-02  
  29 +1.40000000000000003e-02  +1.42799999999999993e-02  +2.23999999999999998e-02  
  30 +1.43499999999999999e-02  +1.44900000000000011e-02  +2.21900000000000014e-02  
  31 +1.29499999999999997e-02  +1.37900000000000002e-02  +2.19799999999999995e-02  
  32 +1.52599999999999993e-02  +1.44200000000000005e-02  +2.21200000000000008e-02  
  33 +1.65900000000000006e-02  +1.36500000000000007e-02  +2.19799999999999995e-02  
  34 +1.28100000000000002e-02  +1.51199999999999998e-02  +2.18400000000000018e-02  
  35 +1.49099999999999996e-02  +1.44900000000000011e-02  +2.19099999999999989e-02  
  36 +1.40000000000000003e-02  +1.63799999999999987e-02  +2.17000000000000005e-02  
  37 +2.15599999999999993e-02  +1.28100000000000002e-02  +2.21200000000000008e-02  
  38 +2.50599999999999989e-02  +1.21799999999999999e-02  +2.19799999999999995e-02  
  39 +1.86900000000000018e-02  +1.46300000000000006e-02  +2.04400000000000033e-02  
  40 +1.14800000000000006e-02  +1.33000000000000011e-02  +2.15599999999999993e-02  
  41 +1.49099999999999996e-02  +1.44900000000000011e-02  +2.19099999999999989e-02  
  42 +1.35099999999999994e-02  +1.37900000000000002e-02  +2.03700000000000027e-02  
  43 +1.44900000000000011e-02  +1.57500000000000001e-02  +2.12800000000000003e-02  
  44 +2.22600000000000020e-02  +1.24600000000000006e-02  +2.16299999999999999e-02  
  45 +1.28100000000000002e-02  +1.51199999999999998e-02  +2.18400000000000018e-02  
  46 +1.07100000000000008e-02  +1.49800000000000003e-02  +2.13500000000000009e-02  
  47 +1.17599999999999996e-02  +1.59600000000000020e-02  +2.16299999999999999e-02  
  48 +2.31000000000000025e-02  +1.21799999999999999e-02  +2.09300000000000007e-02  
  49 +1.11999999999999999e-02  +1.26700000000000007e-02  +2.13500000000000009e-02  
  50 +1.13399999999999994e-02  +1.32300000000000004e-02  +2.14899999999999987e-02  
  51 +2.45700000000000016e-02  +1.23200000000000011e-02  +2.14899999999999987e-02  
  52 +2.54800000000000026e-02  +1.26000000000000001e-02  +2.10700000000000019e-02  
  53 +2.38700000000000023e-02  +1.21799999999999999e-02  +2.14200000000000015e-02  
  54 +1.42799999999999993e-02  +1.60300000000000026e-02  +2.14200000000000015e-02  
  55 +1.42100000000000004e-02  +1.60300000000000026e-02  +2.07899999999999995e-02  
  56 +1.46300000000000006e-02  +1.68000000000000024e-02  +2.11400000000000025e-02  
  57 +9.86999999999999857e-03  +1.54700000000000011e-02  +2.09300000000000007e-02  
  58 +9.86999999999999857e-03  +1.30200000000000003e-02  +2.12099999999999997e-02  
  59 +9.23999999999999995e-03  +1.30900000000000009e-02  +2.11400000000000025e-02  
  60 +1.42799999999999993e-02  +1.58900000000000013e-02  +2.05100000000000005e-02  
  61 +1.37200000000000013e-02  +1.63099999999999981e-02  +2.06499999999999982e-02  
  62 +2.08600000000000001e-02  +1.42799999999999993e-02  +2.07199999999999988e-02  
  63 +1.90399999999999979e-02  +1.46999999999999995e-02  +2.00900000000000002e-02  
  64 +2.15599999999999993e-02  +1.41400000000000015e-02  +2.07199999999999988e-02  
  65 +2.70199999999999989e-02  +1.26000000000000001e-02  +2.06499999999999982e-02  
  66 +2.77899999999999987e-02  +1.27400000000000013e-02  +2.04400000000000033e-02  
  67 +1.24600000000000006e-02  +1.38599999999999991e-02  +1.94600000000000016e-02  
  68 +2.38700000000000023e-02  +1.11999999999999999e-02  +1.98799999999999984e-02  
  69 +2.35199999999999992e-02  +1.03599999999999994e-02  +1.86200000000000011e-02  
  70 +1.40000000000000003e-02  +1.56100000000000006e-02  +1.97399999999999971e-02  
  71 +1.40700000000000009e-02  +1.56100000000000006e-02  +1.92499999999999998e-02  
  72 +2.47100000000000028e-02  +1.03599999999999994e-02  +1.96700000000000035e-02  
  73 +2.49200000000000012e-02  +9.86999999999999857e-03  +1.94600000000000016e-02  
  74 +1.91799999999999991e-02  +1.47700000000000001e-02  +1.89700000000000008e-02  
  75 +1.95300000000000022e-02  +1.48400000000000008e-02  +1.84099999999999993e-02  
  76 +2.29600000000000012e-02  +9.80000000000000142e-03  +1.79200000000000019e-02  
  77 +2.45000000000000009e-02  +9.80000000000000142e-03  +1.72899999999999998e-02  
  78 +1.94600000000000016e-02  +1.48400000000000008e-02  +1.82000000000000009e-02  
  79 +2.16299999999999999e-02  +1.63099999999999981e-02  +1.79200000000000019e-02  
  80 +2.01600000000000008e-02  +1.45600000000000000e-02  +1.71499999999999986e-02  
  81 +2.23999999999999998e-02  +1.69400000000000002e-02  +1.79200000000000019e-02  
  82 +2.28900000000000006e-02  +9.45000000000000007e-03  +1.74300000000000010e-02  
  83 +2.28200000000000000e-02  +9.51999999999999895e-03  +1.75000000000000017e-02  
  84 +2.23999999999999998e-02  +9.10000000000000045e-03  +1.61700000000000003e-02  
  85 +2.50599999999999989e-02  +1.21799999999999999e-02  +2.19799999999999995e-02  
  86 +2.18400000000000018e-02  +1.41400000000000015e-02  +2.08600000000000001e-02  
  87 +2.56200000000000004e-02  +9.38000000000000118e-03  +1.90399999999999979e-02  
  88 +2.53400000000000014e-02  +1.55400000000000000e-02  +2.35199999999999992e-02  
  89 +2.49200000000000012e-02  +9.86999999999999857e-03  +1.94600000000000016e-02  
  90 +1.35449178577534430e-02  +1.22542756001613792e-02  +2.35311413040539402e-02  
  91 +1.28978938806027336e-02  +1.24788299811008779e-02  +2.23314466846829124e-02  
  92 +2.69984111424214739e-02  +1.36818677684472940e-02  +2.07493859283167902e-02  
  93 +2.45341881403977856e-02  +9.56199079873628656e-03  +1.93486995607943836e-02  
  94 +2.26912287872804222e-02  +8.62649006398423512e-03  +1.94899445947161847e-02  
  95 +1.58180332651297016e-02  +1.08023385248476808e-02  +2.60288878189632172e-02  
  96 +1.43622455193057035e-02  +1.46429202299006196e-02  +2.20308294103666868e-02  
  97 +1.55145457830236384e-02  +1.74256070747633475e-02  +1.87728533775038155e-02  
  98 +1.62425618634001248e-02  +1.24613049449275905e-02  +2.40750374228866602e-02  
  99 +1.71759310759670748e-02  +1.43789261197840440e-02  +2.39185981695390314e-02  
 100 +2.20138851785576586e-02  +1.25906701662131387e-02  +2.17752742470264937e-02  
 101 +2.20924874500888629e-02  +9.64928296242523187e-03  +2.30801892600763989e-02  
 102 +2.55741263227277499e-02  +9.54086527213416496e-03  +1.69579715250986578e-02  
 103 +2.83023015431663680e-02  +9.14583684037023441e-03  +1.72329323387985442e-02  
 104 +1.49231038310959855e-02  +1.09476679189668934e-02  +2.34456169635710483e-02  
 105 +1.31475713370189460e-02  +8.95887431109044542e-03  +1.99001021186748159e-02  
 106 +1.28615949384840653e-02  +1.67304200411745180e-02  +1.89946909299506909e-02  
 107 +1.19405475496032493e-02  +1.66423988387911261e-02  +1.81023841153247385e-02  
 108 +1.99566857985296886e-02  +1.34747866552026516e-02  +2.19448154636999876e-02  
 109 +1.80539429138226112e-02  +1.49886599011992000e-02  +2.11319758521571754e-02  
 110 +1.91625651957467308e-02  +1.31239132466178052e-02  +2.40740323660848035e-02  
 111 +2.06488155079722208e-02  +1.12513683459768334e-02  +2.62428149863521872e-02  
 112 +1.40350000000000006e-02  +1.64499999999999993e-02  +2.19099999999999989e-02  
 113 +1.44979266266286374e-02  +1.64464582310734145e-02  +2.16796056947174340e-02  
 114 +2.16187214546596090e-02  +8.50103127206690290e-03  +1.54491901934984376e-02  
 115 +2.15121676354949609e-02  +7.67614920320759762e-03  +1.47772648412314057e-02  
 116 +2.14362274143418963e-02  +1.19920772794632896e-02  +2.02375457278331783e-02  
 117 +2.15797475395888318e-02  +1.16355568444521679e-02  +1.86885015189874291e-02  
 118 +9.23110286726186967e-03  +1.24857793967951148e-02  +2.22128302809150892e-02  
 119 +2.49377662422057556e-02  +1.56529751011223045e-02  +2.37356441754651391e-02  
 120 +2.68493544471882090e-02  +1.65834012864972402e-02  +2.37697509891986007e-02  
 121 +1.24988746621063716e-02  +1.37293745622310732e-02  +1.89444426369826252e-02  
 122 +1.27361720487072921e-02  +1.33336710468479683e-02  +1.68695558343384643e-02  
 123 +1.78488768552720334e-02  +1.18355353001701226e-02  +2.50928857297606708e-02  
 124 +2.30335021225763978e-02  +1.00797253932899036e-02  +1.75254644898698887e-02  
 125 +2.77613274368347859e-02  +1.27723370766399617e-02  +2.04766888873062561e-02  
 126 +2.89343646118175278e-02  +1.17704962624038036e-02  +2.03712343164082314e-02  
 127 +2.26449999999999985e-02  +1.62049999999999972e-02  +1.65900000000000006e-02  
 128 +2.30144070675573770e-02  +1.57825887690284210e-02  +1.54064560851924961e-02  
 129 +1.30561071647613217e-02  +1.82377933287478436e-02  +1.97008150453971999e-02  
 130 +2.22839759999189854e-02  +1.47923381263342681e-02  +2.42335431637520915e-02  
 131 +2.01487321198197608e-02  +1.41311932820947627e-02  +2.45911954144468377e-02  
 132 +2.10356359659550803e-02  +1.30659432458977570e-02  +2.06113128667041214e-02  
 133 +2.28126846632153157e-02  +1.20370410310194059e-02  +2.60578710783252350e-02  
 134 +1.56920850291439803e-02  +1.14298060303697369e-02  +2.43645827687717781e-02  
 135 +1.82827627718549525e-02  +8.94624062712653066e-03  +2.46034040376338949e-02  
 136 +1.07196758749897869e-02  +1.51171826725513929e-02  +2.12932745636923750e-02  
 137 +1.24477936504622279e-02  +1.59661546075466100e-02  +2.10468660097858883e-02  
 138 +1.40353375840574657e-02  +9.95327111502867026e-03  +2.16728595411229338e-02  
 139 +1.30271279024836498e-02  +1.00749174646825070e-02  +2.19550896665548917e-02  
 140 +2.17908499127624430e-02  +9.29184996821948855e-03  +1.73530127080590464e-02  
 141 +2.05261000497768964e-02  +9.25786318595671863e-03  +1.72855686403050358e-02  
 142 +2.38164471264873980e-02  +1.04002153302164262e-02  +1.98830768174979196e-02  
 143 +2.49673209035603562e-02  +1.56603880161269096e-02  +2.36896316275198686e-02  
 144 +2.59866669131190164e-02  +1.50088738073972695e-02  +2.21717518168595487e-02  
 145 +1.19304281078195691e-02  +1.39473345280483278e-02  +1.94251361585356802e-02  
 146 +1.19628495867066895e-02  +1.26320339126901951e-02  +1.94701843064220767e-02  
 147 +1.50877559132313339e-02  +1.42437394285147099e-02  +2.23066415247132679e-02  
 148 +1.56430328163317915e-02  +1.41575113354015132e-02  +2.19792587525776163e-02  
 149 +1.91012825978733661e-02  +1.34919566233089021e-02  +2.37620161830424011e-02  
 150 +1.87221443477152034e-02  +1.37172284881364459e-02  +2.27452664216722424e-02  
 151 +1.60085360628451009e-02  +1.14738094921305236e-02  +2.31148746089928810e-02  
 152 +1.73293579613273303e-02  +1.04250161490696842e-02  +2.05360283854366804e-02  
 153 +2.57250000000000013e-02  +1.23900000000000000e-02  +2.06499999999999982e-02  
 154 +2.54630608922371340e-02  +1.22556725218491321e-02  +2.06665294291227472e-02  
 155 +2.10293607273298079e-02  +8.38051563603345144e-03  +1.51795950967492186e-02  
 156 +1.95719500167242690e-02  +7.69360803264783257e-03  +1.55619049923246891e-02  
 157 +1.05314972874137481e-02  +1.52102185094022107e-02  +2.12985587736035133e-02  
 158 +9.45890275926804594e-03  +1.60292169985811021e-02  +2.21228266082983890e-02  
 159 +1.41496974592998665e-02  +1.45993386769114279e-02  +2.27428320662387308e-02  
 160 +1.50798420489834158e-02  +1.59588932958294148e-02  +2.41072522437388269e-02  
 161 +1.30626694373943836e-02  +1.30002042577911960e-02  +2.56200171622629445e-02  
 162 +1.07145781356399704e-02  +1.50298091420487511e-02  +2.13381823847843786e-02  
 163 +1.07650914759329832e-02  +1.46453351937513646e-02  +2.17575913372292894e-02  
 164 +1.99817430715934635e-02  +1.26972600424297873e-02  +2.52885533971643241e-02  
 165 +2.07927295530829191e-02  +1.33971915854142302e-02  +2.65265438135508791e-02  
 166 +1.13650878395501059e-02  +1.71295766108660007e-02  +1.99806674835892734e-02  
 167 +1.42428562706979935e-02  +1.40838881088870757e-02  +2.10682552276671223e-02  
 168 +1.53109963595322619e-02  +1.44273261095720605e-02  +1.79505956924658899e-02  
 169 +1.44125981711188105e-02  +1.58918926691355294e-02  +2.13528831865332780e-02  
 170 +1.65582143413032894e-02  +1.66170905938677720e-02  +2.19006285285874812e-02  
 171 +2.02920325685606098e-02  +1.47743040094191116e-02  +1.71425932845479419e-02  
 172 +2.00310735995774952e-02  +1.56107950275068755e-02  +1.75007020977254735e-02  
 173 +9.59355091826139851e-03  +1.53813256967621423e-02  +2.05341995251043276e-02  
 174 +9.73335775427716134e-03  +1.51892090162609357e-02  +2.03449709717488103e-02  
 175 +2.43419184266172907e-02  +8.37992467619381662e-03  +1.81344634297155548e-02  
 176 +1.16542318489736094e-02  +1.39869303982857861e-02  +1.94143232109020222e-02  
 177 +1.03919257523257900e-02  +1.19806096018645267e-02  +2.00382097395404128e-02  
 178 +2.85249999999999983e-02  +1.30550000000000006e-02  +2.02300000000000015e-02  
 179 +3.00684158438448111e-02  +1.40803696512578329e-02  +1.94604018107917449e-02  
 180 +2.39401343659601772e-02  +1.18641683331494347e-02  +2.17647217233336819e-02  
 181 +2.44654308478238283e-02  +1.00587626452946517e-02  +2.27560356938784798e-02  
 182 +1.64732296862820024e-02  +1.22753241076743649e-02  +2.42669944010871080e-02  
 183 +1.58712131694513162e-02  +1.30098225829285968e-02  +2.36926949550537169e-02  
 184 +1.67755876315369146e-02  +1.25519545565372648e-02  +2.48960896004946051e-02  
 185 +1.70295099115507081e-02  +1.28243842763969482e-02  +2.62966138548230803e-02  
 186 +1.63538054668945360e-02  +1.05780023140320516e-02  +2.20379828562798918e-02  
 187 +1.60006315145520273e-02  +8.79130089807149753e-03  +2.14685442807684493e-02  
 188 +1.26157479415107982e-02  +1.71115498280436304e-02  +1.82469689505452316e-02  
 189 +1.14909028874169688e-02  +1.78153465550144538e-02  +1.68129302618655052e-02  
 190 +1.14790251613745200e-02  +1.40748652346176228e-02  +1.93886640950354135e-02  
 191 +9.39723393564025761e-03  +1.59241030940327627e-02  +1.88507534722895248e-02  
 192 +2.61450000000000016e-02  +1.66600000000000012e-02  +2.23999999999999998e-02  
 193 +2.73152878376452316e-02  +1.73687335418136572e-02  +2.04317517355752237e-02  
 194 +1.88650000000000033e-02  +1.46649999999999992e-02  +2.02650000000000018e-02  
 195 +1.99693274068135293e-02  +1.44098991907977737e-02  +2.07699622200687578e-02  
 196 +2.23977913568703287e-02  +1.75348758151840749e-02  +2.44364356216528640e-02  
 197 +2.33136573870430831e-02  +1.90357174654676407e-02  +2.10140216031545271e-02  
 198 +2.67073917748550521e-02  +9.08172172846350226e-03  +1.58370915467607835e-02  
 199 +1.85078077034712997e-02  +1.45126337943496907e-02  +2.12019667163956954e-02  
 200 +1.78744815637374328e-02  +1.34923192326345497e-02  +2.02139704774661512e-02  
 201 +1.14431325107615806e-02  +1.40723211647209648e-02  +1.93875985925401582e-02  
 202 +1.14251402826900383e-02  +1.40463259925191694e-02  +1.82350407567612588e-02  
 203 +2.03401975259131160e-02  +1.54027168005889861e-02  +1.82374674855551797e-02  
 204 +2.08147142903269411e-02  +1.62698472233477401e-02  +1.88025945853717014e-02  
 205 +2.43450886938540688e-02  +1.61293047110298848e-02  +2.27236773170910594e-02  
 206 +2.61369842936313504e-02  +1.06776423858429472e-02  +2.15911374152274009e-02  
 207 +1.42373668436674393e-02  +1.45923059033129521e-02  +2.31701054314219779e-02  
 208 +1.43078748289151864e-02  +1.43084980833869946e-02  +2.30099497964340420e-02  
 209 +2.35387788554883258e-02  +1.37498650638477951e-02  +2.45963870710347518e-02  
 210 +2.40902091680694937e-02  +1.31983346948984816e-02  +2.50988905318381555e-02  
 211 +2.82631289731143515e-02  +1.03391890790993524e-02  +1.95168306059946006e-02  
 212 +1.87952468430090114e-02  +1.45641142558193774e-02  +1.79260928674598828e-02  
 213 +1.88290780406039186e-02  +1.27593939194278368e-02  +1.67555297797964409e-02  
 214 +2.63039879569119013e-02  +9.53231579454359192e-03  +1.82317096569727388e-02  
 215 +1.87053020557834473e-02  +1.46384564442578070e-02  +2.04044145043354094e-02  
 216 +1.68694352066392772e-02  +1.63383429545074614e-02  +1.88402779211061210e-02  
 217 +1.39913312723502631e-02  +1.70906291906318016e-02  +2.30235136386769748e-02  
 218 +2.56878218197589374e-02  +1.52508138831700373e-02  +2.33903503577665428e-02  
 219 +2.62135373298727076e-02  +1.41983520535835447e-02  +2.36092152700261709e-02  
 220 +1.26000000000000018e-02  +1.53299999999999981e-02  +2.17700000000000012e-02  
 221 +1.30283441975519946e-02  +1.58975565754362752e-02  +2.26263471480312207e-02  
 222 +1.14529951380625186e-02  +1.51836476238202782e-02  +2.46201602159954978e-02  
 223 +1.83399999814746993e-02  +1.44552397375047742e-02  +2.20480177665608040e-02  
 224 +1.78337256482305126e-02  +1.55368025223707566e-02  +2.28387283654768701e-02  
 225 +1.35914544605382059e-02  +9.45607271305955871e-03  +2.07864808298988749e-02  
 226 +1.27492216774494939e-02  +7.96573655036343121e-03  +1.70581525571878272e-02  
 227 +2.28033040920295957e-02  +1.38849620440130144e-02  +2.43688469296579301e-02  
 228 +2.22947892604955927e-02  +1.23855299876914886e-02  +2.45265853326531759e-02  
 229 +2.33789504018687283e-02  +1.88142801523404485e-02  +1.94219876572628222e-02  
 230 +2.69382139329470589e-02  +9.34335105625220055e-03  +1.70954519319486027e-02  
 231 +3.02319087634089524e-02  +9.21161285637581498e-03  +1.70390119440288618e-02  
 232 +7.96667108044605068e-03  +1.20484816302466029e-02  +2.09322682542009628e-02  
 233 +1.87853529026653990e-02  +1.46526847398959006e-02  +2.03338352005234639e-02  
 234 +1.81417782028968355e-02  +1.53790353420612223e-02  +1.95263434951960559e-02  
 235 +2.51987356701738642e-02  +1.60696106722450702e-02  +2.36523988536563971e-02  
 236 +2.53432406068328196e-02  +1.65839842834163177e-02  +2.45483623967352564e-02  
 237 +1.06393008261052545e-02  +1.46483128497565517e-02  +1.85133674401159673e-02  
 238 +8.52620475097128246e-03  +1.58842678844116209e-02  +1.41691955178156314e-02  
 239 +1.68170775880537963e-02  +1.01144553784680343e-02  +2.47791993399966576e-02  
 240 +1.68638064816246762e-02  +9.46316071966820695e-03  +2.55332107397872148e-02  
 241 +1.95358312404723226e-02  +1.29506176924830772e-02  +2.47636087362754151e-02  
 242 +1.91895482422434933e-02  +1.31761301337471014e-02  +2.59424245331696460e-02  
 243 +1.50507865226197843e-02  +1.11462724772774212e-02  +2.37266693411556200e-02  
 244 +1.39586010149011352e-02  +1.15120468005866280e-02  +2.29372081044921967e-02  
 245 +2.81638563930711287e-02  +1.29097249845911768e-02  +2.03035490146951728e-02  
 246 +2.84342007293005919e-02  +1.31803600412646500e-02  +1.98333343207354670e-02  
 247 +2.51604640772473964e-02  +1.10980548366659323e-02  +2.43394930545772804e-02  
 248 +9.91701173995586209e-03  +1.47292816846786266e-02  +2.14830868252997784e-02  
 249 +9.06419058310880925e-03  +1.43081122098566178e-02  +2.24592427879737322e-02  
 250 +2.29122753906138878e-02  +9.81423358509721580e-03  +1.79365209598655283e-02  
 251 +2.16843937454461490e-02  +9.94952656815957688e-03  +1.83444921662840356e-02  
 252 +1.91354461861050554e-02  +1.28227204560265925e-02  +2.42853220652161951e-02  
 253 +1.92881569491159602e-02  +1.17858471713323462e-02  +2.40216580209250373e-02  
 254 +2.49923804592848027e-02  +9.45024140729589131e-03  +1.95667499152851858e-02  
 255 +2.50444452468472183e-02  +9.24870092864955168e-03  +1.98345405330817709e-02  
 256 +1.45754327666042169e-02  +1.70675387867405236e-02  +1.98551790406773371e-02  
 257 +2.18440082561290778e-02  +1.46687645491491211e-02  +2.61486964484040456e-02  
 258 +2.24317134632858496e-02  +1.75788533582622759e-02  +2.44167952508736186e-02  
 259 +2.26289402090034571e-02  +1.86898988867258663e-02  +2.28705076795985597e-02  
 260 +2.70181629708544854e-02  +1.25809469429222914e-02  +2.06438007714056827e-02  
 261 +2.72474971610947546e-02  +1.19667128380327378e-02  +1.98713465281900765e-02  
 262 +9.92728460635417323e-03  +1.33768724638293150e-02  +2.31535466238109271e-02  
 263 +1.89525000000000006e-02  +1.46824999999999994e-02  +2.01775000000000010e-02  
 264 +1.96108968808021769e-02  +1.48774933074867274e-02  +1.93304650258989304e-02  
 265 +2.26799999999999988e-02  +1.23200000000000011e-02  +2.12800000000000003e-02  
 266 +2.33559164724098205e-02  +1.19721875910708108e-02  +2.13535067902047605e-02  
 267 +2.24046043585953009e-02  +9.65874302274121084e-03  +1.81998985296024686e-02  
 268 +2.11755378032737231e-02  +8.68299393722181921e-03  +1.90094543624573960e-02  
 269 +2.32416361047129982e-02  +1.19745426796086744e-02  +2.07169211895447160e-02  
 270 +2.37834342012721543e-02  +1.30519510546222121e-02  +1.97233069508065302e-02  
 271 +2.42184789697858401e-02  +1.22660321188887873e-02  +2.14517783177354052e-02  
 272 +2.44872433689253891e-02  +1.40978623256765301e-02  +2.11364953346804448e-02  
 273 +2.21384631843043259e-02  +1.25259402138480896e-02  +2.17044804909890289e-02  
 274 +2.35618898714153417e-02  +1.28938034386604956e-02  +2.30520110601381521e-02  
 275 +1.95255914541880155e-02  +1.32767527017370861e-02  +2.52652728736901949e-02  
 276 +1.97107622190250895e-02  +1.43796888041401484e-02  +2.63794753842971040e-02  
 277 +1.34307555228942842e-02  +1.26309433927021368e-02  +2.16708712447228613e-02  
 278 +1.40217250163138518e-02  +1.17285684156730428e-02  +2.15627629433127847e-02  
 279 +7.75354559142360771e-03  +1.33015873053537667e-02  +1.95346647527311311e-02  
 280 +2.21271498069710026e-02  +1.86843073886741456e-02  +2.30348445161938711e-02  
 281 +2.11326867893394457e-02  +1.89102001419843881e-02  +2.29845905633054570e-02  
 282 +2.56476029901338137e-02  +1.54916532952822025e-02  +2.34820144526811485e-02  
 283 +2.48149607133322271e-02  +1.22500472356627046e-02  +2.17349942824337020e-02  
 284 +2.49599065681542567e-02  +1.28330453414774535e-02  +2.18243390919515938e-02  
 285 +2.58739611886189130e-02  +9.35414511871774171e-03  +1.65644244420205186e-02  
 286 +2.57975391055813748e-02  +8.17971601756109848e-03  +1.49004520879604391e-02  
 287 +2.00921847740015876e-02  +1.41492381354471654e-02  +2.34736704758903916e-02  
 288 +2.06264142042196542e-02  +1.54681573865440361e-02  +2.20846393083059464e-02  
 289 +1.97587871560328948e-02  +1.28239388674564331e-02  +2.50260810667198678e-02  
 290 +2.01268524730662847e-02  +1.21430459298294824e-02  +2.50452503918680187e-02  
 291 +1.28498274847982617e-02  +1.61834222865866011e-02  +1.93891871149928091e-02  
 292 +2.17993639231889545e-02  +1.41318133452937641e-02  +1.97150493047786590e-02  
 293 +1.38133960222978358e-02  +9.70467191404411449e-03  +2.12296701855109043e-02  
 294 +1.43602294972362404e-02  +9.41726579360604305e-03  +2.09853547161416715e-02  
 295 +1.08411963353952073e-02  +1.63230290483741720e-02  +2.08470516691107895e-02  
 296 +9.80470356452797613e-03  +1.68194862181233508e-02  +2.03146971551753444e-02  
 297 +1.31271724907070231e-02  +1.31554792832911313e-02  +2.46630268060254905e-02  
 298 +1.22074627723176912e-02  +1.30160212069479475e-02  +2.43474106631256966e-02  
 299 +2.39249114890988726e-02  +1.19930540892250435e-02  +2.15610241522320861e-02  
 300 +2.46805189788367949e-02  +1.07850049990219545e-02  +2.12441658540950574e-02  
 301 +1.10178555451304269e-02  +1.35784403567297037e-02  +2.05846942569571541e-02  
 302 +1.50850000000000012e-02  +1.44550000000000008e-02  +2.20149999999999998e-02  
 303 +1.46016558849897931e-02  +1.51227483504978010e-02  +2.19976973979201205e-02  
 304 +2.35919696913964271e-02  +8.09293235349862160e-03  +1.67067432988322953e-02  
 305 +2.36936854997441132e-02  +1.07857297674169017e-02  +1.92524342597331262e-02  
 306 +2.33729847754983143e-02  +1.12873205701814645e-02  +1.89483421729697461e-02  
 307 +1.06368299016827862e-02  +1.64962466403122850e-02  +2.03471467149426849e-02  
 308 +1.02585419547481255e-02  +1.72180411623288829e-02  +1.90033668155722910e-02  
 309 +2.11317638424507979e-02  +1.15552909379801842e-02  +1.97134693730896642e-02  
 310 +1.94358601769447567e-02  +1.08813701928478120e-02  +1.90344493051439606e-02  
 311 +1.69930692603768516e-02  +1.02722388676438955e-02  +2.15601013162789491e-02  
 312 +1.90111360172034588e-02  +8.87187090773180684e-03  +2.10142730994683606e-02  
 313 +1.76882175683108801e-02  +1.54200993808653007e-02  +1.99955313639498013e-02  
 314 +1.67895326886042529e-02  +1.60147796041905481e-02  +2.06011163907804835e-02  
 315 +1.31342929959408321e-02  +8.72302742775111876e-03  +1.89192558329266299e-02  
 316 +1.27279362303867136e-02  +8.79020221446776863e-03  +1.85058263828538488e-02  
 317 +2.37636385756499584e-02  +1.13322264467919601e-02  +2.00606360006174121e-02  
 318 +2.35835904983761023e-02  +8.61567891114956540e-03  +2.13975558750354351e-02  
 319 +1.91239630894791575e-02  +1.25904797288333824e-02  +2.44787068646448967e-02  
 320 +1.91165030828901461e-02  +1.12853671613417569e-02  +2.57122394666232656e-02  
 321 +2.05697568747363058e-02  +8.71798621080611610e-03  +2.07021712367045606e-02  
 322 +1.62869087992376822e-02  +1.06832084859894219e-02  +2.39360186564960137e-02  
 323 +1.61561211600308591e-02  +9.70011591255616652e-03  +2.37089525405159776e-02  
 324 +2.11187552741690134e-02  +1.13229617924316475e-02  +1.95312820894793654e-02  
 325 +1.87609179476404819e-02  +9.83961824778139572e-03  +1.77738656003602093e-02  
 326 +2.03326764833591835e-02  +8.50808063289475343e-03  +1.46310034325566989e-02  
 327 +2.17770024559415278e-02  +1.11801711700717805e-02  +2.25640261996086118e-02  
 328 +2.11676096644598591e-02  +1.07361648854933343e-02  +2.30563100124306364e-02  
 329 +1.78371657028922499e-02  +9.49050287215011217e-03  +2.12652346649397049e-02  
 330 +1.76757360877405484e-02  +9.02534157676301504e-03  +2.11170766538439254e-02  
 331 +2.16405845282962271e-02  +8.21291329904074753e-03  +1.49981857965500610e-02  
 332 +2.19834936494959013e-02  +7.75743134729959486e-03  +1.35760055040229088e-02  
 333 +1.26657169676301293e-02  +1.56352224425525092e-02  +2.22036161657550024e-02  
 334 +1.24844630055476313e-02  +1.68034839585381318e-02  +2.37449134016974109e-02  
 335 +2.48426506785148007e-02  +1.72945631898398754e-02  +2.29556338796428096e-02  
 336 +2.17361501674183527e-02  +1.92576153935553294e-02  +2.17033506992535506e-02  
 337 +2.00394574041014607e-02  +1.43946345365167389e-02  +1.73060273076651519e-02  
 338 +2.10176076738840499e-02  +1.35622147771577769e-02  +1.51925855977329965e-02  
 339 +2.36483067016953624e-02  +1.47638443532836644e-02  +2.35856188949921212e-02  
 340 +2.27216302174347365e-02  +1.44031485877771318e-02  +2.34451230146384068e-02  
 341 +1.37551703424706184e-02  +1.41693459212011430e-02  +2.24008911940627616e-02  
 342 +1.41052446275308305e-02  +1.28236271761482286e-02  +2.26096679793764722e-02  
 343 +2.29197437266526333e-02  +1.34012233742108570e-02  +2.50870745416595063e-02  
 344 +2.32736437217761528e-02  +1.39295055835741231e-02  +2.63617555062022717e-02  
 345 +2.19574390922058875e-02  +8.80810013129704888e-03  +1.58346552474107408e-02  
 346 +2.06616098277959855e-02  +8.72543719533884314e-03  +1.60518938181894756e-02  
 347 +2.21497097910978089e-02  +1.05419079760814063e-02  +2.29539469411533525e-02  
 348 +2.31704390096781794e-02  +9.77524256045021744e-03  +2.38652863025912258e-02  
 349 +2.50882410457814835e-02  +1.59201495215580066e-02  +2.36450236255386984e-02  
 350 +2.52643712471362879e-02  +1.83734248805392311e-02  +2.32120827468155627e-02  
 351 +1.23258143218805249e-02  +1.44685007009742635e-02  +2.39145405515820281e-02  
 352 +1.22166118627883621e-02  +1.43801783321311199e-02  +2.53071228898904925e-02  
 353 +1.14673356556874544e-02  +1.25936959121996563e-02  +2.27978306105072956e-02  
 354 +1.16013186019926565e-02  +1.16195117576871343e-02  +2.31615123022445406e-02  
 355 +1.28962024415040233e-02  +1.38253647845986982e-02  +1.80529337299109409e-02  
 356 +1.39890811829116932e-02  +1.46142784364118542e-02  +1.72635326963622888e-02  
 357 +1.32142194152784064e-02  +1.35095439034956764e-02  +2.02683688343811980e-02  
 358 +1.28864616881176203e-02  +1.39931465268832832e-02  +1.99457250234865852e-02  
 359 +1.25894002341439774e-02  +1.37390294545479009e-02  +1.84584760607464406e-02  
 360 +1.13869376717395283e-02  +1.32292293635307527e-02  +1.66209816998341975e-02  
 361 +2.24696024290547344e-02  +1.23895994937483316e-02  +2.14544709273278011e-02  
 362 +2.21863912459752781e-02  +1.18601791408336054e-02  +2.06910551065492415e-02  
 363 +1.74856153561191822e-02  +9.91536889230474824e-03  +2.15227687980401212e-02  
 364 +1.89157657642871971e-02  +9.61799670474541152e-03  +2.24193065688568643e-02  
 365 +1.27556844442964709e-02  +1.37262541736363659e-02  +1.82649679553543512e-02  
 366 +1.35065550697159691e-02  +1.25664599013230321e-02  +1.79361551890426033e-02  
 367 +9.58275278853826934e-03  +1.52662903670840854e-02  +1.63412814789657967e-02  
 368 +1.01418440229798720e-02  +1.54294200551074318e-02  +1.61728244611366520e-02  
 369 +1.70420301016102130e-02  +9.97760955858107736e-03  +2.50971907668892033e-02  
 370 +1.79120973421063416e-02  +1.01354100251951212e-02  +2.56007933311980969e-02  
 371 +1.69363641354512359e-02  +1.00474223518649281e-02  +2.48587320204834636e-02  
 372 +1.72920189186473588e-02  +9.94438546747997837e-03  +2.42170263218348149e-02  
 373 +1.66734373636356938e-02  +1.04251205908379736e-02  +2.17990420862794222e-02  
 374 +1.64171352662686038e-02  +1.03801479823692443e-02  +2.14140218746817074e-02  
 375 +2.36123587643218801e-02  +1.05667103999391738e-02  +1.89334111964801627e-02  
 376 +2.41897315395579147e-02  +9.67363697853344633e-03  +1.83674877889727084e-02  
 377 +1.99621478179329882e-02  +1.44617666327752463e-02  +2.03481680951177225e-02  
 378 +2.07210528824751106e-02  +1.36573674380192720e-02  +1.90723915075581597e-02  
 379 +1.36766139020072387e-02  +9.09098898707896147e-03  +2.05487542800434943e-02  
 380 +1.43303395825658351e-02  +8.56124488237514254e-03  +1.99472132513535821e-02  
 381 +1.28259434429002471e-02  +1.37758094791175303e-02  +1.81589508426326443e-02  
 382 +1.33137032100236214e-02  +1.37112680170123659e-02  +1.82464141662686957e-02  
 383 +1.14171767242390674e-02  +1.40687378415863991e-02  +1.93889139295060180e-02  
 384 +1.06346489519340611e-02  +1.36542455395455842e-02  +1.93486642305455529e-02  
 385 +2.05838515641818751e-02  +1.47987655361758522e-02  +1.68646657065093276e-02  
 386 +2.16777159532056743e-02  +1.53040595362221275e-02  +1.57657554922161838e-02  
 387 +1.67637568904039462e-02  +1.14170157107512209e-02  +2.43084717707867798e-02  
 388 +2.75178970469146383e-02  +1.14046296425826272e-02  +2.03652075705520741e-02  
 389 +2.74833214594958491e-02  +1.09118144234122919e-02  +2.07910393056427757e-02  
 390 +2.42453112232413649e-02  +1.52373223105308469e-02  +2.37348999871115490e-02  
 391 +2.40191380288472915e-02  +1.63416827126390933e-02  +2.41309836954580921e-02  
 392 +1.52599858084237362e-02  +1.73039288703730997e-02  +2.13681605083966310e-02  
 393 +1.70118376186031220e-02  +1.01154851064097790e-02  +2.11037234210055165e-02  
 394 +1.68643323450821461e-02  +8.96506559319285197e-03  +1.68755198921060369e-02  
 395 +9.94258348450463916e-03  +1.51880954149900983e-02  +1.73747707576699661e-02  
 396 +1.07003466660174282e-02  +1.77804424946296641e-02  +1.52953891626956672e-02  
 397 +1.73911914596649800e-02  +1.56154144319875648e-02  +1.92904009681885355e-02  
 398 +1.72029033384260427e-02  +1.52191176024328821e-02  +1.80336068295668984e-02  
 399 +2.15451803187269759e-02  +1.08767484678625997e-02  +2.26605117132072549e-02  
 400 +2.06754140051322033e-02  +9.70888258219251149e-03  +2.25867601045082675e-02  
 401 +2.33717647930427250e-02  +7.85506902568434973e-03  +1.30359358573531453e-02  
 402 +2.62056077685064899e-02  +9.34816986675068851e-03  +1.70510337201168136e-02  
 403 +2.63126189116552195e-02  +8.02883024777000312e-03  +1.74385292961862504e-02  
 404 +1.36908278899955851e-02  +9.58951518644410306e-03  +2.10074559790220800e-02  
 405 +1.28924838491243747e-02  +1.02157227804362434e-02  +2.06191339892840761e-02  
 406 +1.75208997169615313e-02  +1.33103187469159820e-02  +1.78012970678683748e-02  
 407 +1.80173504696792379e-02  +1.39689024186015944e-02  +2.05242232188926552e-02  
 408 +1.78009123958194002e-02  +1.61300313063906971e-02  +2.12970736781219472e-02  
 409 +1.75036318576979946e-02  +1.54617410574932647e-02  +1.96697012243972312e-02  
 410 +1.67457369610791579e-02  +1.48941492994070120e-02  +1.96140810584153301e-02  
 411 +1.10890361104249244e-02  +1.25083883006165617e-02  +2.12416922119471087e-02  
 412 +1.05445496212050356e-02  +1.26768699619712738e-02  +2.13395677041848808e-02  
 413 +2.28555743312710072e-02  +1.49093631526700868e-02  +2.17699424067805611e-02  
 414 +2.29124041136421416e-02  +1.46575455784024658e-02  +2.20301581391568954e-02  
 415 +2.11413946818225160e-02  +9.18021303217180992e-03  +1.72040549925490845e-02  
 416 +1.93872499735955571e-02  +8.65877441450127981e-03  +1.65292260600637259e-02  
 417 +1.63438833953949529e-02  +1.26413696789087118e-02  +2.42244591520127776e-02  
 418 +1.56567419068076308e-02  +1.47593992705905078e-02  +2.57109300936500980e-02  
 419 +1.46042507316325038e-02  +1.62101499946811431e-02  +1.99923370227143744e-02  
 420 +1.53371529676573897e-02  +1.61968792058946702e-02  +1.90438563253251883e-02  
 421 +2.77407950463753432e-02  +1.27912861612941454e-02  +2.04935113121536734e-02  
 422 +2.78894908421723035e-02  +1.29624810084396670e-02  +2.08249957028353132e-02  
 423 +1.63429870842150445e-02  +9.02342983098785786e-03  +1.85551919131890682e-02  
 424 +1.57399350658203735e-02  +8.93016292066918342e-03  +1.76851822109903405e-02  
 425 +1.36325851712353098e-02  +1.41196729606005711e-02  +2.24004455970313807e-02  
 426 +1.27454973880772090e-02  +1.42251733212103021e-02  +2.24543605028053525e-02  
 427 +1.52219695436286474e-02  +1.63510753589720947e-02  +2.18939024790039093e-02  
 428 +1.53050552566331571e-02  +1.69098601133985012e-02  +2.28770445997552030e-02  
 429 +1.65549029817994332e-02  +9.73374598060306774e-03  +1.98492540680164052e-02  
 430 +1.57360156293723345e-02  +1.06245727319533145e-02  +1.93752150096073300e-02  
 431 +2.28218185626927819e-02  +1.25911542311653874e-02  +2.24918890656086272e-02  
 432 +2.25308746424194919e-02  +1.24132011297936641e-02  +2.29801247969366775e-02  
 433 +1.03228943890308848e-02  +1.48684604893060974e-02  +1.78905218284166959e-02  
 434 +1.05040152738636611e-02  +1.41131497396012086e-02  +1.61217512155063941e-02  
 435 +1.26050857524964144e-02  +1.73677207790396415e-02  +1.80048738200192272e-02  
 436 +1.25441028233268179e-02  +1.77032917820549376e-02  +1.81480168677891594e-02  
 437 +2.57149785015484307e-02  +9.37882072392660741e-03  +1.89933421092842725e-02  
 438 +2.67861135238549701e-02  +9.48050100111795004e-03  +1.92897397864707082e-02  
 439 +1.24961890036379281e-02  +1.41980640403307334e-02  +2.33227726831668342e-02  
 440 +1.09981621504143239e-02  +1.35718217402699785e-02  +2.37379694729916088e-02  
 441 +2.35206864512139784e-02  +1.16201159040720779e-02  +2.03699934060439965e-02  
 442 +2.43604439816328192e-02  +1.15793521213972996e-02  +2.02200673386948686e-02  
 443 +2.45642923304832776e-02  +9.62822828549719442e-03  +1.64166023294962868e-02  
 444 +2.44040991811056811e-02  +9.89879157606798205e-03  +1.65003772752242393e-02  
 445 +1.22165011462843087e-02  +1.35404317335143555e-02  +2.17681455728548079e-02  
 446 +1.20702698506841063e-02  +1.28602777744805195e-02  +2.14860723556248578e-02  
 447 +1.60206080443688233e-02  +1.15482143521006310e-02  +2.32117473618792987e-02  
 448 +1.67346006256890896e-02  +1.26912821669769426e-02  +2.23660168617216756e-02  
 449 +2.66643597325179477e-02  +1.61819864519321087e-02  +2.17964206546759354e-02  
 450 +1.98702651138131792e-02  +1.27605994549431102e-02  +2.51573172319420960e-02  
 451 +2.02865994366174668e-02  +1.32180573698028898e-02  +2.54447753245261692e-02  
 452 +2.52649343556382751e-02  +1.18624815766559828e-02  +2.35090046198552192e-02  
 453 +2.57202689075351348e-02  +1.22514313371272152e-02  +2.39948916830582844e-02  
 454 +1.30766740074244447e-02  +1.31303817478736744e-02  +2.18818754666115119e-02  
 455 +1.24147508515480495e-02  +1.10266302351441654e-02  +2.21739032139698644e-02  
 456 +1.97512882075363931e-02  +1.45325972181736263e-02  +1.76182885014090490e-02  
 457 +1.90602229823637788e-02  +1.40658350494189573e-02  +1.66390143148607769e-02  
 458 +2.50853002374742153e-02  +1.20034817045304235e-02  +2.31414839265837169e-02  
 459 +2.43627324529166779e-02  +1.21690082573845011e-02  +2.40863492425045615e-02  
 460 +1.31964958523765625e-02  +9.08863367052469701e-03  +1.98642876824870820e-02  
 461 +1.17082363759399167e-02  +8.76168829773024162e-03  +1.91450943646022075e-02  
 462 +9.64075331530116555e-03  +1.52362800010917166e-02  +1.69451042461262989e-02  
 463 +7.75477970426747577e-03  +1.54135867282285018e-02  +1.70364376618451635e-02  
 464 +1.39044430417088992e-02  +1.51645690078892805e-02  +1.95465880362927155e-02  
 465 +1.90601072870151163e-02  +1.35077899069585665e-02  +2.36459556431332235e-02  
 466 +1.98328061135545422e-02  +1.35756887466801889e-02  +2.32550252113994382e-02  
 467 +2.02260941862303090e-02  +1.46698075447111460e-02  +1.71317564724292049e-02  
 468 +2.03963198399278005e-02  +1.51114716819011011e-02  +1.63486994363356876e-02  
 469 +1.32252332331856091e-02  +9.75918219786775509e-03  +2.09786693631374491e-02  
 470 +1.18593833834827467e-02  +9.96540647619038877e-03  +2.11241912356038807e-02  
 471 +1.67909323125201224e-02  +9.86364547945912939e-03  +2.04964893739432476e-02  
 472 +1.67215793115989969e-02  +8.62958649744432864e-03  +2.03742733662303707e-02  
 473 +2.60767601172850680e-02  +8.84285413891203187e-03  +1.55463552300545722e-02  
 474 +2.66963507878871173e-02  +8.08541027097825840e-03  +1.39237806115268467e-02  
 475 +1.49321503422427393e-02  +1.26338988992633697e-02  +2.47301500671695956e-02  
 476 +1.41977437008858585e-02  +1.35770687853963776e-02  +2.60773530978127277e-02  
 477 +2.25152382833293703e-02  +1.76575966290777701e-02  +2.44166743996593535e-02  
 478 +2.33236254887435671e-02  +1.88720131125445535e-02  +2.41179522542324214e-02  
 479 +2.14181322555084611e-02  +1.45251101245106179e-02  +2.38382581005958556e-02  
 480 +2.14188063083476307e-02  +1.46137265718111597e-02  +2.48663092544485383e-02  
 481 +1.25347559132371351e-02  +1.37627688755085319e-02  +1.86943231133762551e-02  
 482 +1.20761582010326541e-02  +1.49715917740420330e-02  +1.78752684312889452e-02  
 483 +2.84725947729640369e-02  +9.09379612305075656e-03  +1.65813921283816702e-02  
 484 +2.90325373682532271e-02  +8.61474275779439309e-03  +1.54205820080506664e-02  
 485 +1.30133370037122213e-02  +1.34601908739368364e-02  +2.19309377333057540e-02  
 486 +1.31316412100771392e-02  +1.31773234575147166e-02  +2.13379477738253852e-02  
 487 +2.92974335197256075e-02  +1.33104895951100463e-02  +1.97285110173033504e-02  
 488 +2.96532357837658057e-02  +1.29816555698163694e-02  +1.92532605103455413e-02  
 489 +2.12366119353441553e-02  +9.89929931294225747e-03  +2.05423624963960508e-02  
 490 +2.10171765413694790e-02  +9.52661659355132605e-03  +1.99048103867535825e-02  
 491 +1.41751244702171542e-02  +1.58039397215150972e-02  +2.01715692112589343e-02  
 492 +1.53835124215098845e-02  +1.78002085951455141e-02  +2.01034773848305995e-02  
 493 +2.02450892723956728e-02  +1.13240773225308476e-02  +1.95730897895201490e-02  
 494 +1.97492252851272018e-02  +1.14465704716413940e-02  +1.99388042453023002e-02  
 495 +2.27583303165267113e-02  +1.36194271994936993e-02  +2.47817288261110505e-02  
 496 +2.18285920735171481e-02  +1.32054140283790148e-02  +2.55168932453397231e-02  
 497 +1.34504352674714844e-02  +9.29702223208188870e-03  +2.03059355484367550e-02  
 498 +1.43872581236753876e-02  +9.67132926133184093e-03  +1.93290231856772868e-02  
 499 +9.46251522459279348e-03  +1.47918341321205717e-02  +2.13185709956833259e-02  
 500 +8.97132864198353988e-03  +1.51963841817945207e-02  +2.14180627001285609e-02  
 501 +2.02813150770951578e-02  +8.88950349358134419e-03  +1.68419657844142354e-02  
 502 +1.81991629016315208e-02  +7.92339505048868069e-03  +1.57950191855396223e-02  
 503 +2.88762841865361983e-02  +1.33234011773403199e-02  +2.00182926408646704e-02  
 504 +2.96744074080549265e-02  +1.55980118963868729e-02  +1.96510025322912014e-02  
 505 +1.64618292945936662e-02  +1.34227338788838971e-02  +2.37511461854749625e-02  
 506 +1.60541065028651612e-02  +1.40618192394523309e-02  +2.32658805051912353e-02  
 507 +2.31843031395517797e-02  +1.38186626473860950e-02  +2.44469041476845853e-02  
 508 +2.35434474663696221e-02  +1.34169709990222021e-02  +2.40293686425241196e-02  
 509 +1.29474381608066669e-02  +8.64088195863461396e-03  +1.87460124281087007e-02  
 510 +1.20121257995905121e-02  +7.98009659946941931e-03  +1.79948977481753473e-02  
 511 +2.28896085686503201e-02  +9.65662387978459547e-03  +1.77131564738060993e-02  
 512 +2.27461604430137937e-02  +8.90358642101113720e-03  +1.80422498442531568e-02  
 513 +2.06565592591541579e-02  +1.44803965747491992e-02  +2.36244554806898030e-02  
 514 +2.13930531611139126e-02  +1.44944277522036594e-02  +2.33487304076008956e-02  
 515 +2.40568315027942445e-02  +9.00544921684569809e-03  +1.93904628381822708e-02  
 516 +2.56650566810095980e-02  +9.36779575807837779e-03  +1.90280246966361040e-02  
 517 +2.59173162337869960e-02  +8.58092623481886488e-03  +1.95867793333304140e-02  
 518 +1.22121606765791032e-02  +1.17170512663264826e-02  +2.40227525657819366e-02  
 519 +2.14414604984653548e-02  +1.04947000571027245e-02  +2.06780843494309002e-02  
 520 +2.02794252293170066e-02  +1.02642179213227533e-02  +2.02507359512638513e-02  
 521 +1.61064990109718482e-02  +8.82329614340251860e-03  +1.81247240739210863e-02  
 522 +1.57111433314677251e-02  +7.95538958594140498e-03  +1.72162944683410049e-02  
 523 +1.73120637495878214e-02  +9.41782608591117468e-03  +2.45203039491462445e-02  
 524 +1.71498025852136401e-02  +8.73608161116685294e-03  +2.40572556657005603e-02  
 525 +2.00233428992648427e-02  +1.27223933276013265e-02  +2.12274077318499940e-02  
 526 +1.96795999287073600e-02  +1.28733157574129550e-02  +2.09785533128860613e-02  
 527 +1.40681954308594179e-02  +1.56938652602862765e-02  +1.99911428668929601e-02  
 528 +1.31187019669069399e-02  +1.53148691439596620e-02  +2.03235391723459308e-02  
 529 +2.23665149782508142e-02  +1.55435788894489613e-02  +2.44000608576882966e-02  
 530 +2.14556834796212313e-02  +1.61428460711439473e-02  +2.58451953304280266e-02  
 531 +1.00409162667069157e-02  +1.65134497862114392e-02  +1.63494774660241753e-02  
 532 +9.48430619201073508e-03  +1.70185882595159030e-02  +1.60481944959797937e-02  
 533 +1.92205821896420485e-02  +1.17902866118170160e-02  +2.47516300935879292e-02  
 534 +1.96589242700077396e-02  +9.38510630505933093e-03  +2.47123342470507087e-02  
 535 +2.25539564513726788e-02  +8.87117167755729907e-03  +1.57528749009767377e-02  
 536 +2.26871634007897484e-02  +7.84708913100084539e-03  +1.56519674743808360e-02  
 537 +2.23125155389388499e-02  +1.82922423727051621e-02  +2.41807641637544757e-02  
 538 +2.63339024499493549e-02  +8.46902417591301020e-03  +1.46979426214476194e-02  
 539 +2.56133084688761822e-02  +8.10237319488355499e-03  +1.35039654151583501e-02  
 540 +1.18530578220055038e-02  +1.74373366573481910e-02  +1.77701332222411149e-02  
 541 +1.07974048910573928e-02  +1.76574177333198232e-02  +1.80675829121503678e-02  
 542 +2.73159084781705967e-02  +1.20087956261621647e-02  +2.03954697305761649e-02  
 543 +2.81132351866706549e-02  +1.15327292862788568e-02  +1.91940173172443808e-02  
 544 +1.50624233845231322e-02  +1.63510113725134701e-02  +1.97794564881477244e-02  
 545 +1.63181063990138174e-02  +1.69163379966300043e-02  +1.97770980831687877e-02  
 546 +1.02287894421064923e-02  +1.43171506449122788e-02  +1.70249417893137689e-02  
 547 +9.78333279071535999e-03  +1.33315367424924752e-02  +1.60142970416153191e-02  
 548 +2.17621669401772862e-02  +1.40039904354129652e-02  +2.04491171432096587e-02  
 549 +2.23373950355421971e-02  +1.35286444527398155e-02  +2.03635560301255944e-02  
 550 +2.65932923357376470e-02  +1.29449364088390240e-02  +2.34218008888479254e-02  
 551 +1.35068289532721576e-02  +1.67166816037430561e-02  +2.14131436671545321e-02  
 552 +1.27826759516883829e-02  +1.67505106533595884e-02  +2.18919184909343104e-02  
 553 +2.16529321575944303e-02  +1.07518292226136923e-02  +2.07812089907893002e-02  
 554 +2.13369743676544779e-02  +1.11588017754819472e-02  +2.04796733288983013e-02  
 555 +2.65719108507267744e-02  +9.34576046150144453e-03  +1.70732428260327064e-02  
 556 +2.73780553509008311e-02  +8.99093718481676352e-03  +1.66634289120949387e-02  
 557 +1.04368770587706453e-02  +1.47412876988931817e-02  +1.82241053137939119e-02  
 558 +7.01663830867370938e-03  +1.40377983629879997e-02  +1.85193300355574533e-02  
 559 +2.66785875819180035e-02  +1.71622666568592881e-02  +2.17273950846118662e-02  
 560 +2.67640963440791829e-02  +1.75642150213840553e-02  +2.19650231804535793e-02  
 561 +1.05316432126569704e-02  +1.46832929380171576e-02  +1.83670048677519841e-02  
 562 +9.36639221254246049e-03  +1.33065230986054144e-02  +1.76902604488803593e-02  
 563 +1.18199537466317228e-02  +1.39913983852667425e-02  +2.37494176131182108e-02  
 564 +1.11020342941059100e-02  +1.39941695051731766e-02  +2.47460029486912501e-02  
 565 +1.48285188721108442e-02  +1.61114862122724231e-02  +2.15531960122514431e-02  
 566 +1.55571282370285582e-02  +1.61532316368462672e-02  +2.09560712547559383e-02  
 567 +2.58010067956482292e-02  +1.19668853868649724e-02  +2.19713603339614129e-02  
 568 +2.73027278566630588e-02  +1.16134129932758089e-02  +2.20402254580479989e-02  
 569 +2.26431685410798667e-02  +9.80253729685992212e-03  +1.80445857715030925e-02  
 570 +2.16726149340700502e-02  +1.08908486872464107e-02  +1.79134590636682786e-02  
 571 +8.64428046013346156e-03  +1.54346957761411410e-02  +2.04417904634769769e-02  
 572 +2.05747486832551577e-02  +1.20776475828616170e-02  +2.56225935391709500e-02  
 573 +2.19200180816951466e-02  +1.14046085110749082e-02  +2.58528636177164095e-02  
 574 +2.23832574891254070e-02  +1.58917894447244794e-02  +2.45200304288441494e-02  
 575 +2.27787008370959575e-02  +1.66431928547989237e-02  +2.45833996998059620e-02  
 576 +2.60784924099867962e-02  +1.49677698437418044e-02  +2.35652844619109701e-02  
 577 +2.68987171898958585e-02  +1.51047915902235239e-02  +2.39470668481695410e-02  
 578 +1.62224596967310807e-02  +1.10586572573030898e-02  +2.26010044282708364e-02  
 579 +1.78458226294625037e-02  +1.13745146754266821e-02  +2.27188622320977432e-02  
 580 +2.67094132672088848e-02  +1.55434602312195490e-02  +2.29886469938091996e-02  
 581 +2.76824960158380401e-02  +1.07326262897446366e-02  +2.01302444736161136e-02  
 582 +2.74023277277792646e-02  +9.79839858477552471e-03  +2.01941491309000007e-02  
 583 +2.41979161741323612e-02  +1.86079917995021979e-02  +2.13689737535108573e-02  
 584 +1.10509973148915815e-02  +1.29203824183820766e-02  +1.94524617745192377e-02  
 585 +1.07856060855151727e-02  +1.21772254334917215e-02  +1.88732807126142967e-02  
 586 +2.40123684060310483e-02  +1.19941687161437428e-02  +2.22613220437965185e-02  
 587 +1.90807433821792473e-02  +1.14030129069283490e-02  +2.48794988041192607e-02  
 588 +1.84990441508652882e-02  +1.00577634299786941e-02  +2.47048344592692287e-02  
 589 +1.24803717093044230e-02  +1.64769304481909781e-02  +1.86687074319310288e-02  
 590 +1.21935481723474334e-02  +1.57327580392682340e-02  +1.86039874970821903e-02  
 591 +1.98169076417818654e-02  +1.27912210168008404e-02  +2.50786533008024899e-02  
 592 +2.09985788379345312e-02  +1.25667488725319573e-02  +2.45870330867933445e-02  
 593 +1.44511436092882705e-02  +1.04505054847717112e-02  +2.25721487213089017e-02  
 594 +1.32024634655700350e-02  +1.02966185214517173e-02  +2.29971370815612551e-02  
 595 +1.24219645794938459e-02  +1.23398070778348058e-02  +1.81944574948286891e-02  
 596 +1.11042536121392539e-02  +1.39375589241074096e-02  +1.94222435657460252e-02  
 597 +9.06114754881752298e-03  +1.39024942522366149e-02  +2.00398043027323926e-02  
 598 +2.23945133115362634e-02  +1.58967213883662827e-02  +1.61938634201593372e-02  
 599 +2.52679748326256545e-02  +9.63270177289336262e-03  +1.92535719377725269e-02  
 600 +2.57939938543657876e-02  +9.86214472274076978e-03  +1.93244227376806396e-02  
 601 +1.02719763553326335e-02  +1.46259422472849732e-02  +1.74496055348873878e-02  
 602 +1.04078636454266946e-02  +1.50440936379279654e-02  +1.70630656477721021e-02  
 603 +2.34503197195508988e-02  +1.16900349648774333e-02  +2.04400414579301165e-02  
 604 +2.35333094703567489e-02  +1.10514709675733833e-02  +2.06717661484185286e-02  
 605 +1.82850855980726881e-02  +1.26429064777168112e-02  +2.65075326862796619e-02  
 606 +1.62607786319921253e-02  +9.66325272136575771e-03  +2.20549867541491480e-02  
 607 +1.63724402570590427e-02  +8.61674863794220994e-03  +2.27814232002099167e-02  
 608 +1.02388788853447089e-02  +1.31690242019965060e-02  +2.14018894105526235e-02  
 609 +9.50223406733702314e-03  +1.34570314453343939e-02  +2.20020638327919765e-02  
 610 +1.53593805365092873e-02  +1.43213380983582741e-02  +2.20798567551408267e-02  
 611 +1.47193104883645287e-02  +1.39123507774334462e-02  +2.15370237910785245e-02  
 612 +9.84251285586270480e-03  +1.51690915172580151e-02  +1.87699743134413580e-02  
 613 +8.39987928608841236e-03  +1.58350178942146987e-02  +1.92332420694392922e-02  
 614 +1.99260040927033248e-02  +1.27289297486864496e-02  +2.52229353145532117e-02  
 615 +1.96681248069410092e-02  +1.23000753727390139e-02  +2.59084074392354029e-02  
 616 +1.67084059491437488e-02  +9.80460335573572241e-03  +2.01601729523875929e-02  
 617 +1.81093954474036874e-02  +9.99510322714825331e-03  +1.86710040926194969e-02  
 618 +2.49374803566661148e-02  +1.22150236178313523e-02  +2.18574971412168508e-02  
 619 +2.54209271194143320e-02  +1.16717822633117460e-02  +2.17166035250775449e-02  
 620 +1.21992213963882292e-02  +1.39005865204982464e-02  +1.94435738747120342e-02  
 621 +1.16348132571028953e-02  +1.40751636023934597e-02  +1.92220381026791919e-02  
 622 +9.59387568762677841e-03  +1.10223780717901912e-02  +2.07591975395176286e-02  
 623 +1.37537658149378614e-02  +9.65391382684512890e-03  +2.11133740624910062e-02  
 624 +1.37817181935646783e-02  +1.04835423254561102e-02  +2.00613344934093621e-02  
 625 +1.10591629937398864e-02  +1.43615890421870881e-02  +1.89510157675756921e-02  
 626 +1.04665074639857594e-02  +1.46240091601766587e-02  +1.92514160505703989e-02  
 627 +1.67496691308319373e-02  +9.83412441759742677e-03  +2.03283311631654237e-02  
 628 +1.73564803053286344e-02  +9.80853810248497396e-03  +1.97611002219106255e-02  
 629 +1.40350000000000006e-02  +1.25649999999999998e-02  +2.41149999999999975e-02  
 630 +1.38029293505031493e-02  +1.23755299867016194e-02  +2.35875104423402884e-02  
 631 +1.55400000000000017e-02  +1.23200000000000011e-02  +2.40799999999999972e-02  
 632 +1.51599990447582687e-02  +1.21663120883305602e-02  +2.46599501066629145e-02  
 633 +1.22105378478706145e-02  +1.34732378713285257e-02  +1.72713818967690225e-02  
 634 +1.18917785085252067e-02  +1.30258813376116622e-02  +1.51254975524756467e-02  
 635 +2.63887593096166322e-02  +9.34696516412606565e-03  +1.70621382730747582e-02  
 636 +2.66275042637230917e-02  +9.00432471086045141e-03  +1.74098229226065659e-02  
 637 +2.44384551203115571e-02  +1.10560452266322863e-02  +2.22715123774616872e-02  
 638 +2.52572488830981288e-02  +1.07307376684257355e-02  +2.26192109860626177e-02  
 639 +1.35900957267270570e-02  +1.62047157082372446e-02  +2.05986346466999759e-02  
 640 +1.49125821008873165e-02  +1.16325354072944129e-02  +2.27022541348806603e-02  
 641 +1.21609563250116137e-02  +1.73226697835335910e-02  +2.03104949894843713e-02  
 642 +1.21560068501127758e-02  +1.78420802068945186e-02  +1.99397696203748621e-02  
 643 +2.16060855375130000e-02  +8.37775964211535940e-03  +1.51886024972330332e-02  
 644 +2.11650946336865466e-02  +8.40521181832332501e-03  +1.38835072648131937e-02  
 645 +2.14621004725391550e-02  +9.26087341467228368e-03  +1.72666907839386964e-02  
 646 +2.11352108935066278e-02  +1.00037271028280052e-02  +1.67853058600651445e-02  
 647 +2.44387511282108047e-02  +1.07632453035797892e-02  +2.26623207461996677e-02  
 648 +2.44151330951054880e-02  +1.07969712301841728e-02  +2.35832185238630809e-02  
 649 +1.09988616269371588e-02  +1.24264932974198598e-02  +1.96980123898514020e-02  
 650 +1.16233112107216527e-02  +1.16865407240976573e-02  +1.98925059317116466e-02  
 651 +1.29849602971697526e-02  +1.38249962995073226e-02  +1.99150208175059053e-02  
 652 +1.21650756491874547e-02  +1.36845549194102040e-02  +2.07022278826255353e-02  
 653 +2.10358820737582206e-02  +1.44432253700465616e-02  +2.37414742440716607e-02  
 654 +2.17458677910141278e-02  +1.57985645321698683e-02  +2.20899673532591184e-02  
 655 +1.90706412989366837e-02  +1.36759783116544506e-02  +2.36060080915212016e-02  
 656 +1.80998959672412536e-02  +1.40214140530548585e-02  +2.34181762428397333e-02  
 657 +1.48146434378530912e-02  +1.62359596123373695e-02  +1.98328563579039836e-02  
 658 +1.55444040074845524e-02  +1.55530973373469127e-02  +1.81598980700470938e-02  
 659 +1.94171637034067646e-02  +1.45374495953988873e-02  +2.05174811100343781e-02  
 660 +1.89906998489980626e-02  +1.47351625610549243e-02  +2.03323110679844710e-02  
 661 +8.70989885238396266e-03  +1.50841735321291075e-02  +1.69101587452642477e-02  
 662 +8.10032688059241987e-03  +1.44707525690639122e-02  +1.67150514408999883e-02  
 663 +1.20181852818704096e-02  +1.49291775060661734e-02  +2.42918066492698002e-02  
 664 +1.17765183313031235e-02  +1.60584644835420308e-02  +2.50111758711777758e-02  
 665 +2.30784443397270937e-02  +9.17762933552728789e-03  +1.73335378475851370e-02  
 666 +2.38609546738416216e-02  +8.87228692052477626e-03  +1.74269929226203296e-02  
 667 +9.01064536700997738e-03  +1.54758042066857303e-02  +1.52677240285740302e-02  
 668 +8.83497300080279130e-03  +1.52800330218153951e-02  +1.50903069694771300e-02  
 669 +2.72264162404482930e-02  +1.26721355148737731e-02  +2.06300133375148624e-02  
 670 +2.83127472253787427e-02  +1.30607458726315576e-02  +2.19303964177936551e-02  
 671 +1.62881325818128066e-02  +1.08183297856675707e-02  +2.23194936422753641e-02  
 672 +1.54034220279374925e-02  +1.09412303861156773e-02  +2.17836717467525323e-02  
 673 +2.62510527147537115e-02  +1.26088498165933521e-02  +2.08440763642831484e-02  
 674 +2.64450326897815516e-02  +1.29735869197751003e-02  +2.01239646437121507e-02  
 675 +2.17046254018513733e-02  +1.41435053090004960e-02  +2.07873918910016636e-02  
 676 +2.23592644455866615e-02  +1.47027138803661299e-02  +2.04778193891929326e-02  
 677 +2.84853126997124291e-02  +1.24241617782466871e-02  +1.91749269485870164e-02  
 678 +2.33316880003759698e-02  +8.46776929714193258e-03  +1.43631282414417045e-02  
 679 +2.41771485415621344e-02  +8.48318362502406380e-03  +1.40878297836389554e-02  
 680 +2.48947660566816338e-02  +1.56317786796846894e-02  +2.37710731613813842e-02  
 681 +2.56638710015783568e-02  +1.59322113468761475e-02  +2.53062272361376898e-02  
 682 +2.51170025762344588e-02  +1.56244233426346031e-02  +2.45727010922608402e-02  
 683 +2.48247185589524008e-02  +1.54069089261741864e-02  +2.49981119784653052e-02  
 684 +1.37904922130895578e-02  +1.28462400615487280e-02  +2.42931070540553171e-02  
 685 +1.37035957009397618e-02  +1.31266241606634391e-02  +2.47254265904195865e-02  
 686 +2.09844633092278951e-02  +1.50241938726528822e-02  +1.63509372455027356e-02  
 687 +2.16357112303367412e-02  +1.43735417070639040e-02  +1.59669705684048306e-02  
 688 +2.30891864011853500e-02  +1.34393490273070262e-02  +2.56898401913457121e-02  
 689 +2.31557357337753532e-02  +1.30063645992524179e-02  +2.59698982185569034e-02  
 690 +1.42471049626486136e-02  +1.02074109842429754e-02  +2.21126092965506955e-02  
 691 +1.42898395652954410e-02  +1.04435117609592964e-02  +2.12475557363820192e-02  
 692 +2.24759299590416815e-02  +1.76117789455130132e-02  +2.44053598407919792e-02  
 693 +2.31085813514622165e-02  +1.74710469377243639e-02  +2.35318096179493487e-02  
 694 +1.50573278665954106e-02  +1.26282683346316243e-02  +2.51336337295525770e-02  
 695 +1.52238656337162839e-02  +1.23918968048961960e-02  +2.61426876177041946e-02  
 696 +1.20773539839574666e-02  +1.57485476067847942e-02  +2.16700140965242899e-02  
 697 +1.14660226858246117e-02  +1.57624905881856847e-02  +2.22699141782513703e-02  
 698 +2.27968296199352154e-02  +1.38783131667991732e-02  +2.43739706731774426e-02  
 699 +2.26698097502153854e-02  +1.32778577320053839e-02  +2.36295615245777670e-02  
 700 +1.44663925313925548e-02  +1.50037369622845716e-02  +2.36536143058728998e-02  
 701 +1.47468721654134150e-02  +1.49936287849588082e-02  +2.55219876024901787e-02  
 702 +2.55415864235791629e-02  +9.29283692040922156e-03  +1.89232289085292105e-02  
 703 +2.53248184977861862e-02  +9.16673411796272569e-03  +1.87232971257634308e-02  
 704 +1.63617723955818729e-02  +9.32392146266832270e-03  +1.92669794128446058e-02  
 705 +1.51724295130806867e-02  +8.30833762330896418e-03  +1.94312077462131180e-02  
 706 +1.94134272326871998e-02  +9.03966980084484201e-03  +1.87207346165643093e-02  
 707 +2.50301607739187339e-02  +1.24719445859150079e-02  +2.12772327585384231e-02  
 708 +2.53688114535158618e-02  +1.33402383963741964e-02  +2.09868316424769233e-02  
 709 +2.02067383195426963e-02  +1.51589611502138625e-02  +1.85630190023070366e-02  
 710 +2.18954438172495915e-02  +1.18854206681424587e-02  +2.21696502233175545e-02  
 711 +2.21440598365001788e-02  +1.15227772513511809e-02  +2.28772025466282211e-02  
 712 +1.98089154016599239e-02  +1.40447853243163851e-02  +2.33930024474899960e-02  
 713 +1.94768588486472667e-02  +1.61730551321686671e-02  +2.39253761587694541e-02  
 714 +1.28031308646259934e-02  +1.69900447061166054e-02  +1.85443014261024684e-02  
 715 +1.34540256642620166e-02  +1.83781882598589193e-02  +1.65041997416876911e-02  
 716 +1.41377136149698230e-02  +1.00784209765052962e-02  +2.18959857340672512e-02  
 717 +1.36363110354024569e-02  +9.52654813548224101e-03  +2.24292005770089058e-02  
 718 +8.92613900300117530e-03  +1.55165731049216622e-02  +1.52363935790428943e-02  
 719 +8.05776978078347021e-03  +1.60976813121764331e-02  +1.50958380838493444e-02  
 720 +9.91470777596312712e-03  +1.59042723775717834e-02  +1.70454092640605556e-02  
 721 +9.35434506998090130e-03  +1.69643556450357509e-02  +1.79921205188720360e-02  
 722 +2.20042463496923843e-02  +9.01435970165307375e-03  +1.85077207879407665e-02  
 723 +2.21595799718907784e-02  +8.32043497834655463e-03  +1.85233091717721642e-02  
 724 +2.12204688426161150e-02  +1.03033797117415022e-02  +2.28524620822428137e-02  
 725 +2.10813748092326045e-02  +9.73164705772090223e-03  +2.35850201569044529e-02  
 726 +1.92222384296446662e-02  +1.15911590581204149e-02  +2.48163091844708535e-02  
 727 +2.04941823007940699e-02  +1.06811074860397714e-02  +2.50949074340763682e-02  
 728 +1.66316544654715910e-02  +9.76917466816939507e-03  +2.00047135102019991e-02  
 729 +1.61430469548865044e-02  +9.81828768054749182e-03  +1.96509483894824373e-02  
 730 +1.01186895213802395e-02  +1.39265514342033422e-02  +1.97418775446966191e-02  
 731 +1.02658448721199488e-02  +1.41385950534323943e-02  +2.01680888166729279e-02  
 732 +2.57964671524141750e-02  +1.66680512692126484e-02  +2.28513077630465057e-02  
 733 +2.59610655149638547e-02  +1.81696489822081829e-02  +2.22313608383536039e-02  
 734 +1.57271796887141803e-02  +9.06739318229246583e-03  +1.92264586775139808e-02  
 735 +1.52230929595028788e-02  +9.37632931162261755e-03  +1.89646415166234809e-02  
 736 +2.24211942136294771e-02  +1.01135783232928697e-02  +2.34840230617323238e-02  
 737 +2.21202415425872864e-02  +9.68537052283945273e-03  +2.40539486502787669e-02  
 738 +2.49803482112606022e-02  +1.81545074320038219e-02  +2.41750039269367882e-02  
 739 +2.26745693909746956e-02  +1.00688857986336155e-02  +2.38234490380334861e-02  
 740 +2.28526291689153636e-02  +1.02013804646048506e-02  +2.47885418980040503e-02  
 741 +2.30522445231856263e-02  +8.58770333605013252e-03  +1.49069527582794403e-02  
 742 +2.35827589785918001e-02  +8.13724706570806595e-03  +1.50713419341112608e-02  
 743 +2.59930041587714857e-02  +9.04722606668554620e-03  +1.61024377237296221e-02  
 744 +2.63227136411612883e-02  +8.03231931824067644e-03  +1.64078022633859476e-02  
 745 +2.45392642238612610e-02  +1.79652502424108053e-02  +1.79704258986071383e-02  
 746 +1.90854836554669796e-02  +1.35854534936962791e-02  +2.36862626229029580e-02  
 747 +1.79712414651570472e-02  +1.40662187752903459e-02  +2.48319511276686028e-02  
 748 +1.35886871356748085e-02  +1.40754591216359221e-02  +1.76731125133921842e-02  
 749 +1.49393169889847650e-02  +1.41365195419048892e-02  +1.71194840695981579e-02  
 750 +1.44512990855594058e-02  +1.58209463345677648e-02  +2.13164415932666391e-02  
 751 +1.40317660931850267e-02  +1.51049059837861672e-02  +2.09588683274423947e-02  
 752 +1.98402089777416704e-02  +1.38387191826839333e-02  +2.56481387871346847e-02  
 753 +2.06146131683948852e-02  +1.44023018819412884e-02  +2.58177687916193305e-02  
 754 +1.50817995597008550e-02  +1.38005591493856987e-02  +2.28667683503821807e-02  
 755 +2.08433295966784192e-02  +1.43954035231052893e-02  +2.37022777946868032e-02  
 756 +2.11129788215884268e-02  +1.36735511071613310e-02  +2.47273220630064745e-02  
 757 +1.23050866104372717e-02  +1.24089839417393655e-02  +2.04780389889409366e-02  
 758 +1.69764829567416106e-02  +9.94974323142371400e-03  +2.00578483710780152e-02  
 759 +1.75842406026254748e-02  +1.06727173757179793e-02  +1.94038651247221208e-02  
 760 +2.66359211361174089e-02  +1.26342304929959685e-02  +2.07551914772592591e-02  
 761 +2.72803487196496136e-02  +1.47924550967821460e-02  +2.11935225433552074e-02  
 762 +1.49458310602092592e-02  +1.52889670891751660e-02  +1.91009250215693586e-02  
 763 +2.14755432821116150e-02  +9.13396287417645759e-03  +1.73029142682416121e-02  
 764 +2.63589785457723387e-02  +1.65951677955958159e-02  +2.22199316211867844e-02  
 765 +2.82012080144709611e-02  +1.59065293991231503e-02  +2.14435403258005260e-02  
 766 +2.31085209174937307e-02  +9.00843952735817625e-03  +1.72640343215850374e-02  
 767 +2.29533251718493370e-02  +7.95383064802377901e-03  +1.75031326199143779e-02  
 768 +1.52950000000000013e-02  +1.23200000000000011e-02  +2.40799999999999972e-02  
 769 +1.52059917804622836e-02  +1.22773435515108314e-02  +2.34268808119347943e-02  
 770 +1.99408316242058389e-02  +1.12962445486382516e-02  +1.92343940510178828e-02  
 771 +1.98109009651764659e-02  +1.16669241932146322e-02  +1.87573339338009924e-02  
 772 +1.26179574404506698e-02  +1.00444910862794896e-02  +2.09356014744809249e-02  
 773 +1.20908091495426466e-02  +1.07531196165368288e-02  +2.06328636498198451e-02  
 774 +9.19548306203617216e-03  +1.46837919063768103e-02  +2.12829447896597905e-02  
 775 +8.38165938508278127e-03  +1.43900322786305896e-02  +2.15942827069675360e-02  
 776 +2.20761741814309922e-02  +1.25583051900306150e-02  +2.17398773690077630e-02  
 777 +2.26363454346161612e-02  +1.27375367467235569e-02  +2.14057082111608447e-02  
 778 +1.35800000000000001e-02  +1.48050000000000005e-02  +2.20149999999999998e-02  
 779 +1.28317542190253351e-02  +1.51213510062472387e-02  +2.19952243788714211e-02  
 780 +2.18986323548195951e-02  +1.57532833035560170e-02  +2.50226014783403797e-02  
 781 +2.14772693684656471e-02  +1.55974695231835669e-02  +2.49533908518233850e-02  
 782 +2.19594058964655975e-02  +1.09060660908915745e-02  +2.28247109482085028e-02  
 783 +2.22728904444060120e-02  +1.12369408022177097e-02  +2.47207250345819543e-02  
 784 +2.24500252127384295e-02  +1.81305606298661388e-02  +2.36105465142049109e-02  
 785 +2.32809373667058894e-02  +1.87774716582601899e-02  +2.21864772085905958e-02  
 786 +2.04260005075568643e-02  +1.46377616432289397e-02  +2.26425291950868371e-02  
 787 +2.09293661791059432e-02  +1.46546796242409093e-02  +2.17779804451878473e-02  
 788 +1.69013849655616222e-02  +9.98956529293445507e-03  +2.08001063974743820e-02  
 789 +1.65261484454300549e-02  +9.81093680346655991e-03  +2.05552594331759111e-02  
 790 +1.91370012735588568e-02  +1.33076301480299346e-02  +2.39190091040544610e-02  
 791 +2.01338232129123738e-02  +1.26264605624034874e-02  +2.33160882690138689e-02  
 792 +2.11252595583099056e-02  +1.14391263652059150e-02  +1.96223757312845130e-02  
 793 +2.17363801184889231e-02  +1.09677180895365722e-02  +1.95454486095824782e-02  
 794 +1.28384944105733832e-02  +1.68804886150450278e-02  +1.87772174517285596e-02  
 795 +1.31106578752212249e-02  +1.80014680907712894e-02  +1.87835087053988305e-02  
 796 +2.97592781978305541e-02  +1.35504571546469048e-02  +1.95079118465882502e-02  
 797 +3.06856461600029870e-02  +1.36034193282505954e-02  +1.89638358654764770e-02  
 798 +1.32891787792985099e-02  +1.39719347664284052e-02  +2.43445748239730364e-02  
 799 +2.39355369123841477e-02  +1.38174753193838276e-02  +2.46499584711531647e-02  
 800 +2.47232174150066354e-02  +1.38586466621699184e-02  +2.49182881941541097e-02  
 801 +1.07548279695882393e-02  +1.19088535504924941e-02  +2.09970292370296810e-02  
 802 +1.07721771086148610e-02  +1.14574126352582819e-02  +2.10594531851659508e-02  
 803 +1.04457486437068755e-02  +1.52351092547011041e-02  +2.12542793868017547e-02  
 804 +1.01390757221812428e-02  +1.51209508028046068e-02  +2.11646166260876928e-02  
 805 +1.13526145819325963e-02  +1.34536564083339305e-02  +1.94333924927106300e-02  
 806 +1.14539122685533533e-02  +1.31059249077985392e-02  +1.89021584755578800e-02  
 807 +8.96305613374826816e-03  +1.58821635091545114e-02  +1.47505483423718883e-02  
 808 +9.32536802318421031e-03  +1.68165654641616868e-02  +1.37548977679030036e-02  
 809 +1.01428382106353247e-02  +1.39691680572179688e-02  +1.63617310082900431e-02  
 810 +1.03572905261376715e-02  +1.36352788818855011e-02  +1.48495356460710808e-02  
 811 +1.21596223098415588e-02  +1.40697726816432396e-02  +2.35349793200584148e-02  
 812 +9.73241187767838120e-03  +1.44808104315638717e-02  +2.36118907461295817e-02  
 813 +2.43960714149227993e-02  +1.49952729267524634e-02  +2.31705082726870876e-02  
 814 +1.82006905602031914e-02  +9.76668279852507988e-03  +2.19710376834484945e-02  
 815 +1.79134956227598729e-02  +9.62633782814569308e-03  +2.20949041709732376e-02  
 816 +1.02822697038168556e-02  +1.49979441644502495e-02  +1.86464373968425468e-02  
 817 +1.03501328168040790e-02  +1.62721422028260544e-02  +1.88595576749705542e-02  
 818 +1.96493456279081893e-02  +1.29606372750952457e-02  +2.37668577513817543e-02  
 819 +1.97537972786735426e-02  +1.27217254099845165e-02  +2.42937940555109193e-02  
 820 +1.54750326410971837e-02  +1.28272865402994703e-02  +2.51728261503636128e-02  
 821 +1.83004127348811961e-02  +1.43914137850466358e-02  +2.07930556245866718e-02  
 822 +1.87943145624928608e-02  +1.44961232121127888e-02  +2.20648823808810395e-02  
 823 +2.40331126980015131e-02  +1.00766709685737119e-02  +1.79640166229305225e-02  
 824 +2.51635320906099455e-02  +9.83005264354573464e-03  +1.81040051049422453e-02  
 825 +2.35662896669730712e-02  +1.04645172278985503e-02  +1.87750856439717340e-02  
 826 +2.35654363991213214e-02  +1.08729397781595193e-02  +1.78777498661192545e-02  
 827 +9.61175305191971745e-03  +1.52512851840879027e-02  +1.66431928625460496e-02  
 828 +9.35817696306701259e-03  +1.50044780030944205e-02  +1.61123928697488664e-02  
 829 +1.42251766925966302e-02  +1.51385161678596093e-02  +2.44455327168230166e-02  
 830 +1.32778087353564774e-02  +1.54813598844322550e-02  +2.51226902113787127e-02  
 831 +1.94430463506005853e-02  +1.36588509646294459e-02  +2.35691751893415229e-02  
 832 +1.93146001442828022e-02  +1.41321254362925981e-02  +2.37472493495330672e-02  
 833 +1.04775617641452105e-02  +1.62122035258616022e-02  +1.97493739621863833e-02  
 834 +2.41892947431358689e-02  +1.14601067798908614e-02  +2.20181170503976863e-02  
 835 +2.36039244480922526e-02  +1.10820262477760584e-02  +2.21313916344427798e-02  
 836 +2.46958365415990803e-02  +1.74726537131913752e-02  +2.28244074311325928e-02  
 837 +2.39439282132081176e-02  +1.76867424514609330e-02  +2.30079210896509123e-02  
 838 +2.58687607326849138e-02  +1.26075744872483388e-02  +2.09615217894857479e-02  
 839 +2.64235880260092967e-02  +1.29631612342413997e-02  +2.14084941309254408e-02  
 840 +9.71639877582122086e-03  +1.44860832219789962e-02  +2.19880924646845381e-02  
 841 +1.00042399116606045e-02  +1.42990935300205072e-02  +2.22916795829339251e-02  
 842 +1.20270088296140134e-02  +1.53169674239300359e-02  +2.47800318753657288e-02  
 843 +1.23114091028550983e-02  +1.53228292466711918e-02  +2.54320436262053147e-02  
 844 +1.13150221534752665e-02  +1.38516740035002639e-02  +1.88967846961488814e-02  
 845 +1.08266943875606064e-02  +1.30780057421986708e-02  +1.79690051742956922e-02  
 846 +1.58501446515736076e-02  +8.49148801884905963e-03  +1.75774940408443478e-02  
 847 +1.49552527469537407e-02  +7.83189220408160754e-03  +1.58354193609233571e-02  
 848 +1.18316242448891981e-02  +1.51405955913010287e-02  +2.43487289634760247e-02  
 849 +1.14232660538914604e-02  +1.59466406101198173e-02  +2.41404993862257139e-02  
 850 +9.69094349802875239e-03  +1.60170226256715863e-02  +2.09980961203268778e-02  
 851 +2.51431746950411747e-02  +1.59949357263189339e-02  +2.36479129483978083e-02  
 852 +2.51377643290424044e-02  +1.63018144718148142e-02  +2.31196202912911479e-02  
 853 +2.36840793002110958e-02  +9.77475825676711423e-03  +2.04868374785055450e-02  
 854 +2.36561184416291953e-02  +8.53736386513302518e-03  +2.03197056863007285e-02  
 855 +2.71900721742971176e-02  +1.36394260062760748e-02  +2.11723936541527019e-02  
 856 +2.83324230645265011e-02  +1.47682864537645488e-02  +2.20284842285703650e-02  
 857 +1.11445180552124622e-02  +1.25891941503082812e-02  +2.12958461059735531e-02  
 858 +1.14356563141255318e-02  +1.24822647340590582e-02  +2.07535599357179315e-02  
 859 +2.13908749323861759e-02  +1.51208949511082123e-02  +2.29157207986653913e-02  
 860 +2.13289307342625530e-02  +1.51939139000296809e-02  +2.27962651069535359e-02  
 861 +2.03710923870007929e-02  +1.42496190677235818e-02  +2.35668352379451961e-02  
 862 +1.97272393964276933e-02  +1.43031435411594080e-02  +2.26650756056181284e-02  
 863 +2.61736554756168867e-02  +9.39107374065741539e-03  +1.93285971897092200e-02  
 864 +2.65787959203162179e-02  +9.33378160389317958e-03  +2.01585709229735108e-02  
 865 +2.24174780558010107e-02  +1.73840167245271383e-02  +2.45429625696057009e-02  
 866 +2.41723662645654952e-02  +1.85831665490716197e-02  +2.45916794533936681e-02  
 867 +1.77609907169117981e-02  +9.26312987836730092e-03  +2.43761447832745240e-02  
 868 +1.80904413764261356e-02  +9.28887841782062053e-03  +2.38186202876049004e-02  
 869 +2.37189406912830004e-02  +1.37951659603325685e-02  +2.46771854835510125e-02  
 870 +2.43739950740172392e-02  +1.41559878667429518e-02  +2.58055173553967225e-02  
 871 +2.57230977885541112e-02  +9.45256538620594527e-03  +1.67586897040779628e-02  
 872 +2.57830269318659044e-02  +9.81473611613418832e-03  +1.63458449118690473e-02  
 873 +2.32441922670659912e-02  +1.00689154688285414e-02  +1.82760433774484497e-02  
 874 +2.35106137700169908e-02  +8.86860676821746470e-03  +1.86967101218504239e-02  
 875 +2.19711192842748926e-02  +1.66535023090572422e-02  +1.79189857930137919e-02  
 876 +2.14002146966271282e-02  +1.75394779258664819e-02  +1.78954493482548771e-02  
 877 +2.26432617399166848e-02  +1.01189548860919562e-02  +2.43651997285325682e-02  
 878 +2.24369777013619064e-02  +1.02203356884392176e-02  +2.56125467036074569e-02  
 879 +1.62386514820127732e-02  +8.92829767383799232e-03  +1.83407818990526869e-02  
 880 +1.65181082720377292e-02  +8.93935262306474673e-03  +1.80839328040812534e-02  
 881 +1.97878473989073801e-02  +1.28075799421286367e-02  +2.50523671837611789e-02  
 882 +1.92917427232590956e-02  +1.25241156786411768e-02  +2.51246326048038919e-02  
 883 +2.28893561419449172e-02  +1.22535750384832470e-02  +2.11029429437396242e-02  
 884 +2.27299129978088509e-02  +1.42821929149273222e-02  +1.97108585769478137e-02  
 885 +2.59909729785593804e-02  +1.66634447492053153e-02  +2.26355310243606042e-02  
 886 +2.71155150612631228e-02  +1.66239705799667223e-02  +2.28534465794867775e-02  
 887 +1.32474801485848778e-02  +1.38074981497536605e-02  +2.01425104087529540e-02  
 888 +1.37601261808718827e-02  +1.42868226362111196e-02  +1.92501626175917914e-02  
 889 +1.32119749194914340e-02  +8.84111210317010260e-03  +1.93896585499070129e-02  
 890 +1.38741737430995299e-02  +8.01725037659401993e-03  +1.88887002926037585e-02  
 891 +1.09848248078692947e-02  +1.32614887985825370e-02  +2.15310882016279126e-02  
 892 +1.06060321626748714e-02  +1.29534305036966522e-02  +2.21509142052266975e-02  
 893 +1.18129383999465397e-02  +1.32154976789064880e-02  +1.70420303025005868e-02  
 894 +1.09489694207057335e-02  +1.24115924348815656e-02  +1.68306932581969541e-02  
 895 +2.21845427479305801e-02  +8.93089854198376824e-03  +1.60166143650870112e-02  
 896 +2.21665259393580942e-02  +7.68925860986283127e-03  +1.64423744014841090e-02  
 897 +2.29408369926835422e-02  +1.34458813773271121e-02  +2.54096736502163224e-02  
 898 +2.23772623889767139e-02  +1.37744847403354145e-02  +2.61900977775429318e-02  
 899 +2.76288437135799453e-02  +1.10847070077203305e-02  +2.02377349344463296e-02  
 900 +2.80460369617016245e-02  +1.11204935454151336e-02  +2.00026257317897360e-02  
 901 +2.22922713739652882e-02  +9.01544927099188348e-03  +1.60933071825435058e-02  
 902 +2.24355180267063921e-02  +8.82098355406463891e-03  +1.59612095525893637e-02  
 903 +1.41216599505382852e-02  +1.57489024909006868e-02  +2.00813560390759489e-02  
 904 +1.45080286903409399e-02  +1.60105852839800313e-02  +1.97973008907538876e-02  
 905 +2.49853324912251394e-02  +1.72612929708059089e-02  +2.39827324313470272e-02  
 906 +2.43622852327087282e-02  +1.75636412578449794e-02  +2.43360650668378552e-02  
 907 +1.13086044067187540e-02  +1.62126047436465838e-02  +2.12445138259763182e-02  
 908 +1.10569385121385404e-02  +1.73883969545784618e-02  +2.10384127245658026e-02  
 909 +2.37575998771320761e-02  +1.02127930269167114e-02  +2.04550655964949833e-02  
 910 +2.38409783307214455e-02  +9.62769453868317533e-03  +2.06633332855760167e-02  
 911 +1.27094303528791277e-02  +1.70343740681893063e-02  +1.83956273220971904e-02  
 912 +1.19628635256213423e-02  +1.80910858197968934e-02  +1.75886417497359560e-02  
 913 +1.99870201579404570e-02  +8.87433335935865382e-03  +1.66544649901091170e-02  
 914 +2.00554900552588240e-02  +9.23464549503528499e-03  +1.63998407581854924e-02  
 915 +9.21298282414172512e-03  +1.21483308299157114e-02  +1.99710040710460099e-02  
 916 +2.60951314779624167e-02  +1.26765302370935983e-02  +2.26686623351085269e-02  
 917 +2.71575744176711827e-02  +1.35810456087209451e-02  +2.30727645169571637e-02  
 918 +2.28390370215896706e-02  +1.35103252868522782e-02  +2.49344016838852767e-02  
 919 +2.31472629235588145e-02  +1.31371020462789020e-02  +2.51069543350113770e-02  
 920 +2.18733613202687291e-02  +1.08272820914028893e-02  +2.37180633514791246e-02  
 921 +2.12960382493776676e-02  +1.03239098020727772e-02  +2.43523552912897519e-02  
 922 +2.43361213207677896e-02  +1.37716494636794234e-02  +2.41098835781383553e-02  
 923 +2.20467412084374113e-02  +1.47243832906926286e-02  +2.52881649612514553e-02  
 924 +2.24369295752033203e-02  +1.48862396278919389e-02  +2.53741589768517357e-02  
 925 +1.80955285165658904e-02  +1.39552908706509510e-02  +2.06695471347490556e-02  
 926 +1.81352471806672452e-02  +1.37101917779643163e-02  +2.10927451649596115e-02  
 927 +1.47603868039346935e-02  +1.03326245903564203e-02  +2.32974806533151335e-02  
 928 +8.99021288368459862e-03  +1.46892864963099785e-02  +2.06799177037748499e-02  
 929 +2.23054249563812250e-02  +9.40592498410974462e-03  +1.74265063540295258e-02  
 930 +2.20663042421543505e-02  +9.84827059751706806e-03  +1.74015183482465578e-02  
 931 +2.51650691625234096e-02  +1.55967082876806145e-02  +2.35905384659618363e-02  
 932 +2.66131189989396236e-02  +1.57976670184739702e-02  +2.46254797943568915e-02  
 933 +1.67724097118869542e-02  +8.84073253980436312e-03  +1.76982885767647431e-02  
 934 +1.75496763016089706e-02  +8.41933938479829357e-03  +1.65899743486157304e-02  
 935 +2.57783472656383794e-02  +8.59650592823509897e-03  +1.52664856726385714e-02  
 936 +2.47604373573186223e-02  +8.04854051620679072e-03  +1.46142514051937657e-02  
 937 +1.27783692613144453e-02  +1.61716526111195351e-02  +2.31192234299938473e-02  
 938 +1.32309091148984023e-02  +1.67522205577813436e-02  +2.43747856505056003e-02  
 939 +1.00108267043173167e-02  +1.61919632703951509e-02  +1.68181967568942110e-02  
 940 +1.06440045109707521e-02  +1.71493544366534793e-02  +1.59401033489971478e-02  
 941 +1.02041870624276880e-02  +1.57077885029243899e-02  +2.17407380562990235e-02  
 942 +1.04435273142750983e-02  +1.62095816793830817e-02  +2.20819717023956058e-02  
 943 +1.41924537247634514e-02  +1.55618340171559903e-02  +1.91260019600270094e-02  
 944 +1.47546782979743971e-02  +1.54852806594930753e-02  +1.76835269659676754e-02  
 945 +2.08510653090992100e-02  +1.41014996110683834e-02  +2.10865812529762477e-02  
 946 +2.22949557195299096e-02  +1.47701352915726152e-02  +2.40100167960403815e-02  
 947 +2.23221782409914679e-02  +1.55123448502193576e-02  +2.40307551295638119e-02  
 948 +1.92806331203632282e-02  +8.47320225432973868e-03  +1.60470541004172004e-02  
 949 +1.89750993145092507e-02  +8.37060208210679488e-03  +1.53541643563783348e-02  
 950 +1.51499008699432589e-02  +8.26932475504202520e-03  +1.67718362395016668e-02  
 951 +1.41292305867487828e-02  +8.12812224972167714e-03  +1.60988808092170227e-02  
 952 +1.27224801485848766e-02  +1.38424981497536608e-02  +1.96875104087529534e-02  
 953 +1.24906933373798521e-02  +1.38579349404039012e-02  +1.91151527939746532e-02  
 954 +1.91514909059119567e-02  +1.14970859825243819e-02  +2.48479039942950605e-02  
 955 +1.94919986301779966e-02  +1.13583278737832000e-02  +2.47715449290617125e-02  
 956 +2.19093544487459803e-02  +1.09375908297063233e-02  +2.32800579234241425e-02  
 957 +2.17434764663103040e-02  +1.17135188660081411e-02  +2.38178466625933623e-02  
 958 +1.27891541933627308e-02  +1.20487992669484033e-02  +2.19182936897902234e-02  
 959 +1.30572127047626947e-02  +1.17729197075326086e-02  +2.18038094020854556e-02  
 960 +2.26442947163100414e-02  +1.00466015667638846e-02  +2.41112386286497782e-02  
 961 +2.24039837249107553e-02  +9.44010766983021180e-03  +2.48234408676086191e-02  
 962 +2.12521374656077650e-02  +1.47162052667859575e-02  +2.32340366482321134e-02  
 963 +2.18838915088546623e-02  +1.47289340611391362e-02  +2.22878939921367751e-02  
 964 +1.61195893093284796e-02  +1.12730243467592580e-02  +2.28523548063086258e-02  
 965 +1.67450099006824296e-02  +1.22793518416311736e-02  +2.16159741272094752e-02  
 966 +2.04379077501972151e-02  +7.94155650422967256e-03  +1.54908819507161271e-02  
 967 +2.04060439668963534e-02  +7.57372017475341740e-03  +1.58435125799611873e-02  
 968 +1.18935253912911161e-02  +1.50133814671117825e-02  +2.43015628130870687e-02  
 969 +1.06630446839287175e-02  +1.51148155564841784e-02  +2.40445807281857715e-02  
 970 +1.10596884720676070e-02  +1.48459562592415713e-02  +2.00099734918353263e-02  
 971 +1.22624747385419366e-02  +1.42223219254900540e-02  +2.45720542485460651e-02  
 972 +1.21671532394085000e-02  +1.35041408935056926e-02  +2.52005686278245523e-02  
 973 +1.59479893275040474e-02  +1.08813142524810079e-02  +2.19857706006069756e-02  
 974 +1.55096685801494241e-02  +1.10246845526795062e-02  +2.08655944280811585e-02  
 975 +1.45764281353489983e-02  +1.42869440544435376e-02  +2.14891276138335606e-02  
 976 +1.53468455138183937e-02  +1.40168756768307718e-02  +2.08342852828163963e-02  
 977 +2.28661026632372456e-02  +1.48402579760478857e-02  +2.15826057147329893e-02  
 978 +2.36941199487968081e-02  +1.49672935281937921e-02  +2.16789230336948587e-02  
 979 +2.50308783859146643e-02  +1.21272215024495096e-02  +2.16931293817134822e-02  
 980 +2.55292183159828538e-02  +1.28924061053857283e-02  +2.00711961054953342e-02  
 981 +1.84665029800007777e-02  +9.30097988387705056e-03  +2.24639902195212793e-02  
 982 +1.97589013401834220e-02  +9.64661672055612540e-03  +2.31797331441308853e-02  
 983 +2.26624858092008760e-02  +9.26533566001248171e-03  +1.67895896303978873e-02  
 984 +2.32682204846525673e-02  +8.81002307377399749e-03  +1.61463049308995660e-02  
 985 +2.74136654055226713e-02  +1.17579655773788552e-02  +1.97066035649712118e-02  
 986 +2.70270545910849466e-02  +1.14704294980600245e-02  +1.88593327312875890e-02  
 987 +2.28713463150659636e-02  +8.52198031865300173e-03  +1.74096559355434270e-02  
 988 +2.21523910434480824e-02  +7.83912698908071845e-03  +1.76995070215838456e-02  
 989 +9.80146934108810410e-03  +1.46703819649134926e-02  +2.17389356880615184e-02  
 990 +9.53152329989323359e-03  +1.51747248395076931e-02  +2.20403415907365827e-02  
 991 +1.97318183798787343e-02  +8.79544364125393018e-03  +1.65557747215056388e-02  
 992 +1.87672538633139215e-02  +9.41251115562411270e-03  +1.69726315140293800e-02  
 993 +2.55728150603719839e-02  +1.24124089812441673e-02  +2.09046683923824229e-02  
 994 +2.56673293975571287e-02  +1.14571727959420187e-02  +2.07327198014573347e-02  
 995 +1.60591407448708555e-02  +9.13605536438277278e-03  +1.92265420532600380e-02  
 996 +1.58883588550698396e-02  +8.28166153538969184e-03  +1.89698650216657480e-02  
 997 +1.08477664890674202e-02  +1.45027038414088146e-02  +1.87307547844656648e-02  
 998 +1.03858423318021666e-02  +1.41007623018540619e-02  +1.82438944750341440e-02  
 999 +2.24524926960794798e-02  +1.32546354298556379e-02  +2.45128032702776229e-02  
1000 +2.20070470625444575e-02  +1.31823741632816800e-02  +2.46504393647831721e-02  
1001 +2.27297338722196630e-02  +1.31419123290601753e-02  +2.02010905531242214e-02  
1002 +2.24389146554301033e-02  +1.33736247088136802e-02  +1.93054509568310016e-02  
1003 +2.29305409013184809e-02  +1.34437063922966064e-02  +2.52505766316110554e-02  
1004 +2.29581859960725741e-02  +1.41214211092460639e-02  +2.56124551431088469e-02  
1005 +2.07189857454205158e-02  +8.99322978983520260e-03  +1.70205916249890968e-02  
1006 +2.05128952148000282e-02  +7.97297809455955152e-03  +1.68257623852483586e-02  
1007 +1.23608424981205348e-02  +1.43933215787966293e-02  +2.42766313878481424e-02  
1008 +1.30992135566967895e-02  +1.46892696127454668e-02  +2.54466945775664970e-02  
1009 +1.75959247130044356e-02  +1.54409202191792827e-02  +1.98326162941735162e-02  
1010 +1.70729736580638621e-02  +1.57528414749253873e-02  +1.97042530022424785e-02  
1011 +2.29259763858621311e-02  +1.86046857766379130e-02  +2.30596756553017868e-02  
1012 +2.33268209623119019e-02  +1.91698907426431572e-02  +2.30576319178046676e-02  
1013 +2.53303641766610202e-02  +8.39304394714597730e-03  +1.49086353337504873e-02  
1014 +2.55720006510101149e-02  +8.88588982996511498e-03  +1.42876654117339384e-02  
1015 +2.72102637838560098e-02  +1.62059446792981489e-02  +2.16185641111460124e-02  
1016 +2.75143240508737043e-02  +1.59315633944566680e-02  +2.09650143961618123e-02  
1017 +2.11754391469308675e-02  +9.25068937497698293e-03  +2.05744630639601647e-02  
1018 +2.15892879081127746e-02  +8.47986782872397517e-03  +2.05481228442188392e-02  
1019 +1.88098558785202916e-02  +1.07779183664535854e-02  +2.46820608766035697e-02  
1020 +1.88378810709727840e-02  +1.07056850457008072e-02  +2.43198641503493407e-02  
1021 +2.18682041762035644e-02  +1.10431186304816784e-02  +2.26943685739085556e-02  
1022 +2.22804984363167702e-02  +1.06129378688415692e-02  +2.27353491272976466e-02  
1023 +1.91161171440456037e-02  +1.14500494447263637e-02  +2.48637013992071589e-02  
1024 +1.86704298107056126e-02  +1.16958130725562139e-02  +2.50373235147467038e-02  
1025 +1.05872486706765113e-02  +1.46686691188228913e-02  +1.84399370032497616e-02  
1026 +1.11658204958469016e-02  +1.59822703413061463e-02  +1.80656684036772618e-02  
1027 +1.37222968524667241e-02  +9.62171450664461511e-03  +2.10604150207565448e-02  
1028 +1.33991129282850611e-02  +9.36489511142953729e-03  +2.07934997320985623e-02  
1029 +2.45080394375109881e-02  +9.64663688248214128e-03  +1.68577125400862227e-02  
1030 +2.40912885693288226e-02  +9.02211561805271560e-03  +1.65257053871636049e-02  
1031 +9.79831798361587882e-03  +1.67506577293279682e-02  +1.61637933525148152e-02  
1032 +1.00615759594913749e-02  +1.73442660516032951e-02  +1.46250521440352797e-02  
1033 +2.43942394848929225e-02  +1.22930160594443942e-02  +2.14708891588677002e-02  
1034 +2.47776346219621309e-02  +1.20914908666238767e-02  +2.12694517283365282e-02  
1035 +2.29000787203373253e-02  +1.87030586604647678e-02  +2.25933280719194038e-02  
1036 +2.24698743416268942e-02  +1.89061804279763296e-02  +2.16527910188351012e-02  
1037 +2.24801408734985539e-02  +1.25585472225067402e-02  +2.20981847782988315e-02  
1038 +2.30355164114113518e-02  +1.21859735331148189e-02  +2.23131213991171161e-02  
1039 +2.80625325939320852e-02  +1.05566502767071094e-02  +1.97441591324117004e-02  
1040 +2.88285788224584387e-02  +1.01348215402931058e-02  +1.89172231850915570e-02  
1041 +1.70653087727810245e-02  +8.64238586461572693e-03  +1.74095535405896853e-02  
1042 +1.70999200470258877e-02  +8.58856541193716953e-03  +1.75782287236140658e-02  
1043 +2.30348278716554847e-02  +1.28678029591809146e-02  +2.27269195287609881e-02  
1044 +2.29903727444847571e-02  +1.35657674157413869e-02  +2.29080035376065042e-02  
1045 +2.27855304075700316e-02  +1.34699311237783930e-02  +2.41174791977462714e-02  
1046 +2.28036313332687923e-02  +1.24349977857900786e-02  +2.37969386224143389e-02  
1047 +2.47718815740230330e-02  +1.24704227913699176e-02  +2.18766306339309956e-02  
1048 +2.46244590566360340e-02  +1.34380671741590515e-02  +2.27752036655254689e-02  
1049 +2.76001939742535340e-02  +9.37172692560555784e-03  +1.73248962415486936e-02  
1050 +2.81378196238292709e-02  +9.66804432275426145e-03  +1.78813619594047624e-02  
1051 +1.27220431144722864e-02  +1.59034375268360222e-02  +2.26614197978744249e-02  
1052 +1.24470890613649493e-02  +1.61676686882219235e-02  +2.31282646743393334e-02  
1053 +1.40658024207307112e-02  +1.68628197497793196e-02  +2.23914825362477136e-02  
1054 +1.42962535238091316e-02  +1.71861162548913246e-02  +2.22347540603591021e-02  
1055 +2.92089745246753331e-02  +1.33852003627923290e-02  +1.99818626028204424e-02  
1056 +1.10570316252777967e-02  +1.62827259660506193e-02  +2.10550026338244094e-02  
1057 +1.04069266312738964e-02  +1.68230786143297034e-02  +2.11562486072171263e-02  
1058 +2.44901047203116770e-02  +1.81489938841048991e-02  +2.17505755370754963e-02  
1059 +2.42154064157372069e-02  +1.88279655606672716e-02  +1.98576541524959765e-02  
1060 +1.12044665429973742e-02  +1.31857293366940114e-02  +1.94545287739494067e-02  
1061 +1.08990687625099229e-02  +1.29286838334729953e-02  +1.99778948122810648e-02  
1062 +2.76383330030474800e-02  +1.09122011106875891e-02  +2.01545625182298002e-02  
1063 +2.70149286818939481e-02  +1.05034600021339138e-02  +1.92219778665761176e-02  
1064 +2.04315246846524037e-02  +1.21630842697967416e-02  +2.05281176326686833e-02  
1065 +2.64585584759286126e-02  +1.70419183181902030e-02  +2.19117123161547064e-02  
1066 +2.68834204948672946e-02  +1.76417476925886454e-02  +2.11614525089329174e-02  
1067 +2.23270444294343118e-02  +1.03046821710099570e-02  +2.31855237823027013e-02  
1068 +2.37950135842312747e-02  +9.23794671333502682e-03  +2.28863580102605171e-02  
1069 +1.24166728425813208e-02  +1.35367028892570771e-02  +1.78575719490354397e-02  
1070 +1.24672654120610640e-02  +1.23773245265060231e-02  +1.72457001365142019e-02  
1071 +1.44100907331793267e-02  +1.41834692406515011e-02  +2.12796560510445792e-02  
1072 +1.44151560075572761e-02  +1.29679369048317488e-02  +2.17318885205866168e-02  
1073 +1.83759703718222520e-02  +1.49502962803333556e-02  +2.30687693354839421e-02  
1074 +2.12957443373923000e-02  +1.46593656354314216e-02  +1.67595117497961014e-02  
1075 +1.39237475508449567e-02  +9.82833866784272453e-03  +2.14518496710417450e-02  
1076 +1.37949135681255629e-02  +9.30733075248806226e-03  +2.16624383109522457e-02  
1077 +1.49455701873672919e-02  +1.62810922151285821e-02  +1.98143180444602558e-02  
1078 +1.56463639120381012e-02  +1.61635066248959833e-02  +1.99150221991059619e-02  
1079 +9.55499999999999926e-03  +1.30550000000000006e-02  +2.11750000000000028e-02  
1080 +9.18900720480122536e-03  +1.28637729253950044e-02  +2.12794587628366630e-02  
1081 +1.56527003617972886e-02  +1.66169279748041299e-02  +1.95532368068489122e-02  
1082 +1.60726164107250283e-02  +1.68340919092948155e-02  +1.89017666253128297e-02  
1083 +2.02165542648727742e-02  +1.01331987248025300e-02  +1.90782432066460596e-02  
1084 +2.02526908271862781e-02  +1.01023859758266107e-02  +1.89290476523700582e-02  
1085 +2.26256525405315462e-02  +1.63052772995180804e-02  +1.67581566444199789e-02  
1086 +2.38165050830505681e-02  +1.72433431380848851e-02  +1.66964613023697327e-02  
1087 +1.33172534392743732e-02  +9.19763007404497158e-03  +2.00853414548083607e-02  
1088 +1.27727754483284717e-02  +9.68938567258342473e-03  +1.98633643098074415e-02  
1089 +1.21295763403071761e-02  +1.32283168959361902e-02  +2.16414771313606820e-02  
1090 +1.22407295497332039e-02  +1.35677285843764719e-02  +2.18223195701869946e-02  
1091 +1.20492337774781352e-02  +1.67465388787917425e-02  +2.26685954209829392e-02  
1092 +2.57807184175690880e-02  +1.21738810389849812e-02  +1.97604980795300089e-02  
1093 +2.17723023328776702e-02  +1.08656308731253110e-02  +2.08429541025614389e-02  
1094 +2.23715553972856362e-02  +9.64209866245853246e-03  +2.12734753349657670e-02  
1095 +2.14155489163008160e-02  +1.05425915619141875e-02  +2.27137171401751090e-02  
1096 +2.15492933037397562e-02  +9.45858293482806228e-03  +2.23581196933421329e-02  
1097 +1.53335322519719507e-02  +1.66210015729483518e-02  +2.22141713201742738e-02  
1098 +1.56264591058752969e-02  +1.67343618750380729e-02  +2.20418417799406255e-02  
1099 +2.32516479898137764e-02  +1.23202271687534760e-02  +2.00926074479031262e-02  
1100 +2.27732877285136519e-02  +1.24299755663339305e-02  +1.88834507389388055e-02  
1101 +2.19343801726057872e-02  +1.09218284602989497e-02  +2.30523844358163227e-02  
1102 +2.18249207257042964e-02  +1.07930567335477821e-02  +2.35503901606107617e-02  
1103 +2.12927626286445043e-02  +9.65299327563663538e-03  +1.72307621597209970e-02  
1104 +2.09589419648676251e-02  +1.02508671494276529e-02  +1.75754137405155914e-02  
1105 +1.97506011358925086e-02  +1.09854619287277234e-02  +2.49481760647272295e-02  
1106 +2.01165786462617451e-02  +9.96109114659182379e-03  +2.50664360183937944e-02  
1107 +1.99603541876915043e-02  +1.46406648272725624e-02  +2.39189679079725055e-02  
1108 +1.32128392885739517e-02  +8.96157805619053789e-03  +1.96239460616875576e-02  
1109 +1.35296257310014070e-02  +8.68126944293775432e-03  +1.92424969521988211e-02  
1110 +2.28624408253087427e-02  +8.64379857765102712e-03  +1.50867424316730950e-02  
1111 +2.25583797070353261e-02  +7.88802885125143918e-03  +1.45904778376908274e-02  
1112 +1.23797070730435887e-02  +1.34182516584139180e-02  +1.63154578853021912e-02  
1113 +1.31066836145740176e-02  +1.36499949882082101e-02  +1.58952914486056134e-02  
1114 +2.13192179667276958e-02  +1.19338461120019196e-02  +2.57282050187014368e-02  
1115 +2.19425908751791215e-02  +1.22247004094103006e-02  +2.57805416759910311e-02  
1116 +2.06884265574232354e-02  +1.14396841302555150e-02  +1.96432795813049066e-02  
1117 +2.04725223092273832e-02  +1.14578735456249102e-02  +1.94383614854955235e-02  
1118 +1.52874036483628857e-02  +1.43424466042222677e-02  +2.21303476380630554e-02  
1119 +1.49483894327982411e-02  +1.28881774538801147e-02  +2.27035711576535071e-02  
1120 +2.13358991232651223e-02  +1.50051828933374636e-02  +1.60080813448009590e-02  
1121 +2.20220650604852006e-02  +1.46002564529775364e-02  +1.51361916113154187e-02  
1122 +2.28453765883573356e-02  +1.20921404381144591e-02  +2.13572681856380384e-02  
1123 +2.28199902244386015e-02  +1.13032416511420625e-02  +2.17271873814294247e-02  
1124 +2.73921840538572763e-02  +1.62000321163132191e-02  +2.12808052092480007e-02  
1125 +2.78448208031296073e-02  +1.65659103024251853e-02  +2.04958985651512854e-02  
1126 +1.99505500878307575e-02  +1.40970117298817744e-02  +2.34333364616901921e-02  
1127 +2.03119467843365584e-02  +1.34435351646849631e-02  +2.39221171904518415e-02  
1128 +1.32506910028941712e-02  +1.39155217206233285e-02  +1.78499751344854650e-02  
1129 +1.38307509147506877e-02  +1.36260906484058954e-02  +1.75695923299342797e-02  
1130 +1.35098276245463455e-02  +1.41518712421994115e-02  +1.97814678679810035e-02  
1131 +1.32178703942453200e-02  +1.46939687262484780e-02  +1.97037371924856687e-02  
1132 +1.65139354788589668e-02  +1.05045825492855478e-02  +2.19170264870430127e-02  
1133 +1.66920089057395332e-02  +1.13280994788410756e-02  +2.13368524040418936e-02  
1134 +2.57950000000000020e-02  +1.24600000000000006e-02  +2.22950000000000023e-02  
1135 +2.59766198136272830e-02  +1.26866171047516785e-02  +2.20746419497352166e-02  
1136 +2.25751436477286196e-02  +1.23549964940605651e-02  +2.13674649724370572e-02  
1137 +2.34068532085372830e-02  +1.27652206729213808e-02  +2.18119638567496367e-02  
1138 +2.22056316597805010e-02  +9.34135483169131267e-03  +1.83843133709772899e-02  
1139 +2.20856102811843626e-02  +9.22571983329350219e-03  +1.88406402653660196e-02  
1140 +2.18780776495682248e-02  +1.59045498975475125e-02  +2.54452510471138219e-02  
1141 +2.23941420391436247e-02  +1.59818317854930059e-02  +2.61031165536151875e-02  
1142 +8.40028282356200355e-03  +1.33447772693665711e-02  +2.00234947566726579e-02  
1143 +8.56381687860633192e-03  +1.33558623215849614e-02  +1.96329771713612891e-02  
1144 +1.60708354920026907e-02  +9.87499451998206067e-03  +1.97655045404358555e-02  
1145 +1.52233469883696210e-02  +9.51541335904036376e-03  +1.99292839292295187e-02  
1146 +2.46673789242487125e-02  +1.75838897508335847e-02  +2.27177758054832556e-02  
1147 +2.51368586279404824e-02  +1.86327295301288547e-02  +2.23108232201614520e-02  
1148 +2.29295116434064632e-02  +1.72158861031715335e-02  +1.80010624666876971e-02  
1149 +2.32392301057348372e-02  +1.74812598391804394e-02  +1.81096692262247179e-02  
1150 +1.57850000000000004e-02  +1.13050000000000008e-02  +2.48500000000000006e-02  
1151 +1.62488591054572411e-02  +1.08455495223849108e-02  +2.51966533998524873e-02  
1152 +9.96276724014022279e-03  +1.60481178239834689e-02  +1.69318030104773816e-02  
1153 +9.60357809174489964e-03  +1.63199741331888984e-02  +1.66456609274057490e-02  
1154 +1.73023092915622900e-02  +1.00227325680176376e-02  +1.92893739683556997e-02  
1155 +1.73859955209855858e-02  +1.03489994657696947e-02  +1.86330962381549767e-02  
1156 +1.38764281353489973e-02  +1.39369440544435362e-02  +2.07191276138335642e-02  
1157 +1.46934492980407977e-02  +1.32695611785308958e-02  +2.00735370749438452e-02  
1158 +1.39844232835551335e-02  +9.50367788007936733e-03  +2.11393718674837625e-02  
1159 +1.42091729721890731e-02  +8.56652029815862560e-03  +2.10905848232737156e-02  
1160 +2.44376622715329755e-02  +1.83252390741588597e-02  +2.15034341183493322e-02  
1161 +2.45383119525285492e-02  +1.85464230136027364e-02  +2.05648179789932085e-02  
1162 +2.07108865734528837e-02  +1.16138649676660686e-02  +2.57328334228303368e-02  
1163 +2.12106152605259328e-02  +1.05240173830601358e-02  +2.55796495907319246e-02  
1164 +1.15431590218380755e-02  +1.38278590870660814e-02  +2.42673455017948722e-02  
1165 +1.13880743412727303e-02  +1.32757669989470983e-02  +2.48604785024363374e-02  
1166 +1.89638258116250173e-02  +1.46389727675263932e-02  +1.85510874820963428e-02  
1167 +1.80151636019851742e-02  +1.44082822878330574e-02  +1.87925506782152738e-02  
1168 +2.09081614504007113e-02  +1.15200433494162778e-02  +1.96573387751707122e-02  
1169 +2.05559677980189266e-02  +1.21028927254443874e-02  +1.89704475048447369e-02  
1170 +1.26437263371161814e-02  +1.66127624192028006e-02  +1.88822548121261695e-02  
1171 +1.20105446798256590e-02  +1.65672347017426121e-02  +1.93101190400855709e-02  
1172 +2.47467755792974628e-02  +1.07857199256134427e-02  +2.23334365353265313e-02  
1173 +2.51612846611330640e-02  +9.93288738424962826e-03  +2.20698699328922311e-02  
1174 +2.64706361837548677e-02  +1.16532282533209283e-02  +2.18415098418370604e-02  
1175 +2.68528574350065628e-02  +1.11117443750693417e-02  +2.13871331062274773e-02  
1176 +2.25594980847881529e-02  +1.88470006266916699e-02  +2.20524379981394229e-02  
1177 +2.19133531699134861e-02  +1.91280975878112894e-02  +2.08854926569723813e-02  
1178 +2.74090230721030642e-02  +1.40169230168414195e-02  +2.10832202658657875e-02  
1179 +2.79180679511545002e-02  +1.40078053604569177e-02  +2.08269990721936873e-02  
1180 +1.41229931731502913e-02  +1.74081698686496568e-02  +2.24358935408393474e-02  
1181 +1.56618973268361078e-02  +1.63485552687310520e-02  +2.35736682811913401e-02  
1182 +1.76070379242922737e-02  +9.85219818158332254e-03  +1.89835763954773439e-02  
1183 +1.77321387227913976e-02  +9.31013326147589644e-03  +1.86837121948730672e-02  
1184 +8.74147814563541216e-03  +1.42724510460326970e-02  +1.85968478458292986e-02  
1185 +8.26517908924541411e-03  +1.39360025888785131e-02  +1.90881743158737502e-02  
1186 +2.35861715309506163e-02  +8.35701186691012454e-03  +1.42183844599933322e-02  
1187 +2.35335402314668443e-02  +8.00081104873883418e-03  +1.40913050309887083e-02  
1188 +7.93252546405299498e-03  +1.43969643670238089e-02  +1.85009430650233953e-02  
1189 +7.53785012577381022e-03  +1.50012441873287952e-02  +1.83157130618779168e-02  
1190 +1.50661652945625318e-02  +1.42682429334425494e-02  +2.24060170406643368e-02  
1191 +1.51175871718131592e-02  +1.49297994430181227e-02  +2.28062164890838748e-02  
1192 +2.04110739089664942e-02  +1.43708833163876237e-02  +2.05340840475588607e-02  
1193 +2.09970309373603420e-02  +1.45745576745129959e-02  +2.04535059429974062e-02  
1194 +1.69774769999950989e-02  +9.97036323290906822e-03  +1.97112503257886144e-02  
1195 +1.65752465676168061e-02  +1.04283541119757246e-02  +1.93899953421686026e-02  
1196 +2.83882547480505190e-02  +1.22894755464667983e-02  +2.02228840787830010e-02  
1197 +2.98540380045746630e-02  +1.11026369154407691e-02  +1.90617758427157405e-02  
1198 +1.91147952196183968e-02  +1.47277307465160361e-02  +1.95305840981450964e-02  
1199 +1.95542226789790843e-02  +1.35284190487550155e-02  +1.94016351706647258e-02  
1200 +2.29328140970019717e-02  +1.26494706004193370e-02  +2.26472687922312892e-02  
1201 +2.35599579002852832e-02  +1.20574546658404769e-02  +2.37373362862690479e-02  
1202 +1.07115129678987293e-02  +1.49974480194770641e-02  +2.13417457372441118e-02  
1203 +1.05592688100287577e-02  +1.41001428160944051e-02  +2.09295698251112418e-02  
1204 +1.21719998018754664e-02  +1.46988391035202184e-02  +2.41031736004259124e-02  
1205 +1.27424355352437294e-02  +1.49880206483550896e-02  +2.42139726169567464e-02  
1206 +1.48954022518100939e-02  +1.07389663415591204e-02  +2.34299371555433331e-02  
1207 +1.47897620373715170e-02  +9.43951092157568894e-03  +2.37535005641934631e-02  
1208 +2.73789529713187596e-02  +1.14877965816821154e-02  +1.93184959611544943e-02  
1209 +2.76859287045817942e-02  +1.08762617293398974e-02  +1.87610065469863453e-02  
1210 +2.13411537850983594e-02  +1.02126371116829876e-02  +2.05907923771207063e-02  
1211 +2.11928989578352538e-02  +1.03551399718606781e-02  +2.01048715965461734e-02  
1212 +2.90099612404379932e-02  +1.16771527046525721e-02  +1.95679759031241983e-02  
1213 +2.89440673550991935e-02  +1.14799763025254659e-02  +1.92245394520924491e-02  
1214 +1.01269411751930081e-02  +1.50332852046440261e-02  +1.76368284851969974e-02  
1215 +9.57891867197475412e-03  +1.58097902511100848e-02  +1.79932736773259598e-02  
1216 +2.17905152575378035e-02  +8.80235798552669348e-03  +1.89076369755363134e-02  
1217 +2.18444442880774484e-02  +8.41373943293993905e-03  +1.97148837967761857e-02  
1218 +2.19166722972866761e-02  +1.45540830993776942e-02  +2.56810016274795355e-02  
1219 +2.15068812145893067e-02  +1.39104580921984074e-02  +2.65680134596357996e-02  
1220 +2.33781081319890914e-02  +1.78315678573453436e-02  +2.51985734775051762e-02  
1221 +2.52607483578558209e-02  +1.68162102300141690e-02  +2.31474372137485951e-02  
1222 +2.66515825171493061e-02  +1.75060407595525394e-02  +2.28508873420116033e-02  
1223 +1.28125911868938441e-02  +1.73880232672419671e-02  +1.88531193231999336e-02  
1224 +1.23435076070811823e-02  +1.76456570887021137e-02  +1.91733085748968732e-02  
1225 +2.45403423058920475e-02  +1.85334638341629748e-02  +2.10341715262082202e-02  
1226 +2.35013697014277538e-02  +1.88112473519996895e-02  +2.02697290963423093e-02  
1227 +1.74146088404768633e-02  +1.01721521043204380e-02  +1.98145749777852605e-02  
1228 +1.81735797314736824e-02  +1.00703484034132054e-02  +1.97421467867791404e-02  
1229 +9.87763330114412898e-03  +1.57349682863890707e-02  +2.20517041622961298e-02  
1230 +9.58191572310960853e-03  +1.55439247644325509e-02  +2.27121139116033127e-02  
1231 +2.41151249716606945e-02  +1.57815585453159463e-02  +2.38779337770269363e-02  
1232 +2.41922103717391763e-02  +1.58861732434860611e-02  +2.35257177527157212e-02  
1233 +1.36197647919766157e-02  +1.42349250690340257e-02  +1.96118550827278290e-02  
1234 +1.44447054035106784e-02  +1.45166059313456795e-02  +1.89173740199618072e-02  
1235 +1.49871890914818010e-02  +1.24869978804075452e-02  +2.44052586936322098e-02  
1236 +1.50424664026213052e-02  +1.31516038515268260e-02  +2.45547192623692123e-02  
1237 +2.56741216854188582e-02  +1.26075502315499185e-02  +2.10184604760343674e-02  
1238 +2.58169385251788633e-02  +1.35624424700663861e-02  +2.16373174016436555e-02  
1239 +1.47299313798344243e-02  +1.69954376315634113e-02  +2.11566981887354108e-02  
1240 +1.49270161755919763e-02  +1.76163834575670426e-02  +2.07520229798691148e-02  
1241 +1.20950925418729371e-02  +1.48140083047931942e-02  +2.41974901248478529e-02  
1242 +1.18859585093630850e-02  +1.45344539887927067e-02  +2.45311579243911448e-02  
1243 +2.43138749317237113e-02  +1.12580760032615738e-02  +2.21448147139296850e-02  
1244 +2.47796254536760165e-02  +1.14068936318406731e-02  +2.24908058034217484e-02  
1245 +1.94608653278064009e-02  +1.13266421758673515e-02  +2.49814906328169155e-02  
1246 +1.96709344055696275e-02  +1.12319266164393975e-02  +2.63612762723035715e-02  
1247 +2.38557165412772616e-02  +9.57025675907821963e-03  +1.55494490654446236e-02  
1248 +1.28544612897490401e-02  +1.38334786752758229e-02  +1.98009229047327838e-02  
1249 +1.35737121427834916e-02  +1.32243908333762403e-02  +1.89160315717375287e-02  
1250 +2.29354699027602277e-02  +1.34050222945405750e-02  +2.51683836298606384e-02  
1251 +2.37438723890182612e-02  +1.22086863286717719e-02  +2.59411675885015437e-02  
1252 +2.41262175333094055e-02  +1.32634632755810715e-02  +2.13753686807150803e-02  
1253 +2.37008801458581109e-02  +1.42373482807966675e-02  +2.14221790209582416e-02  
1254 +1.40895154777148004e-02  +1.00162096887265704e-02  +2.17828856914629755e-02  
1255 +1.48758907460921352e-02  +1.00509177404735934e-02  +2.09475520457381402e-02  
1256 +8.96026780121885955e-03  +1.54879345942953630e-02  +1.52586032061593872e-02  
1257 +7.63302356395991009e-03  +1.53311997385593198e-02  +1.53895606381185060e-02  
1258 +1.49092530414530397e-02  +1.08433171302630069e-02  +2.34377770595571924e-02  
1259 +1.56296518030868588e-02  +1.02430998111075876e-02  +2.35095769861516715e-02  
1260 +2.48500000000000006e-02  +9.97499999999999949e-03  +1.95300000000000022e-02  
1261 +2.45007460368402326e-02  +9.71843264517571748e-03  +1.94099885578848733e-02  
1262 +2.24076347063356697e-02  +1.74594462698556066e-02  +2.44896990956292825e-02  
1263 +2.17146842201856489e-02  +1.77309003271481185e-02  +2.42552482204383690e-02  
1264 +2.49548448598437833e-02  +1.57246664891104240e-02  +2.41653604493186867e-02  
1265 +2.45162873441063280e-02  +1.66171810492461644e-02  +2.47046866235989017e-02  
1266 +1.72784974186359561e-02  +1.20314484167309815e-02  +2.53739815114447480e-02  
1267 +1.74656060974249065e-02  +1.10236567361658207e-02  +2.57002390626641028e-02  
1268 +2.01983428992648442e-02  +1.34573933276013261e-02  +2.23124077318499932e-02  
1269 +1.93318373539709057e-02  +1.34465720249183178e-02  +2.23153043707642468e-02  
1270 +1.60099000363683325e-02  +8.63639998342018850e-03  +1.78468986963780975e-02  
1271 +1.65202165078772341e-02  +8.09164790157805916e-03  +1.74882835286975166e-02  
1272 +1.65922600497768712e-02  +1.26908056088503515e-02  +2.46238697437992649e-02  
1273 +1.58809591763102928e-02  +1.34478794351287345e-02  +2.57527125705651304e-02  
1274 +1.84671125014302280e-02  +9.17570895600267403e-03  +2.09595841627381214e-02  
1275 +1.93505216596730582e-02  +8.70291370806560577e-03  +2.02968702105704342e-02  
1276 +1.40376400585613126e-02  +1.64864992065948401e-02  +2.19836434799113821e-02  
1277 +1.35379337285937845e-02  +1.68647609012977859e-02  +2.21208011440056328e-02  
1278 +2.41856977297643418e-02  +1.09885760862419839e-02  +1.97784060914802592e-02  
1279 +2.43084247300003921e-02  +1.06670831038867056e-02  +2.04444235902314295e-02  
1280 +1.72331259647039194e-02  +1.56114607163344351e-02  +1.86376394300965739e-02  
1281 +1.69401523686552001e-02  +1.59710085934426024e-02  +1.79728823895271353e-02  
1282 +1.99036764435932129e-02  +1.39079325109474940e-02  +2.56606214935347215e-02  
1283 +2.08368986448619446e-02  +1.42633932920480048e-02  +2.66999595877058758e-02  
1284 +1.70645706688208054e-02  +9.76614073218960536e-03  +2.46497516445714528e-02  
1285 +1.69780690073107893e-02  +9.34584788658516900e-03  +2.45925010644404800e-02  
1286 +2.50954850965094955e-02  +1.05138291412125873e-02  +2.22935614876774817e-02  
1287 +2.59123480155018966e-02  +1.03861861188022323e-02  +2.24001712674067877e-02  
1288 +1.36949257658810202e-02  +1.21245946245599721e-02  +2.08908546719077624e-02  
1289 +2.44008589324093382e-02  +1.08781573936036092e-02  +2.24358475766006961e-02  
1290 +2.37784347646086969e-02  +1.00163455764375620e-02  +2.23760824604285410e-02  
1291 +2.20863595931881235e-02  +9.19465057699126419e-03  +1.84225264717014676e-02  
1292 +2.14491236590057394e-02  +9.27798957914398835e-03  +1.80607436631781589e-02  
1293 +9.91310887906647099e-03  +1.32646082145485202e-02  +2.17628042608383927e-02  
1294 +9.27661415268152961e-03  +1.32444450519053174e-02  +2.27201899373011863e-02  
1295 +2.67669000362183648e-02  +1.74282194418825392e-02  +2.10988484556150040e-02  
1296 +2.64029922710167370e-02  +1.79426231668539000e-02  +2.05333276142764011e-02  
1297 +2.58831571148728651e-02  +1.51092918634559217e-02  +2.34778174098387582e-02  
1298 +2.62690549827804716e-02  +1.50120686314953039e-02  +2.35263979442278184e-02  
1299 +2.09995156014923107e-02  +1.31247418825843325e-02  +2.23994549135003614e-02  
1300 +2.06022293475759295e-02  +1.27578369191910963e-02  +2.16768296460002549e-02  
1301 +1.24105559523170934e-02  +1.73563736684492313e-02  +1.74693233030349115e-02  
1302 +9.20589863987502331e-03  +1.56002719792918514e-02  +1.87507192018970849e-02  
1303 +8.91572529132892908e-03  +1.61622956258312966e-02  +1.81988474814140655e-02  
1304 +2.21343318959754884e-02  +1.63256786647058942e-02  +1.74556896115792490e-02  
1305 +2.29749525934366539e-02  +1.65339098388049867e-02  +1.79803775089055345e-02  
1306 +2.12839956283963488e-02  +1.17736841087217377e-02  +1.99755075504614230e-02  
1307 +2.06254178303666887e-02  +1.14685680137146841e-02  +2.02707098631650894e-02  
1308 +1.38547994273757070e-02  +1.69250300520990618e-02  +2.25679726973852038e-02  
1309 +1.30093729645850767e-02  +1.70985034980037469e-02  +2.30571076080469430e-02  
1310 +1.39780087291815174e-02  +9.89198494861017082e-03  +2.15618631503809721e-02  
1311 +1.34709211276407611e-02  +1.04398286322695561e-02  +2.11349666100439058e-02  
1312 +1.20617599506783312e-02  +1.51711322915841513e-02  +2.44997212522058555e-02  
1313 +1.25699936903083415e-02  +1.60074827962326527e-02  +2.45147428954256910e-02  
1314 +2.06923672414932973e-02  +8.15927605144549893e-03  +1.53126007565064799e-02  
1315 +2.02096529746036875e-02  +8.00548976158257236e-03  +1.52099019471263978e-02  
1316 +2.44018971106783056e-02  +1.87950244993859150e-02  +2.09146227865564249e-02  
1317 +2.17069713004294021e-02  +1.90558888711048063e-02  +2.00553369257264712e-02  
1318 +2.99013290294849951e-02  +1.38176213994509710e-02  +1.94894198562958962e-02  
1319 +3.01850647562924707e-02  +1.48708330056576653e-02  +1.94828932880623147e-02  
1320 +2.26311340202642215e-02  +8.83908545753336362e-03  +1.55233057733227386e-02  
1321 +2.26594907913839697e-02  +9.60202483428858854e-03  +1.53819672820585084e-02  
1322 +2.18143929010855206e-02  +1.58330811871781503e-02  +2.51852700089754827e-02  
1323 +2.08212650958213771e-02  +1.60818085748531577e-02  +2.51378953746258342e-02  
1324 +9.93865596155637902e-03  +1.66555272286365019e-02  +1.62333524279930017e-02  
1325 +1.00120247215555857e-02  +1.75159369167361342e-02  +1.54548992635913495e-02  
1326 +1.45366037619309527e-02  +1.28266220908935212e-02  +2.54383814293877124e-02  
1327 +1.42149556863084437e-02  +1.23774681893277783e-02  +2.59831825516772946e-02  
1328 +2.24530833081059804e-02  +1.78892735224354810e-02  +2.39329792394640146e-02  
1329 +2.24664514270406165e-02  +1.81534510119750296e-02  +2.34472468564202105e-02  
1330 +2.68735246771507272e-02  +9.05999508444318633e-03  +1.68905632197612308e-02  
1331 +2.70798443531718794e-02  +8.29278220393476345e-03  +1.67212979959203804e-02  
1332 +2.34194449817051349e-02  +1.24706249998491076e-02  +1.98154197050526490e-02  
1333 +2.34364764308159571e-02  +1.21761755553347010e-02  +1.92743451873739098e-02  
1334 +2.10030422227111130e-02  +9.70795259470322476e-03  +2.03351591243906178e-02  
1335 +2.02776381148770737e-02  +9.31648840922433101e-03  +2.01691155758623626e-02  
1336 +2.22978576744742515e-02  +1.85351584972285217e-02  +2.32158621956400635e-02  
1337 +2.21348372046879308e-02  +1.91860285306824883e-02  +2.26041889759325647e-02  
1338 +1.32105353848838477e-02  +8.24429691786782159e-03  +1.78613525968919773e-02  
1339 +1.35107293719097729e-02  +7.88632443858168844e-03  +1.70933018767041069e-02  
1340 +1.32300518847110384e-02  +8.52730297637161946e-03  +1.84724375920646486e-02  
1341 +1.34926773798900116e-02  +8.53248315997733563e-03  +1.84533345653029555e-02  
1342 +2.27223063044201742e-02  +1.25915266802314550e-02  +2.25803107519655689e-02  
1343 +2.26169618203919884e-02  +1.28370301121395018e-02  +2.22882042865354645e-02  
1344 +1.29815736819984592e-02  +1.40454111495087654e-02  +2.27358446904384302e-02  
1345 +1.28701219102588561e-02  +1.41188865242070985e-02  +2.32735970448243283e-02  
1346 +1.65748056466781361e-02  +8.98672834851853980e-03  +1.80967793979151630e-02  
1347 +1.69098325245140221e-02  +9.45886113090089499e-03  +1.74828236500097212e-02  
1348 +1.42494978394211175e-02  +1.34111958393533029e-02  +2.04615189753049841e-02  
1349 +1.39998204742220085e-02  +1.28713604470366595e-02  +2.02897454647138591e-02  
1350 +2.35086944923205525e-02  +9.19425937962664933e-03  +2.04858933302791424e-02  
1351 +2.30438313944968630e-02  +8.84373398909039064e-03  +2.06601403163150371e-02  
1352 +2.13240410909947067e-02  +8.44077345405017804e-03  +1.53143926451238289e-02  
1353 +2.09346793850120269e-02  +8.36833669080748639e-03  +1.51168618773534092e-02  
1354 +1.50019959543438441e-02  +1.62105251888153626e-02  +2.17726421761035398e-02  
1355 +1.50012622796360413e-02  +1.60773334921668135e-02  +2.32290527545889122e-02  
1356 +2.37899138212172359e-02  +1.34930775054553972e-02  +2.45669216715403496e-02  
1357 +2.44275626578860927e-02  +1.29945901406396183e-02  +2.39970108672233236e-02  
1358 +1.14333561873677606e-02  +1.39600311424884233e-02  +2.37874239912974766e-02  
1359 +1.09974235105768873e-02  +1.43269611574679389e-02  +2.39254838910405894e-02  
1360 +1.08930468948342206e-02  +1.32160827207388181e-02  +2.18756432935827798e-02  
1361 +1.07636504484662117e-02  +1.34956293632410365e-02  +2.28815072657092070e-02  
1362 +2.05877302524821032e-02  +1.46457665653184910e-02  +2.36627398674215846e-02  
1363 +2.06523988399615818e-02  +1.63827664649127472e-02  +2.34979688265617541e-02  
1364 +1.55923087522406561e-02  +1.12313517996626578e-02  +2.52427574491872649e-02  
1365 +1.50901104405088988e-02  +1.07134088312350554e-02  +2.57110605521408582e-02  
1366 +1.20299937197965775e-02  +1.31246462251107792e-02  +1.58984136279001313e-02  
1367 +1.15414504834526928e-02  +1.27311244257181221e-02  +1.59166429691941676e-02  
1368 +2.18679442966849685e-02  +1.63161319337418453e-02  +1.76704563553048491e-02  
1369 +2.16567656465815016e-02  +1.62544567318752518e-02  +1.67479593212935401e-02  
1370 +2.00071893301175981e-02  +9.47067720337383886e-03  +1.89441517800987072e-02  
1371 +2.02011869662747194e-02  +8.77688442496459519e-03  +1.88957868902553290e-02  
1372 +2.38962524801901444e-02  +1.37968473031285146e-02  +2.12854446024132241e-02  
1373 +2.39790379708507764e-02  +1.47663110476423075e-02  +2.09104696888176567e-02  
1374 +2.63108148577121045e-02  +1.53733460820795042e-02  +2.30391182727567694e-02  
1375 +2.71046820765687667e-02  +1.52012098969768732e-02  +2.24423318931647985e-02  
1376 +1.70832642923157245e-02  +1.27545740337512807e-02  +2.54727916586307973e-02  
1377 +1.76655740828898823e-02  +1.29477383674619587e-02  +2.57667398750623701e-02  
1378 +1.02974353721817600e-02  +1.47472013682955344e-02  +1.76700636816520401e-02  
1379 +9.71520731657503182e-03  +1.43483404079079793e-02  +1.74407255299427189e-02  
1380 +2.94657220148749899e-02  +1.15232422114999317e-02  +1.92205672851722686e-02  
1381 +3.04434178620457026e-02  +1.15819643687456869e-02  +1.82257461390634562e-02  
1382 +1.61716492802357857e-02  +1.11646242002571630e-02  +2.27275428801934354e-02  
1383 +1.63561086597216222e-02  +1.02442187513080724e-02  +2.31706694115237193e-02  
1384 +1.45478289204218278e-02  +1.65346162473969174e-02  +1.97512397003757716e-02  
1385 +1.43139069037734722e-02  +1.72167504787731872e-02  +1.88590439846461275e-02  
1386 +2.04374441295852166e-02  +1.55944978662386664e-02  +2.36313824960826570e-02  
1387 +2.00153991556536320e-02  +1.68114485156020468e-02  +2.36635599736696942e-02  
1388 +2.65123758839129961e-02  +9.37602971530385881e-03  +1.93659883769024439e-02  
1389 +2.73865421344001159e-02  +9.14303198219400606e-03  +1.96511584215857925e-02  
1390 +1.40596422030234963e-02  +1.40104160816653060e-02  +2.08936914207503432e-02  
1391 +1.33330752878986439e-02  +1.37492657629368475e-02  +2.07464105361474214e-02  
1392 +1.32111665735049899e-02  +8.90174551661538846e-03  +1.95066723519442507e-02  
1393 +1.27472950945901782e-02  +9.08527428800832287e-03  +1.92101773095446592e-02  
1394 +1.62844265277972029e-02  +1.01151630331112342e-02  +2.21227081137833383e-02  
1395 +1.58151163246344796e-02  +9.49146396416065269e-03  +2.30242200992898070e-02  
1396 +1.25564968794230850e-02  +1.31326991272069839e-02  +1.76430296461487467e-02  
1397 +1.29296507752893249e-02  +1.30084562560276885e-02  +1.75759687540794490e-02  
1398 +2.41693271929851079e-02  +1.54901204699545419e-02  +2.38671020148607700e-02  
1399 +2.36042760817378565e-02  +1.58287526822315262e-02  +2.44726523781154497e-02  
1400 +2.06028955911352098e-02  +1.06885967183255118e-02  +1.91957118404017350e-02  
1401 +2.00889937812277555e-02  +1.07823746851366496e-02  +1.86995959622391524e-02  
1402 +1.65996598294357658e-02  +1.01501839910014234e-02  +2.43612909556057237e-02  
1403 +8.77699281010054823e-03  +1.46856611104877223e-02  +2.13287205811307674e-02  
1404 +8.31347064479954351e-03  +1.50144438740732623e-02  +2.11390765889302376e-02  
1405 +1.17923410046933252e-02  +1.39670590310936576e-02  +1.94201803845979355e-02  
1406 +1.16378223846526230e-02  +1.38858850040119997e-02  +2.01133816207906269e-02  
1407 +8.30619830873751026e-03  +1.42763770844714765e-02  +1.86220146762643042e-02  
1408 +6.99298998377898690e-03  +1.37128225994762234e-02  +1.93973494483798449e-02  
1409 +2.58927525060548940e-02  +9.46072499122749093e-03  +1.70198819068303302e-02  
1410 +2.63510950742227995e-02  +1.01873689126339428e-02  +1.78610946607320777e-02  
1411 +1.70024534394899868e-02  +1.01938619870268372e-02  +2.13319123686422328e-02  
1412 +1.70682127427309871e-02  +9.69905230573400376e-03  +2.13231250183461597e-02  
1413 +1.51725000000000020e-02  +1.23200000000000011e-02  +2.40799999999999972e-02  
1414 +1.48281362850570773e-02  +1.17588347476725898e-02  +2.40977822532331028e-02  
1415 +2.09522529322451710e-02  +1.20035095576983154e-02  +2.55869549858171973e-02  
1416 +2.15848867662009822e-02  +1.18710407522684223e-02  +2.47359542802105641e-02  
1417 +1.73176617732934759e-02  +1.55759022440531726e-02  +1.89680691070270649e-02  
1418 +1.74923982727877084e-02  +1.51656050288882446e-02  +1.88094217651977834e-02  
1419 +1.43507698233971102e-02  +1.03303384963807608e-02  +2.23418231631149072e-02  
1420 +1.46474778675585102e-02  +1.09770313302366557e-02  +2.18925286876389229e-02  
1421 +1.99351487411339769e-02  +1.51213432140324729e-02  +1.83180075641183361e-02  
1422 +2.00849017688448060e-02  +1.58735659515495467e-02  +1.83788137384380615e-02  
1423 +1.90773976098091956e-02  +1.47138653732580178e-02  +1.98102920490725483e-02  
1424 +1.86682984725653998e-02  +1.47135210542850853e-02  +1.90902678920576198e-02  
1425 +1.31273192180830882e-02  +1.31572869843519982e-02  +2.47003124087614052e-02  
1426 +1.29922531047973674e-02  +1.32949983467147703e-02  +2.49481102856982488e-02  
1427 +1.36850000000000010e-02  +1.63099999999999981e-02  +2.06149999999999979e-02  
1428 +1.31210813902985432e-02  +1.68505593593761237e-02  +2.02341548661698518e-02  
1429 +2.64451558552103658e-02  +1.48653931872054085e-02  +2.36104210507523289e-02  
1430 +2.70947692276462433e-02  +1.43430360571620702e-02  +2.33868719448462777e-02  
1431 +2.67629727508676835e-02  +1.53631132931953372e-02  +2.29240020413591060e-02  
1432 +2.74575908189472889e-02  +1.55341874398834366e-02  +2.32195095411271112e-02  
1433 +2.46358133710225559e-02  +1.27690605041887277e-02  +2.23907976449986661e-02  
1434 +2.43646941163642265e-02  +1.25762745874237782e-02  +2.28897900828190538e-02  
1435 +9.25162524280893211e-03  +1.54187975116790096e-02  +1.58640294926770849e-02  
1436 +8.08343853763246988e-03  +1.60701571004328962e-02  +1.61126469376009045e-02  
1437 +9.17577054782897639e-03  +1.51688960820188859e-02  +1.69572903960948165e-02  
1438 +8.64241676759939202e-03  +1.52241306275687667e-02  +1.72815723861659033e-02  
1439 +1.22225934104991576e-02  +1.29347632014765093e-02  +2.28506141075001494e-02  
1440 +1.22400896142832744e-02  +1.19093263936256542e-02  +2.28198928113162412e-02  
1441 +2.01250000000000005e-02  +1.41750000000000018e-02  +1.66950000000000015e-02  
1442 +1.99025480784985609e-02  +1.43009368226979273e-02  +1.66192490266263045e-02  
1443 +1.59202765521399073e-02  +8.56043182965068698e-03  +1.77205419386026047e-02  
1444 +1.53762726308710462e-02  +8.27667507177015475e-03  +1.78829375511208519e-02  
1445 +2.92640550189194881e-02  +1.16446596827009946e-02  +1.94029258503187751e-02  
1446 +2.99724523879155956e-02  +1.21711837281962103e-02  +1.92731190041184920e-02  
1447 +1.39680351691862468e-02  +1.39736800680544202e-02  +2.08064095172919537e-02  
1448 +1.37209858779733726e-02  +1.47160476136903463e-02  +2.03495909173171362e-02  
1449 +1.27833868628460436e-02  +1.16688556336061872e-02  +2.21664914248505818e-02  
1450 +1.31272400103147075e-02  +1.15420858350635883e-02  +2.25464412404373822e-02  
1451 +1.78953050125347998e-02  +1.49180135210354795e-02  +2.00533376254590431e-02  
1452 +2.29631357578557529e-02  +1.81605215090008924e-02  +2.41447254361004983e-02  
1453 +2.33440892069232478e-02  +1.82403888328442655e-02  +2.36247747282538334e-02  
1454 +2.30272582838892230e-02  +1.48491504775197253e-02  +2.38237205383791048e-02  
1455 +2.29703870456611156e-02  +1.59375407972176114e-02  +2.24071720766307811e-02  
1456 +1.09534647414036533e-02  +1.44321464417979505e-02  +1.88408852760206802e-02  
1457 +1.11658345390086514e-02  +1.48458664843381747e-02  +1.86302501267642598e-02  
1458 +1.31890412796562585e-02  +1.41724231409054366e-02  +2.24274030499183666e-02  
1459 +1.35205412249701489e-02  +1.41837809394188379e-02  +2.28431856771007316e-02  
1460 +1.40387569427705781e-02  +1.65027757267028757e-02  +2.20086581544143706e-02  
1461 +1.39077096630704448e-02  +1.69386403834183609e-02  +2.41810029386252991e-02  
1462 +1.87227846429528430e-02  +1.04184008719432047e-02  +2.46370098063427405e-02  
1463 +1.89025141081765845e-02  +9.62677202802188214e-03  +2.40726821708424875e-02  
1464 +1.84038847914642228e-02  +1.44112562614436800e-02  +2.10091287486502028e-02  
1465 +1.86486733901431653e-02  +1.31632027730954997e-02  +2.08503857022245345e-02  
1466 +1.25393240945730761e-02  +1.44458290578889075e-02  +2.17671515167246234e-02  
1467 +2.24799482213306201e-02  +9.80153404815323030e-03  +2.45487941814451702e-02  
1468 +2.21135320540330992e-02  +9.43580822054384746e-03  +2.54857179292798872e-02  
1469 +2.06219835908030592e-02  +1.57096560883862625e-02  +1.84210562917343987e-02  
1470 +2.10830051068412426e-02  +1.57188548501402126e-02  +1.84043971104465263e-02  
1471 +2.49258623566655652e-02  +1.56624671974386967e-02  +2.40192393155636598e-02  
1472 +2.50872035239282330e-02  +1.55770783880125885e-02  +2.56893873267318266e-02  
1473 +2.27753052796638572e-02  +9.36541390728841926e-03  +1.71088877329898907e-02  
1474 +2.26695731373857436e-02  +1.01568488333121081e-02  +1.68235175494309414e-02  
1475 +1.51168130163218586e-02  +1.35165402387312852e-02  +2.22363102415153897e-02  
1476 +1.47764520776149169e-02  +1.22613429544564962e-02  +2.21142013100907621e-02  
1477 +2.02590926407792277e-02  +1.43934998893380534e-02  +2.30580998354886109e-02  
1478 +2.07430612343765947e-02  +1.47647320646397909e-02  +2.29172217062057031e-02  
1479 +2.29988226647751676e-02  +1.53933456373686692e-02  +2.31154463075049395e-02  
1480 +2.31199849815960159e-02  +1.54187970592371618e-02  +2.33324201129632668e-02  
1481 +2.13180088794584638e-02  +1.04229856368278466e-02  +2.27830896112089613e-02  
1482 +2.13491764711470390e-02  +1.00473195088585099e-02  +2.27445549364072470e-02  
1483 +2.49255427347852658e-02  +8.60186123249601260e-03  +1.94061387692718926e-02  
1484 +2.60367630855240124e-02  +8.94244420819689800e-03  +1.58509878233167624e-02  
1485 +2.84807283311425061e-02  +8.31457284247937196e-03  +1.45757321394903196e-02  
1486 +1.96950451815542556e-02  +1.12758110117625703e-02  +2.55385442209609230e-02  
1487 +2.01088322544487400e-02  +1.12477321604281064e-02  +2.55749319681180878e-02  
1488 +1.57732244577718436e-02  +1.01899012886958913e-02  +1.96556511428543322e-02  
1489 +1.49637404772374836e-02  +1.06114518095128327e-02  +1.96450524329387852e-02  
1490 +2.55293222317053391e-02  +8.51803969817828237e-03  +1.51199735647615796e-02  
1491 +2.50934863025380171e-02  +8.70531983533859646e-03  +1.53488182079386595e-02  
1492 +1.42991563325101639e-02  +1.02683552103318473e-02  +2.22272035470802570e-02  
1493 +1.43022865913623107e-02  +9.69702845198995057e-03  +2.20777112464908276e-02  
1494 +1.97650901266178750e-02  +1.34519826762598202e-02  +2.23138560513071217e-02  
1495 +2.00480120924818976e-02  +1.34992134992161401e-02  +2.23888527929151059e-02  
1496 +2.06139791794866661e-02  +1.34550686315529511e-02  +1.57947364475180332e-02  
1497 +2.08076753036169175e-02  +1.43385596758606425e-02  +2.42216930601347781e-02  
1498 +2.03619504911470642e-02  +1.48033237789418105e-02  +2.51071652734493680e-02  
1499 +1.84030005804703065e-02  +1.42795232302712193e-02  +2.03870962409081861e-02  
1500 +1.85150461642033838e-02  +1.33867160697301590e-02  +1.97218271294878483e-02  
1501 +2.27297172440421719e-02  +1.86656058202853831e-02  +2.22078319561688567e-02  
1502 +2.08488214768560581e-02  +1.90276591845136324e-02  +2.13405551586821861e-02  
1503 +1.70341411630967922e-02  +1.12165859663648851e-02  +2.26599333301842863e-02  
1504 +1.69936015908677546e-02  +1.17285651358669616e-02  +2.25446865665229375e-02  
1505 +2.74169027625426158e-02  +1.17067126343723960e-02  +2.03803386505641213e-02  
1506 +2.79119420864433719e-02  +1.18459753810754905e-02  +2.02629841827415766e-02  
1507 +1.79112133837523342e-02  +9.87680009544070724e-03  +1.89107700957322003e-02  
1508 +1.88569886982948472e-02  +9.78741027132065677e-03  +1.89799045779605324e-02  
1509 +1.41094616855617066e-02  +1.71359352811326845e-02  +2.24202154308013810e-02  
1510 +1.47533993277459176e-02  +1.75345043832480889e-02  +2.28678054340346812e-02  
1511 +2.43030592939046802e-02  +1.13964596003787895e-02  +2.14293948146731424e-02  
1512 +2.44003524926135820e-02  +1.13919445171103261e-02  +2.17128507278091139e-02  
1513 +1.40243729503410075e-02  +1.46432208421729340e-02  +2.36544178958385913e-02  
1514 +1.42213087771057515e-02  +1.55827091552388150e-02  +2.11327647442762015e-02  
1515 +1.43333190478640727e-02  +1.60217936118242053e-02  +2.09260176454206664e-02  
1516 +8.22026687722501002e-03  +1.51543915802908706e-02  +1.67907678517034177e-02  
1517 +7.45441212797661942e-03  +1.50497390382458573e-02  +1.61344764906900875e-02  
1518 +2.43428488648821731e-02  +1.08842880431209935e-02  +1.97242030457401331e-02  
1519 +2.42527132615602062e-02  +1.07316870603107132e-02  +1.92524886351422841e-02  
1520 +2.24219953310914911e-02  +1.67256198799985989e-02  +2.46564491327763632e-02  
1521 +2.39269643609498171e-02  +1.68578984964885201e-02  +2.58514915176819536e-02  
1522 +1.62638789699787074e-02  +1.07044214757826169e-02  +2.29491061458585791e-02  
1523 +1.65895032778913057e-02  +1.09072779805451069e-02  +2.29975716778102017e-02  
1524 +1.68498083468100780e-02  +1.00661270552008242e-02  +2.48155994099284113e-02  
1525 +1.60861900157333974e-02  +9.42758381666265396e-03  +2.49400798530230033e-02  
1526 +2.11571662702544697e-02  +1.49603585944372806e-02  +1.61590013432930529e-02  
1527 +2.16793515209468476e-02  +1.39780080575444329e-02  +1.52041448838014029e-02  
1528 +2.77308769354515372e-02  +1.28020303928170279e-02  +2.05031092632219775e-02  
1529 +2.85732636370524713e-02  +1.40192686694210096e-02  +2.17180371889641594e-02  
1530 +2.08819409251879938e-02  +1.43966557014689259e-02  +2.08630923307052234e-02  
1531 +2.12637699148667293e-02  +1.49849228176494442e-02  +2.11757973152532052e-02  
1532 +2.00948556185309539e-02  +9.82162522256389142e-03  +1.89442898203110097e-02  
1533 +1.97774536236400046e-02  +9.61617241786677512e-03  +1.81969650223465403e-02  
1534 +1.29475786460569297e-02  +8.14076589676608273e-03  +1.76386814819005019e-02  
1535 +1.28292743842103336e-02  +8.14023236797289593e-03  +1.77454727476190934e-02  
1536 +1.51110438457873891e-02  +1.23213407150458282e-02  +2.40791192770690547e-02  
1537 +1.49101449959756008e-02  +1.31273011973285572e-02  +2.35376377600289843e-02  
1538 +8.45064271924060584e-03  +1.33477029788371081e-02  +2.04009735254029739e-02  
1539 +7.35074381982675842e-03  +1.33090770984154901e-02  +2.01283010619040942e-02  
1540 +2.04077432398581983e-02  +1.26789849446663980e-02  +2.48328431937979190e-02  
1541 +2.03350283578642953e-02  +1.28449700122101971e-02  +2.47364911849120815e-02  
1542 +2.04261410615059653e-02  +8.11872813770161961e-03  +1.52139743742066569e-02  
1543 +1.96663036004908198e-02  +8.10104761078561837e-03  +1.47448418488300217e-02  
1544 +2.76022265292645667e-02  +1.43682400206605332e-02  +2.15954363854278832e-02  
1545 +2.75522103075801876e-02  +1.51546382786375781e-02  +2.18730253180804968e-02  
1546 +2.12212669696233806e-02  +9.57121465966878464e-03  +2.05712389706132134e-02  
1547 +2.14066775660075696e-02  +9.27349236323750555e-03  +2.08699954129380125e-02  
1548 +2.03191714496324220e-02  +1.34486966638006633e-02  +2.24962038659249977e-02  
1549 +2.08386454311519156e-02  +1.31735799979749504e-02  +2.25068488883861592e-02  
1550 +1.51794914278052303e-02  +1.59032562656815819e-02  +1.89963328050729817e-02  
1551 +1.61609481472388128e-02  +1.64889987493603563e-02  +1.80201451650541661e-02  
1552 +1.18482505731421547e-02  +1.34202158667571791e-02  +2.16640727864274053e-02  
1553 +1.14446187856475281e-02  +1.30339228257803866e-02  +2.18980642429465605e-02  
1554 +8.95118703727067200e-03  +1.50901397813313510e-02  +1.69259003194042745e-02  
1555 +8.78371671189749452e-03  +1.41163336912284616e-02  +1.66911276248082815e-02  
1556 +1.39694045063337487e-02  +1.69261031799638161e-02  +2.24875187403842693e-02  
1557 +1.37806976358137174e-02  +1.77991722979654182e-02  +2.30256759927051809e-02  
1558 +2.60679864892796910e-02  +1.66617223746026583e-02  +2.25177655121803003e-02  
1559 +2.64335756945413003e-02  +1.65864672042302860e-02  +2.25011347835854421e-02  
1560 +1.79788225347137162e-02  +1.36854006372439854e-02  +2.06039306795183993e-02  
1561 +1.76086939270662865e-02  +1.30785871795787659e-02  +2.07478528999415976e-02  
1562 +1.61350000000000000e-02  +1.20399999999999986e-02  +2.36950000000000008e-02  
1563 +1.59590039561606396e-02  +1.14390304937682756e-02  +2.34992483275407102e-02  
1564 +1.10057464752872855e-02  +1.43978882792017253e-02  +1.88970695656198104e-02  
1565 +1.04392963883893509e-02  +1.52778902488572479e-02  +1.96116562521466593e-02  
1566 +2.31148060096780517e-02  +1.56835314256485898e-02  +2.28919128455340702e-02  
1567 +2.35272646166172703e-02  +1.60274237299542210e-02  +2.29498144664555780e-02  
1568 +1.61777957967946390e-02  +9.18994032107090138e-03  +2.23060727265925393e-02  
1569 +1.58473324187800822e-02  +9.04964647113988031e-03  +2.22907551309296792e-02  
1570 +2.12803529849326205e-02  +1.29670201680766074e-02  +2.22613863599882937e-02  
1571 +2.18745756034834683e-02  +1.26076087247068893e-02  +2.36101638593476104e-02  
1572 +2.79474742585032604e-02  +9.49583298342494136e-03  +1.74774599800721804e-02  
1573 +2.88259212315509494e-02  +9.67302657792516035e-03  +1.74881137777110306e-02  
1574 +2.18040940521883747e-02  +1.46123264457831466e-02  +2.39239372972430801e-02  
1575 +2.19907244930474671e-02  +1.40467676667316681e-02  +2.35144963429711924e-02  
1576 +2.51147784927532730e-02  +1.59579599285603960e-02  +2.36461715000320823e-02  
1577 +2.42778033013437561e-02  +1.65962391605039838e-02  +2.33316644564007317e-02  
1578 +2.30058886348161844e-02  +1.61149478516322830e-02  +1.60795632187527709e-02  
1579 +2.37540376089449071e-02  +1.62244600025176280e-02  +1.56927527944240794e-02  
1580 +9.67017122814700647e-03  +1.30862470788527894e-02  +2.22601324692009925e-02  
1581 +9.63924775838999152e-03  +1.25599045609635640e-02  +2.28463948092201587e-02  
1582 +1.17313825559618948e-02  +1.50483494819321426e-02  +2.16455935727178465e-02  
1583 +1.06864325560710148e-02  +1.49902555550632012e-02  +2.27021048744484241e-02  
1584 +2.38164497033670208e-02  +9.17680922250383238e-03  +2.08489009800890308e-02  
1585 +2.42734229068737768e-02  +8.77047544737645859e-03  +2.08920733839199242e-02  
1586 +1.96688608579072798e-02  +1.39884044023436578e-02  +2.33514000069157089e-02  
1587 +1.93691504203583817e-02  +1.55715696369070795e-02  +2.32341094230303462e-02  
1588 +1.65244499888158938e-02  +1.27001302605857236e-02  +2.44440187749311935e-02  
1589 +1.77255724267303752e-02  +1.19343139524152458e-02  +2.42601933289146449e-02  
1590 +2.62836759627462467e-02  +1.68678636021852429e-02  +2.21522381505581088e-02  
1591 +2.59838789036889554e-02  +1.75895539089949392e-02  +2.18132405636466721e-02  
1592 +2.42674018872443623e-02  +9.93834718204900623e-03  +1.76268544409015973e-02  
1593 +2.47460533986599701e-02  +9.83934409440854335e-03  +1.73432367349162682e-02  
1594 +2.20470210789850858e-02  +9.34045120188540384e-03  +1.73944102444506810e-02  
1595 +2.18148987148810251e-02  +8.61688367679096928e-03  +1.77397996808222116e-02  
1596 +2.38404824683724377e-02  +1.41243382296813939e-02  +2.52484857601113361e-02  
1597 +2.35780624381239715e-02  +1.46172569824720398e-02  +2.58038986676918658e-02  
1598 +2.78759148219357850e-02  +1.45153586841730072e-02  +2.16828937982142568e-02  
1599 +2.78220158075685661e-02  +1.45161156339159939e-02  +2.16046265038962702e-02  
# numEdges
1599
# id   initNode   termNode parentEdge nDau   dauEdges      ...   radiusRelativeToParent    flowThroughEdge
   0          0         33 2147483646    2         45         58 +6.19373963197186392e-04  +nan                        # rad = +6.19373963197186392e-04 , len = +7.73111893583328536e-03 
   1          1        134         16    2        215        216 +6.25906611595928974e-01  +nan                        # rad = +1.45621949408350731e-04 , len = +4.03817318419603130e-04 
   2          2       1220       1519    2 2147483645 2147483645 +3.87239409162175363e-01  +nan                        # rad = +6.94261731420159789e-05 , len = +1.28168447434358389e-03 
   3          2        865       1519    2        887        888 +9.77587435114359971e-01  +nan                        # rad = +1.75266651394163583e-04 , len = +1.91371970927624508e-04 
   4          3        529         20    2        577        578 +9.39786602264723214e-01  +nan                        # rad = +1.93257750363464733e-04 , len = +7.73681751745474377e-04 
   5          4        655         29    2        691        692 +4.53716909876830554e-01  +nan                        # rad = +2.20996875595853929e-04 , len = +2.43190040096549894e-04 
   6          5        798        719    2 2147483645 2147483645 +5.65872785124581279e-01  +nan                        # rad = +6.93411587950256033e-05 , len = +9.32568161232553939e-04 
   7          5        297        719    2        357        358 +8.43986844785649226e-01  +nan                        # rad = +1.03420817122898135e-04 , len = +5.13460594436654610e-04 
   8          6          7         58    2          9         10 +6.05508066316021054e-01  +nan                        # rad = +3.37602416850322324e-04 , len = +2.14501748244623654e-03 
   9          7       1588          8    2       1587       1588 +3.24282314204963562e-01  +nan                        # rad = +1.09478493017411304e-04 , len = +1.75653579488022814e-04 
  10          7        417          8    2        469        470 +9.88501214687336094e-01  +nan                        # rad = +3.33720399137924016e-04 , len = +1.59010303962852403e-04 
  11          8          9        469    2         16         17 +7.76550842341121927e-01  +nan                        # rad = +2.58591662930237904e-04 , len = +3.05122926047842694e-04 
  12         10        629         19    2        667        668 +8.93464268293006403e-01  +nan                        # rad = +1.28913953117436379e-04 , len = +6.06217782649112375e-05 
  13          8         98        469    2        185        186 +8.08477965154577816e-01  +nan                        # rad = +2.69223404383275747e-04 , len = +1.01710184853608956e-04 
  14         11        182        185    2        259        260 +2.69511939228050890e-01  +nan                        # rad = +7.20910800315866619e-05 , len = +3.51380389047823078e-04 
  15         11       1562        185    2       1561       1562 +9.93431464158982092e-01  +nan                        # rad = +2.65730517889900986e-04 , len = +5.79353087503638349e-04 
  16          9          1         11    2          1        135 +8.99710486592377068e-01  +nan                        # rad = +2.32657630883696296e-04 , len = +8.45813218151622581e-04 
  17          9        631         11    2        669        670 +6.42137811921061896e-01  +nan                        # rad = +1.66051484615051769e-04 , len = +4.90000000000000852e-04 
  18         13       1235       1535    2       1243       1244 +6.51277260634818611e-01  +nan                        # rad = +1.04662687530013439e-04 , len = +3.70980754315945076e-04 
  19         13         10       1535    2         12        160 +8.97835493516203065e-01  +nan                        # rad = +1.44285516155817650e-04 , len = +1.00224747442934428e-03 
  20         14          3        963    2          4        136 +7.06480868145966112e-01  +nan                        # rad = +2.05640035618455305e-04 , len = +6.99999999999936784e-05 
  21         14       1454        963    2       1457       1458 +8.65075738475744593e-01  +nan                        # rad = +2.51803288232936096e-04 , len = +6.54397985761160663e-04 
  22         16        946       1573    2        963        964 +9.47522136339203458e-01  +nan                        # rad = +2.91476405966506328e-04 , len = +1.26232572928398890e-04 
  23         16         17       1573    2        158        159 +5.30520827311128595e-01  +nan                        # rad = +1.63198618907693573e-04 , len = +1.05465634213235322e-03 
  24         18        755        883    2        785        786 +9.92403299343659562e-01  +nan                        # rad = +3.11108043312426335e-04 , len = +2.03039958593851478e-04 
  25         15        390       1457    2        445        446 +9.90558885576500292e-01  +nan                        # rad = +2.46771116476046757e-04 , len = +7.11381932977765870e-04 
  26         15        339       1457    2        395        396 +3.03864020716026806e-01  +nan                        # rad = +7.56995517791491269e-05 , len = +1.07093251581123636e-04 
  27         18        513        883    2        563        564 +2.82801013798254564e-01  +nan                        # rad = +8.86551567369167778e-05 , len = +1.35313352777794766e-04 
  28         20       1586         30    2       1585       1586 +6.72265812647727112e-01  +nan                        # rad = +3.16918182954348954e-04 , len = +1.56228590995648723e-04 
  29         21          4         35    2          5         30 +9.49852866380898719e-01  +nan                        # rad = +4.87080976672981888e-04 , len = +1.25999999999999572e-03 
  30          4         20         29    2         28         34 +9.67843110246597638e-01  +nan                        # rad = +4.71417967405129328e-04 , len = +5.14392845984470970e-04 
  31         22        732         33    2        765        766 +7.94506496416036989e-01  +nan                        # rad = +1.64255349311998521e-04 , len = +5.76601426562588790e-04 
  32         22       1221         33    2       1229       1230 +7.92892915359330708e-01  +nan                        # rad = +1.63921759440413989e-04 , len = +4.02788334515521301e-04 
  33         23         22        303    2         31         32 +9.76589576054056274e-01  +nan                        # rad = +2.06738837319698289e-04 , len = +2.96984848098349281e-04 
  34         20         24         30    2         49        144 +8.86283920357786692e-01  +nan                        # rad = +4.17810164278917251e-04 , len = +1.21041315260534224e-03 
  35          6         21         58    2         29         36 +9.19727593988164172e-01  +nan                        # rad = +5.12796238146696740e-04 , len = +2.96984848098352588e-04 
  36         21         25         35    2         54         55 +5.22960556453201164e-01  +nan                        # rad = +2.68172206048304836e-04 , len = +1.08669222873820155e-03 
  37         26       1439         39    2       1443       1444 +5.46670022304319603e-01  +nan                        # rad = +9.90961304695654640e-05 , len = +1.38428060815577931e-03 
  38         26       1344         39    2       1349       1350 +9.33766435646208648e-01  +nan                        # rad = +1.69265986352891331e-04 , len = +1.30142492619601851e-04 
  39         27         26        477    2         37         38 +7.42617840066814638e-01  +nan                        # rad = +1.81272296680648671e-04 , len = +5.09607692249634597e-04 
  40         28       1134         53    2       1143       1144 +7.90144024595264116e-01  +nan                        # rad = +1.03588149588330856e-04 , len = +3.73697738821098522e-04 
  41         29        159         42    2        239        240 +4.05580391708140142e-01  +nan                        # rad = +1.02129456716942393e-04 , len = +4.91853988022761149e-04 
  42         30         29        183    2         41         43 +8.64234476369070803e-01  +nan                        # rad = +2.51810636818053575e-04 , len = +4.59020696701139847e-04 
  43         29        341         42    2        397        398 +9.77247541513136531e-01  +nan                        # rad = +2.46081325757300140e-04 , len = +2.68675790847697020e-04 
  44         27         31        477    2         56         57 +8.38938654135730655e-01  +nan                        # rad = +2.04784114256767306e-04 , len = +7.53923072998830815e-04 
  45         33         32          0    2         59        167 +6.46400029574951129e-01  +nan                        # rad = +4.00363348128615984e-04 , len = +1.54317853795340326e-03 
  46         30        778        183    2        805        806 +7.07738760100471098e-01  +nan                        # rad = +2.06212726701743184e-04 , len = +8.50147046104378227e-04 
  47         35         96        361    2        183        184 +7.34641567436270071e-01  +nan                        # rad = +2.92689127099667924e-04 , len = +5.81394284666694565e-04 
  48         36        112        138    2        199        200 +8.63234873829093363e-01  +nan                        # rad = +1.28492896795027550e-04 , len = +2.24109348310148443e-04 
  49         24       1299         34    2       1305       1306 +9.94745059404149701e-01  +nan                        # rad = +4.15614596685289146e-04 , len = +7.00821613871075301e-04 
  50         37        116       1569    2        203        204 +3.96983601995621493e-01  +nan                        # rad = +1.64788592982896993e-04 , len = +2.05619826780633870e-03 
  51         37        100       1569    2        187        188 +9.78648399600332008e-01  +nan                        # rad = +4.06238675815333392e-04 , len = +6.10698924238811799e-04 
  52         28        567         53    2        613        614 +7.97225437118378233e-01  +nan                        # rad = +1.04516525171651609e-04 , len = +4.40316407309282009e-04 
  53         38         28        657    2         40         52 +8.29494929921480550e-01  +nan                        # rad = +1.31100339132972452e-04 , len = +5.14392845984468694e-04 
  54         25        223         36    2        293        294 +2.68072569997464594e-01  +nan                        # rad = +7.18896124772586912e-05 , len = +7.66045407748508706e-05 
  55         25        199         36    2        275        276 +9.93536826368809134e-01  +nan                        # rad = +2.66438962517555160e-04 , len = +8.01296596520931345e-04 
  56         31        485         44    2        535        536 +5.46743697693963471e-01  +nan                        # rad = +1.11964423857728064e-04 , len = +3.39400562296185806e-04 
  57         31        445         44    2        497        498 +9.42250017063060663e-01  +nan                        # rad = +1.92957835152682744e-04 , len = +8.03235448881521705e-04 
  58         33          6          0    2          8         35 +9.00186859819962715e-01  +nan                        # rad = +5.57552302984720325e-04 , len = +1.46331814722568121e-03 
  59         32        302         45    2        361        362 +9.95577708771088088e-01  +nan                        # rad = +3.98592824805809015e-04 , len = +2.07062792408485444e-04 
  60         41        975        175    2        991        992 +8.65604835270489481e-01  +nan                        # rad = +2.91438448872531142e-04 , len = +5.74138895520941877e-04 
  61         41         43        175    2         77         78 +7.05686179900088861e-01  +nan                        # rad = +2.37595814256971749e-04 , len = +1.46999999999999800e-03 
  62         34       1466        805    2 2147483645 2147483645 +2.50086737142149851e-01  +nan                        # rad = +5.13730056938707400e-05 , len = +7.30122459921050504e-04 
  63         45       1582        176    2       1581       1582 +8.57727385628818673e-01  +nan                        # rad = +1.75067341062343538e-04 , len = +1.09833658151374503e-03 
  64         45        220        176    2        291        292 +7.17240701347629184e-01  +nan                        # rad = +1.46393160100123296e-04 , len = +3.05122926047845080e-04 
  65         44       1093        337    2       1103       1104 +3.34954625009254880e-01  +nan                        # rad = +1.32242858366777639e-04 , len = +1.84371992773376368e-03 
  66         44        361        337    2        417        418 +9.86507142666234405e-01  +nan                        # rad = +3.89481185225672697e-04 , len = +2.82311644994140225e-04 
  67         49        262         68    2 2147483645 2147483645 +6.38226664961086820e-01  +nan                        # rad = +8.25481164856701593e-05 , len = +2.31781223950581605e-03 
  68         50         49         70    2         67         76 +6.91625545726785140e-01  +nan                        # rad = +1.29339811414340059e-04 , len = +5.93969696196698996e-04 
  69         50        891         70    2        913        914 +8.73535048617026022e-01  +nan                        # rad = +1.63358422993494320e-04 , len = +3.58927850485680025e-04 
  70         40         50       1551    2         68         69 +9.83993619019849719e-01  +nan                        # rad = +1.87008435725758381e-04 , len = +1.71464281994823973e-04 
  71         51        707       1049    2        741        742 +9.01879802690717436e-01  +nan                        # rad = +2.38077556657579113e-04 , len = +5.29249462995984407e-04 
  72         53        271         84    2        335        336 +9.60993613889858156e-01  +nan                        # rad = +2.67752295445821678e-04 , len = +3.60345638715921658e-04 
  73         51        283       1049    2        345        346 +6.43463105193071594e-01  +nan                        # rad = +1.69860909875814398e-04 , len = +3.53442129265693617e-04 
  74         46        248       1581    2        315        316 +7.51052780120333385e-01  +nan                        # rad = +1.29719989815365341e-04 , len = +8.42260148216566031e-04 
  75         46       1202       1581    2       1211       1212 +8.32200065628126207e-01  +nan                        # rad = +1.43735549478068276e-04 , len = +1.93611804696366812e-05 
  76         49        857         68    2        879        880 +8.55588840417317753e-01  +nan                        # rad = +1.10661699267789766e-04 , len = +1.11984265769954930e-04 
  77         43        750         61    2        781        782 +7.45323034698537445e-01  +nan                        # rad = +1.77085633313676244e-04 , len = +8.86517506141340560e-05 
  78         43         55         61    2         86         87 +8.36805832630523216e-01  +nan                        # rad = +1.98821563178832385e-04 , len = +6.30000000000002086e-04 
  79         54         56        247    2        169        170 +6.32220320903384758e-01  +nan                        # rad = +1.03851082165801770e-04 , len = +8.90954544295049903e-04 
  80         58        915        647    2 2147483645 2147483645 +5.31050878756521794e-01  +nan                        # rad = +7.69890947013298580e-05 , len = +1.65123881477294938e-03 
  81         58       1079        647    2       1091       1092 +9.31322163167472294e-01  +nan                        # rad = +1.35018419299936718e-04 , len = +3.18865175270049495e-04 
  82         59       1538       1091    2       1537       1538 +8.60061366726639687e-01  +nan                        # rad = +1.14004806068183841e-04 , len = +1.11160059020526608e-03 
  83         59        232       1091    2 2147483645 2147483645 +6.12789603356168722e-01  +nan                        # rad = +8.12278781421231180e-05 , len = +1.65809515110530389e-03 
  84         48         53        905    2         72        168 +7.19290434626242425e-01  +nan                        # rad = +2.78620265083790028e-04 , len = +9.12688336728371139e-04 
  85         48        269        905    2        333        334 +8.56287598113218973e-01  +nan                        # rad = +3.31686709692222397e-04 , len = +3.28140329928665753e-04 
  86         55         60         78    2        105        172 +7.85947732008756228e-01  +nan                        # rad = +1.56263356654838954e-04 , len = +3.20780298646908203e-04 
  87         55         61         78    2         93         94 +8.01304751303378526e-01  +nan                        # rad = +1.59316663236763257e-04 , len = +5.81463670404262648e-04 
  88         62       1530       1201    2       1529       1530 +4.66299627468743982e-01  +nan                        # rad = +7.44458151912936420e-05 , len = +1.85917648409089458e-04 
  89         63        377        327    2        433        434 +6.58941998759371983e-01  +nan                        # rad = +1.63868267488168778e-04 , len = +9.86794051823648277e-04 
  90         62         64       1201    2         91         92 +9.64992073371341075e-01  +nan                        # rad = +1.54063218847588589e-04 , len = +7.13862731902988631e-04 
  91         64        548         90    2        595        596 +5.70502681664326494e-01  +nan                        # rad = +8.78934794983873325e-05 , len = +3.64345434255320148e-04 
  92         64        675         90    2        711        712 +9.33822706894722021e-01  +nan                        # rad = +1.43867732057169139e-04 , len = +1.59594677306734234e-04 
  93         61        639         87    2 2147483645 2147483645 +3.58974294917501768e-01  +nan                        # rad = +5.71905868540261624e-05 , len = +1.74923702871259003e-04 
  94         61       1427         87    2       1431       1432 +9.79830132675351462e-01  +nan                        # rad = +1.56103267276672033e-04 , len = +4.94974746830587601e-05 
  95         65        260        789    2        325        326 +7.04347228450784124e-01  +nan                        # rad = +1.54152213489313532e-04 , len = +2.01202409342549524e-05 
  96         52       1237        741    2       1245       1246 +9.82802779932110182e-01  +nan                        # rad = +2.33066168093513969e-04 , len = +2.00988948146207090e-04 
  97         65        669        789    2        705        706 +8.66492153316681502e-01  +nan                        # rad = +1.89638970680242134e-04 , len = +2.19569268123312396e-04 
  98         39       1451        275    2 2147483645 2147483645 +2.03073761624882443e-01  +nan                        # rad = +5.33812524164444655e-05 , len = +9.29515843483705957e-04 
  99         39        215        275    2        287        288 +9.96417322722096377e-01  +nan                        # rad = +2.61924554855090226e-04 , len = +3.96483525809067624e-05 
 100         42        357       1165    2        413        414 +2.60658317829410346e-01  +nan                        # rad = +7.49511653056080500e-05 , len = +4.20084122753677704e-04 
 101         42        887       1165    2        909        910 +9.94061522567148970e-01  +nan                        # rad = +2.85838066179172558e-04 , len = +3.47813702659294883e-04 
 102         68       1278        375    2       1285       1286 +5.82256045518946719e-01  +nan                        # rad = +1.89303005655923958e-04 , len = +3.93301983386089662e-04 
 103         68        305        375    2        363        364 +9.29323256550115606e-01  +nan                        # rad = +3.02141449702068680e-04 , len = +7.72363507010556129e-04 
 104         70        291        575    2 2147483645 2147483645 +5.88052157753013116e-01  +nan                        # rad = +6.63500858945626621e-05 , len = +1.33220854740043063e-03 
 105         60        491         86    2        541        542 +8.04740039109993699e-01  +nan                        # rad = +1.25751379745873997e-04 , len = +3.64610267337649001e-04 
 106         70         71        575    2        111        112 +8.86248723389099879e-01  +nan                        # rad = +9.99956860042861668e-05 , len = +4.94974746830580798e-04 
 107         72        142       1517    2 2147483645 2147483645 +3.51972656729133138e-01  +nan                        # rad = +6.38498567474864908e-05 , len = +9.19486672389594590e-04 
 108         72       1260       1517    2       1267       1268 +9.35621949169089806e-01  +nan                        # rad = +1.69727182728924138e-04 , len = +4.32926090689853937e-04 
 109         67        121        969    2        207        208 +6.52394443747554398e-01  +nan                        # rad = +1.84297480497073784e-04 , len = +5.33266949011129785e-04 
 110         67        620        969    2        659        660 +8.97246253177723885e-01  +nan                        # rad = +2.53466634228541364e-04 , len = +2.64428749079664274e-04 
 111         71        943        106    2        961        962 +8.92038237771845433e-01  +nan                        # rad = +8.91999755280502510e-05 , len = +1.80804840999669277e-04 
 112         71        464        106    2 2147483645 2147483645 +5.87869557762902728e-01  +nan                        # rad = +5.87844197095378001e-05 , len = +5.60162778523628168e-04 
 113         74       1166       1207    2       1175       1176 +4.50966966197247632e-01  +nan                        # rad = +9.93971477665424888e-05 , len = +4.89272023546878545e-04 
 114         63       1423        327    2       1427       1428 +8.93736085492638055e-01  +nan                        # rad = +2.22257777159561351e-04 , len = +2.82537373823462550e-04 
 115         74         75       1207    2        118        119 +9.68443425767412824e-01  +nan                        # rad = +2.13453581991273673e-04 , len = +6.64078308635362622e-04 
 116         69        873        849    2        895        896 +8.51019514620536155e-01  +nan                        # rad = +2.55678188661931957e-04 , len = +5.28305089915453085e-04 
 117         69        823        849    2        847        848 +7.26635262781333280e-01  +nan                        # rad = +2.18308493065118964e-04 , len = +8.79701183295116809e-04 
 118         75       1421        115    2       1425       1426 +8.33883758438868750e-01  +nan                        # rad = +1.77995475203122504e-04 , len = +5.01759020630429499e-04 
 119         75         78        115    2        120        121 +7.48975680026226276e-01  +nan                        # rad = +1.59871541725948078e-04 , len = +2.21359436211785219e-04 
 120         78        709        119    2 2147483645 2147483645 +3.64982721707422963e-01  +nan                        # rad = +5.83503504226983544e-05 , len = +8.89458896889110161e-04 
 121         78        456        119    2        507        508 +9.76762898553251047e-01  +nan                        # rad = +1.56156590492414067e-04 , len = +7.19537044020173051e-04 
 122         81       1148        897    2       1157       1158 +8.15125068822712961e-01  +nan                        # rad = +1.04431454749968412e-04 , len = +6.02550284981827290e-04 
 123         81        229        897    2 2147483645 2147483645 +7.22356874593224618e-01  +nan                        # rad = +9.25462633254114751e-05 , len = +2.59369175141267250e-03 
 124         79        875        279    2        897        898 +7.72537366476869325e-01  +nan                        # rad = +1.33403408739096941e-04 , len = +4.84104566233044622e-04 
 125         79       1368        279    2       1373       1374 +8.11864288176170734e-01  +nan                        # rad = +1.40194465893818296e-04 , len = +3.44858115090915934e-04 
 126         82        665        127    2        701        702 +5.05215743474445866e-01  +nan                        # rad = +1.08254107131153568e-04 , len = +3.44966657648236043e-04 
 127         83         82        561    2        126        128 +8.84616778200575271e-01  +nan                        # rad = +2.14273027967563852e-04 , len = +1.21243556529821472e-04 
 128         82       1473        127    2       1475       1476 +9.55023160183261055e-01  +nan                        # rad = +2.04635704311619085e-04 , len = +3.51315775304170900e-04 
 129         77       1029       1591    2       1045       1046 +4.73092856996121913e-01  +nan                        # rad = +1.02174159172590000e-04 , len = +4.58756282103030765e-04 
 130         77        102       1591    2        189        190 +9.63379957428790124e-01  +nan                        # rad = +2.08061769816192833e-04 , len = +1.15375087107574847e-03 
 131         80       1441        393    2       1445       1446 +6.07112099581786469e-01  +nan                        # rad = +8.83355863445148661e-05 , len = +5.97055273823115964e-04 
 132         80        467        393    2        517        518 +9.19029981533059703e-01  +nan                        # rad = +1.33720036782062219e-04 , len = +1.29456419798955027e-04 
 133         84        535        999    2        583        584 +7.24628851796694673e-01  +nan                        # rad = +1.45872707849300945e-04 , len = +5.00058334903414736e-04 
 134         84        901        999    2        923        924 +8.52475748465259864e-01  +nan                        # rad = +1.71609156185484200e-04 , len = +1.56958819097704631e-04 
 135          1        243         16    2        311        312 +9.09098635216973650e-01  +nan                        # rad = +2.11508734709182743e-04 , len = +8.06590605760357281e-04 
 136          3        130         20    2        213        214 +5.53945780410957100e-01  +nan                        # rad = +1.13913430014402238e-04 , len = +1.98264283044450343e-04 
 137         36        551        138    2        597        598 +7.09224458950510450e-01  +nan                        # rad = +1.05568377704906661e-04 , len = +6.62464141915004574e-04 
 138         54         36        247    2         48        137 +9.06165591891514355e-01  +nan                        # rad = +1.48850446953174219e-04 , len = +5.28488410468948787e-04 
 139         66        245        209    2        313        314 +9.46546669263355289e-01  +nan                        # rad = +1.47487323031462249e-04 , len = +4.32659270587478699e-04 
 140         76        250        895    2        317        318 +5.04536172426802043e-01  +nan                        # rad = +1.28440455854584397e-04 , len = +5.24707099309232430e-05 
 141         76        511        895    2        561        562 +9.55213044964974944e-01  +nan                        # rad = +2.43169876885975997e-04 , len = +2.61334861401626083e-04 
 142         83        929        561    2        947        948 +6.75145597729774449e-01  +nan                        # rad = +1.63534645859643175e-04 , len = +5.32167173699824980e-04 
 143         12        447       1561    2        499        500 +9.89007696830832117e-01  +nan                        # rad = +2.62406737391320173e-04 , len = +1.22044946526219991e-04 
 144         24       1548         34    2       1547       1548 +2.50304289202530172e-01  +nan                        # rad = +1.04579676191426761e-04 , len = +2.20127666244178969e-04 
 145         85         92        177    2 2147483645 2147483645 +6.48649441238843716e-01  +nan                        # rad = +7.73343282634556721e-05 , len = +2.74362088204425751e-03 
 146         85        458        177    2        509        510 +8.49200972316317859e-01  +nan                        # rad = +1.01244805868219603e-04 , len = +1.17509306966046998e-03 
 147         47        907        731    2        929        930 +9.32231989803530836e-01  +nan                        # rad = +1.19567919227194500e-04 , len = +6.45109857706343930e-04 
 148         47       1091        731    2 2147483645 2147483645 +5.10467923118978817e-01  +nan                        # rad = +6.54725305150996909e-05 , len = +1.33453363928076716e-03 
 149         40        301       1551    2 2147483645 2147483645 +3.26549819281139797e-01  +nan                        # rad = +6.20609419714775298e-05 , len = +1.11459760534231181e-03 
 150         57        173        829    2        251        252 +9.01465898595877113e-01  +nan                        # rad = +9.85739143051401768e-05 , len = +4.90861734887203596e-04 
 151         57        850        829    2 2147483645 2147483645 +5.89360452092565268e-01  +nan                        # rad = +6.44456621042468873e-05 , len = +5.79596467810481581e-04 
 152         86        132        711    2 2147483645 2147483645 +5.17849860319633870e-01  +nan                        # rad = +7.22611010308803491e-05 , len = +1.36471414609968438e-03 
 153         86        977        711    2        993        994 +9.19547740049614926e-01  +nan                        # rad = +1.28314280331039095e-04 , len = +1.43715236752615006e-03 
 154         66        677        209    2 2147483645 2147483645 +4.86934280639019168e-01  +nan                        # rad = +7.58722584694007841e-05 , len = +1.47770882047616194e-03 
 155         87        702        639    2        737        738 +6.69689914621174109e-01  +nan                        # rad = +9.48505853527129033e-05 , len = +1.65473802198819734e-04 
 156         87        516        639    2        565        566 +8.87757853526183305e-01  +nan                        # rad = +1.25736329934218310e-04 , len = +4.81918656532347899e-05 
 157         73        599       1267    2        639        640 +8.72233870781257248e-01  +nan                        # rad = +1.44411180503571396e-04 , len = +4.69051679033125469e-04 
 158         17        227         23    2        297        298 +8.49101229719349648e-01  +nan                        # rad = +1.38572148003022111e-04 , len = +4.88409560391092206e-05 
 159         17        507         23    2        557        558 +7.29251140137198384e-01  +nan                        # rad = +1.19012778907251623e-04 , len = +3.90723834004454683e-04 
 160         10         90         19    2        179        180 +6.59441503805742180e-01  +nan                        # rad = +9.51478577511801171e-05 , len = +8.08072440371658800e-04 
 161         19        931        223    2        949        950 +5.84019936235974035e-01  +nan                        # rad = +1.37131372563136238e-04 , len = +2.05940830625397914e-04 
 162         19        349        223    2        405        406 +9.28628222769610989e-01  +nan                        # rad = +2.18047458465200558e-04 , len = +2.59898802561275247e-04 
 163         23        905        303    2        927        928 +4.02363215820184750e-01  +nan                        # rad = +8.51781602615379711e-05 , len = +9.96382225915272901e-04 
 164         88        218        949    2        289        290 +9.61117894604428202e-01  +nan                        # rad = +1.26633749194967883e-04 , len = +4.70550377960610915e-04 
 165         88        282        949    2 2147483645 2147483645 +4.18865957800576061e-01  +nan                        # rad = +5.51884081486789379e-05 , len = +3.13687591723747956e-04 
 166         12        322       1561    2        379        380 +3.19503610365785617e-01  +nan                        # rad = +8.47717366098254144e-05 , len = +1.15562962497897681e-03 
 167         32       1118         45    2       1127       1128 +2.35323153770393478e-01  +nan                        # rad = +9.42147657356998808e-05 , len = +8.29009213081396919e-05 
 168         53        299         84    2        359        360 +4.82764733604196472e-01  +nan                        # rad = +1.34508038049906494e-04 , len = +2.40524129149886847e-04 
 169         56        129         79    2 2147483645 2147483645 +7.46232682832783656e-01  +nan                        # rad = +7.74970716596741054e-05 , len = +2.57208896552248286e-03 
 170         56       1239         79    2       1247       1248 +7.34799332878295020e-01  +nan                        # rad = +7.63097058941201382e-05 , len = +2.20138542771977847e-04 
 171         52        993        741    2       1009       1010 +3.70137550637041235e-01  +nan                        # rad = +8.77760445492973510e-05 , len = +2.66720014672912808e-04 
 172         60        419         86    2        471        472 +7.78434206395025474e-01  +nan                        # rad = +1.21640742026232404e-04 , len = +6.89644483854375619e-04 
 173         89         93        178    2        181        182 +8.50819778557308282e-01  +nan                        # rad = +9.79705919115227516e-05 , len = +5.06071385122882668e-04 
 174         89        254        178    2        321        322 +7.26909065032544488e-01  +nan                        # rad = +8.37024633910682939e-05 , len = +4.39126122484879522e-04 
 175         35         41        361    2         60         61 +8.45076610098936976e-01  +nan                        # rad = +3.36687639668117964e-04 , len = +0                       
 176         34         45        805    2         63         64 +9.93599910527385943e-01  +nan                        # rad = +2.04106041144993676e-04 , len = +0                       
 177         38         85        657    2        145        146 +7.54348775917775716e-01  +nan                        # rad = +1.19223610392319622e-04 , len = +0                       
 178         73         89       1267    2        173        174 +6.95489029456004992e-01  +nan                        # rad = +1.15148465492476517e-04 , len = +0                       
 179         90        518        160    2 2147483645 2147483645 +7.93717795490003875e-01  +nan                        # rad = +7.55205478998631426e-05 , len = +1.51872753365898819e-03 
 180         90         91        160    2 2147483645 2147483645 +7.06134235740453531e-01  +nan                        # rad = +6.71871598154709620e-05 , len = +1.38142385847169966e-03 
 181         93        515        173    2 2147483645 2147483645 +6.96797754239245615e-01  +nan                        # rad = +6.82656884254386419e-05 , len = +7.34405925340757834e-04 
 182         93         94        173    2 2147483645 2147483645 +8.05195554309973249e-01  +nan                        # rad = +7.88854850602747166e-05 , len = +2.07162037100719039e-03 
 183         96         30         47    2         42         46 +9.95487691245045880e-01  +nan                        # rad = +2.91368423388976188e-04 , len = +2.21065207710624117e-04 
 184         96         97         47    2 2147483645 2147483645 +2.37968591227246312e-01  +nan                        # rad = +6.96508192434404057e-05 , len = +4.43684006980704648e-03 
 185         98         11         13    2         14         15 +9.93552250257916270e-01  +nan                        # rad = +2.67487519247100512e-04 , len = +5.73525910057868892e-06 
 186         98        505         13    2        555        556 +2.67860535085561902e-01  +nan                        # rad = +7.21143251556608406e-05 , len = +1.03794476495748826e-03 
 187        100        776         51    2        803        804 +9.77488169222075487e-01  +nan                        # rad = +3.97093499489930483e-04 , len = +7.86152054994604036e-05 
 188        100        710         51    2        743        744 +4.03886650335084640e-01  +nan                        # rad = +1.64074378011615392e-04 , len = +8.16662489204066154e-04 
 189        102        871        130    2        893        894 +8.10299154017677048e-01  +nan                        # rad = +1.68592276065481742e-04 , len = +2.64012521814242090e-04 
 190        102       1409        130    2       1413       1414 +7.76376994285212341e-01  +nan                        # rad = +1.61534371475557579e-04 , len = +3.34332177170527283e-04 
 191        104       1258        311    2       1265       1266 +3.93866691156200377e-01  +nan                        # rad = +8.26463273754613154e-05 , len = +1.05557546257019333e-04 
 192        104        593        311    2        635        636 +9.79203530983661197e-01  +nan                        # rad = +2.05469458083189200e-04 , len = +1.11034395895334638e-03 
 193        106        794       1431    2        821        822 +9.16993648167570563e-01  +nan                        # rad = +1.39649483097009842e-04 , len = +2.65233717659185794e-04 
 194        106       1170       1431    2       1179       1180 +5.74024093493705312e-01  +nan                        # rad = +8.74184549716497329e-05 , len = +2.71941030485447490e-04 
 195        108        525       1275    2        573        574 +8.73397653154733167e-01  +nan                        # rad = +8.34977985926842810e-05 , len = +1.04173544732602996e-03 
 196        108        109       1275    2 2147483645 2147483645 +6.93651287602268130e-01  +nan                        # rad = +6.63138437532638449e-05 , len = +2.56377669159008580e-03 
 197        110        252        817    2        319        320 +8.80310111071959889e-01  +nan                        # rad = +1.89324533176955703e-04 , len = +3.68911743845464206e-04 
 198        110        241        817    2        309        310 +6.82424517079374238e-01  +nan                        # rad = +1.46766124232328306e-04 , len = +8.03040758338709301e-04 
 199        112       1276         48    2       1283       1284 +9.86008391601267964e-01  +nan                        # rad = +1.26695074501052753e-04 , len = +8.22345676994676208e-05 
 200        112        113         48    2 2147483645 2147483645 +3.45912361969254178e-01  +nan                        # rad = +4.44472814266395639e-05 , len = +5.17102641334903990e-04 
 201        114       1352        401    2       1357       1358 +8.76333528395387584e-01  +nan                        # rad = +1.42123224063396954e-04 , len = +3.29602640173923278e-04 
 202        114        643        401    2        679        680 +6.88949255977672093e-01  +nan                        # rad = +1.11733359848634393e-04 , len = +2.88550703686469765e-04 
 203        116       1306         50    2       1311       1312 +9.82576313961154968e-01  +nan                        # rad = +1.61917368275979917e-04 , len = +3.73542634887948403e-04 
 204        116        117         50    2 2147483645 2147483645 +3.71726996429395162e-01  +nan                        # rad = +6.12563687153584138e-05 , len = +1.59600839843967264e-03 
 205        119        143        715    2        223        224 +9.92280187077190901e-01  +nan                        # rad = +2.36558625165922171e-04 , len = +5.51868089770231636e-05 
 206        119        120        715    2 2147483645 2147483645 +2.84308830134921531e-01  +nan                        # rad = +6.77789467684058485e-05 , len = +2.12627035595251658e-03 
 207        121        595        109    2 2147483645 2147483645 +4.92728513362307274e-01  +nan                        # rad = +9.08086235817419363e-05 , len = +1.58091450368149137e-03 
 208        121        481        109    2        531        532 +8.16666861962888735e-01  +nan                        # rad = +1.50509645065211945e-04 , len = +2.54877265426046789e-04 
 209        125         66        473    2        139        154 +8.62021522025821274e-01  +nan                        # rad = +1.55816218915273740e-04 , len = +5.66910650442616263e-05 
 210        125       1196        473    2       1205       1206 +7.11014944245198399e-01  +nan                        # rad = +1.28520758906553698e-04 , len = +8.31029477033687130e-04 
 211        127        598       1097    2 2147483645 2147483645 +6.17943458051137595e-01  +nan                        # rad = +7.08249364229160953e-05 , len = +5.60984378905684980e-04 
 212        127       1578       1097    2       1577       1578 +8.88957017393662507e-01  +nan                        # rad = +1.01886869129053876e-04 , len = +6.31581905864285692e-04 
 213        130        923        136    2        943        944 +8.36034639976140137e-01  +nan                        # rad = +9.52355734505380100e-05 , len = +1.08310910887923816e-03 
 214        130        131        136    2 2147483645 2147483645 +5.59445854834925593e-01  +nan                        # rad = +6.37283962315857334e-05 , len = +2.26369036420458582e-03 
 215        134       1150          1    2       1159       1160 +7.02468781780337337e-01  +nan                        # rad = +1.02294873401362064e-04 , len = +5.09744666866756061e-04 
 216        134        239          1    2        307        308 +8.64089692187869796e-01  +nan                        # rad = +1.25830425440059328e-04 , len = +1.77979282395310419e-03 
 217        136        157        241    2        237        238 +9.54971398450669029e-01  +nan                        # rad = +1.32063847189618723e-04 , len = +2.09987548761896513e-04 
 218        136        137        241    2 2147483645 2147483645 +5.05400627931180568e-01  +nan                        # rad = +6.98923040050488509e-05 , len = +1.94109803146353928e-03 
 219        138       1310       1261    2       1315       1316 +9.90971656376503751e-01  +nan                        # rad = +1.95184730905633753e-04 , len = +1.39150244532324857e-04 
 220        138        139       1261    2 2147483645 2147483645 +2.99410820738861494e-01  +nan                        # rad = +5.89728476088181386e-05 , len = +1.05401064515716226e-03 
 221        140        763       1593    2 2147483645 2147483645 +3.67380763366998597e-01  +nan                        # rad = +5.85067318129934492e-05 , len = +3.56169144466321919e-04 
 222        140        645       1593    2        681        682 +9.68392139454564815e-01  +nan                        # rad = +1.54219994192457589e-04 , len = +3.41302235416979889e-04 
 223        143         19        205    2        161        162 +9.92591068226405748e-01  +nan                        # rad = +2.34805978451612578e-04 , len = +4.21545332821172535e-05 
 224        143        144        205    2 2147483645 2147483645 +2.80469133622449962e-01  +nan                        # rad = +6.63473926512040519e-05 , len = +1.94100390803057929e-03 
 225        145       1405        659    2       1409       1410 +9.96413313880197937e-01  +nan                        # rad = +2.52065269923064633e-04 , len = +1.39576730745153874e-04 
 226        145        146        659    2 2147483645 2147483645 +2.20505117246322324e-01  +nan                        # rad = +5.57817535392687435e-05 , len = +1.31647111502026701e-03 
 227        147       1190        649    2       1199       1200 +9.15841069418080633e-01  +nan                        # rad = +6.84145741196891802e-05 , len = +1.04604348565398635e-04 
 228        147        148        649    2 2147483645 2147483645 +6.14308553380028211e-01  +nan                        # rad = +4.58896848601483563e-05 , len = +6.50343911057831882e-04 
 229        149        790        777    2        817        818 +9.89675304877004169e-01  +nan                        # rad = +2.16885987742509713e-04 , len = +2.44742416694352304e-04 
 230        149        465        777    2        515        516 +3.12969684708040929e-01  +nan                        # rad = +6.85868778041311377e-05 , len = +1.24161781637563613e-04 
 231        151        640        499    2 2147483645 2147483645 +3.60756789726717320e-01  +nan                        # rad = +9.43430019473361737e-05 , len = +1.18176336824771006e-03 
 232        151        964        499    2        981        982 +9.02422695259798346e-01  +nan                        # rad = +2.35996295899819900e-04 , len = +3.48660501000096863e-04 
 233        153       1092       1009    2 2147483645 2147483645 +8.63182683317745836e-01  +nan                        # rad = +6.76421890189369504e-05 , len = +9.17074486552980884e-04 
 234        153        154       1009    2 2147483645 2147483645 +5.91895315067816341e-01  +nan                        # rad = +4.63831070235945083e-05 , len = +2.94837564752361355e-04 
 235        155        326       1357    2 2147483645 2147483645 +5.83255065964348951e-01  +nan                        # rad = +8.08736816348941683e-05 , len = +8.95876430230566436e-04 
 236        155       1314       1357    2       1319       1320 +9.05883279020679444e-01  +nan                        # rad = +1.25609051992992996e-04 , len = +4.24502142294189827e-04 
 237        157        803        217    2        829        830 +8.55521441359026968e-01  +nan                        # rad = +1.12983452899080867e-04 , len = +9.96646536874649160e-05 
 238        157        941        217    2        959        960 +7.20373627726550447e-01  +nan                        # rad = +9.51353126915104914e-05 , len = +7.41775168011981029e-04 
 239        159        207         41    2        281        282 +6.54093424262625178e-01  +nan                        # rad = +6.68022060620663920e-05 , len = +4.36231486088398948e-04 
 240        159        700         41    2        735        736 +8.96344780599597324e-01  +nan                        # rad = +9.15432054737037805e-05 , len = +1.04563761884008581e-03 
 241        162        136       1211    2        217        218 +9.84314608563131466e-01  +nan                        # rad = +1.38290892694668219e-04 , len = +9.83708959713499502e-05 
 242        162        163       1211    2 2147483645 2147483645 +3.59138730474130086e-01  +nan                        # rad = +5.04570542857201400e-05 , len = +5.71205465535718241e-04 
 243        164        572        653    2        617        618 +9.46830993464215287e-01  +nan                        # rad = +1.09628091799248136e-04 , len = +9.20411903435730408e-04 
 244        164        165        653    2 2147483645 2147483645 +5.32714794261237579e-01  +nan                        # rad = +6.16799690453898741e-05 , len = +1.63713881790402424e-03 
 245        167       1390       1085    2       1395       1396 +9.96188346511491574e-01  +nan                        # rad = +2.89379281055879452e-04 , len = +2.63511016967394034e-04 
 246        167        168       1085    2 2147483645 2147483645 +2.25005298554760175e-01  +nan                        # rad = +6.53610050323841094e-05 , len = +3.31340819808253334e-03 
 247        169         54        781    2         79        138 +9.39389227351391187e-01  +nan                        # rad = +1.64264068604134890e-04 , len = +2.02880695169573879e-04 
 248        169        565        781    2        611        612 +5.55086677891926783e-01  +nan                        # rad = +9.70639150244091502e-05 , len = +5.11210897622806386e-04 
 249        171        385        517    2        441        442 +9.64664306524510407e-01  +nan                        # rad = +1.25107259686880757e-04 , len = +4.03733118694868474e-04 
 250        171        172        517    2 2147483645 2147483645 +4.67698675059758595e-01  +nan                        # rad = +6.06558148779443520e-05 , len = +9.46603786655036646e-04 
 251        173        571        150    2 2147483645 2147483645 +8.58187478429356165e-01  +nan                        # rad = +8.45948989564397207e-05 , len = +9.55249811681840367e-04 
 252        173        174        150    2 2147483645 2147483645 +5.85777719570852562e-01  +nan                        # rad = +5.77424027308376622e-05 , len = +3.03746960031805004e-04 
 253        176        190       1409    2        267        268 +9.77167659522387932e-01  +nan                        # rad = +2.45747771898951702e-04 , len = +1.97707635277972733e-04 
 254        176        805       1409    2        831        832 +4.06043596184344657e-01  +nan                        # rad = +1.02115852979530819e-04 , len = +6.12958205463600705e-04 
 255        178       1055        313    2 2147483645 2147483645 +4.67363021487230801e-01  +nan                        # rad = +6.75857936688212810e-05 , len = +7.99015392762919010e-04 
 256        178        503        313    2        553        554 +9.46221630402525604e-01  +nan                        # rad = +1.36833974741640968e-04 , len = +4.90163011272908337e-04 
 257        180        586        359    2 2147483645 2147483645 +4.29929675633341168e-01  +nan                        # rad = +5.51333714668355584e-05 , len = +5.18391487591587539e-04 
 258        180        834        359    2        857        858 +9.57366311284359117e-01  +nan                        # rad = +1.22770851749460830e-04 , len = +5.38103915757855785e-04 
 259        182        387         14    2 2147483645 2147483645 +7.71543381097069436e-01  +nan                        # rad = +5.56213956345097876e-05 , len = +9.07094114610437784e-04 
 260        182        183         14    2 2147483645 2147483645 +7.38295525453784185e-01  +nan                        # rad = +5.32245218124510611e-05 , len = +1.10983410940644796e-03 
 261        184       1266       1279    2       1273       1274 +8.48291888971896002e-01  +nan                        # rad = +8.44999544744730151e-05 , len = +8.67309387754808432e-04 
 262        184       1376       1279    2       1381       1382 +7.00967476457839966e-01  +nan                        # rad = +6.98246919707799660e-05 , len = +6.84328023679433954e-04 
 263        186       1132        707    2       1141       1142 +9.74956463561174269e-01  +nan                        # rad = +2.23169977209283874e-04 , len = +2.13687916939935956e-04 
 264        186       1394        707    2       1399       1400 +4.18438609103744030e-01  +nan                        # rad = +9.57816459989114784e-05 , len = +4.75617500111797959e-04 
 265        188        435        933    2        487        488 +7.47161752964189962e-01  +nan                        # rad = +8.48229522616346263e-05 , len = +3.52629112004641918e-04 
 266        188        540        933    2        587        588 +8.35341005748709398e-01  +nan                        # rad = +9.48336688430632415e-05 , len = +9.56663780189590191e-04 
 267        190        201        253    2        277        278 +5.47361516925234159e-01  +nan                        # rad = +1.34512873207606607e-04 , len = +3.59984715679571380e-05 
 268        190        625        253    2        663        664 +9.42041719899681995e-01  +nan                        # rad = +2.31504653701203192e-04 , len = +6.70843379758849869e-04 
 269        192        764       1557    2        791        792 +7.93709857803892471e-01  +nan                        # rad = +1.22809636998054520e-04 , len = +2.87079525266379634e-04 
 270        192       1590       1557    2       1589       1590 +7.93691193944866868e-01  +nan                        # rad = +1.22806749164762062e-04 , len = +3.51886677491331900e-04 
 271        194        263        301    2        327        328 +9.94514011644376361e-01  +nan                        # rad = +2.49395169494974988e-04 , len = +1.24974997499498555e-04 
 272        194        659        301    2        695        696 +2.53900647116576506e-01  +nan                        # rad = +6.36708926984583186e-05 , len = +6.20403555758643264e-04 
 273        196        258       1269    2        323        324 +9.59347883062062867e-01  +nan                        # rad = +1.62632479927784834e-04 , len = +5.89107610136484030e-05 
 274        196        197       1269    2 2147483645 2147483645 +4.89188923991470737e-01  +nan                        # rad = +8.29292577453790271e-05 , len = +3.84762965453592370e-03 
 275        199         39         55    2         98         99 +9.86591141037524433e-01  +nan                        # rad = +2.62866320047048976e-04 , len = +7.92188194836294219e-04 
 276        199       1464         55    2       1467       1468 +3.41108250077651165e-01  +nan                        # rad = +9.08845282568681320e-05 , len = +2.41379074532884023e-04 
 277        201        383        267    2        439        440 +9.42273842422423624e-01  +nan                        # rad = +1.26747961892611756e-04 , len = +2.62349608351670111e-05 
 278        201        844        267    2        867        868 +5.46672924076108790e-01  +nan                        # rad = +7.35345457222811845e-05 , len = +5.53168793669317591e-04 
 279        203         79       1425    2        124        125 +9.77884459821990126e-01  +nan                        # rad = +1.72682143968619454e-04 , len = +1.60858286403867167e-03 
 280        203       1469       1425    2       1471       1472 +3.94303337294123257e-01  +nan                        # rad = +6.96290292519072864e-05 , len = +4.55324019258779582e-04 
 281        207       1513        239    2 2147483645 2147483645 +8.17103079294822621e-01  +nan                        # rad = +5.45842882770017278e-05 , len = +5.31523558069405357e-04 
 282        207        208        239    2 2147483645 2147483645 +6.61931542545686313e-01  +nan                        # rad = +4.42184873041184126e-05 , len = +3.33418778795091552e-04 
 283        209        869        557    2        891        892 +8.93983237788972485e-01  +nan                        # rad = +1.03564328754365853e-04 , len = +2.02580457508564482e-04 
 284        209       1356        557    2       1361       1362 +6.58486896559333013e-01  +nan                        # rad = +7.62830336778760274e-05 , len = +3.60384282293435695e-04 
 285        212        406       1175    2 2147483645 2147483645 +7.78204682588528263e-01  +nan                        # rad = +7.28547529881659373e-05 , len = +1.79207638436744096e-03 
 286        212        213       1175    2 2147483645 2147483645 +7.58128238845745539e-01  +nan                        # rad = +7.09752161741544681e-05 , len = +2.15136653890406898e-03 
 287        215        233         99    2        301        302 +9.71544500453209281e-01  +nan                        # rad = +2.54471360803117835e-04 , len = +1.07666246381405751e-04 
 288        215        313         99    2        371        372 +4.36137671388974912e-01  +nan                        # rad = +1.14235165434092864e-04 , len = +1.34633278111220269e-03 
 289        218       1374        164    2       1379       1380 +7.79159374645531866e-01  +nan                        # rad = +9.86678728317703159e-05 , len = +7.25602124203077506e-04 
 290        218       1297        164    2       1303       1304 +7.89126103904033593e-01  +nan                        # rad = +9.99299971249855784e-05 , len = +2.56583017324630018e-04 
 291        220        696         64    2        731        732 +8.97942449309914403e-01  +nan                        # rad = +1.31452632742523173e-04 , len = +6.77006748950310260e-04 
 292        220        333         64    2        389        390 +6.46343639590764574e-01  +nan                        # rad = +9.46202879103072203e-05 , len = +5.34324282132385246e-04 
 293        223       1073         54    2 2147483645 2147483645 +8.03091102340283247e-01  +nan                        # rad = +5.77339081311774665e-05 , len = +1.13503683422089448e-03 
 294        223        224         54    2 2147483645 2147483645 +7.30818699441744712e-01  +nan                        # rad = +5.25382730940012271e-05 , len = +1.43224125389094592e-03 
 295        225        379        457    2        435        436 +4.77768107322360081e-01  +nan                        # rad = +8.37226383339688765e-05 , len = +4.43905586756166196e-04 
 296        225        497        457    2        547        548 +9.62239966977380567e-01  +nan                        # rad = +1.68620021954251102e-04 , len = +5.25459071525009912e-04 
 297        227        698        158    2        733        734 +9.49617159653283416e-01  +nan                        # rad = +1.31590489593684176e-04 , len = +1.06009011295923985e-05 
 298        227        999        158    2       1015       1016 +5.23736793812607959e-01  +nan                        # rad = +7.25753325068289983e-05 , len = +7.35597514982333413e-04 
 299        230       1049        601    2       1065       1066 +7.73385438505624911e-01  +nan                        # rad = +1.08537149242249155e-04 , len = +7.01190028635279234e-04 
 300        230        483        601    2        533        534 +8.13025723726376492e-01  +nan                        # rad = +1.14100279007561855e-04 , len = +1.63733310860669323e-03 
 301        233        194        287    2        271        272 +9.85458225701012047e-01  +nan                        # rad = +2.50770895708762518e-04 , len = +1.05988728534522859e-04 
 302        233       1499        287    2       1499       1500 +3.50323533079178073e-01  +nan                        # rad = +8.91473061840144951e-05 , len = +5.36916705808465188e-04 
 303        235         23        873    2         33        163 +9.93361930297071427e-01  +nan                        # rad = +2.11694699993659265e-04 , len = +4.39570557094497128e-04 
 304        235        236        873    2 2147483645 2147483645 +2.70453329428660405e-01  +nan                        # rad = +5.76361290779127142e-05 , len = +1.04317427073072583e-03 
 305        237        816       1013    2        841        842 +4.55556133889298553e-01  +nan                        # rad = +1.03898033701652905e-04 , len = +5.17127539278436398e-04 
 306        237       1025       1013    2       1041       1042 +9.67437100803101524e-01  +nan                        # rad = +2.20641991241183445e-04 , len = +9.22812745547062333e-05 
 307        239       1284        216    2       1291       1292 +8.17516528568718703e-01  +nan                        # rad = +1.02868452594082294e-04 , len = +4.46466822608924626e-04 
 308        239       1524        216    2       1523       1524 +7.68362462233432075e-01  +nan                        # rad = +9.66833755150042735e-05 , len = +6.87887671761781003e-05 
 309        241        289        198    2        351        352 +9.00050499422210826e-01  +nan                        # rad = +1.32096923413569300e-04 , len = +3.66944940341907546e-04 
 310        241        275        198    2        339        340 +6.47029665559179179e-01  +nan                        # rad = +9.49620362774602871e-05 , len = +5.98444487193570810e-04 
 311        243        104        135    2        191        192 +9.92078407672879470e-01  +nan                        # rad = +2.09833248739191579e-04 , len = +3.67065497210541426e-04 
 312        243        244        135    2 2147483645 2147483645 +2.66798430625133309e-01  +nan                        # rad = +5.64301984839176224e-05 , len = +1.39639145050988230e-03 
 313        245        178        139    2        255        256 +9.80497245090763858e-01  +nan                        # rad = +1.44610913918160266e-04 , len = +3.96155263110637367e-04 
 314        245        246        139    2 2147483645 2147483645 +3.85691365590451640e-01  +nan                        # rad = +5.68845870272847865e-05 , len = +6.06161077971542769e-04 
 315        248        499         74    2        549        550 +8.63912195342368849e-01  +nan                        # rad = +1.12066681181181971e-04 , len = +4.87386242473604263e-04 
 316        248        989         74    2       1005       1006 +7.08218820011070727e-01  +nan                        # rad = +9.18701381188861602e-05 , len = +2.86841181668537771e-04 
 317        250        124        140    2 2147483645 2147483645 +4.37153396579190501e-01  +nan                        # rad = +5.61481815350111497e-05 , len = +5.04132167476951704e-04 
 318        250        569        140    2        615        616 +9.60501806173199801e-01  +nan                        # rad = +1.23367289834037399e-04 , len = +2.90229741995747805e-04 
 319        252        319        197    2        377        378 +9.93637488410394898e-01  +nan                        # rad = +1.88119953640420747e-04 , len = +3.02432302384235863e-04 
 320        252        253        197    2 2147483645 2147483645 +2.66682531546340917e-01  +nan                        # rad = +5.04895457914597608e-05 , len = +1.08071527883341133e-03 
 321        254       1483        174    2 2147483645 2147483645 +8.58661479847196318e-01  +nan                        # rad = +7.18720810822305080e-05 , len = +8.66032414308755575e-04 
 322        254        255        174    2 2147483645 2147483645 +6.24611657617684224e-01  +nan                        # rad = +5.22815344053787238e-05 , len = +3.39177124253378659e-04 
 323        258        692        273    2        727        728 +6.18229444219903446e-01  +nan                        # rad = +1.00544187677859031e-04 , len = +5.63024102189832776e-05 
 324        258       1328        273    2       1333       1334 +9.14062255901925580e-01  +nan                        # rad = +1.48656211485715599e-04 , len = +5.75234979368652462e-04 
 325        260        542         95    2        589        590 +9.78171076004823226e-01  +nan                        # rad = +1.50787236537367077e-04 , len = +6.91142403732217096e-04 
 326        260        261         95    2 2147483645 2147483645 +3.86933359431199331e-01  +nan                        # rad = +5.96466338291755372e-05 , len = +1.01319458362371146e-03 
 327        263         63        271    2         89        114 +9.97148030460612289e-01  +nan                        # rad = +2.48683902068304904e-04 , len = +1.24974997499498555e-04 
 328        263        264        271    2 2147483645 2147483645 +2.04334791033784657e-01  +nan                        # rad = +5.09601098435910168e-05 , len = +1.09040226061992828e-03 
 329        265        883       1145    2        905        906 +9.98629566089014542e-01  +nan                        # rad = +3.88393497105932379e-04 , len = +2.82119603810428415e-04 
 330        265       1122       1145    2       1131       1132 +1.60125813015230989e-01  +nan                        # rad = +6.22771712412654847e-05 , len = +2.91958504639233760e-04 
 331        267        251        615    2 2147483645 2147483645 +4.93941634787766093e-01  +nan                        # rad = +5.77658430715776106e-05 , len = +7.90041592163066636e-04 
 332        267       1138        615    2       1147       1148 +9.58098427898731453e-01  +nan                        # rad = +1.12048386965605347e-04 , len = +4.17533510524451424e-04 
 333        269        603         85    2        643        644 +9.94583384335605225e-01  +nan                        # rad = +3.29890090264831797e-04 , len = +4.48504043039055624e-04 
 334        269       1099         85    2       1109       1110 +2.50954742773039863e-01  +nan                        # rad = +8.32383529120475993e-05 , len = +7.13698572144498143e-04 
 335        271       1033         72    2       1049       1050 +9.87407427984227537e-01  +nan                        # rad = +2.64380605383031668e-04 , len = +1.78843831225455798e-04 
 336        271       1252         72    2       1259       1260 +3.34132288537034694e-01  +nan                        # rad = +8.94646872383566318e-05 , len = +1.00459918257521049e-03 
 337        273         44        803    2         65         66 +9.94721530972717094e-01  +nan                        # rad = +3.94808276981169410e-04 , len = +1.57056209395691469e-04 
 338        273       1037        803    2       1053       1054 +2.50675333766416764e-01  +nan                        # rad = +9.94938719273716441e-05 , len = +5.22312096502553164e-04 
 339        275        242        310    2 2147483645 2147483645 +5.34605079898261337e-01  +nan                        # rad = +5.07671869914132765e-05 , len = +7.62616752647530378e-04 
 340        275        752        310    2        783        784 +9.46230113392642957e-01  +nan                        # rad = +8.98559383548175534e-05 , len = +7.49250838846711735e-04 
 341        277       1288        505    2 2147483645 2147483645 +7.60821098340159319e-01  +nan                        # rad = +6.52160427122999448e-05 , len = +9.66747560713225314e-04 
 342        277        278        505    2 2147483645 2147483645 +7.07217824377765258e-01  +nan                        # rad = +6.06212786976358052e-05 , len = +1.08407238972063591e-03 
 343        280        259       1341    2 2147483645 2147483645 +7.22164981700311515e-01  +nan                        # rad = +6.30227119490521287e-05 , len = +5.28044949113717715e-04 
 344        280        281       1341    2 2147483645 2147483645 +8.54246288602980242e-01  +nan                        # rad = +7.45493331086414265e-05 , len = +1.02103363765150036e-03 
 345        283        618         73    2        657        658 +9.62935691840334451e-01  +nan                        # rad = +1.63565132767896080e-04 , len = +1.76761611269822273e-04 
 346        283       1047         73    2       1063       1064 +4.74927121943884034e-01  +nan                        # rad = +8.06715530580900345e-05 , len = +2.65484564263817008e-04 
 347        285        198        893    2 2147483645 2147483645 +4.78997010356435993e-01  +nan                        # rad = +7.98503435003903932e-05 , len = +1.13922525698758833e-03 
 348        285        743        893    2        775        776 +9.43671371533136405e-01  +nan                        # rad = +1.57313055278431561e-04 , len = +5.67276177113299959e-04 
 349        287        861       1135    2        883        884 +9.95184675495468629e-01  +nan                        # rad = +3.13897201439201684e-04 , len = +3.10717654861009346e-04 
 350        287       1477       1135    2       1479       1480 +2.43155793889144989e-01  +nan                        # rad = +7.66952356631997668e-05 , len = +5.10118611275908415e-04 
 351        289        881        309    2        903        904 +9.82386378908245428e-01  +nan                        # rad = +1.29770218257176166e-04 , len = +4.24625965163930177e-05 
 352        289        290        309    2 2147483645 2147483645 +3.73049088923184335e-01  +nan                        # rad = +4.92786369289876857e-05 , len = +7.74244620995059841e-04 
 353        293        623       1087    2        661        662 +9.80917903361100407e-01  +nan                        # rad = +1.88730789745007797e-04 , len = +1.40203185681897632e-04 
 354        293       1158       1087    2       1167       1168 +3.82952210348969257e-01  +nan                        # rad = +7.36808583532919261e-05 , len = +2.78931375110661882e-04 
 355        295        307       1071    2        365        366 +9.09308384993495533e-01  +nan                        # rad = +9.81991601227122487e-05 , len = +5.67163941543348473e-04 
 356        295        296       1071    2 2147483645 2147483645 +6.28399290380200148e-01  +nan                        # rad = +6.78628763964223475e-05 , len = +1.26656555849385044e-03 
 357        297       1425          7    2       1429       1430 +8.59519476075440214e-01  +nan                        # rad = +8.88922065487672954e-05 , len = +3.73296863558857017e-05 
 358        297        298          7    2 2147483645 2147483645 +6.77699086682970520e-01  +nan                        # rad = +7.00881933081945490e-05 , len = +9.82307523546505383e-04 
 359        299        180        168    2        257        258 +9.53386262359590564e-01  +nan                        # rad = +1.28238115653721952e-04 , len = +2.41528413591042025e-04 
 360        299       1511        168    2       1511       1512 +5.10988695322104114e-01  +nan                        # rad = +6.87320868734576381e-05 , len = +7.18503325606347333e-04 
 361        302         35         59    2         47        175 +9.99543305855200348e-01  +nan                        # rad = +3.98410789796561026e-04 , len = +2.07062792408488371e-04 
 362        302        303         59    2 2147483645 2147483645 +1.11049373944824489e-01  +nan                        # rad = +4.42634836535842026e-05 , len = +8.24505168659523313e-04 
 363        305        375        103    2        431        432 +9.98613293415341885e-01  +nan                        # rad = +3.01722468164268565e-04 , len = +3.95422857346519987e-04 
 364        305        306        103    2 2147483645 2147483645 +1.60756231991379867e-01  +nan                        # rad = +4.85711209825175760e-05 , len = +6.68516480860334265e-04 
 365        307        833        355    2 2147483645 2147483645 +7.11742610290554967e-01  +nan                        # rad = +6.98925265540793788e-05 , len = +6.80719541690539632e-04 
 366        307        308        355    2 2147483645 2147483645 +8.05077774891241993e-01  +nan                        # rad = +7.90579613277819581e-05 , len = +1.57157039955616224e-03 
 367        309        792       1311    2        819        820 +9.02177952370346148e-01  +nan                        # rad = +1.44430837372183635e-04 , len = +1.47765236971823382e-04 
 368        309       1168       1311    2       1177       1178 +6.42876664901976480e-01  +nan                        # rad = +1.02918958277439164e-04 , len = +2.33218923444968620e-04 
 369        311       1411        429    2       1415       1416 +9.44029232239662064e-01  +nan                        # rad = +2.09128977262045614e-04 , len = +2.41456401978576809e-04 
 370        311        363        429    2        419        420 +5.41397231930029421e-01  +nan                        # rad = +1.19934685854394986e-04 , len = +6.09386209761616669e-04 
 371        313       1009        288    2       1025       1026 +9.52971923942955934e-01  +nan                        # rad = +1.08862905385669339e-04 , len = +1.88395324806442838e-04 
 372        313        314        288    2 2147483645 2147483645 +5.12426368995284709e-01  +nan                        # rad = +5.85371110349678671e-05 , len = +1.23612794877755246e-03 
 373        315       1340        911    2       1345       1346 +8.88431984605676184e-01  +nan                        # rad = +1.26897781464471260e-04 , len = +4.97116048839007303e-04 
 374        315        509        911    2        559        560 +6.68502271275639548e-01  +nan                        # rad = +9.54844676899950311e-05 , len = +2.67723523102277245e-04 
 375        317         68        493    2        102        103 +9.87856261008178915e-01  +nan                        # rad = +3.25119862838356877e-04 , len = +2.47842592263822800e-04 
 376        317        909        493    2        931        932 +3.29175889089844298e-01  +nan                        # rad = +1.08337239064882815e-04 , len = +1.18690452586445584e-03 
 377        319        605        319    2 2147483645 2147483645 +5.34948779949292463e-01  +nan                        # rad = +1.00634539684060556e-04 , len = +2.19604148961691443e-03 
 378        319        533        319    2        581        582 +6.94298280403337187e-01  +nan                        # rad = +1.30611360322099672e-04 , len = +8.50959084758689198e-04 
 379        322       1402        166    2 2147483645 2147483645 +7.16756390979332636e-01  +nan                        # rad = +6.07606839895090484e-05 , len = +7.50189874323315634e-04 
 380        322        323        166    2 2147483645 2147483645 +6.96177787371162649e-01  +nan                        # rad = +5.90162000246392593e-05 , len = +1.01741605822552959e-03 
 381        324       1400        819    2       1405       1406 +8.74644686444395858e-01  +nan                        # rad = +1.24090922827072909e-04 , len = +8.83819920510644694e-04 
 382        324        325        819    2 2147483645 2147483645 +5.58019536709195130e-01  +nan                        # rad = +7.91694734318629814e-05 , len = +3.29366325632337318e-03 
 383        327       1021        743    2       1037       1038 +9.15576730350221690e-01  +nan                        # rad = +1.48849528152689766e-04 , len = +2.09976872357404938e-04 
 384        327        399        743    2        453        454 +6.14895350973122312e-01  +nan                        # rad = +9.99663707274664373e-05 , len = +3.93848059349081504e-04 
 385        329       1274        419    2       1281       1282 +9.37053491786857595e-01  +nan                        # rad = +8.81635440497996529e-05 , len = +7.67691610041277292e-04 
 386        329        330        419    2 2147483645 2147483645 +5.61680904629636046e-01  +nan                        # rad = +5.28462671675418352e-05 , len = +5.14184157307560202e-04 
 387        331        115        679    2 2147483645 2147483645 +6.88696421915637957e-01  +nan                        # rad = +6.66165361256796859e-05 , len = +5.94485207075178684e-04 
 388        331        332        679    2 2147483645 2147483645 +8.76489711628353207e-01  +nan                        # rad = +8.47814896091169756e-05 , len = +1.53220339975359632e-03 
 389        333        221        292    2 2147483645 2147483645 +5.12722158269811157e-01  +nan                        # rad = +4.85139182334836348e-05 , len = +6.15645343142380238e-04 
 390        333       1051        292    2       1067       1068 +9.52886343443370420e-01  +nan                        # rad = +9.01623801624115961e-05 , len = +5.33569238091020112e-04 
 391        335        836       1229    2        859        860 +9.40439364337303907e-01  +nan                        # rad = +1.50470225719997992e-04 , len = +2.65501423903005760e-04 
 392        335        336       1229    2 2147483645 2147483645 +5.52059264879534162e-01  +nan                        # rad = +8.83294397781564378e-05 , len = +3.88228444911503483e-03 
 393        337         80        507    2        131        132 +9.59376192847551712e-01  +nan                        # rad = +1.45501277944164620e-04 , len = +2.57333974974601647e-04 
 394        337        338        507    2 2147483645 2147483645 +4.89080019674915822e-01  +nan                        # rad = +7.41750404170861958e-05 , len = +2.47312281687099740e-03 
 395        339        813         26    2 2147483645 2147483645 +7.75778946942596082e-01  +nan                        # rad = +5.87261185632548287e-05 , len = +8.86018103492466251e-04 
 396        339        340         26    2 2147483645 2147483645 +7.29684815954067201e-01  +nan                        # rad = +5.52368135077738038e-05 , len = +1.00427577593624300e-03 
 397        341        425         43    2        477        478 +9.96625458148008625e-01  +nan                        # rad = +2.45250914024538590e-04 , len = +1.32267629366864681e-04 
 398        341        342         43    2 2147483645 2147483645 +2.16084310548053687e-01  +nan                        # rad = +5.31743136150172050e-05 , len = +1.40609341508063997e-03 
 399        343        133        939    2 2147483645 2147483645 +5.88237682408448870e-01  +nan                        # rad = +6.77330241799624995e-05 , len = +1.67776667750362939e-03 
 400        343       1250        939    2       1257       1258 +9.26944881446068236e-01  +nan                        # rad = +1.06733692767549987e-04 , len = +8.29030291047202366e-05 
 401        345        114        917    2        201        202 +9.73414300391728271e-01  +nan                        # rad = +1.62179375155977390e-04 , len = +5.98000192375763438e-04 
 402        345        346        917    2 2147483645 2147483645 +4.26635893600117166e-01  +nan                        # rad = +7.10812884250154310e-05 , len = +1.31651025066891348e-03 
 403        347        101        809    2 2147483645 2147483645 +4.27629861982606219e-01  +nan                        # rad = +5.64421323319804356e-05 , len = +9.03322165344290582e-04 
 404        347       1067        809    2       1081       1082 +9.73222879766066806e-01  +nan                        # rad = +1.28454019355883338e-04 , len = +3.75967405372389085e-04 
 405        349       1576        162    2       1575       1576 +9.88030178048397434e-01  +nan                        # rad = +2.15437469210372668e-04 , len = +4.62080142975159321e-05 
 406        349        350        162    2 2147483645 2147483645 +3.28599361849981397e-01  +nan                        # rad = +7.16502557046752413e-05 , len = +2.49740257853700879e-03 
 407        351       1204        491    2       1213       1214 +8.91177802388875451e-01  +nan                        # rad = +1.20706676620163712e-04 , len = +3.35107614607529003e-04 
 408        351       1007        491    2       1023       1024 +6.63601737357523813e-01  +nan                        # rad = +8.98823558004650770e-05 , len = +3.71468231818004695e-04 
 409        353        118       1443    2 2147483645 2147483645 +8.64989654890736870e-01  +nan                        # rad = +7.76303961819525606e-05 , len = +2.31400268883804770e-03 
 410        353        354       1443    2 2147483645 2147483645 +7.06609902473422591e-01  +nan                        # rad = +6.34162574834859933e-05 , len = +1.04845151042323574e-03 
 411        355        122        437    2 2147483645 2147483645 +6.12731522735606382e-01  +nan                        # rad = +6.08765657087467381e-05 , len = +1.29141616146442244e-03 
 412        355       1128        437    2       1137       1138 +9.16548237006629019e-01  +nan                        # rad = +9.10615937078956459e-05 , len = +4.18309221422248764e-04 
 413        357        757        100    2 2147483645 2147483645 +8.42489630371742182e-01  +nan                        # rad = +6.31455795542530646e-05 , len = +1.44281539358729672e-03 
 414        357        358        100    2 2147483645 2147483645 +6.35705172883075931e-01  +nan                        # rad = +4.76468434983895548e-05 , len = +6.67379692356291610e-04 
 415        359        365        531    2        421        422 +7.41193557888540799e-01  +nan                        # rad = +1.09262359341722609e-04 , len = +2.55458476470919326e-04 
 416        359       1069        531    2       1083       1084 +8.40051045099004967e-01  +nan                        # rad = +1.23835343923482476e-04 , len = +6.57157927966792611e-04 
 417        361       1136         66    2       1145       1146 +9.99307087564432317e-01  +nan                        # rad = +3.89211308869010213e-04 , len = +1.41089874239828429e-04 
 418        361        362         66    2 2147483645 2147483645 +1.27594772678126689e-01  +nan                        # rad = +4.96957632912770444e-05 , len = +9.71235398714760841e-04 
 419        363        329        370    2        385        386 +7.84476348912329091e-01  +nan                        # rad = +9.40859244670029407e-05 , len = +6.08623538084164767e-04 
 420        363        814        370    2        839        840 +8.02715144382676882e-01  +nan                        # rad = +9.62733886721016966e-05 , len = +8.56962715410950057e-04 
 421        365        381        415    2        437        438 +9.40067135167887424e-01  +nan                        # rad = +1.02713953128057400e-04 , len = +1.36497924438373959e-04 
 422        365        366        415    2 2147483645 2147483645 +5.53136923462026586e-01  +nan                        # rad = +6.04370452964828164e-05 , len = +1.42022789914093297e-03 
 423        367       1435        851    2       1439       1440 +9.77946525179175907e-01  +nan                        # rad = +1.37918009233904335e-04 , len = +6.00560853793978317e-04 
 424        367        368        851    2 2147483645 2147483645 +4.01478038118427083e-01  +nan                        # rad = +5.66197131875713922e-05 , len = +6.06277222399059139e-04 
 425        369        240        427    2 2147483645 2147483645 +7.53618385249266609e-01  +nan                        # rad = +5.96167629648494340e-05 , len = +6.97520382028749106e-04 
 426        369        370        427    2 2147483645 2147483645 +8.30097955689036104e-01  +nan                        # rad = +6.56668600853611042e-05 , len = +1.01761168086193440e-03 
 427        371        369       1523    2        425        426 +8.99004515650385305e-01  +nan                        # rad = +7.91073627338996120e-05 , len = +2.70003141181358593e-04 
 428        371        372       1523    2 2147483645 2147483645 +6.49045029441689403e-01  +nan                        # rad = +5.71123277812829016e-05 , len = +7.40873219945348683e-04 
 429        373        311       1141    2        369        370 +9.97353968502224020e-01  +nan                        # rad = +2.21528073623205050e-04 , len = +4.27352386526107816e-04 
 430        373        374       1141    2 2147483645 2147483645 +1.99306838506178863e-01  +nan                        # rad = +4.42691976856625911e-05 , len = +4.64708364424398952e-04 
 431        375        825        363    2        849        850 +9.97725889939576671e-01  +nan                        # rad = +3.01036318063960609e-04 , len = +1.93991718172085162e-04 
 432        375        376        363    2 2147483645 2147483645 +1.89517030164726513e-01  +nan                        # rad = +5.71815461004634274e-05 , len = +1.20466126391195164e-03 
 433        377       1192         89    2       1201       1202 +9.83072755404523657e-01  +nan                        # rad = +1.61094429242959590e-04 , len = +4.94326970516814818e-04 
 434        377        378         89    2 2147483645 2147483645 +3.68223746328005586e-01  +nan                        # rad = +6.03401873587732188e-05 , len = +1.68837225246000347e-03 
 435        379        105        295    2 2147483645 2147483645 +7.72995652572967762e-01  +nan                        # rad = +6.47172354540968229e-05 , len = +8.47401882007115036e-04 
 436        379        380        295    2 2147483645 2147483645 +8.13378096588042054e-01  +nan                        # rad = +6.80981602094126148e-05 , len = +1.03432958532934192e-03 
 437        381        355        421    2        411        412 +9.67276142733424216e-01  +nan                        # rad = +9.93527563866091016e-05 , len = +1.36497924438372522e-04 
 438        381        382        421    2 2147483645 2147483645 +4.56280755958787976e-01  +nan                        # rad = +4.68664001807855647e-05 , len = +4.99724948082828284e-04 
 439        383        970        277    2 2147483645 2147483645 +6.15099669192474496e-01  +nan                        # rad = +7.79626294309658410e-05 , len = +1.05715717806941444e-03 
 440        383        596        277    2        637        638 +6.71926446497361662e-01  +nan                        # rad = +8.51653076352856288e-05 , len = +3.40939359900090100e-04 
 441        385       1074        249    2 2147483645 2147483645 +5.17625676323146267e-01  +nan                        # rad = +6.47587299083571770e-05 , len = +7.32994548062421559e-04 
 442        385        686        249    2        721        722 +9.36182364496348840e-01  +nan                        # rad = +1.17123210189322785e-04 , len = +6.89365387007369237e-04 
 443        388        899       1505    2        921        922 +9.65567561887940240e-01  +nan                        # rad = +1.25337079708254831e-04 , len = +3.61813388498995019e-04 
 444        388        389       1505    2 2147483645 2147483645 +4.63820355675800766e-01  +nan                        # rad = +6.02069613606134299e-05 , len = +6.52223104544462991e-04 
 445        390        680         25    2        715        716 +9.88755229867105179e-01  +nan                        # rad = +2.43996231995835804e-04 , len = +7.60720649372498476e-04 
 446        390       1398         25    2       1403       1404 +3.16417236320566619e-01  +nan                        # rad = +7.80826346790913756e-05 , len = +2.95225097854158566e-04 
 447        393        152       1415    2 2147483645 2147483645 +2.47556370119477065e-01  +nan                        # rad = +5.15823154952670660e-05 , len = +7.20351502964579641e-04 
 448        393        788       1415    2        815        816 +9.94917113605624515e-01  +nan                        # rad = +2.07306838522787267e-04 , len = +3.46754790835644808e-04 
 449        395        462       1223    2        513        514 +8.60352429384709905e-01  +nan                        # rad = +1.65824840706623394e-04 , len = +5.27291680686587435e-04 
 450        395        720       1223    2        753        754 +7.13455160818799783e-01  +nan                        # rad = +1.37511773493457183e-04 , len = +7.88774676528120749e-04 
 451        397        216        461    2 2147483645 2147483645 +6.20113851713382624e-01  +nan                        # rad = +6.15474180285309383e-05 , len = +9.98732193212464262e-04 
 452        397       1417        461    2       1421       1422 +9.13196775963397878e-01  +nan                        # rad = +9.06364267742626082e-05 , len = +3.32964947844472119e-04 
 453        399        328        384    2 2147483645 2147483645 +4.94612436295926272e-01  +nan                        # rad = +4.94446101731739327e-05 , len = +5.64782822210091787e-04 
 454        399       1095        384    2       1105       1106 +9.57919863180723086e-01  +nan                        # rad = +9.57597721699280713e-05 , len = +3.62347838060089213e-04 
 455        402        635       1413    2        673        674 +9.69019539459490487e-01  +nan                        # rad = +1.52784714603341608e-04 , len = +1.83491823839182809e-04 
 456        402        403       1413    2 2147483645 2147483645 +4.48292706910744854e-01  +nan                        # rad = +7.06820352893213632e-05 , len = +1.37922486797602468e-03 
 457        404        225       1043    2        295        296 +9.48042977142371956e-01  +nan                        # rad = +1.75236975953021253e-04 , len = +2.76608005515256673e-04 
 458        404        469       1043    2        519        520 +5.28853259992347113e-01  +nan                        # rad = +9.77536337891551070e-05 , len = +4.96380850224424218e-04 
 459        407        234       1499    2 2147483645 2147483645 +7.63633007216155457e-01  +nan                        # rad = +6.28003007769788662e-05 , len = +1.73197028426681386e-03 
 460        407        408       1499    2 2147483645 2147483645 +8.21647779202136608e-01  +nan                        # rad = +6.75713689416583460e-05 , len = +2.30534625203756508e-03 
 461        409        397       1025    2        451        452 +9.43387666143321701e-01  +nan                        # rad = +9.92518032914030700e-05 , len = +4.24413752720467774e-04 
 462        409        410       1025    2 2147483645 2147483645 +5.43339583655665592e-01  +nan                        # rad = +5.71635981821625504e-05 , len = +9.48503390100517599e-04 
 463        411        801        879    2        827        828 +9.36886760978934197e-01  +nan                        # rad = +9.97416586670687961e-05 , len = +7.28695388556348353e-04 
 464        411        412        879    2 2147483645 2147483645 +4.95365810643968174e-01  +nan                        # rad = +5.27370111932848855e-05 , len = +5.78300284572496335e-04 
 465        413        205        993    2 2147483645 2147483645 +8.41705235862733381e-01  +nan                        # rad = +1.01216043936172993e-04 , len = +2.14860902011034362e-03 
 466        413        414        993    2 2147483645 2147483645 +4.72132867130399980e-01  +nan                        # rad = +5.67745322080604950e-05 , len = +3.66543233808143518e-04 
 467        415        141        681    2 2147483645 2147483645 +4.02337044131572896e-01  +nan                        # rad = +5.87872657226764451e-05 , len = +6.25508997039575564e-04 
 468        415       1005        681    2       1021       1022 +9.77801420003031274e-01  +nan                        # rad = +1.42870940521525996e-04 , len = +4.97042100534180755e-04 
 469        417          8         10    2         11         13 +9.97842206145552413e-01  +nan                        # rad = +3.33000299311560417e-04 , len = +1.69526194251733760e-04 
 470        417        418         10    2 2147483645 2147483645 +1.86236406794847348e-01  +nan                        # rad = +6.21508880095892349e-05 , len = +2.67727634675800656e-03 
 471        419       1384        172    2       1389       1390 +5.86657622611263863e-01  +nan                        # rad = +7.13614685297795455e-05 , len = +4.08154001291858041e-04 
 472        419        657        172    2        693        694 +9.21761696548603515e-01  +nan                        # rad = +1.12123776739531008e-04 , len = +2.65264603071625868e-04 
 473        421        125       1527    2        209        210 +9.93415199976700358e-01  +nan                        # rad = +1.80756761790695130e-04 , len = +3.26135070938014869e-05 
 474        421        422       1527    2 2147483645 2147483645 +2.69732734202434488e-01  +nan                        # rad = +4.90791922496513678e-05 , len = +4.01621733279522398e-04 
 475        423       1346        739    2       1351       1352 +7.10624273310721866e-01  +nan                        # rad = +1.17367504836018302e-04 , len = +5.15003765886860648e-04 
 476        423        879        739    2        901        902 +8.62287080344353751e-01  +nan                        # rad = +1.42416304752511773e-04 , len = +2.56724948871083652e-04 
 477        425         27        397    2         39         44 +9.95303255091581129e-01  +nan                        # rad = +2.44099033042808786e-04 , len = +1.32267629366865629e-04 
 478        425       1458        397    2       1461       1462 +2.41152787848674388e-01  +nan                        # rad = +5.91429416394530406e-05 , len = +4.47482367859828721e-04 
 479        427        170       1359    2 2147483645 2147483645 +7.43332975847638799e-01  +nan                        # rad = +6.14711697067138593e-05 , len = +1.36248284548912677e-03 
 480        427       1097       1359    2       1107       1108 +8.38377389611610679e-01  +nan                        # rad = +6.93310272375840999e-05 , len = +4.33449569741460529e-04 
 481        429        704        761    2        739        740 +9.52539765023677876e-01  +nan                        # rad = +1.75644955283473962e-04 , len = +7.37766448741485319e-04 
 482        429       1144        761    2       1153       1154 +5.13916010942356394e-01  +nan                        # rad = +9.47642902437649922e-05 , len = +5.11161880351795905e-04 
 483        431       1200       1053    2       1209       1210 +9.01623476824763070e-01  +nan                        # rad = +8.61640333760725462e-05 , len = +1.99658876599260402e-04 
 484        431       1342       1053    2       1347       1348 +6.43966118600077131e-01  +nan                        # rad = +6.15408976832811132e-05 , len = +1.33121083540611130e-04 
 485        433       1214        603    2       1223       1224 +9.44602423961078075e-01  +nan                        # rad = +1.94512070724755165e-04 , len = +3.60451329854128246e-04 
 486        433       1378        603    2       1383       1384 +5.39647761794315173e-01  +nan                        # rad = +1.11124004074032346e-04 , len = +2.52890748035757278e-04 
 487        435       1301        265    2 2147483645 2147483645 +8.07471662165765824e-01  +nan                        # rad = +6.84921302525094965e-05 , len = +5.69899075555247185e-04 
 488        435        436        265    2 2147483645 2147483645 +6.52872740292579801e-01  +nan                        # rad = +5.53785932827600819e-05 , len = +3.69887479971492189e-04 
 489        437        214        565    2 2147483645 2147483645 +6.18229567714703609e-01  +nan                        # rad = +7.34015933733522005e-05 , len = +9.74975316418505975e-04 
 490        437        863        565    2        885        886 +8.92727450621319862e-01  +nan                        # rad = +1.05992370384288517e-04 , len = +5.68269893545609618e-04 
 491        439        351       1349    2        407        408 +8.40548571567643954e-01  +nan                        # rad = +1.35446233396522599e-04 , len = +6.72571728288234361e-04 
 492        439        811       1349    2        837        838 +6.57087023542631044e-01  +nan                        # rad = +1.05883187912144587e-04 , len = +4.18051992971851946e-04 
 493        441        317        643    2        375        376 +9.98736073876735797e-01  +nan                        # rad = +3.29116568544646757e-04 , len = +4.87450591007196094e-04 
 494        441        442        643    2 2147483645 2147483645 +1.51335374357034452e-01  +nan                        # rad = +4.98700111176257564e-05 , len = +8.54009497338221687e-04 
 495        443       1247       1045    2 2147483645 2147483645 +8.29672594410961306e-01  +nan                        # rad = +7.87637960719798387e-05 , len = +1.12133631452821848e-03 
 496        443        444       1045    2 2147483645 2147483645 +5.34341558579504605e-01  +nan                        # rad = +5.07269612570728637e-05 , len = +3.25399110084411292e-04 
 497        445       1552         57    2       1551       1552 +9.89877196745819532e-01  +nan                        # rad = +1.91004560951079521e-04 , len = +4.01112807218203702e-04 
 498        445       1089         57    2       1101       1102 +3.10937273014875948e-01  +nan                        # rad = +5.99977830692291313e-05 , len = +3.47874241359082863e-04 
 499        447        151        143    2        231        232 +9.96598423966898017e-01  +nan                        # rad = +2.61514140922485395e-04 , len = +1.22744230727449424e-04 
 500        447        448        143    2 2147483645 2147483645 +2.16657854496419638e-01  +nan                        # rad = +5.68524807286088408e-05 , len = +1.59111580800498187e-03 
 501        450        614        633    2        653        654 +9.78545585269739115e-01  +nan                        # rad = +1.19113635012225199e-04 , len = +9.17362350854801934e-05 
 502        450        451        633    2 2147483645 2147483645 +3.97889390721525793e-01  +nan                        # rad = +4.84331566920065127e-05 , len = +6.82080762963474681e-04 
 503        452        247        509    2 2147483645 2147483645 +8.30737267397302803e-01  +nan                        # rad = +7.14773479217863724e-05 , len = +1.13356663680878661e-03 
 504        452        453        509    2 2147483645 2147483645 +7.52841332165461563e-01  +nan                        # rad = +6.47751147576198588e-05 , len = +7.71166459663439035e-04 
 505        454        277        535    2        341        342 +7.85315524956395450e-01  +nan                        # rad = +8.57179734560176100e-05 , len = +6.47560940660185311e-04 
 506        454        958        535    2        975        976 +8.01912008625421779e-01  +nan                        # rad = +8.75294962152089594e-05 , len = +1.11973862731533976e-03 
 507        456        337        121    2        393        394 +9.71219855627288187e-01  +nan                        # rad = +1.51662381273291963e-04 , len = +4.46746282018417986e-04 
 508        456        457        121    2 2147483645 2147483645 +3.88380094357491268e-01  +nan                        # rad = +6.06481113499878911e-05 , len = +1.28624103497875474e-03 
 509        458        452        146    2        503        504 +8.49829856054947430e-01  +nan                        # rad = +8.60408587973001971e-05 , len = +4.32690319341620753e-04 
 510        458        459        146    2 2147483645 2147483645 +6.61239976965782517e-01  +nan                        # rad = +6.69471131002066983e-05 , len = +1.20094700474681184e-03 
 511        460       1108       1099    2       1117       1118 +9.62439201544315059e-01  +nan                        # rad = +1.55464350832843287e-04 , len = +2.72349649768658818e-04 
 512        460        461       1099    2 2147483645 2147483645 +4.76958408868651151e-01  +nan                        # rad = +7.70438582406563459e-05 , len = +1.68494764740197167e-03 
 513        462        827        449    2        851        852 +8.67825175368083235e-01  +nan                        # rad = +1.43906971466609888e-04 , len = +3.03671951830067550e-04 
 514        462       1437        449    2       1441       1442 +7.02320894813374230e-01  +nan                        # rad = +1.16462250507361000e-04 , len = +4.69997945577174767e-04 
 515        465        150        230    2 2147483645 2147483645 +7.09855910058067696e-01  +nan                        # rad = +4.86868005616929815e-05 , len = +9.84542808252657003e-04 
 516        465        831        230    2        855        856 +8.62808048139013017e-01  +nan                        # rad = +5.91773101661313849e-05 , len = +4.18756501619760107e-04 
 517        467        171        132    2        249        250 +9.69861711889711153e-01  +nan                        # rad = +1.29689943787405945e-04 , len = +1.24035550942852037e-04 
 518        467        468        132    2 2147483645 2147483645 +4.44319188214752359e-01  +nan                        # rad = +5.94143781910527109e-05 , len = +9.14998527338732777e-04 
 519        469        405        458    2 2147483645 2147483645 +6.04092789880976255e-01  +nan                        # rad = +5.90522653566940187e-05 , len = +6.69639560642133931e-04 
 520        469        772        458    2        799        800 +9.20339181292523123e-01  +nan                        # rad = +8.99664992898801640e-05 , len = +6.72339120743333939e-04 
 521        471        627        815    2        665        666 +9.91158945143450598e-01  +nan                        # rad = +2.04660886393329133e-04 , len = +1.75645458547819225e-04 
 522        471        472        815    2 2147483645 2147483645 +2.97344575722217674e-01  +nan                        # rad = +6.13976241951283733e-05 , len = +1.24203388132910694e-03 
 523        473        935       1485    2        953        954 +8.36524570760799224e-01  +nan                        # rad = +1.18642661391916976e-04 , len = +4.77561137551898464e-04 
 524        473        538       1485    2        585        586 +7.45677291977211221e-01  +nan                        # rad = +1.05757967610244070e-04 , len = +9.62120041848799285e-04 
 525        475        694       1243    2        729        730 +7.94023389011892178e-01  +nan                        # rad = +8.01751103574874550e-05 , len = +4.22492818484669153e-04 
 526        475       1326       1243    2       1331       1332 +7.93377400072703298e-01  +nan                        # rad = +8.01098827644393076e-05 , len = +8.33781139279241587e-04 
 527        477        537        727    2 2147483645 2147483645 +6.41385270850258427e-01  +nan                        # rad = +5.93549760194644286e-05 , len = +7.06771087695503230e-04 
 528        477       1452        727    2       1455       1456 +8.78099220045245099e-01  +nan                        # rad = +8.12609215041735366e-05 , len = +7.26293206159560703e-04 
 529        479       1574        689    2       1573       1574 +9.98603081177948382e-01  +nan                        # rad = +3.07956204029926001e-04 , len = +4.04863087883810082e-04 
 530        479        480        689    2 2147483645 2147483645 +1.61149341844040755e-01  +nan                        # rad = +4.96963613788092690e-05 , len = +1.03186360727434913e-03 
 531        481        359        208    2        415        416 +9.79432715836373369e-01  +nan                        # rad = +1.47414070425789097e-04 , len = +2.43255820380698217e-04 
 532        481        482        208    2 2147483645 2147483645 +3.92444677048785384e-01  +nan                        # rad = +5.90667090503443987e-05 , len = +1.53049509437543215e-03 
 533        483        231        300    2 2147483645 2147483645 +8.21036910859244573e-01  +nan                        # rad = +9.36805406045465182e-05 , len = +1.82167022133523644e-03 
 534        483        484        300    2 2147483645 2147483645 +7.64339040554200433e-01  +nan                        # rad = +8.72112977836063830e-05 , len = +1.37495744379435999e-03 
 535        485        454         56    2        505        506 +9.74872146398511608e-01  +nan                        # rad = +1.09150998206456048e-04 , len = +3.39400562296183908e-04 
 536        485        486         56    2 2147483645 2147483645 +4.18895814056946425e-01  +nan                        # rad = +4.69014284772999702e-05 , len = +6.67567938536211733e-04 
 537        487        796        553    2        823        824 +9.42725295460192680e-01  +nan                        # rad = +1.16471071457525406e-04 , len = +5.65286591424321106e-04 
 538        487        488        553    2 2147483645 2147483645 +5.45327717775241028e-01  +nan                        # rad = +6.73737130960981145e-05 , len = +6.78667894960877094e-04 
 539        489       1546       1219    2       1545       1546 +8.57388145714959693e-01  +nan                        # rad = +9.62358493797127527e-05 , len = +3.29710264398548993e-04 
 540        489       1334       1219    2       1339       1340 +7.17725331521907095e-01  +nan                        # rad = +8.05596709559702664e-05 , len = +3.66198873033153345e-04 
 541        491        903        105    2        925        926 +9.49416710441930101e-01  +nan                        # rad = +1.19390461291861649e-04 , len = +1.18431279877880710e-04 
 542        491        492        105    2 2147483645 2147483645 +5.24394812281519962e-01  +nan                        # rad = +6.59433711759797381e-05 , len = +2.33450794675911164e-03 
 543        493        770       1125    2        797        798 +9.06170686489031652e-01  +nan                        # rad = +8.41702107644754410e-05 , len = +4.56138337639098947e-04 
 544        493        494       1125    2 2147483645 2147483645 +6.34879542294005672e-01  +nan                        # rad = +5.89711692087349160e-05 , len = +6.28198001124518073e-04 
 545        495        918        733    2        939        940 +9.54905404510997480e-01  +nan                        # rad = +1.17990413711826462e-04 , len = +2.04268943026307532e-04 
 546        495        496        733    2 2147483645 2147483645 +4.86538293456555915e-01  +nan                        # rad = +6.01178444067795457e-05 , len = +1.25550262033608602e-03 
 547        497       1087        296    2       1099       1100 +9.75240793681581342e-01  +nan                        # rad = +1.64445124041269567e-04 , len = +2.76184638575162485e-04 
 548        497        498        296    2 2147483645 2147483645 +4.16888843752020732e-01  +nan                        # rad = +7.02958059859481386e-05 , len = +1.40431498623501514e-03 
 549        499        774        315    2        801        802 +9.42272499468490898e-01  +nan                        # rad = +1.05597351783730874e-04 , len = +2.90255964519186259e-04 
 550        499        500        315    2 2147483645 2147483645 +5.46676913925188024e-01  +nan                        # rad = +6.12642674219665442e-05 , len = +6.44068009514499676e-04 
 551        501        913       1021    2        935        936 +6.37672395503146139e-01  +nan                        # rad = +8.73339813001040670e-05 , len = +3.49279515972031513e-04 
 552        501        991       1021    2       1007       1008 +9.04791633581880528e-01  +nan                        # rad = +1.23917949349809566e-04 , len = +6.26657163495611120e-04 
 553        503        487        256    2        537        538 +9.02898575578192641e-01  +nan                        # rad = +1.23547200884930030e-04 , len = +5.11377413614844448e-04 
 554        503        504        256    2 2147483645 2147483645 +6.41453201965968667e-01  +nan                        # rad = +8.77725912357560720e-05 , len = +2.43839222107207791e-03 
 555        505         99        186    2 2147483645 2147483645 +8.22304700061508353e-01  +nan                        # rad = +5.92999485172637856e-05 , len = +1.20510792989064384e-03 
 556        505        506        186    2 2147483645 2147483645 +7.62871111384373024e-01  +nan                        # rad = +5.50139353782330362e-05 , len = +9.00083748019593730e-04 
 557        507        209        159    2        283        284 +9.73390767942927559e-01  +nan                        # rad = +1.15845940255551545e-04 , len = +3.90808501779001788e-04 
 558        507        508        159    2 2147483645 2147483645 +4.26758358781154534e-01  +nan                        # rad = +5.07896982004431375e-05 , len = +6.81672007581613859e-04 
 559        509        316        374    2 2147483645 2147483645 +6.40977595644996900e-01  +nan                        # rad = +6.12034045213753709e-05 , len = +3.58004151645383191e-04 
 560        509        510        374    2 2147483645 2147483645 +9.03138382793855055e-01  +nan                        # rad = +8.62356877314741899e-05 , len = +1.36953268173570729e-03 
 561        511         83        141    2        127        142 +9.96099127516249183e-01  +nan                        # rad = +2.42221302204354407e-04 , len = +2.62577835474344171e-04 
 562        511        512        141    2 2147483645 2147483645 +2.26740583489689590e-01  +nan                        # rad = +5.51364797722421596e-05 , len = +8.34233316007473207e-04 
 563        513       1362         27    2       1367       1368 +9.50207018630956468e-01  +nan                        # rad = +8.42407521692458127e-05 , len = +1.83167574116648783e-04 
 564        513        514         27    2 2147483645 2147483645 +5.21789170873079522e-01  +nan                        # rad = +4.62593007273787076e-05 , len = +7.86539546046189980e-04 
 565        516        437        156    2        489        490 +9.44267268386646319e-01  +nan                        # rad = +1.18728700803946442e-04 , len = +6.17787981696267096e-05 
 566        516        517        156    2 2147483645 2147483645 +5.40672340682915809e-01  +nan                        # rad = +6.79821558144131575e-05 , len = +9.97499510089852734e-04 
 567        519       1210        599    2       1219       1220 +9.51122749789644839e-01  +nan                        # rad = +1.15943995830043804e-04 , len = +3.11834620199793848e-04 
 568        519        520        599    2 2147483645 2147483645 +5.18731574289820974e-01  +nan                        # rad = +6.32345420185489109e-05 , len = +1.25939455099437127e-03 
 569        521        424        901    2 2147483645 2147483645 +4.40231223179260722e-01  +nan                        # rad = +6.15627148298360482e-05 , len = +5.82225629148191027e-04 
 570        521       1270        901    2       1277       1278 +9.70711079193345538e-01  +nan                        # rad = +1.35745958496470448e-04 , len = +3.48494586640159601e-04 
 571        523        867       1291    2        889        890 +8.89606947912570334e-01  +nan                        # rad = +8.75484162094570997e-05 , len = +4.96234021127119279e-04 
 572        523        524       1291    2 2147483645 2147483645 +6.66417799489646523e-01  +nan                        # rad = +6.55838210526701735e-05 , len = +8.39951145668884095e-04 
 573        525       1064        195    2 2147483645 2147483645 +8.12065072546545363e-01  +nan                        # rad = +6.78056458716450174e-05 , len = +9.84096354468116594e-04 
 574        525        526        195    2 2147483645 2147483645 +6.05074048653914343e-01  +nan                        # rad = +5.05223510481645925e-05 , len = +4.50405740933444232e-04 
 575        527         70        925    2        104        106 +9.63596605508828419e-01  +nan                        # rad = +1.12830273675197104e-04 , len = +2.73416784898445730e-04 
 576        527        528        925    2 2147483645 2147483645 +4.72192568592353978e-01  +nan                        # rad = +5.52903740393899160e-05 , len = +1.07501776643826544e-03 
 577        529        574          4    2        619        620 +9.62535853893321081e-01  +nan                        # rad = +1.86017513767599825e-04 , len = +3.68678180096123612e-04 
 578        529        780          4    2        807        808 +4.76564495843152636e-01  +nan                        # rad = +9.20997823697464489e-05 , len = +8.06502892100669660e-04 
 579        531        396        957    2 2147483645 2147483645 +6.67175501506296675e-01  +nan                        # rad = +8.00600956419892989e-05 , len = +1.77516791485587185e-03 
 580        531       1324        957    2       1329       1330 +8.89181058438018979e-01  +nan                        # rad = +1.06700441519316311e-04 , len = +2.10067118115304761e-04 
 581        533        726        378    2        759        760 +9.51281833721981829e-01  +nan                        # rad = +1.24248214352129451e-04 , len = +2.09375047628843720e-04 
 582        533        534        378    2 2147483645 2147483645 +5.18196104328549456e-01  +nan                        # rad = +6.76822980999645197e-05 , len = +2.44511354562306372e-03 
 583        535       1320        133    2       1325       1326 +9.67180332025789902e-01  +nan                        # rad = +1.41085214011188052e-04 , len = +2.44311045651340441e-04 
 584        535        536        133    2 2147483645 2147483645 +4.56710884576993326e-01  +nan                        # rad = +6.66216534374955302e-05 , len = +1.03762780527352880e-03 
 585        538        474        524    2 2147483645 2147483645 +7.47918121954574855e-01  +nan                        # rad = +7.90983005167864982e-05 , len = +9.36939295438987208e-04 
 586        538        539        524    2 2147483645 2147483645 +8.34734841757628798e-01  +nan                        # rad = +8.82798603577454821e-05 , len = +1.44196747417792820e-03 
 587        540        189        266    2 2147483645 2147483645 +7.91159231017682485e-01  +nan                        # rad = +7.50285325164634886e-05 , len = +1.09100191875739403e-03 
 588        540        541        266    2 2147483645 2147483645 +7.96225650740239987e-01  +nan                        # rad = +7.55089996866524515e-05 , len = +1.11862196860569433e-03 
 589        542       1505        325    2       1505       1506 +8.82139177208520087e-01  +nan                        # rad = +1.33015328772619453e-04 , len = +3.18877608161508583e-04 
 590        542        985        325    2       1001       1002 +6.74622954376705386e-01  +nan                        # rad = +1.01724530995137661e-04 , len = +7.39600381512358902e-04 
 591        544        420       1089    2 2147483645 2147483645 +6.30841072970323102e-01  +nan                        # rad = +5.50313229493277641e-05 , len = +8.00212889286513692e-04 
 592        544       1081       1089    2       1093       1094 +9.08136183146370457e-01  +nan                        # rad = +7.92211187857275574e-05 , len = +6.85794352179033319e-04 
 593        546        434        641    2 2147483645 2147483645 +6.19589748941801854e-01  +nan                        # rad = +6.33141460434305200e-05 , len = +9.65980766086290397e-04 
 594        546        809        641    2        835        836 +9.13438182305233770e-01  +nan                        # rad = +9.33416967838691686e-05 , len = +7.53875344865408571e-04 
 595        548        292         91    2 2147483645 2147483645 +7.60404565431386459e-01  +nan                        # rad = +6.68346030822236501e-05 , len = +7.46041488963130966e-04 
 596        548        549         91    2 2147483645 2147483645 +6.71826780247071209e-01  +nan                        # rad = +5.90491933361134930e-05 , len = +7.51107095568154942e-04 
 597        551        641        137    2        677        678 +9.02463336848806419e-01  +nan                        # rad = +9.52715904092851855e-05 , len = +1.84239759875943847e-03 
 598        551        552        137    2 2147483645 2147483645 +5.03090605283314396e-01  +nan                        # rad = +5.31104590383390222e-05 , len = +8.68773449287042884e-04 
 599        553        519       1103    2        567        568 +9.77661964953133955e-01  +nan                        # rad = +1.21902242224451664e-04 , len = +3.48525984722042272e-04 
 600        553        554       1103    2 2147483645 2147483645 +4.03158920955026923e-01  +nan                        # rad = +5.02688845418714373e-05 , len = +5.96975492967581059e-04 
 601        555        230        673    2        299        300 +9.34464334160239107e-01  +nan                        # rad = +1.40340306189330646e-04 , len = +3.66983647678366051e-04 
 602        555       1330        673    2       1335       1336 +5.68777206004460356e-01  +nan                        # rad = +8.54204535434845667e-05 , len = +4.53877284695817476e-04 
 603        557        433        607    2        485        486 +9.48926031403241166e-01  +nan                        # rad = +2.05919512580850532e-04 , len = +3.74757133806445338e-04 
 604        557       1184        607    2       1193       1194 +5.25997479591130079e-01  +nan                        # rad = +1.14142874187982208e-04 , len = +1.79808850641833087e-03 
 605        559       1295       1079    2       1301       1302 +9.37023950515573634e-01  +nan                        # rad = +1.00648733194633644e-04 , len = +6.88186630405950342e-04 
 606        559        560       1079    2 2147483645 2147483645 +5.61763110224587248e-01  +nan                        # rad = +6.03407686308039104e-05 , len = +4.74701325133847424e-04 
 607        561        557       1041    2        603        604 +9.90741863056048166e-01  +nan                        # rad = +2.17002701755734760e-04 , len = +1.81009112292419925e-04 
 608        561        562       1041    2 2147483645 2147483645 +3.01906616583067999e-01  +nan                        # rad = +6.61267620955996498e-05 , len = +1.92647037154885809e-03 
 609        563       1358        837    2       1363       1364 +7.59674355436599558e-01  +nan                        # rad = +7.19037093353390753e-05 , len = +3.89725623395065170e-04 
 610        563       1164        837    2       1173       1174 +8.25035461054412944e-01  +nan                        # rad = +7.80901837194567953e-05 , len = +6.09597998355161804e-04 
 611        565       1354        248    2       1359       1360 +9.47808219139042230e-01  +nan                        # rad = +9.19979764419485578e-05 , len = +2.96748438520153294e-04 
 612        565        566        248    2 2147483645 2147483645 +5.29606407775007670e-01  +nan                        # rad = +5.14056713606559246e-05 , len = +9.42959311493719973e-04 
 613        567        206         52    2 2147483645 2147483645 +7.04076160526174166e-01  +nan                        # rad = +7.35875937543936865e-05 , len = +1.38549552968094650e-03 
 614        567       1174         52    2       1183       1184 +8.17848124884825722e-01  +nan                        # rad = +8.54786441311129606e-05 , len = +7.50763255057194435e-04 
 615        569        267        318    2        331        332 +9.47971884945280729e-01  +nan                        # rad = +1.16948722284563288e-04 , len = +3.18922741839291893e-04 
 616        569        570        318    2 2147483645 2147483645 +5.29081602910154936e-01  +nan                        # rad = +6.52713634520742152e-05 , len = +1.46410047470531659e-03 
 617        572       1162        243    2       1171       1172 +7.33416166948116510e-01  +nan                        # rad = +8.04030148772407925e-05 , len = +4.95762716684449161e-04 
 618        572       1415        243    2       1419       1420 +8.46000111916869413e-01  +nan                        # rad = +9.27453779313967293e-05 , len = +3.86362538641852053e-04 
 619        574       1520        577    2       1519       1520 +9.86252137672010143e-01  +nan                        # rad = +1.83460170597727983e-04 , len = +8.45803687608514729e-04 
 620        574        575        577    2 2147483645 2147483645 +2.74829548305047688e-01  +nan                        # rad = +5.11231092855774663e-05 , len = +8.51468255795771256e-04 
 621        576        219       1303    2 2147483645 2147483645 +6.58261700433809827e-01  +nan                        # rad = +6.28227730689062561e-05 , len = +7.82413434253698462e-04 
 622        576       1429       1303    2       1433       1434 +8.94105358290615659e-01  +nan                        # rad = +8.53310742316726073e-05 , len = +3.83354109824092829e-04 
 623        578        671       1387    2        707        708 +9.90700028013882905e-01  +nan                        # rad = +2.31102400048719260e-04 , len = +3.75923588099320231e-04 
 624        578       1503       1387    2       1503       1504 +3.02356448961867086e-01  +nan                        # rad = +7.05312395775125792e-05 , len = +8.28999936953098843e-04 
 625        581       1039       1077    2       1055       1056 +8.89404515664598327e-01  +nan                        # rad = +9.81817227400578384e-05 , len = +5.69611489128285975e-04 
 626        581        582       1077    2 2147483645 2147483645 +6.66778252904509428e-01  +nan                        # rad = +7.36059199191858410e-05 , len = +9.77424922737398817e-04 
 627        584        649       1075    2        685        686 +8.96212979679626431e-01  +nan                        # rad = +8.30279048094867915e-05 , len = +5.54021388082912079e-04 
 628        584        585       1075    2 2147483645 2147483645 +6.54340802198959626e-01  +nan                        # rad = +6.06201283286028159e-05 , len = +9.78859290853685430e-04 
 629        587        320       1039    2 2147483645 2147483645 +5.78334811520598846e-01  +nan                        # rad = +5.44235590233067143e-05 , len = +8.41769736113842106e-04 
 630        587       1019       1039    2       1035       1036 +9.30849683269979855e-01  +nan                        # rad = +8.75965818935762851e-05 , len = +7.09298921042199131e-04 
 631        589        107       1179    2 2147483645 2147483645 +7.93641920268807421e-01  +nan                        # rad = +6.21229590990606548e-05 , len = +7.99694948475248202e-04 
 632        589        590       1179    2 2147483645 2147483645 +7.93759123045944981e-01  +nan                        # rad = +6.21321332406280787e-05 , len = +8.00155600818512982e-04 
 633        591        450        903    2        501        502 +9.52154962986686781e-01  +nan                        # rad = +1.21725177452403714e-04 , len = +9.98634764792209225e-05 
 634        591       1540        903    2       1539       1540 +5.15234056666058815e-01  +nan                        # rad = +6.58684346720931463e-05 , len = +6.49697043665726061e-04 
 635        593       1419        192    2       1423       1424 +9.91952537612913576e-01  +nan                        # rad = +2.03815950347569695e-04 , len = +2.78504694305949541e-04 
 636        593        594        192    2 2147483645 2147483645 +2.88243939475188005e-01  +nan                        # rad = +5.92253260397304748e-05 , len = +1.32796777263080698e-03 
 637        596        384        440    2 2147483645 2147483645 +5.63029249534191423e-01  +nan                        # rad = +4.79505592442434165e-05 , len = +5.53361481607506631e-04 
 638        596        730        440    2        763        764 +9.36567623129149318e-01  +nan                        # rad = +7.97630697450422765e-05 , len = +1.03615810681933086e-03 
 639        599         87        157    2        155        156 +9.80766083021147206e-01  +nan                        # rad = +1.41633587846947583e-04 , len = +4.83107521254117107e-04 
 640        599        600        157    2 2147483645 2147483645 +3.83945584450739175e-01  +nan                        # rad = +5.54460350996649050e-05 , len = +5.78238630942922924e-04 
 641        601        546       1383    2        593        594 +9.58442002731518250e-01  +nan                        # rad = +1.02187207182760574e-04 , len = +5.26836464165602149e-04 
 642        601        602       1383    2 2147483645 2147483645 +4.92645092961004949e-01  +nan                        # rad = +5.25248539176120766e-05 , len = +5.85430632472262779e-04 
 643        603        441        333    2        493        494 +9.98917772100448409e-01  +nan                        # rad = +3.29533074005361590e-04 , len = +1.21436738929730007e-04 
 644        603        604        333    2 2147483645 2147483645 +1.42278133990781819e-01  +nan                        # rad = +4.69361464649308607e-05 , len = +6.84359269370770208e-04 
 645        606        187       1399    2 2147483645 2147483645 +7.03054802807955737e-01  +nan                        # rad = +6.16747866412629178e-05 , len = +1.08253927385728059e-03 
 646        606       1568       1399    2       1567       1568 +8.67343734436942682e-01  +nan                        # rad = +7.60868705432152085e-05 , len = +5.42176119695560654e-04 
 647        608         58        913    2         80         81 +9.20529341278466418e-01  +nan                        # rad = +1.44974987861056003e-04 , len = +4.41702830776625967e-04 
 648        608       1293        913    2       1299       1300 +5.84741106941324085e-01  +nan                        # rad = +9.20913990236782041e-05 , len = +4.95501694853676521e-04 
 649        610        147       1127    2        227        228 +9.29574606525441105e-01  +nan                        # rad = +7.47013607537379195e-05 , len = +3.62260708940958446e-04 
 650        610        611       1127    2 2147483645 2147483645 +5.81614865124236213e-01  +nan                        # rad = +4.67390369254811334e-05 , len = +9.33610155301433362e-04 
 651        612        191        841    2 2147483645 2147483645 +6.26671916451448485e-01  +nan                        # rad = +6.00337058298915427e-05 , len = +8.80250572486366754e-04 
 652        612       1302        841    2       1307       1308 +9.10130340803182336e-01  +nan                        # rad = +8.71883607869801858e-05 , len = +7.69132634958305072e-04 
 653        614        164        501    2        243        244 +9.72048447248031411e-01  +nan                        # rad = +1.15784223959702320e-04 , len = +9.17362350854740812e-05 
 654        614        615        501    2 2147483645 2147483645 +4.33621174455467162e-01  +nan                        # rad = +5.16501943076609597e-05 , len = +8.48698907452380327e-04 
 655        616        728        665    2        761        762 +9.33731190133237798e-01  +nan                        # rad = +1.85797910556632857e-04 , len = +1.76956549223830482e-04 
 656        616       1194        665    2       1203       1204 +5.70747748767279961e-01  +nan                        # rad = +1.13569879957347097e-04 , len = +5.49005548204477018e-04 
 657        618         38        345    2         53        177 +9.66271897106521505e-01  +nan                        # rad = +1.58048391140114969e-04 , len = +1.76761611269819860e-04 
 658        618        979        345    2        995        996 +4.60745361366779571e-01  +nan                        # rad = +7.53618762041495315e-05 , len = +2.08444629811363827e-04 
 659        620        145        110    2        225        226 +9.98050903298490222e-01  +nan                        # rad = +2.52972603247823835e-04 , len = +2.73450466386980636e-04 
 660        620        621        110    2 2147483645 2147483645 +1.80040120431832651e-01  +nan                        # rad = +4.56341633519578797e-05 , len = +6.30961015835977256e-04 
 661        623       1027        353    2       1043       1044 +9.86020642688981708e-01  +nan                        # rad = +1.86092454599571670e-04 , len = +6.95108043531182538e-05 
 662        623        624        353    2 2147483645 2147483645 +3.45812790682361759e-01  +nan                        # rad = +6.52655210894072257e-05 , len = +1.34009404001805008e-03 
 663        625       1564        268    2       1563       1564 +9.96720153151716803e-01  +nan                        # rad = +2.30745353892398405e-04 , len = +8.41495796597144577e-05 
 664        625        626        268    2 2147483645 2147483645 +2.14050644849755028e-01  +nan                        # rad = +4.95537204104617521e-05 , len = +7.14384508018689381e-04 
 665        627        616        521    2        655        656 +9.72263783759347078e-01  +nan                        # rad = +1.98984367792320096e-04 , len = +1.75645458547826977e-04 
 666        627        758        521    2        787        788 +4.32536108992580326e-01  +nan                        # rad = +8.85232234635430996e-05 , len = +3.71447388670026241e-04 
 667        629        684         12    2        719        720 +9.76148241344659495e-01  +nan                        # rad = +1.25839128620373398e-04 , len = +4.13040134592317098e-04 
 668        629        630         12    2 2147483645 2147483645 +3.85063465742114086e-01  +nan                        # rad = +4.96400535699164530e-05 , len = +6.06630782055456240e-04 
 669        631        768         17    2        795        796 +9.92877535447570736e-01  +nan                        # rad = +1.64868788802002782e-04 , len = +2.45000000000000426e-04 
 670        631        632         17    2 2147483645 2147483645 +2.76833224133020528e-01  +nan                        # rad = +4.59685678580594345e-05 , len = +7.10185064892435397e-04 
 671        633        893       1083    2        915        916 +7.00805806863305181e-01  +nan                        # rad = +8.08396504359514266e-05 , len = +5.26419492014449666e-04 
 672        633       1112       1083    2       1121       1122 +8.68814212168497635e-01  +nan                        # rad = +1.00219827686427016e-04 , len = +9.72333495286032811e-04 
 673        635        555        455    2        601        602 +9.82968910680932062e-01  +nan                        # rad = +1.50182624482343827e-04 , len = +1.83491823839183025e-04 
 674        635        636        455    2 2147483645 2147483645 +3.68962356774225175e-01  +nan                        # rad = +5.63718083791263125e-05 , len = +5.43402474088420877e-04 
 675        637       1289       1251    2       1295       1296 +7.93815703863271827e-01  +nan                        # rad = +9.22494258172096217e-05 , len = +2.45078787659142798e-04 
 676        637       1172       1251    2       1181       1182 +7.93585314667138553e-01  +nan                        # rad = +9.22226522588706253e-05 , len = +4.14694918135583251e-04 
 677        641        166        597    2 2147483645 2147483645 +7.50702220135352483e-01  +nan                        # rad = +7.15205944360763505e-05 , len = +8.82880401371902027e-04 
 678        641        642        597    2 2147483645 2147483645 +6.90802786054503848e-01  +nan                        # rad = +6.58138800865777673e-05 , len = +6.38160625939217588e-04 
 679        643        331        202    2        387        388 +8.65707862563429464e-01  +nan                        # rad = +9.67284481315917980e-05 , len = +2.54210576273141071e-04 
 680        643        644        202    2 2147483645 2147483645 +7.05531114274328686e-01  +nan                        # rad = +7.88313618756215142e-05 , len = +1.37786072043629294e-03 
 681        645        415        222    2        467        468 +9.47441835506689700e-01  +nan                        # rad = +1.46114474369533188e-04 , len = +3.36573237003940024e-04 
 682        645       1103        222    2       1113       1114 +5.30776831777157732e-01  +nan                        # rad = +8.18563999141643623e-05 , len = +4.28630559778194332e-04 
 683        647        181       1295    2 2147483645 2147483645 +7.66466657243074723e-01  +nan                        # rad = +6.15575880601337442e-05 , len = +7.11189225650646372e-04 
 684        647        648       1295    2 2147483645 2147483645 +8.19183681793454799e-01  +nan                        # rad = +6.57914746230545025e-05 , len = +9.21817751249400376e-04 
 685        649        177        627    2 2147483645 2147483645 +7.75165108081220300e-01  +nan                        # rad = +6.43603348054031150e-05 , len = +8.26388324329292213e-04 
 686        649        650        627    2 2147483645 2147483645 +8.11408440934504815e-01  +nan                        # rad = +6.73695427955241563e-05 , len = +9.87570165244029512e-04 
 687        651       1248        909    2       1255       1256 +9.97971136180234253e-01  +nan                        # rad = +2.83507724926335115e-04 , len = +1.73551938438186459e-04 
 688        651        652        909    2 2147483645 2147483645 +1.82458560133692715e-01  +nan                        # rad = +5.18335745408732409e-05 , len = +1.14526397857214616e-03 
 689        653        479        785    2        529        530 +9.94589211101709725e-01  +nan                        # rad = +3.08386995628595693e-04 , len = +4.02725004619065863e-04 
 690        653        962        785    2        979        980 +2.52741533781704497e-01  +nan                        # rad = +7.83662253757671633e-05 , len = +6.15448886747933755e-04 
 691        655        746          5    2        777        778 +9.96614737190803623e-01  +nan                        # rad = +2.20248743091950693e-04 , len = +1.21884486383779891e-04 
 692        655        656          5    2 2147483645 2147483645 +2.16312128832506195e-01  +nan                        # rad = +4.78043046254717101e-05 , len = +1.04735531402882468e-03 
 693        657       1077        472    2       1089       1090 +8.30465166158018353e-01  +nan                        # rad = +9.31148908802591609e-05 , len = +1.39722706237753339e-04 
 694        657       1550        472    2       1549       1550 +7.53172400595896629e-01  +nan                        # rad = +8.44485340907909232e-05 , len = +9.71379033688230019e-04 
 695        659        195        272    2 2147483645 2147483645 +8.14184806347187817e-01  +nan                        # rad = +5.18398734416468591e-05 , len = +6.20403555758648143e-04 
 696        659        660        272    2 2147483645 2147483645 +7.72100531414732894e-01  +nan                        # rad = +4.91603300881301186e-05 , len = +5.05222505811445512e-04 
 697        661       1516       1553    2       1515       1516 +8.95160670637800804e-01  +nan                        # rad = +9.19905206660281738e-05 , len = +5.08845979497684849e-04 
 698        661        662       1553    2 2147483645 2147483645 +6.56306621675084800e-01  +nan                        # rad = +6.74448619390713731e-05 , len = +8.86527002937839877e-04 
 699        663        968       1249    2        985        986 +7.77766396966148577e-01  +nan                        # rad = +8.89914048864472071e-05 , len = +1.50750051765965488e-04 
 700        663       1312       1249    2       1317       1318 +8.09019343201518915e-01  +nan                        # rad = +9.25673418299498404e-05 , len = +3.21977254027094699e-04 
 701        665        766        126    2        793        794 +9.43307707324783973e-01  +nan                        # rad = +1.02116933606379972e-04 , len = +1.85365940358254289e-04 
 702        665        666        126    2 2147483645 2147483645 +5.43580504679267551e-01  +nan                        # rad = +5.88448221879559296e-05 , len = +8.45156946635019731e-04 
 703        667        807       1439    2        833        834 +7.94556730453979454e-01  +nan                        # rad = +1.03750170351253829e-04 , len = +6.59441664003729798e-04 
 704        667       1256       1439    2       1263       1264 +7.92842470256769905e-01  +nan                        # rad = +1.03526328829723634e-04 , len = +5.26140175249694260e-05 
 705        669       1528         97    2       1527       1528 +9.81754822966721341e-01  +nan                        # rad = +1.86178974087772417e-04 , len = +5.36151019947909112e-04 
 706        669        670         97    2 2147483645 2147483645 +3.65391859376307193e-01  +nan                        # rad = +6.92925361070627279e-05 , len = +1.73842721287143778e-03 
 707        671        186        623    2        263        264 +9.90480866477748911e-01  +nan                        # rad = +2.28902505445342900e-04 , len = +3.75923588099320882e-04 
 708        671        973        623    2        989        990 +3.04690796283311638e-01  +nan                        # rad = +7.04147742938287272e-05 , len = +4.80661570184186010e-04 
 709        673        760        861    2        789        790 +9.95586920582859469e-01  +nan                        # rad = +2.29917929915651834e-04 , len = +3.95813597086922236e-04 
 710        673        674        861    2 2147483645 2147483645 +2.36219096468217399e-01  +nan                        # rad = +5.45517468577451432e-05 , len = +8.30194119018520544e-04 
 711        675         86         92    2        152        153 +9.69923124483068055e-01  +nan                        # rad = +1.39540640189182301e-04 , len = +1.53657106921241659e-04 
 712        675        676         92    2 2147483645 2147483645 +4.08456048835228014e-01  +nan                        # rad = +5.87636453909565651e-05 , len = +9.14932586449713581e-04 
 713        678        401        773    2 2147483645 2147483645 +7.69083175129503749e-01  +nan                        # rad = +8.99669582452334459e-05 , len = +1.46234311853864294e-03 
 714        678       1186        773    2       1195       1196 +8.16878782743385101e-01  +nan                        # rad = +9.55580640886028419e-05 , len = +3.13017312545592341e-04 
 715        680        119        445    2        205        206 +9.77060256459869603e-01  +nan                        # rad = +2.38399021009093152e-04 , len = +5.96113854890436629e-05 
 716        680       1471        445    2       1473       1474 +4.03143982563855141e-01  +nan                        # rad = +9.83656126973756070e-05 , len = +2.51982549150233141e-04 
 717        682        681       1271    2 2147483645 2147483645 +8.44995708730795214e-01  +nan                        # rad = +6.45398016304473657e-05 , len = +9.65328510893544590e-04 
 718        682        683       1271    2 2147483645 2147483645 +7.34748594149278400e-01  +nan                        # rad = +5.61192536538100627e-05 , len = +5.60104356551457592e-04 
 719        684          5        667    2          6          7 +9.73770436092583402e-01  +nan                        # rad = +1.22538423154171667e-04 , len = +3.49950793704660883e-04 
 720        684        685        667    2 2147483645 2147483645 +3.98121204922175953e-01  +nan                        # rad = +5.00992255126997372e-05 , len = +5.22557583795685288e-04 
 721        686       1526        442    2       1525       1526 +9.25206265410333573e-01  +nan                        # rad = +1.08363127892132844e-04 , len = +2.65971137624469809e-04 
 722        686        687        442    2 2147483645 2147483645 +5.92515639319696530e-01  +nan                        # rad = +6.93973337645018083e-05 , len = +9.97447995865362227e-04 
 723        688        344        919    2 2147483645 2147483645 +8.40591586282525283e-01  +nan                        # rad = +6.52607566744717055e-05 , len = +8.51908529778841635e-04 
 724        688        689        919    2 2147483645 2147483645 +7.40498111198217068e-01  +nan                        # rad = +5.74898295931437176e-05 , len = +5.19939253385792678e-04 
 725        690        716       1493    2        749        750 +9.93197081352438671e-01  +nan                        # rad = +2.00262109453646113e-04 , len = +2.74828413498617960e-04 
 726        690        691       1493    2 2147483645 2147483645 +2.72658832514207694e-01  +nan                        # rad = +5.49772386424155540e-05 , len = +8.97712362056986551e-04 
 727        692        477        323    2        527        528 +9.20409689195057501e-01  +nan                        # rad = +9.25418445309476910e-05 , len = +6.14200596540705337e-05 
 728        692        693        323    2 2147483645 2147483645 +6.03929079098046051e-01  +nan                        # rad = +6.07215586729505156e-05 , len = +1.08772389611347408e-03 
 729        694        820        525    2 2147483645 2147483645 +7.15867117419347387e-01  +nan                        # rad = +5.73947251403926172e-05 , len = +4.64350697940528001e-04 
 730        694        695        525    2 2147483645 2147483645 +7.88630285862261360e-01  +nan                        # rad = +6.32285202002636957e-05 , len = +1.04966474511673010e-03 
 731        696         47        291    2        147        148 +9.75711404286021211e-01  +nan                        # rad = +1.28259832890301927e-04 , len = +3.83440730297095937e-04 
 732        696        697        291    2 2147483645 2147483645 +3.97757274070887124e-01  +nan                        # rad = +5.22862408691074631e-05 , len = +8.56621544711143063e-04 
 733        698        495        297    2        545        546 +9.38991951612021314e-01  +nan                        # rad = +1.23562410637154970e-04 , len = +4.84531579687494146e-04 
 734        698       1045        297    2       1061       1062 +5.43158418605742210e-01  +nan                        # rad = +7.14744822312609051e-05 , len = +4.82381013547132642e-04 
 735        700        160        240    2 2147483645 2147483645 +6.40849551867344713e-01  +nan                        # rad = +5.86654222043233231e-05 , len = +1.22246934964216538e-03 
 736        700        829        240    2        853        854 +9.03202861722594008e-01  +nan                        # rad = +8.26820851551087052e-05 , len = +8.38740296363074418e-04 
 737        702        175        155    2 2147483645 2147483645 +8.96326219202713714e-01  +nan                        # rad = +8.50170665583614048e-05 , len = +1.70140032007198502e-03 
 738        702        703        155    2 2147483645 2147483645 +5.51406245708791376e-01  +nan                        # rad = +5.23012051726206800e-05 , len = +3.20722572011001943e-04 
 739        704        423        481    2        475        476 +9.40312377896392437e-01  +nan                        # rad = +1.65161125568108957e-04 , len = +7.72845103043953339e-04 
 740        704        995        481    2       1011       1012 +5.52427478005950712e-01  +nan                        # rad = +9.70310996717174939e-05 , len = +3.58489563233412413e-04 
 741        707         52         71    2         96        171 +9.96080419031339148e-01  +nan                        # rad = +2.37144392397438793e-04 , len = +5.11565181193283751e-04 
 742        707        708         71    2 2147483645 2147483645 +2.27101068141276730e-01  +nan                        # rad = +5.40676674174015535e-05 , len = +9.76192210726503705e-04 
 743        710        327        188    2        383        384 +9.90859207290905153e-01  +nan                        # rad = +1.62574608133337516e-04 , len = +8.16662489204062576e-04 
 744        710        711        188    2 2147483645 2147483645 +3.00637457879760261e-01  +nan                        # rad = +4.93269039086148905e-05 , len = +8.33036891735523853e-04 
 745        712       1126       1585    2       1135       1136 +9.97907547732745814e-01  +nan                        # rad = +3.15745732797559971e-04 , len = +1.56252406274248002e-04 
 746        712        713       1585    2 2147483645 2147483645 +1.84341274452286652e-01  +nan                        # rad = +5.83270172863363493e-05 , len = +2.21883205715883323e-03 
 747        714        911        821    2        933        934 +9.25345017247485080e-01  +nan                        # rad = +1.21639739125801977e-04 , len = +1.81242565213498804e-04 
 748        714        715        821    2 2147483645 2147483645 +5.92177084080590332e-01  +nan                        # rad = +7.78436849836907469e-05 , len = +2.55198382611284812e-03 
 749        716       1254        725    2       1261       1262 +9.92636292741491566e-01  +nan                        # rad = +1.98787437904658057e-04 , len = +1.37785791716818159e-04 
 750        716        717        725    2 2147483645 2147483645 +2.79901532181841939e-01  +nan                        # rad = +5.60536712740432891e-05 , len = +9.16671286879304687e-04 
 751        718        668       1263    2 2147483645 2147483645 +6.47845306814508914e-01  +nan                        # rad = +5.47408759962400384e-05 , len = +2.92581182524056941e-04 
 752        718        719       1263    2 2147483645 2147483645 +8.99628254020812812e-01  +nan                        # rad = +7.60157373651662637e-05 , len = +1.05428065611721253e-03 
 753        720       1152        450    2       1161       1162 +9.53622856017454668e-01  +nan                        # rad = +1.31134370174855973e-04 , len = +1.89493022044536142e-04 
 754        720        721        450    2 2147483645 2147483645 +5.10163555498712729e-01  +nan                        # rad = +7.01534952883557699e-05 , len = +1.52775819297411449e-03 
 755        722       1216       1297    2       1225       1226 +9.06897002992149370e-01  +nan                        # rad = +9.10726444922703546e-05 , len = +5.00558352737297610e-04 
 756        722        723       1297    2 2147483645 2147483645 +6.33395223896021542e-01  +nan                        # rad = +6.36069783654183576e-05 , len = +7.11268622611582334e-04 
 757        724        400       1483    2 2147483645 2147483645 +7.83263333533290251e-01  +nan                        # rad = +6.26497521479463726e-05 , len = +8.49181461101602389e-04 
 758        724        725       1483    2 2147483645 2147483645 +8.03870209887813658e-01  +nan                        # rad = +6.42980045821954223e-05 , len = +9.39609871461714635e-04 
 759        726        954        581    2        971        972 +8.11592391238158295e-01  +nan                        # rad = +1.00838905393116015e-04 , len = +1.21873654553537677e-04 
 760        726       1245        581    2       1253       1254 +7.74963456071175671e-01  +nan                        # rad = +9.62878256049984918e-05 , len = +3.92679116328936771e-04 
 761        728        429        655    2        481        482 +9.92457093745457763e-01  +nan                        # rad = +1.84396454335014327e-04 , len = +1.76956549223830482e-04 
 762        728        729        655    2 2147483645 2147483645 +2.82136972241308126e-01  +nan                        # rad = +5.24204599332097932e-05 , len = +6.05226526205463584e-04 
 763        730        597        638    2 2147483645 2147483645 +8.65292814386623088e-01  +nan                        # rad = +6.90184111038040976e-05 , len = +1.09896957414194491e-03 
 764        730        731        638    2 2147483645 2147483645 +7.06155160242345703e-01  +nan                        # rad = +5.63251032972317034e-05 , len = +4.98270250031792564e-04 
 765        732        885         31    2        907        908 +9.74110136640977342e-01  +nan                        # rad = +1.60002800762322272e-04 , len = +2.90539734612893605e-04 
 766        732        733         31    2 2147483645 2147483645 +4.22979733244846057e-01  +nan                        # rad = +6.94766838360281515e-05 , len = +1.63285715911210124e-03 
 767        734        705       1011    2 2147483645 2147483645 +8.31907155701065326e-01  +nan                        # rad = +7.15003408364377441e-05 , len = +9.62203346555348562e-04 
 768        734        735       1011    2 2147483645 2147483645 +7.51412105617871973e-01  +nan                        # rad = +6.45819924640833522e-05 , len = +6.46601259130544941e-04 
 769        736        739       1081    2        771        772 +9.61440715172757865e-01  +nan                        # rad = +1.16431822148183582e-04 , len = +4.25918296910494519e-04 
 770        736        737       1081    2 2147483645 2147483645 +4.80985720013703322e-01  +nan                        # rad = +5.82480468370727693e-05 , len = +7.73789123118561340e-04 
 771        739        348        769    2 2147483645 2147483645 +4.89016043803858491e-01  +nan                        # rad = +5.69370290397792081e-05 , len = +5.77809126606394514e-04 
 772        739        960        769    2        977        978 +9.59392816782829172e-01  +nan                        # rad = +1.11703853813903203e-04 , len = +2.90234373193747660e-04 
 773        741        678       1119    2        713        714 +9.41917290283873387e-01  +nan                        # rad = +1.16979490846466844e-04 , len = +6.23071372915543712e-04 
 774        741        742       1119    2 2147483645 2147483645 +5.47729786621156123e-01  +nan                        # rad = +6.80241802770989787e-05 , len = +7.15108551211674067e-04 
 775        743       1484        348    2       1485       1486 +9.71256362532490480e-01  +nan                        # rad = +1.52791305848602054e-04 , len = +2.75900587089816037e-04 
 776        743        744        348    2 2147483645 2147483645 +4.37562399095391796e-01  +nan                        # rad = +6.88342778766565250e-05 , len = +1.10995114887827806e-03 
 777        746        149        691    2        229        230 +9.95005135842978228e-01  +nan                        # rad = +2.19148630539451635e-04 , len = +1.21366689116884558e-04 
 778        746        747        691    2 2147483645 2147483645 +2.46126265860456772e-01  +nan                        # rad = +5.42090006976809086e-05 , len = +1.66891373791608431e-03 
 779        748        356       1137    2 2147483645 2147483645 +7.26195296145012770e-01  +nan                        # rad = +6.07942527890273420e-05 , len = +7.86382396520026524e-04 
 780        748        749       1137    2 2147483645 2147483645 +8.51339954930432130e-01  +nan                        # rad = +7.12708781015081459e-05 , len = +1.46097016716745199e-03 
 781        750        169         77    2        247        248 +9.87446718835086834e-01  +nan                        # rad = +1.74862627568422895e-04 , len = +8.86517506141340560e-05 
 782        750       1514         77    2       1513       1514 +3.33788800880338354e-01  +nan                        # rad = +5.91092011969072921e-05 , len = +3.78668298715745743e-04 
 783        752       1282        340    2       1289       1290 +8.90347640918908390e-01  +nan                        # rad = +8.00030227367666655e-05 , len = +9.47334259382908524e-05 
 784        752        753        340    2 2147483645 2147483645 +6.65094171872139817e-01  +nan                        # rad = +5.97626609078914380e-05 , len = +9.72677566218594389e-04 
 785        755        653         24    2        689        690 +9.96646331965029608e-01  +nan                        # rad = +3.10064690212147288e-04 , len = +2.02236858952124738e-04 
 786        755       1497         24    2       1497       1498 +2.15639348407322379e-01  +nan                        # rad = +6.70871357441686351e-05 , len = +5.23731486129751841e-04 
 787        758        628        666    2 2147483645 2147483645 +5.91294189571576756e-01  +nan                        # rad = +5.23432676761393140e-05 , len = +5.02390622330916529e-04 
 788        758       1227        666    2       1235       1236 +9.25705917838930303e-01  +nan                        # rad = +8.19464718263799186e-05 , len = +5.48271776244371864e-04 
 789        760         65        709    2         95         97 +9.51897342936675273e-01  +nan                        # rad = +2.18858266580209700e-04 , len = +3.99691815302832658e-04 
 790        760        855        709    2        877        878 +5.16112125124728482e-01  +nan                        # rad = +1.18663431413045477e-04 , len = +1.22129400614214619e-03 
 791        764        449        269    2 2147483645 2147483645 +5.55972988249760491e-01  +nan                        # rad = +6.82788408676767160e-05 , len = +6.65836339294316655e-04 
 792        764       1015        269    2       1031       1032 +9.05812608513076989e-01  +nan                        # rad = +1.11242517639751880e-04 , len = +1.11257542349823537e-03 
 793        766        304        701    2 2147483645 2147483645 +7.00940512650050085e-01  +nan                        # rad = +7.15778957923071354e-05 , len = +1.17577607834873322e-03 
 794        766        987        701    2       1003       1004 +8.26265716403781880e-01  +nan                        # rad = +8.43757213032329942e-05 , len = +5.60446258103915120e-04 
 795        768       1413        669    2       1417       1418 +9.92799316529544673e-01  +nan                        # rad = +1.63681620839682229e-04 , len = +1.22499999999999346e-04 
 796        768        769        669    2 2147483645 2147483645 +2.77835669828632559e-01  +nan                        # rad = +4.58064303706398027e-05 , len = +6.60535169057585927e-04 
 797        770        310        543    2 2147483645 2147483645 +8.03826399515897072e-01  +nan                        # rad = +6.76582374653025029e-05 , len = +6.83443337112939826e-04 
 798        770        771        543    2 2147483645 2147483645 +7.83309474210451717e-01  +nan                        # rad = +6.59313235381041611e-05 , len = +6.17957709311949812e-04 
 799        772        470        520    2 2147483645 2147483645 +7.75780612837712491e-01  +nan                        # rad = +6.97942659539669007e-05 , len = +7.85655823791902219e-04 
 800        772        773        520    2 2147483645 2147483645 +8.10845857747041543e-01  +nan                        # rad = +7.29489632852014765e-05 , len = +9.33643349991017347e-04 
 801        774        928        549    2 2147483645 2147483645 +6.70990356662670595e-01  +nan                        # rad = +7.08548047359990800e-05 , len = +6.37030378357189456e-04 
 802        774       1403        549    2       1407       1408 +8.53421959529755525e-01  +nan                        # rad = +9.01190988804245145e-05 , len = +4.20990508175593666e-04 
 803        776        273        187    2        337        338 +9.99521068379121913e-01  +nan                        # rad = +3.96903318856579694e-04 , len = +7.86152054994626804e-05 
 804        776        777        187    2 2147483645 2147483645 +1.12822465000166475e-01  +nan                        # rad = +4.48010674479963121e-05 , len = +6.76450153274974516e-04 
 805        778         34         46    2         62        176 +9.96159430240256549e-01  +nan                        # rad = +2.05420752339498150e-04 , len = +8.50147046104377576e-04 
 806        778        779         46    2 2147483645 2147483645 +2.25570673169673080e-01  +nan                        # rad = +4.65155435782660081e-05 , len = +8.12613550890611022e-04 
 807        780       1322        578    2       1327       1328 +9.50407470331704696e-01  +nan                        # rad = +8.75323211801311849e-05 , len = +1.99812508755008286e-04 
 808        780        781        578    2 2147483645 2147483645 +5.21123435051905948e-01  +nan                        # rad = +4.79953549560552275e-05 , len = +4.54549019629287455e-04 
 809        782        347       1037    2        403        404 +8.97047243307599329e-01  +nan                        # rad = +1.31988285547458357e-04 , len = +4.30730364342618241e-04 
 810        782       1101       1037    2       1111       1112 +6.52770567470851604e-01  +nan                        # rad = +9.60462993438746340e-05 , len = +2.29586489375028640e-04 
 811        784       1336       1333    2       1341       1342 +6.76714070542749901e-01  +nan                        # rad = +9.90941612639268646e-05 , len = +5.85346141438180547e-04 
 812        784       1011       1333    2       1027       1028 +8.83700093056764890e-01  +nan                        # rad = +1.29404017652655308e-04 , len = +8.68782410726558142e-04 
 813        786        288       1479    2 2147483645 2147483645 +7.95693329147723949e-01  +nan                        # rad = +5.64577389435413847e-05 , len = +1.02027636750944657e-03 
 814        786        787       1479    2 2147483645 2147483645 +7.91697665293034869e-01  +nan                        # rad = +5.61742300355858365e-05 , len = +1.00055372585757863e-03 
 815        788        471        448    2        521        522 +9.96042609334794826e-01  +nan                        # rad = +2.06486444375184004e-04 , len = +3.46754790835645404e-04 
 816        788        789        448    2 2147483645 2147483645 +2.27826090511569573e-01  +nan                        # rad = +4.72299065569598564e-05 , len = +4.82349063662620503e-04 
 817        790        110        229    2        197        198 +9.91607287669007409e-01  +nan                        # rad = +2.15065726038763685e-04 , len = +2.41738755173079338e-04 
 818        790        818        229    2        843        844 +2.92274680913678087e-01  +nan                        # rad = +6.33902828620899262e-05 , len = +6.37221174649146372e-04 
 819        792        324        367    2        381        382 +9.82309678332873859e-01  +nan                        # rad = +1.41875809400417342e-04 , len = +1.47765236971819885e-04 
 820        792        793        367    2 2147483645 2147483645 +3.73580192540840739e-01  +nan                        # rad = +5.39565000343352437e-05 , len = +7.75636437705461840e-04 
 821        794        714        193    2        747        748 +9.41309532614635125e-01  +nan                        # rad = +1.31453389663921643e-04 , len = +2.59813380075605280e-04 
 822        794       1223        193    2       1231       1232 +5.49520080250905818e-01  +nan                        # rad = +7.67401951584663464e-05 , len = +5.13832165468956661e-04 
 823        796       1318        537    2       1323       1324 +8.61508521040173836e-01  +nan                        # rad = +1.00340820515337076e-04 , len = +3.03145387859386480e-04 
 824        796        797        537    2 2147483645 2147483645 +7.11767742743704579e-01  +nan                        # rad = +8.29003516262635836e-05 , len = +1.07563063660118577e-03 
 825        799        922        891    2 2147483645 2147483645 +7.72575171139139316e-01  +nan                        # rad = +6.36158027126818942e-05 , len = +6.73979797439115506e-04 
 826        799        800        891    2 2147483645 2147483645 +7.42861753743129238e-01  +nan                        # rad = +6.11691244222094840e-05 , len = +8.33148542532595807e-04 
 827        801        622        463    2 2147483645 2147483645 +8.31631565302028974e-01  +nan                        # rad = +8.29483117231150866e-05 , len = +1.47993678637753476e-03 
 828        801        802        463    2 2147483645 2147483645 +5.60196588818094643e-01  +nan                        # rad = +5.58749369483506995e-05 , len = +4.56066488434951698e-04 
 829        803         57        237    2        150        151 +9.67827274361207746e-01  +nan                        # rad = +1.09348467267235346e-04 , len = +7.01296858442914425e-04 
 830        803        804        237    2 2147483645 2147483645 +4.10665499320012672e-01  +nan                        # rad = +4.63984060997001918e-05 , len = +3.39293152886024050e-04 
 831        805       1060        254    2       1075       1076 +9.58991913887960123e-01  +nan                        # rad = +9.79282772871418035e-05 , len = +3.06886786197286556e-04 
 832        805        806        254    2 2147483645 2147483645 +4.90553630443170019e-01  +nan                        # rad = +5.00933024049098185e-05 , len = +6.42952563382058690e-04 
 833        807        238        703    2 2147483645 2147483645 +7.21452188399147820e-01  +nan                        # rad = +7.48507874466964885e-05 , len = +7.27196442269161013e-04 
 834        807        808        703    2 2147483645 2147483645 +8.54754896362885708e-01  +nan                        # rad = +8.86809661062176881e-05 , len = +1.41269139771858657e-03 
 835        809        547        594    2 2147483645 2147483645 +7.22015120089368079e-01  +nan                        # rad = +6.73941164127506403e-05 , len = +8.10264278905175966e-04 
 836        809        810        594    2 2147483645 2147483645 +8.54353354827587785e-01  +nan                        # rad = +7.97467917925980858e-05 , len = +1.56339585215806804e-03 
 837        811        563        492    2        609        610 +8.93916226277514436e-01  +nan                        # rad = +9.46506997646571997e-05 , len = +4.09268914890862788e-04 
 838        811        812        492    2 2147483645 2147483645 +6.58610377491445242e-01  +nan                        # rad = +6.97357663608151623e-05 , len = +2.46296932204237472e-03 
 839        814        981        420    2        997        998 +9.53871967772909501e-01  +nan                        # rad = +9.18324866968237366e-05 , len = +7.28380154899148889e-04 
 840        814        815        420    2 2147483645 2147483645 +5.09291418408270857e-01  +nan                        # rad = +4.90312106717854284e-05 , len = +3.42812703287932242e-04 
 841        816        612        305    2        651        652 +9.22035391907364721e-01  +nan                        # rad = +9.57976642225081632e-05 , len = +4.87789782035681413e-04 
 842        816        817        305    2 2147483645 2147483645 +6.00122465976550612e-01  +nan                        # rad = +6.23515441951507342e-05 , len = +1.29367936369659438e-03 
 843        818        791        818    2 2147483645 2147483645 +8.16777418936118882e-01  +nan                        # rad = +5.17757516217283149e-05 , len = +7.41340496608116121e-04 
 844        818        819        818    2 2147483645 2147483645 +7.69197497988951873e-01  +nan                        # rad = +4.87596469743315086e-05 , len = +5.87920823961525008e-04 
 845        821        925       1467    2        945        946 +8.93319406676864047e-01  +nan                        # rad = +7.54408423925431954e-05 , len = +4.97428473690065534e-04 
 846        821        822       1467    2 2147483645 2147483645 +6.59707276104417928e-01  +nan                        # rad = +5.57122931281061974e-05 , len = +1.36837362495077254e-03 
 847        823       1592        117    2       1591       1592 +9.93330598222492922e-01  +nan                        # rad = +2.16852506013425595e-04 , len = +4.33247309403197555e-04 
 848        823        824        117    2 2147483645 2147483645 +2.70875344844815014e-01  +nan                        # rad = +5.91343883415660306e-05 , len = +1.16544642799262495e-03 
 849        825         69        431    2        116        117 +9.98010862901177354e-01  +nan                        # rad = +3.00437515555606585e-04 , len = +1.92660689197881262e-04 
 850        825        826        431    2 2147483645 2147483645 +1.81262210311464556e-01  +nan                        # rad = +5.45665083962985627e-05 , len = +9.85911358004265461e-04 
 851        827        367        513    2        423        424 +9.79995402602477195e-01  +nan                        # rad = +1.41028170439723579e-04 , len = +3.03671951830070802e-04 
 852        827        828        513    2 2147483645 2147483645 +3.88906086328072109e-01  +nan                        # rad = +5.59662970684048341e-05 , len = +6.37936712990618015e-04 
 853        829        701        736    2 2147483645 2147483645 +7.92944543007321645e-01  +nan                        # rad = +6.55623082282101198e-05 , len = +1.20495379204269698e-03 
 854        829        830        736    2 2147483645 2147483645 +7.94455071582105488e-01  +nan                        # rad = +6.56872018804596249e-05 , len = +1.21391520825454369e-03 
 855        831        466        516    2 2147483645 2147483645 +7.90836440272813967e-01  +nan                        # rad = +4.67995733167035296e-05 , len = +5.07463137531364650e-04 
 856        831        832        516    2 2147483645 2147483645 +7.96544089309136893e-01  +nan                        # rad = +4.71373366340454406e-05 , len = +5.21725560015407104e-04 
 857        834       1243        258    2       1251       1252 +9.73476803580579420e-01  +nan                        # rad = +1.19514576333930295e-04 , len = +2.69051957878925344e-04 
 858        834        835        258    2 2147483645 2147483645 +4.26310250218929598e-01  +nan                        # rad = +5.23384725289037408e-05 , len = +7.05998868606920547e-04 
 859        836       1146        391    2       1155       1156 +9.78352214840346956e-01  +nan                        # rad = +1.47212878600686887e-04 , len = +1.56695869901600802e-04 
 860        836        837        391    2 2147483645 2147483645 +3.99055313173417192e-01  +nan                        # rad = +6.00459430479685242e-05 , len = +8.03042579830186482e-04 
 861        838        673       1245    2        709        710 +9.95981573052169389e-01  +nan                        # rad = +2.30937073561641250e-04 , len = +3.99927760876945875e-04 
 862        838        839       1245    2 2147483645 2147483645 +2.28986736496292059e-01  +nan                        # rad = +5.30948847264611564e-05 , len = +7.96278553062211569e-04 
 863        840        249       1005    2 2147483645 2147483645 +8.48624050380769157e-01  +nan                        # rad = +6.98796390547801221e-05 , len = +8.24033879723744212e-04 
 864        840        841       1005    2 2147483645 2147483645 +7.29897117952079233e-01  +nan                        # rad = +6.01031129470466438e-05 , len = +4.58238805370086890e-04 
 865        842        664       1317    2 2147483645 2147483645 +8.07442213719895885e-01  +nan                        # rad = +6.55337118641107467e-05 , len = +8.16082671031085932e-04 
 866        842        843       1317    2 2147483645 2147483645 +7.79465780237378558e-01  +nan                        # rad = +6.32630855583813913e-05 , len = +7.11362916954738915e-04 
 867        844        202        278    2 2147483645 2147483645 +7.25435033322674783e-01  +nan                        # rad = +5.33445356264108017e-05 , len = +6.98513021014659954e-04 
 868        844        845        278    2 2147483645 2147483645 +8.51892195301922395e-01  +nan                        # rad = +6.26435055858837089e-05 , len = +1.30299709388730632e-03 
 869        846        522       1447    2 2147483645 2147483645 +5.59399504293598748e-01  +nan                        # rad = +6.88153176104268208e-05 , len = +6.61201956994849510e-04 
 870        846        950       1447    2        967        968 +9.37869151273791113e-01  +nan                        # rad = +1.15373294088680378e-04 , len = +1.09031296532770272e-03 
 871        848        222        985    2 2147483645 2147483645 +7.18464199807922199e-01  +nan                        # rad = +5.35307874520069048e-05 , len = +4.67855108858178045e-04 
 872        848        849        985    2 2147483645 2147483645 +8.56869538738567305e-01  +nan                        # rad = +6.38429878128601039e-05 , len = +9.27267243764907955e-04 
 873        851        235       1575    2        303        304 +9.95739081431461504e-01  +nan                        # rad = +2.13109334611152760e-04 , len = +9.31852609201463657e-05 
 874        851        852       1575    2 2147483645 2147483645 +2.33484234168344934e-01  +nan                        # rad = +4.99705904023367315e-05 , len = +6.10980333603448693e-04 
 875        853       1584        931    2       1583       1584 +8.06022858233503614e-01  +nan                        # rad = +8.39313582071978784e-05 , len = +7.11445676342859217e-04 
 876        853       1350        931    2       1355       1356 +7.80983218862979389e-01  +nan                        # rad = +8.13239744091844371e-05 , len = +6.06415425773468254e-04 
 877        855       1178        790    2       1187       1188 +7.07010157142656026e-01  +nan                        # rad = +8.38962512904240410e-05 , len = +4.45415964929829239e-04 
 878        855       1544        790    2       1543       1544 +8.64722320870729311e-01  +nan                        # rad = +1.02610917813973296e-04 , len = +9.38086473821357668e-04 
 879        857        411         76    2        463        464 +9.62037828400931105e-01  +nan                        # rad = +1.06460740850741357e-04 , len = +1.11984265769953249e-04 
 880        857        858         76    2 2147483645 2147483645 +4.78586471766553778e-01  +nan                        # rad = +5.29611922122629348e-05 , len = +6.24715676378336231e-04 
 881        859        654        979    2 2147483645 2147483645 +9.37895945413548593e-01  +nan                        # rad = +6.36090895280744142e-05 , len = +1.12566635526405233e-03 
 882        859        860        979    2 2147483645 2147483645 +5.59324177226951269e-01  +nan                        # rad = +3.79339540152912763e-05 , len = +1.53096416891880662e-04 
 883        861         18        349    2         24         27 +9.98701256299970308e-01  +nan                        # rad = +3.13489529426375481e-04 , len = +3.10717654861009888e-04 
 884        861        862        349    2 2147483645 2147483645 +1.57287248952568848e-01  +nan                        # rad = +4.93720272682823732e-05 , len = +1.10931599520657539e-03 
 885        863       1388        490    2       1393       1394 +8.69915361106865070e-01  +nan                        # rad = +9.22043911574209747e-05 , len = +3.41109862910529520e-04 
 886        863        864        490    2 2147483645 2147483645 +6.99107141112912500e-01  +nan                        # rad = +7.41000230391408927e-05 , len = +9.25352671566277902e-04 
 887        865       1262          3    2       1269       1270 +9.77921211807121993e-01  +nan                        # rad = +1.71396976120756879e-04 , len = +9.28628316238142931e-05 
 888        865        866          3    2 2147483645 2147483645 +4.01628173479627204e-01  +nan                        # rad = +7.03920250713284629e-05 , len = +2.12602122795885846e-03 
 889        867        135        571    2 2147483645 2147483645 +7.94216051437407478e-01  +nan                        # rad = +6.95323574314737393e-05 , len = +6.51392081287081111e-04 
 890        867        868        571    2 2147483645 2147483645 +7.93184329969823576e-01  +nan                        # rad = +6.94420318510174597e-05 , len = +6.48100522766398724e-04 
 891        869        799        283    2        825        826 +7.95085933546728407e-01  +nan                        # rad = +8.23425410098052249e-05 , len = +2.19437783211295738e-04 
 892        869       1596        283    2       1595       1596 +7.92310264993973945e-01  +nan                        # rad = +8.20550807592946641e-05 , len = +6.70455660341693466e-04 
 893        871        285        189    2        347        348 +9.88795114782827556e-01  +nan                        # rad = +1.66703218963666188e-04 , len = +2.64925096157025974e-04 
 894        871        872        189    2 2147483645 2147483645 +3.21527250339766257e-01  +nan                        # rad = +5.42070109518571287e-05 , len = +5.52449058546455006e-04 
 895        873         76        116    2        140        141 +9.95670979760658659e-01  +nan                        # rad = +2.54571352608456416e-04 , len = +5.29006295482651418e-04 
 896        873        874        116    2 2147483645 2147483645 +2.34716244788383099e-01  +nan                        # rad = +6.00118243170244347e-05 , len = +1.29949294105165367e-03 
 897        875         81        124    2        122        123 +9.60373462908780895e-01  +nan                        # rad = +1.28117093614601985e-04 , len = +5.15771871908718123e-04 
 898        875        876        124    2 2147483645 2147483645 +4.85208112777995693e-01  +nan                        # rad = +6.47284161924487577e-05 , len = +1.05424798126895467e-03 
 899        877        740        977    2 2147483645 2147483645 +6.84860811021311688e-01  +nan                        # rad = +5.99202950951828838e-05 , len = +4.79423913433115313e-04 
 900        877        878        977    2 2147483645 2147483645 +8.78838329450793654e-01  +nan                        # rad = +7.68919044486112671e-05 , len = +1.26834760530207926e-03 
 901        879        521        476    2        569        570 +9.81922493760127302e-01  +nan                        # rad = +1.39841773114688701e-04 , len = +2.74172538370660922e-04 
 902        879        880        476    2 2147483645 2147483645 +3.76237188330574068e-01  +nan                        # rad = +5.35823100725152065e-05 , len = +3.79723276849211521e-04 
 903        881        591        351    2        633        634 +9.85139529475537845e-01  +nan                        # rad = +1.27841771753812398e-04 , len = +4.24625965163930177e-05 
 904        881        882        351    2 2147483645 2147483645 +3.52826614130562710e-01  +nan                        # rad = +4.57863867226635952e-05 , len = +5.75928926997991896e-04 
 905        883         48        329    2         84         85 +9.97324450241045657e-01  +nan                        # rad = +3.87354330978371248e-04 , len = +2.82300164742192087e-04 
 906        883       1001        329    2       1017       1018 +2.00043263394268311e-01  +nan                        # rad = +7.76955026421830101e-05 , len = +1.27591541462610935e-03 
 907        885       1558        765    2       1557       1558 +9.77242701168783423e-01  +nan                        # rad = +1.56361569211542527e-04 , len = +1.40722291293272325e-04 
 908        885        886        765    2 2147483645 2147483645 +4.05608491253434122e-01  +nan                        # rad = +6.48984946135294154e-05 , len = +1.14614148122066319e-03 
 909        887        651        101    2        687        688 +9.93863751814095364e-01  +nan                        # rad = +2.84084092864118128e-04 , len = +3.47813702659297594e-04 
 910        887       1130        101    2       1139       1140 +2.63502962609143798e-01  +nan                        # rad = +7.53191772646804886e-05 , len = +5.63711576243621339e-04 
 911        889        315       1397    2        373        374 +9.57677516415356700e-01  +nan                        # rad = +1.42833423000629457e-04 , len = +4.91179384703648394e-04 
 912        889        890       1397    2 2147483645 2147483645 +4.95519545137130923e-01  +nan                        # rad = +7.39045780886376716e-05 , len = +1.16970705822662434e-03 
 913        891        608         69    2        647        648 +9.64081863507538328e-01  +nan                        # rad = +1.57490892859220679e-04 , len = +7.62677748835108630e-04 
 914        891       1360         69    2       1365       1366 +4.40739431392252357e-01  +nan                        # rad = +7.19984984632877331e-05 , len = +3.59448339289876906e-04 
 915        893        360        671    2 2147483645 2147483645 +7.17475421474156327e-01  +nan                        # rad = +5.80004622683577415e-05 , len = +5.99121945352399103e-04 
 916        893        894        671    2 2147483645 2147483645 +8.57563172870363766e-01  +nan                        # rad = +6.93251071215856136e-05 , len = +1.19890340926872251e-03 
 917        895        345        923    2        401        402 +9.77067862045829960e-01  +nan                        # rad = +1.66608786300665557e-04 , len = +3.15855410933912472e-04 
 918        895        896        923    2 2147483645 2147483645 +4.06620696003577142e-01  +nan                        # rad = +6.93366175242290462e-05 , len = +1.31273224041358882e-03 
 919        897        688       1019    2        723        724 +8.67463784606768207e-01  +nan                        # rad = +7.76366998426479175e-05 , len = +3.17085965264984795e-04 
 920        897        898       1019    2 2147483645 2147483645 +7.02872018067449922e-01  +nan                        # rad = +6.29059850829801073e-05 , len = +1.01718155834500589e-03 
 921        899       1062        443    2       1077       1078 +9.65540392839818074e-01  +nan                        # rad = +1.21018013178903877e-04 , len = +1.91744574747149083e-04 
 922        899        900        443    2 2147483645 2147483645 +4.63938066856230014e-01  +nan                        # rad = +5.81486424652529472e-05 , len = +4.80215805375372603e-04 
 923        901        895        134    2        917        918 +9.93648351167748412e-01  +nan                        # rad = +1.70519155088994895e-04 , len = +1.56958819097701325e-04 
 924        901        902        134    2 2147483645 2147483645 +2.66531642618740738e-01  +nan                        # rad = +4.57392702865331354e-05 , len = +2.75293120911255368e-04 
 925        903        527        541    2        575        576 +9.80755494637580161e-01  +nan                        # rad = +1.17092850919308630e-04 , len = +1.18431279877882566e-04 
 926        903        904        541    2 2147483645 2147483645 +3.84014662229668569e-01  +nan                        # rad = +4.58476876664385663e-05 , len = +5.46302127561999079e-04 
 927        905        738        163    2 2147483645 2147483645 +7.95949281555113353e-01  +nan                        # rad = +6.77974954643574909e-05 , len = +9.13687717306173710e-04 
 928        905        906        163    2 2147483645 2147483645 +7.63641777958381951e-01  +nan                        # rad = +6.50456017453448484e-05 , len = +7.77461461632131408e-04 
 929        907       1056        147    2       1071       1072 +9.49895712298949091e-01  +nan                        # rad = +1.13577053802419104e-04 , len = +3.22676838561762277e-04 
 930        907        908        147    2 2147483645 2147483645 +5.22819165613482628e-01  +nan                        # rad = +6.25123997645021145e-05 , len = +1.21995930661049530e-03 
 931        909        853        376    2        875        876 +9.61167614421207461e-01  +nan                        # rad = +1.04130245624973412e-04 , len = +4.45296741036016648e-04 
 932        909        910        376    2 2147483645 2147483645 +4.82074143201638605e-01  +nan                        # rad = +5.22265816990344586e-05 , len = +6.26631979531270004e-04 
 933        911        188        747    2        265        266 +9.33304310369151735e-01  +nan                        # rad = +1.13526892838290168e-04 , len = +1.91916136740393514e-04 
 934        911        912        747    2 2147483645 2147483645 +5.71887461441263012e-01  +nan                        # rad = +6.95642416190323719e-05 , len = +1.52486965592030861e-03 
 935        913        416        551    2 2147483645 2147483645 +8.29890259644215367e-01  +nan                        # rad = +7.24776204169063845e-05 , len = +6.49518839092488604e-04 
 936        913        914        551    2 2147483645 2147483645 +7.53870228405347786e-01  +nan                        # rad = +6.58384884302578162e-05 , len = +4.46482319288612529e-04 
 937        916        550       1143    2 2147483645 2147483645 +7.49323223471837774e-01  +nan                        # rad = +7.43619691756209304e-05 , len = +9.42031737458489749e-04 
 938        916        917       1143    2 2147483645 2147483645 +7.58314070746233249e-01  +nan                        # rad = +7.52542104500653687e-05 , len = +1.45266363313121811e-03 
 939        918        343        545    2        399        400 +9.75890074297575127e-01  +nan                        # rad = +1.15145673603635906e-04 , len = +2.04268943026311489e-04 
 940        918        919        545    2 2147483645 2147483645 +4.13302548017082161e-01  +nan                        # rad = +4.87657386286875354e-05 , len = +5.13880541915560582e-04 
 941        920        783        973    2 2147483645 2147483645 +8.08612426253124794e-01  +nan                        # rad = +6.67788598618865845e-05 , len = +1.15445841464427131e-03 
 942        920        921        973    2 2147483645 2147483645 +7.78206203039029876e-01  +nan                        # rad = +6.42677768596725110e-05 , len = +9.94490751468937641e-04 
 943        923       1218        213    2       1227       1228 +8.32113235389332462e-01  +nan                        # rad = +7.92467811480855941e-05 , len = +4.47482651220170965e-04 
 944        923        924        213    2 2147483645 2147483645 +5.09445536393405063e-01  +nan                        # rad = +4.85173378002428456e-05 , len = +4.31090948838044614e-04 
 945        925       1560        845    2       1559       1560 +9.08840156506853791e-01  +nan                        # rad = +6.85636670070478480e-05 , len = +3.01274863680299672e-04 
 946        925        926        845    2 2147483645 2147483645 +6.29377674071741389e-01  +nan                        # rad = +4.74807819150316571e-05 , len = +4.90660483723625793e-04 
 947        929       1594        142    2       1593       1594 +9.89983206293529872e-01  +nan                        # rad = +1.61896553048206457e-04 , len = +2.68494953885946503e-04 
 948        929        930        142    2 2147483645 2147483645 +3.09859033019923624e-01  +nan                        # rad = +5.06726872313246891e-05 , len = +5.03460781100257453e-04 
 949        931         88        161    2        164        165 +9.60806602633873408e-01  +nan                        # rad = +1.31756728186906922e-04 , len = +1.96957617197655849e-04 
 950        931        932        161    2 2147483645 2147483645 +4.83504488497347396e-01  +nan                        # rad = +6.63036341480783875e-05 , len = +1.79118293131863625e-03 
 951        933        394       1351    2 2147483645 2147483645 +6.83198134510896837e-01  +nan                        # rad = +7.44263957934070906e-05 , len = +8.37171898186662793e-04 
 952        933       1041       1351    2       1057       1058 +8.79844432660592868e-01  +nan                        # rad = +9.58486955306206683e-05 , len = +4.56617109344389916e-04 
 953        935        286        523    2 2147483645 2147483645 +5.50923562683307999e-01  +nan                        # rad = +6.53630377002642336e-05 , len = +5.55034000284993639e-04 
 954        935       1490        523    2       1491       1492 +9.40829755754410413e-01  +nan                        # rad = +1.11622546139410439e-04 , len = +2.99393076972799131e-04 
 955        937        334       1067    2 2147483645 2147483645 +7.46396982430559852e-01  +nan                        # rad = +6.27704193889410528e-05 , len = +9.36525322375253997e-04 
 956        937        938       1067    2 2147483645 2147483645 +8.35951765919355938e-01  +nan                        # rad = +7.03017886873164678e-05 , len = +1.45543393850401247e-03 
 957        939        531       1161    2        579        580 +9.37958197839075636e-01  +nan                        # rad = +1.19998554295287944e-04 , len = +5.69171973352697097e-04 
 958        939        940       1161    2 2147483645 2147483645 +5.59149070348496924e-01  +nan                        # rad = +7.15352562960228148e-05 , len = +1.44518511376924173e-03 
 959        941       1229        238    2       1237       1238 +9.02527794104618919e-01  +nan                        # rad = +8.58622639049220977e-05 , len = +4.51747737920877787e-04 
 960        941        942        238    2 2147483645 2147483645 +6.42186686801241913e-01  +nan                        # rad = +6.10946312551612563e-05 , len = +6.52319361450549883e-04 
 961        943        762        111    2 2147483645 2147483645 +7.27750462139291399e-01  +nan                        # rad = +6.49153234133520457e-05 , len = +8.01662411986196538e-04 
 962        943        944        111    2 2147483645 2147483645 +7.82258626591390893e-01  +nan                        # rad = +6.97774503485582698e-05 , len = +1.55006161031688398e-03 
 963        946         14         22    2         20         21 +9.98628276624036748e-01  +nan                        # rad = +2.91076580966900269e-04 , len = +1.26156167606778299e-04 
 964        946        947         22    2 2147483645 2147483645 +1.60175950109369580e-01  +nan                        # rad = +4.66875102601494566e-05 , len = +7.42998097641337321e-04 
 965        948        502       1007    2 2147483645 2147483645 +8.39415387068604635e-01  +nan                        # rad = +9.28647274562662158e-05 , len = +1.23910749885410574e-03 
 966        948        949       1007    2 2147483645 2147483645 +7.42008572677742895e-01  +nan                        # rad = +8.20885880023784406e-05 , len = +7.64181849597357589e-04 
 967        950        847        870    2 2147483645 2147483645 +7.77485553478041602e-01  +nan                        # rad = +8.97010694111224666e-05 , len = +1.05171845039888213e-03 
 968        950        951        870    2 2147483645 2147483645 +8.09278730576636240e-01  +nan                        # rad = +9.33691529825321530e-05 , len = +1.23068070012275128e-03 
 969        952         67       1255    2        109        110 +9.98696486857969079e-01  +nan                        # rad = +2.82493945592810955e-04 , len = +3.47797540609647005e-04 
 970        952        953       1255    2 2147483645 2147483645 +1.57479301237788721e-01  +nan                        # rad = +4.45450141672407257e-05 , len = +6.17702727490237135e-04 
 971        954       1023        759    2       1039       1040 +9.72829096413934113e-01  +nan                        # rad = +9.80990212169552189e-05 , len = +6.09368272767678152e-05 
 972        954        955        759    2 2147483645 2147483645 +4.29658997521390418e-01  +nan                        # rad = +4.33263430023605485e-05 , len = +3.75539651527741843e-04 
 973        956        920       1111    2        941        942 +9.01514171728701186e-01  +nan                        # rad = +8.25845085900057566e-05 , len = +4.53113979092792352e-04 
 974        956        957       1111    2 2147483645 2147483645 +6.44180293076204946e-01  +nan                        # rad = +5.90110667312658730e-05 , len = +9.58538757981827684e-04 
 975        958       1449        506    2       1453       1454 +9.29363248473092374e-01  +nan                        # rad = +8.13466969397798708e-05 , len = +4.53864013012339365e-04 
 976        958        959        506    2 2147483645 2147483645 +5.82154145894840269e-01  +nan                        # rad = +5.09556591097706370e-05 , len = +4.01337201077455017e-04 
 977        960        877        772    2        899        900 +7.83255532251403763e-01  +nan                        # rad = +8.74926614735418025e-05 , len = +2.64068760196460150e-04 
 978        960       1467        772    2       1469       1470 +8.03877616188974242e-01  +nan                        # rad = +8.97962277230421704e-05 , len = +5.27752518584312792e-04 
 979        962        859        690    2        881        882 +8.65437265965450675e-01  +nan                        # rad = +6.78210518332362437e-05 , len = +5.33241788844723862e-04 
 980        962        963        690    2 2147483645 2147483645 +7.05938163019820819e-01  +nan                        # rad = +5.53217091845663452e-05 , len = +1.13774387234018086e-03 
 981        964       1382        232    2       1387       1388 +9.94807506112020401e-01  +nan                        # rad = +2.34770886575774279e-04 , len = +1.73317192549178378e-04 
 982        964        965        232    2 2147483645 2147483645 +2.49314043231161131e-01  +nan                        # rad = +5.88371907183616010e-05 , len = +1.71244945229761061e-03 
 983        966        156       1319    2 2147483645 2147483645 +8.47037779960450377e-01  +nan                        # rad = +8.71549244211239447e-05 , len = +9.03551610679049154e-04 
 984        966        967       1319    2 2147483645 2147483645 +7.32031162091569265e-01  +nan                        # rad = +7.53214580452092575e-05 , len = +5.10555801701024136e-04 
 985        968        848        699    2        871        872 +8.37240901088041056e-01  +nan                        # rad = +7.45072440162197432e-05 , len = +1.49130248647356072e-04 
 986        968        969        699    2 2147483645 2147483645 +7.44773919214656410e-01  +nan                        # rad = +6.62784773936975761e-05 , len = +1.26111515637474338e-03 
 987        971        352       1023    2 2147483645 2147483645 +7.68267619186786987e-01  +nan                        # rad = +5.91722789955839956e-05 , len = +7.53225036743973260e-04 
 988        971        972       1023    2 2147483645 2147483645 +8.17600290481550362e-01  +nan                        # rad = +6.29719010498638491e-05 , len = +9.59114439396566609e-04 
 989        973        672        708    2 2147483645 2147483645 +7.12868620327549052e-01  +nan                        # rad = +5.01964830015174491e-05 , len = +5.83941292902135094e-04 
 990        973        974        708    2 2147483645 2147483645 +8.60755256015439452e-01  +nan                        # rad = +6.06098870745539240e-05 , len = +1.21139373369483477e-03 
 991        975       1071         60    2       1085       1086 +9.98521517151206073e-01  +nan                        # rad = +2.91007562124393989e-04 , len = +2.86798716989999545e-04 
 992        975        976         60    2 2147483645 2147483645 +1.64222161283886697e-01  +nan                        # rad = +4.78606519550705834e-05 , len = +1.04656502145162515e-03 
 993        977        413        153    2        465        466 +9.37161281425386905e-01  +nan                        # rad = +1.20251175380212914e-04 , len = +1.99953513090677342e-04 
 994        977        978        153    2 2147483645 2147483645 +5.33798759940805723e-01  +nan                        # rad = +6.84940037234055748e-05 , len = +8.43224574254358207e-04 
 995        979        619        658    2 2147483645 2147483645 +6.64947852387538729e-01  +nan                        # rad = +5.01117177338448051e-05 , len = +6.00094951201688071e-04 
 996        979        980        658    2 2147483645 2147483645 +8.90429264164808054e-01  +nan                        # rad = +6.71044199745402382e-05 , len = +1.86132149694102065e-03 
 997        981        364        839    2 2147483645 2147483645 +6.80149794399283136e-01  +nan                        # rad = +6.24598469460196031e-05 , len = +5.51664157522461975e-04 
 998        981        982        839    2 2147483645 2147483645 +8.81670449427970571e-01  +nan                        # rad = +8.09659898180767129e-05 , len = +1.51724957683336235e-03 
 999        983         84       1475    2        133        134 +9.91016460341529348e-01  +nan                        # rad = +2.01306789658753073e-04 , len = +6.92911242945437903e-04 
1000        983        984       1475    2 2147483645 2147483645 +2.98919192446455817e-01  +nan                        # rad = +6.07199430149176178e-05 , len = +9.94001636236273300e-04 
1001        985        543        590    2 2147483645 2147483645 +6.67561320621119614e-01  +nan                        # rad = +6.79073622506780751e-05 , len = +8.96032324686221000e-04 
1002        985       1208        590    2       1217       1218 +8.88963667807757152e-01  +nan                        # rad = +9.04294121794614581e-05 , len = +4.74155830360125416e-04 
1003        987        767        794    2 2147483645 2147483645 +7.31274210421350102e-01  +nan                        # rad = +6.17017889747535961e-05 , len = +5.81594765895111386e-04 
1004        987        988        794    2 2147483645 2147483645 +8.47602175048131734e-01  +nan                        # rad = +7.15170448978752531e-05 , len = +1.03305324372652977e-03 
1005        989        840        316    2        863        864 +8.96315585293644412e-01  +nan                        # rad = +8.23446366190374169e-05 , len = +3.21375367847686710e-04 
1006        989        990        316    2 2147483645 2147483645 +6.54148243515118910e-01  +nan                        # rad = +6.00966894819607509e-05 , len = +6.46589605915602779e-04 
1007        991        948        552    2        965        966 +8.92770116320348306e-01  +nan                        # rad = +1.10630242055208440e-04 , len = +7.52465494339446344e-04 
1008        991        992        552    2 2147483645 2147483645 +6.60712318609310567e-01  +nan                        # rad = +8.18741156322237761e-05 , len = +1.21857564778723852e-03 
1009        993        153        171    2        233        234 +8.92768643299585718e-01  +nan                        # rad = +7.83637002064802219e-05 , len = +2.97520433531267537e-04 
1010        993        994        171    2 2147483645 2147483645 +6.60715008043151641e-01  +nan                        # rad = +5.79949499803850474e-05 , len = +9.75179700140067188e-04 
1011        995        734        740    2        767        768 +8.85772715945140843e-01  +nan                        # rad = +8.59475006873608433e-05 , len = +3.38987676775384824e-04 
1012        995        996        740    2 2147483645 2147483645 +6.73152631639417187e-01  +nan                        # rad = +6.53167400948832420e-05 , len = +9.08316226571737767e-04 
1013        997        237       1459    2        305        306 +9.96222397554068162e-01  +nan                        # rad = +2.28068564931013481e-04 , len = +3.34540241868867903e-04 
1014        997        998       1459    2 2147483645 2147483645 +2.24335821780647954e-01  +nan                        # rad = +5.13579588872424791e-05 , len = +7.82281208507922530e-04 
1015        999        228        298    2 2147483645 2147483645 +8.52272883997690966e-01  +nan                        # rad = +6.18539879426864726e-05 , len = +8.83405110035948428e-04 
1016        999       1000        298    2 2147483645 2147483645 +7.24909438637695192e-01  +nan                        # rad = +5.26105435464694704e-05 , len = +4.71791476812617272e-04 
1017       1001        884        906    2 2147483645 2147483645 +8.18092195731662919e-01  +nan                        # rad = +6.35620843550187102e-05 , len = +1.24119588988093506e-03 
1018       1001       1002        906    2 2147483645 2147483645 +7.67709772159879567e-01  +nan                        # rad = +5.96475966312776538e-05 , len = +9.69761171749728887e-04 
1019       1003        897       1257    2        919        920 +9.26729812936584740e-01  +nan                        # rad = +8.94984911420153387e-05 , len = +1.59444665593946102e-04 
1020       1003       1004       1257    2 2147483645 2147483645 +5.88771120982861329e-01  +nan                        # rad = +5.68602911230232046e-05 , len = +7.68776655419311909e-04 
1021       1005        501        468    2        551        552 +9.58609520924085468e-01  +nan                        # rad = +1.36957443847313500e-04 , len = +4.83964822448888863e-04 
1022       1005       1006        468    2 2147483645 2147483645 +4.92010111378593518e-01  +nan                        # rad = +7.02939473587604489e-05 , len = +1.05893590985584583e-03 
1023       1007        971        408    2        987        988 +8.56902323820114775e-01  +nan                        # rad = +7.70203995558449168e-05 , len = +3.55234801474216646e-04 
1024       1007       1008        408    2 2147483645 2147483645 +7.18417561775522406e-01  +nan                        # rad = +6.45730629008100962e-05 , len = +1.41485862434205479e-03 
1025       1009        409        371    2        461        462 +9.66425301259129177e-01  +nan                        # rad = +1.05207866133289558e-04 , len = +1.88395324806441157e-04 
1026       1009       1010        371    2 2147483645 2147483645 +4.60069558580421090e-01  +nan                        # rad = +5.00845088265670522e-05 , len = +6.22293990301254953e-04 
1027       1011       1035        812    2       1051       1052 +9.61696959415203279e-01  +nan                        # rad = +1.24447450312669907e-04 , len = +4.77313295308893755e-04 
1028       1011       1012        812    2 2147483645 2147483645 +4.79959412466474056e-01  +nan                        # rad = +6.21086762833696597e-05 , len = +6.92919335081034274e-04 
1029       1013        936       1491    2 2147483645 2147483645 +7.80347073851739959e-01  +nan                        # rad = +7.98660179346537594e-05 , len = +7.28121618088010112e-04 
1030       1013       1014       1491    2 2147483645 2147483645 +8.06619165025880158e-01  +nan                        # rad = +8.25548821275287338e-05 , len = +8.28787604876469433e-04 
1031       1015        765        792    2 2147483645 2147483645 +6.98837305597430736e-01  +nan                        # rad = +7.77404212952388863e-05 , len = +1.04988251896485723e-03 
1032       1015       1124        792    2       1133       1134 +8.70089532971472623e-01  +nan                        # rad = +9.67909502197425171e-05 , len = +3.83680881527520372e-04 
1033       1017        321       1545    2 2147483645 2147483645 +7.86577593425562993e-01  +nan                        # rad = +7.02102859246606098e-05 , len = +8.16659692499962391e-04 
1034       1017       1018       1545    2 2147483645 2147483645 +8.00697855872221753e-01  +nan                        # rad = +7.14706671915533667e-05 , len = +8.75288786901613530e-04 
1035       1019       1462        630    2       1465       1466 +9.32988664725463157e-01  +nan                        # rad = +8.17266179754023872e-05 , len = +3.72644371826423701e-04 
1036       1019       1020        630    2 2147483645 2147483645 +5.72726614542930501e-01  +nan                        # rad = +5.01688937934404892e-05 , len = +3.70391053547806243e-04 
1037       1021        782        383    2        809        810 +9.88490749509916000e-01  +nan                        # rad = +1.47136381647849603e-04 , len = +2.09976872357406727e-04 
1038       1021       1022        383    2 2147483645 2147483645 +3.24379526165194776e-01  +nan                        # rad = +4.82837394120823216e-05 , len = +5.97261626394695092e-04 
1039       1023        587        971    2        629        630 +9.59274567147533230e-01  +nan                        # rad = +9.41038961154913849e-05 , len = +6.09368272767680524e-05 
1040       1023       1024        971    2 2147483645 2147483645 +4.89470706441003600e-01  +nan                        # rad = +4.80165972162340695e-05 , len = +5.37756077481443807e-04 
1041       1025        561        306    2        607        608 +9.92696426632804552e-01  +nan                        # rad = +2.19030516270269423e-04 , len = +9.28704443709390767e-05 
1042       1025       1026        306    2 2147483645 2147483645 +2.79143142155409585e-01  +nan                        # rad = +6.15906987264903477e-05 , len = +1.48336459214060373e-03 
1043       1027        404        661    2        457        458 +9.93273754595506153e-01  +nan                        # rad = +1.84840751082010360e-04 , len = +6.95108043531208829e-05 
1044       1027       1028        661    2 2147483645 2147483645 +2.71637571436406877e-01  +nan                        # rad = +5.05497024300674742e-05 , len = +4.91576872856597409e-04 
1045       1029        443        129    2        495        496 +9.29135003908551638e-01  +nan                        # rad = +9.49335877821774028e-05 , len = +4.45063458730778777e-04 
1046       1029       1030        129    2 2147483645 2147483645 +5.82735118211549663e-01  +nan                        # rad = +5.95404707236049408e-05 , len = +8.20936566031078862e-04 
1047       1031        532       1329    2 2147483645 2147483645 +6.38093402781113372e-01  +nan                        # rad = +5.94228802119947845e-05 , len = +4.28664519065976007e-04 
1048       1031       1032       1329    2 2147483645 2147483645 +9.04582330870765117e-01  +nan                        # rad = +8.42398420904212018e-05 , len = +1.67014972646456245e-03 
1049       1033         51        335    2         71         73 +9.98481914625368172e-01  +nan                        # rad = +2.63979253052663366e-04 , len = +1.78843831225452762e-04 
1050       1033       1034        335    2 2147483645 2147483645 +1.65673353317565525e-01  +nan                        # rad = +4.38008214459349013e-05 , len = +4.77683234883394812e-04 
1051       1035        785       1027    2 2147483645 2147483645 +4.98096442369536763e-01  +nan                        # rad = +6.19868322627005957e-05 , len = +5.62243921928901741e-04 
1052       1035       1501       1027    2       1501       1502 +9.56983529324201054e-01  +nan                        # rad = +1.19094160215616973e-04 , len = +4.23122917249498420e-04 
1053       1037        431        338    2        483        484 +9.60515718790504458e-01  +nan                        # rad = +9.55654279095697544e-05 , len = +5.22312096502547743e-04 
1054       1037       1038        338    2 2147483645 2147483645 +4.84650081776690944e-01  +nan                        # rad = +4.82197131658802870e-05 , len = +7.02460598971800456e-04 
1055       1039        211        625    2 2147483645 2147483645 +6.61212737545011087e-01  +nan                        # rad = +6.49190056698389131e-05 , len = +3.73103924837310530e-04 
1056       1039       1040        625    2 2147483645 2147483645 +8.92495743162724953e-01  +nan                        # rad = +8.76267696018845577e-05 , len = +1.20357358232654299e-03 
1057       1041        934        952    2 2147483645 2147483645 +9.22877848256772437e-01  +nan                        # rad = +8.84566378895177319e-05 , len = +9.77789183340928986e-04 
1058       1041       1042        952    2 2147483645 2147483645 +5.98125339143556145e-01  +nan                        # rad = +5.73295335207199596e-05 , len = +1.80404819225225285e-04 
1059       1043        274       1209    2 2147483645 2147483645 +7.77709132934744085e-01  +nan                        # rad = +5.59966540338222284e-05 , len = +6.19802291297134010e-04 
1060       1043       1044       1209    2 2147483645 2147483645 +8.09072261037641072e-01  +nan                        # rad = +5.82548636387025129e-05 , len = +7.22441734130223074e-04 
1061       1045        699        734    2 2147483645 2147483645 +7.16122106547999016e-01  +nan                        # rad = +5.11844567798780989e-05 , len = +5.36979621732470232e-04 
1062       1045       1046        734    2 2147483645 2147483645 +8.58507631715804798e-01  +nan                        # rad = +6.13613884684731934e-05 , len = +1.08358706065775508e-03 
1063       1047        284        346    2 2147483645 2147483645 +5.64932783858920540e-01  +nan                        # rad = +4.55740050473294107e-05 , len = +4.11804465283127500e-04 
1064       1047       1433        346    2       1437       1438 +9.35876855192328216e-01  +nan                        # rad = +7.54986393794863551e-05 , len = +6.09972749109082024e-04 
1065       1049        103        299    2 2147483645 2147483645 +6.57329719886345698e-01  +nan                        # rad = +7.13446939086701481e-05 , len = +7.43262220445348892e-04 
1066       1049       1572        299    2       1571       1572 +8.94609516376469349e-01  +nan                        # rad = +9.70983665924891778e-05 , len = +3.99100994396533375e-04 
1067       1051        937        390    2        955        956 +9.32738251282123509e-01  +nan                        # rad = +8.40979008041217973e-05 , len = +5.33569238091020220e-04 
1068       1051       1052        390    2 2147483645 2147483645 +5.73390198657479755e-01  +nan                        # rad = +5.16982250727563905e-05 , len = +6.02795136550578290e-04 
1069       1053       1556       1463    2       1555       1556 +7.25876112114042127e-01  +nan                        # rad = +8.19911648176742738e-05 , len = +1.50067661209730074e-04 
1070       1053       1509       1463    2       1509       1510 +7.89919686169205382e-01  +nan                        # rad = +8.92251916002567653e-05 , len = +2.78071580895002687e-04 
1071       1056        295        929    2        355        356 +9.50836793164118843e-01  +nan                        # rad = +1.07993241614520784e-04 , len = +3.02411664009187412e-04 
1072       1056       1057        929    2 2147483645 2147483645 +5.19690874316091733e-01  +nan                        # rad = +5.90249583928249767e-05 , len = +8.51391939625499214e-04 
1073       1058       1160       1155    2       1169       1170 +9.11177348690029865e-01  +nan                        # rad = +1.28283431836379160e-04 , len = +3.08044571938939778e-04 
1074       1058       1059       1155    2 2147483645 2147483645 +5.96349500323271609e-01  +nan                        # rad = +8.39592430445766251e-05 , len = +2.02968299601402136e-03 
1075       1060        584        831    2        627        628 +9.46029620816780659e-01  +nan                        # rad = +9.26430510291953013e-05 , len = +3.06538845041982812e-04 
1076       1060       1061        831    2 2147483645 2147483645 +5.35232306114823753e-01  +nan                        # rad = +5.24143776862488021e-05 , len = +6.58218964427326105e-04 
1077       1062        581        921    2        625        626 +9.12181582761333543e-01  +nan                        # rad = +1.10390402804164540e-04 , len = +1.86517707763273502e-04 
1078       1062       1063        921    2 2147483645 2147483645 +6.22305232565115274e-01  +nan                        # rad = +7.53101428358659604e-05 , len = +1.19390802575181803e-03 
1079       1065        559       1589    2        605        606 +9.20258882563983582e-01  +nan                        # rad = +1.07413191668424523e-04 , len = +3.11238448695716952e-04 
1080       1065       1066       1589    2 2147483645 2147483645 +6.04279095246671116e-01  +nan                        # rad = +7.05318334967986181e-05 , len = +1.05032984907616335e-03 
1081       1067        736        404    2        769        770 +9.42760735339724820e-01  +nan                        # rad = +1.21101405745295846e-04 , len = +3.66724259214298159e-04 
1082       1067       1068        404    2 2147483645 2147483645 +5.45221780668125100e-01  +nan                        # rad = +7.00359291671925172e-05 , len = +1.83911884750764506e-03 
1083       1069        633        416    2        671        672 +9.31498415563661530e-01  +nan                        # rad = +1.15352426655505023e-04 , len = +6.24610456141393156e-04 
1084       1069       1396        416    2       1401       1402 +5.76648119407454418e-01  +nan                        # rad = +7.14094181896515344e-05 , len = +4.78328548967423526e-04 
1085       1071        167        991    2        245        246 +9.98209506562410809e-01  +nan                        # rad = +2.90486514994121468e-04 , len = +2.87357052061666034e-04 
1086       1071       1072        991    2 2147483645 2147483645 +1.75027135412325757e-01  +nan                        # rad = +5.09342199819571063e-05 , len = +1.29694206614483628e-03 
1087       1075        293       1315    2        353        354 +9.93791242326262036e-01  +nan                        # rad = +1.92402227646497863e-04 , len = +2.77190637718017249e-04 
1088       1075       1076       1315    2 2147483645 2147483645 +2.64530395769395243e-01  +nan                        # rad = +5.12142140708582634e-05 , len = +5.76537091803213048e-04 
1089       1077        544        693    2        591        592 +9.36851708098944247e-01  +nan                        # rad = +8.72348445706175963e-05 , len = +1.40565594522579489e-04 
1090       1077       1078        693    2 2147483645 2147483645 +5.62241834203418889e-01  +nan                        # rad = +5.23530870401681011e-05 , len = +7.17690422348829407e-04 
1091       1079         59         81    2         82         83 +9.81749527536799449e-01  +nan                        # rad = +1.32554269356478343e-04 , len = +3.18865175270049875e-04 
1092       1079       1080         81    2 2147483645 2147483645 +3.77411439581267938e-01  +nan                        # rad = +5.09574959979763607e-05 , len = +4.25946185958698382e-04 
1093       1081        545        592    2 2147483645 2147483645 +7.88229742240107334e-01  +nan                        # rad = +6.24444420404469443e-05 , len = +7.63233533441461565e-04 
1094       1081       1082        592    2 2147483645 2147483645 +7.99096914270370551e-01  +nan                        # rad = +6.33053515667213640e-05 , len = +8.04924257319417015e-04 
1095       1083       1532       1405    2       1531       1532 +9.78536577159745957e-01  +nan                        # rad = +1.07973490542929401e-04 , len = +3.60322241235965771e-04 
1096       1083       1084       1405    2 2147483645 2147483645 +3.97943867024741216e-01  +nan                        # rad = +4.39098439094916070e-05 , len = +1.56571357696783233e-04 
1097       1085        127       1309    2        211        212 +8.90678130764898213e-01  +nan                        # rad = +1.14613943234034534e-04 , len = +1.96739721584406594e-04 
1098       1085       1086       1309    2 2147483645 2147483645 +6.28938607592374299e-01  +nan                        # rad = +8.09328660695639963e-05 , len = +1.51720256087997641e-03 
1099       1087        460        547    2        511        512 +9.82282739655996884e-01  +nan                        # rad = +1.61531606966328458e-04 , len = +2.74458341158006244e-04 
1100       1087       1088        547    2 2147483645 2147483645 +3.73766348576466900e-01  +nan                        # rad = +6.14640535541095042e-05 , len = +7.66520517808334106e-04 
1101       1089        446        498    2 2147483645 2147483645 +7.94612015718000220e-01  +nan                        # rad = +4.76749593432514634e-05 , len = +4.03882035939672672e-04 
1102       1089       1090        498    2 2147483645 2147483645 +7.92786937909011447e-01  +nan                        # rad = +4.75654587207832919e-05 , len = +4.00324016137225858e-04 
1103       1093        553         65    2        599        600 +9.42867674475166173e-01  +nan                        # rad = +1.24687516334232403e-04 , len = +1.76103700228228934e-04 
1104       1093       1094         65    2 2147483645 2147483645 +4.68491033004852842e-01  +nan                        # rad = +6.19545933237661050e-05 , len = +1.42880503823734233e-03 
1105       1095       1481        454    2       1483       1484 +8.94818318099413479e-01  +nan                        # rad = +8.56875982746780436e-05 , len = +1.69210448378075975e-04 
1106       1095       1096        454    2 2147483645 2147483645 +6.56942647945429004e-01  +nan                        # rad = +6.29086782959635467e-05 , len = +1.14865652349285634e-03 
1107       1097        428        480    2 2147483645 2147483645 +8.58664684032871994e-01  +nan                        # rad = +5.95321045966345952e-05 , len = +7.23637464782533814e-04 
1108       1097       1098        480    2 2147483645 2147483645 +7.15896280042753186e-01  +nan                        # rad = +4.96338244909292489e-05 , len = +3.58265502476481511e-04 
1109       1099       1332        334    2       1337       1338 +8.47653361855504772e-01  +nan                        # rad = +7.05572696812120767e-05 , len = +3.57223155566098569e-04 
1110       1099       1100        334    2 2147483645 2147483645 +7.31205432550681489e-01  +nan                        # rad = +6.08643358458600523e-05 , len = +1.30496482603786206e-03 
1111       1101        956        810    2        973        974 +9.53773813760173117e-01  +nan                        # rad = +9.16064452227584986e-05 , len = +2.29586489375028152e-04 
1112       1101       1102        810    2 2147483645 2147483645 +5.09635465169785529e-01  +nan                        # rad = +4.89486004439520185e-05 , len = +5.25902300864421234e-04 
1113       1103        646        682    2 2147483645 2147483645 +7.65816276630040260e-01  +nan                        # rad = +6.26869634006049000e-05 , len = +5.88445478939507135e-04 
1114       1103       1104        682    2 2147483645 2147483645 +8.19752170201690222e-01  +nan                        # rad = +6.71019614745336633e-05 , len = +7.66599058615732029e-04 
1115       1105        727       1253    2 2147483645 2147483645 +7.62738123842485849e-01  +nan                        # rad = +5.95789096413478462e-05 , len = +8.16746392909898332e-04 
1116       1105       1106       1253    2 2147483645 2147483645 +8.22419122608656017e-01  +nan                        # rad = +6.42407047210039728e-05 , len = +1.09419397459088459e-03 
1117       1108       1392        511    2       1397       1398 +9.80644837859565799e-01  +nan                        # rad = +1.52455313115416261e-04 , len = +1.31665689398077979e-04 
1118       1108       1109        511    2 2147483645 2147483645 +3.84735007152083863e-01  +nan                        # rad = +5.98125781295680520e-05 , len = +5.69587562978065838e-04 
1119       1110        741       1325    2        773        774 +9.26546228484950385e-01  +nan                        # rad = +1.24192954151220374e-04 , len = +2.67388194423387134e-04 
1120       1110       1111       1325    2 2147483645 2147483645 +5.28211019152524330e-01  +nan                        # rad = +7.08006625757307039e-05 , len = +9.53897054313605471e-04 
1121       1112       1366        672    2       1371       1372 +8.96514152069865622e-01  +nan                        # rad = +8.98484938388851336e-05 , len = +6.18408839309746790e-04 
1122       1112       1113        672    2 2147483645 2147483645 +6.53775147976947024e-01  +nan                        # rad = +6.55212326759179326e-05 , len = +8.71056655657936299e-04 
1123       1114        573       1419    2 2147483645 2147483645 +8.09775257857359154e-01  +nan                        # rad = +6.56398096686830376e-05 , len = +8.10304253159426771e-04 
1124       1114       1115       1419    2 2147483645 2147483645 +7.76946884367840318e-01  +nan                        # rad = +6.29787649322877509e-05 , len = +6.89876170778757204e-04 
1125       1116        493       1177    2        543        544 +9.65300015615772389e-01  +nan                        # rad = +9.28856031423769333e-05 , len = +4.63507809166885669e-04 
1126       1116       1117       1177    2 2147483645 2147483645 +4.64976633150355700e-01  +nan                        # rad = +4.47421882509050982e-05 , len = +2.98222945479787024e-04 
1127       1118        610        167    2        649        650 +8.52953368996670402e-01  +nan                        # rad = +8.03608018434972767e-05 , len = +9.04188625526557523e-05 
1128       1118       1475        167    2       1477       1478 +7.23966854938465576e-01  +nan                        # rad = +6.82083676384389465e-05 , len = +8.49970918107836306e-04 
1129       1120        386       1525    2 2147483645 2147483645 +7.01648386966785331e-01  +nan                        # rad = +6.42308384995920117e-05 , len = +5.14672528627236258e-04 
1130       1120       1121       1525    2 2147483645 2147483645 +8.68264988344012445e-01  +nan                        # rad = +7.94833840953652253e-05 , len = +1.18109306274364191e-03 
1131       1122        266        330    2 2147483645 2147483645 +7.38230660889661272e-01  +nan                        # rad = +4.59749172837780118e-05 , len = +5.24455724363655923e-04 
1132       1122       1123        330    2 2147483645 2147483645 +8.42342162278454709e-01  +nan                        # rad = +5.24586870839531598e-05 , len = +8.71691444821204677e-04 
1133       1124       1016       1032    2 2147483645 2147483645 +7.03469844769012642e-01  +nan                        # rad = +6.80895147261274754e-05 , len = +4.32108170619463386e-04 
1134       1124       1125       1032    2 2147483645 2147483645 +8.67070785813687350e-01  +nan                        # rad = +8.39246052666856127e-05 , len = +9.77151632967766847e-04 
1135       1126        287        745    2        349        350 +9.98955802799020076e-01  +nan                        # rad = +3.15416031987151484e-04 , len = +1.56252406274246322e-04 
1136       1126       1127        745    2 2147483645 2147483645 +1.46268251716336006e-01  +nan                        # rad = +4.61835763231924722e-05 , len = +8.92494142454446212e-04 
1137       1128        748        412    2        779        780 +9.19335110585726478e-01  +nan                        # rad = +8.37161203215607349e-05 , len = +4.13644466610294198e-04 
1138       1128       1129        412    2 2147483645 2147483645 +6.06411854060868394e-01  +nan                        # rad = +5.52208298741425189e-05 , len = +7.06296229634500354e-04 
1139       1130       1233        910    2       1241       1242 +9.00149617195692531e-01  +nan                        # rad = +6.77985285822966296e-05 , len = +2.18523719206416706e-04 
1140       1130       1131        910    2 2147483645 2147483645 +6.46837792709515469e-01  +nan                        # rad = +4.87192903705826460e-05 , len = +6.20605159864414118e-04 
1141       1132        373        263    2        429        430 +9.95276344072392072e-01  +nan                        # rad = +2.22115799023575139e-04 , len = +2.13717975171008574e-04 
1142       1132       1133        263    2 2147483645 2147483645 +2.41610319313108501e-01  +nan                        # rad = +5.39201694546342494e-05 , len = +1.02298203562513367e-03 
1143       1134        916         40    2        937        938 +9.58013466347681919e-01  +nan                        # rad = +9.92388422596590452e-05 , len = +5.25916141907118513e-04 
1144       1134       1135         40    2 2147483645 2147483645 +4.61962016196201197e-01  +nan                        # rad = +4.78537904378590099e-05 , len = +3.64552793412064105e-04 
1145       1136        265        417    2        329        330 +9.99268228597847807e-01  +nan                        # rad = +3.88926495163785676e-04 , len = +1.40960031965113288e-04 
1146       1136       1137        417    2 2147483645 2147483645 +1.29935039145279013e-01  +nan                        # rad = +5.05721866536801317e-05 , len = +1.02839872064180342e-03 
1147       1138       1291        332    2       1297       1298 +9.61317843802950267e-01  +nan                        # rad = +1.07714113759374404e-04 , len = +1.92894285253009513e-04 
1148       1138       1139        332    2 2147483645 2147483645 +4.81476100464041490e-01  +nan                        # rad = +5.39486204194856219e-05 , len = +4.85809446920335290e-04 
1149       1140        530       1327    2 2147483645 2147483645 +7.63037489945260772e-01  +nan                        # rad = +5.80037040605838885e-05 , len = +6.28615407790506452e-04 
1150       1140       1141       1327    2 2147483645 2147483645 +8.22161446795777406e-01  +nan                        # rad = +6.24981208372669473e-05 , len = +8.39691591619535203e-04 
1151       1142        279       1537    2 2147483645 2147483645 +8.53864818500885470e-01  +nan                        # rad = +8.04092009551945239e-05 , len = +8.11843084086409953e-04 
1152       1142       1143       1537    2 2147483645 2147483645 +7.22698119316974807e-01  +nan                        # rad = +6.80571175284223266e-05 , len = +4.23521250918236763e-04 
1153       1144       1488        482    2       1489       1490 +8.83598280535823011e-01  +nan                        # rad = +8.37335639155884393e-05 , len = +4.46997057750881256e-04 
1154       1144       1145        482    2 2147483645 2147483645 +6.76887626355777150e-01  +nan                        # rad = +6.41447754863920218e-05 , len = +9.35071688849589775e-04 
1155       1146       1058        859    2       1073       1074 +9.56360983052476632e-01  +nan                        # rad = +1.40788653296537779e-04 , len = +1.13412749901846324e-03 
1156       1146       1147        859    2 2147483645 2147483645 +4.59332743618921180e-01  +nan                        # rad = +6.76196954236926755e-05 , len = +1.21905146794988226e-03 
1157       1148        745        122    2 2147483645 2147483645 +8.81899638385176710e-01  +nan                        # rad = +9.20980621800350854e-05 , len = +1.77589092648238107e-03 
1158       1148       1149        122    2 2147483645 2147483645 +5.66754182102634618e-01  +nan                        # rad = +5.91869637226066260e-05 , len = +4.22071290053598861e-04 
1159       1150       1364        215    2       1369       1370 +8.89126673370780107e-01  +nan                        # rad = +9.09531004902381008e-05 , len = +4.43635422693081333e-04 
1160       1150       1151        215    2 2147483645 2147483645 +5.04018441672555051e-01  +nan                        # rad = +5.15585026828458120e-05 , len = +7.39208083509382231e-04 
1161       1152        939        753    2        957        958 +9.75609443809147825e-01  +nan                        # rad = +1.27935929950554172e-04 , len = +1.89493022044530992e-04 
1162       1152       1153        753    2 2147483645 2147483645 +4.14860805501475693e-01  +nan                        # rad = +5.44025104396694532e-05 , len = +5.33666552150618327e-04 
1163       1154       1182       1203    2       1191       1192 +9.30796572193481886e-01  +nan                        # rad = +1.01013922409392510e-04 , len = +4.64169874227428629e-04 
1164       1154       1155       1203    2 2147483645 2147483645 +5.78472360533916485e-01  +nan                        # rad = +6.27782309138163894e-05 , len = +7.37667901376529199e-04 
1165       1156         42       1451    2        100        101 +9.96378061714245589e-01  +nan                        # rad = +2.87545649529819902e-04 , len = +5.27022033934791754e-04 
1166       1156       1348       1451    2       1353       1354 +2.21222580776312988e-01  +nan                        # rad = +6.38428254537696984e-05 , len = +6.94229357209542311e-04 
1167       1158        294        354    2 2147483645 2147483645 +6.99459972370144012e-01  +nan                        # rad = +5.15368111480020612e-05 , len = +4.15233237876660847e-04 
1168       1158       1159        354    2 2147483645 2147483645 +8.69687309282277776e-01  +nan                        # rad = +6.40793074468830911e-05 , len = +9.64964730741666842e-04 
1169       1160        583       1073    2 2147483645 2147483645 +4.43110636564868487e-01  +nan                        # rad = +5.68437531417438868e-05 , len = +3.94343612374292024e-04 
1170       1160       1225       1073    2       1233       1234 +9.70114607135604712e-01  +nan                        # rad = +1.24449631077956169e-04 , len = +5.23553359761683829e-04 
1171       1162        111        617    2 2147483645 2147483645 +7.21993058217390349e-01  +nan                        # rad = +5.80504186011174004e-05 , len = +6.28758946686410348e-04 
1172       1162       1163        617    2 2147483645 2147483645 +8.54369110560395995e-01  +nan                        # rad = +6.86938523070425029e-05 , len = +1.20870252948005927e-03 
1173       1164        564        610    2 2147483645 2147483645 +7.72150136448780833e-01  +nan                        # rad = +6.02973460142888990e-05 , len = +6.71835643633986461e-04 
1174       1164       1165        610    2 2147483645 2147483645 +8.14140191524898804e-01  +nan                        # rad = +6.35763571295730549e-05 , len = +8.25023447157462674e-04 
1175       1166        212        113    2        285        286 +9.41868186594400858e-01  +nan                        # rad = +9.36190113195290807e-05 , len = +6.51644791093432241e-04 
1176       1166       1167        113    2 2147483645 2147483645 +5.47874954056874253e-01  +nan                        # rad = +5.44572077659788095e-05 , len = +1.00572489304971485e-03 
1177       1168       1116        368    2       1125       1126 +9.34955004402231227e-01  +nan                        # rad = +9.62245950893562025e-05 , len = +2.34390034404423006e-04 
1178       1168       1169        368    2 2147483645 2147483645 +5.67448975624757046e-01  +nan                        # rad = +5.84012574468999651e-05 , len = +9.67250423191641897e-04 
1179       1170        589        194    2        631        632 +8.95415088836734041e-01  +nan                        # rad = +7.82758036244097529e-05 , len = +3.01226729167055598e-04 
1180       1170       1171        194    2 2147483645 2147483645 +6.55832845123571651e-01  +nan                        # rad = +5.73318940403638738e-05 , len = +7.65545283934008646e-04 
1181       1172        638        676    2 2147483645 2147483645 +6.18649974295817140e-01  +nan                        # rad = +5.70535414494424147e-05 , len = +5.87599420687371071e-04 
1182       1172       1286        676    2       1293       1294 +9.13869711122919814e-01  +nan                        # rad = +8.42794885788035513e-05 , len = +4.43974036922628341e-04 
1183       1174        568        614    2 2147483645 2147483645 +8.00143228585828870e-01  +nan                        # rad = +6.83951582902078302e-05 , len = +8.56416781235459822e-04 
1184       1174       1175        614    2 2147483645 2147483645 +7.87151495412904634e-01  +nan                        # rad = +6.72846425536730719e-05 , len = +8.03589505393152519e-04 
1185       1176       1036       1501    2 2147483645 2147483645 +6.58685990576705072e-01  +nan                        # rad = +6.41771669216159124e-05 , len = +4.13826500221283562e-04 
1186       1176       1177       1501    2 2147483645 2147483645 +8.93875174661288074e-01  +nan                        # rad = +8.70921457447418627e-05 , len = +1.36318750795352372e-03 
1187       1178        761        877    2 2147483645 2147483645 +8.25992672187508714e-01  +nan                        # rad = +6.92976887898920905e-05 , len = +7.93834799196821124e-04 
1188       1178       1179        877    2 2147483645 2147483645 +7.58542348401437749e-01  +nan                        # rad = +6.36388594759153812e-05 , len = +5.69964139778278314e-04 
1189       1180       1054       1509    2 2147483645 2147483645 +5.78351886020813999e-01  +nan                        # rad = +4.67005006090916934e-05 , len = +3.46098319992197974e-04 
1190       1180       1181       1509    2 2147483645 2147483645 +9.30843092085675727e-01  +nan                        # rad = +7.51633035866878103e-05 , len = +2.18758781638021729e-03 
1191       1182       1507       1163    2       1507       1508 +8.96568558491737999e-01  +nan                        # rad = +9.05659068021853406e-05 , len = +3.13733520022589890e-04 
1192       1182       1183       1163    2 2147483645 2147483645 +6.53672818210646600e-01  +nan                        # rad = +6.60300553398592173e-05 , len = +6.31983485702142809e-04 
1193       1184       1407        604    2       1411       1412 +9.45311011365215337e-01  +nan                        # rad = +1.07900515838774006e-04 , len = +4.36024448330401746e-04 
1194       1184       1185        604    2 2147483645 2147483645 +5.37466271369116178e-01  +nan                        # rad = +6.13479449931689154e-05 , len = +7.62535281548188141e-04 
1195       1186        679        714    2 2147483645 2147483645 +8.39494482369519068e-01  +nan                        # rad = +8.02204675482949217e-05 , len = +6.18237545879320367e-04 
1196       1186       1187        714    2 2147483645 2147483645 +7.41907324580196037e-01  +nan                        # rad = +7.08952276700381545e-05 , len = +3.81835380533795466e-04 
1197       1188        558       1411    2 2147483645 2147483645 +8.20943224207518640e-01  +nan                        # rad = +7.52164880779583454e-05 , len = +9.83965233394570220e-04 
1198       1188       1189       1411    2 2147483645 2147483645 +7.64447114257413296e-01  +nan                        # rad = +7.00401995659053866e-05 , len = +7.45139502334220250e-04 
1199       1190        754        227    2 2147483645 2147483645 +7.66537922852778553e-01  +nan                        # rad = +5.24423655385639940e-05 , len = +6.56707180958803686e-04 
1200       1190       1191        227    2 2147483645 2147483645 +7.22180494962712083e-01  +nan                        # rad = +4.94076710004202760e-05 , len = +7.74894072333178114e-04 
1201       1192         62        433    2         88         90 +9.91048021592998207e-01  +nan                        # rad = +1.59652315390888328e-04 , len = +4.94326970516815144e-04 
1202       1192       1193        433    2 2147483645 2147483645 +2.98571874766369150e-01  +nan                        # rad = +4.80982657534886454e-05 , len = +6.25557123064430934e-04 
1203       1194       1154        656    2       1163       1164 +9.55571730717449608e-01  +nan                        # rad = +1.08524166748215191e-04 , len = +5.35012360479055426e-04 
1204       1194       1195        656    2 2147483645 2147483645 +5.03246725501860892e-01  +nan                        # rad = +5.71536702041743638e-05 , len = +6.89020849133153046e-04 
1205       1196        126        210    2 2147483645 2147483645 +4.86790615411420047e-01  +nan                        # rad = +6.25626993212640255e-05 , len = +7.67843261084983210e-04 
1206       1196       1212        210    2       1221       1222 +9.59968029735609463e-01  +nan                        # rad = +1.23375819707649662e-04 , len = +1.09103755381239156e-03 
1207       1198         74       1427    2        113        115 +9.95045466617570651e-01  +nan                        # rad = +2.20408932842028484e-04 , len = +5.65944241306380667e-04 
1208       1198       1199       1427    2 2147483645 2147483645 +2.45465335607212176e-01  +nan                        # rad = +5.43721412598420606e-05 , len = +1.28377290294076087e-03 
1209       1200       1043        483    2       1059       1060 +8.35639302788689031e-01  +nan                        # rad = +7.20020527758425945e-05 , len = +2.53811089062663819e-04 
1210       1200       1201        483    2 2147483645 2147483645 +7.46788572166027231e-01  +nan                        # rad = +6.43463154569831369e-05 , len = +1.38997818628556081e-03 
1211       1202        162         75    2        241        242 +9.77452036661004886e-01  +nan                        # rad = +1.40494605577926469e-04 , len = +3.27006878847216592e-05 
1212       1202       1203         75    2 2147483645 2147483645 +4.04389410030370600e-01  +nan                        # rad = +5.81251340538271649e-05 , len = +9.99111552413290251e-04 
1213       1204       1241        407    2       1249       1250 +9.72457750428258216e-01  +nan                        # rad = +1.17382143207715633e-04 , len = +1.67553807303762333e-04 
1214       1204       1205        407    2 2147483645 2147483645 +4.31553628187624161e-01  +nan                        # rad = +5.20914042419019218e-05 , len = +6.49075738138986825e-04 
1215       1206        927       1265    2 2147483645 2147483645 +6.81616945184036149e-01  +nan                        # rad = +5.09721840084782942e-05 , len = +4.48204768959457802e-04 
1216       1206       1207       1265    2 2147483645 2147483645 +7.91047594582128033e-01  +nan                        # rad = +5.91555474601905895e-05 , len = +1.34329353562363113e-03 
1217       1208        986       1002    2 2147483645 2147483645 +7.48554403268335111e-01  +nan                        # rad = +6.76913346719030780e-05 , len = +5.78761572036815930e-04 
1218       1208       1209       1002    2 2147483645 2147483645 +8.34223282678218658e-01  +nan                        # rad = +7.54383210790120158e-05 , len = +8.82611705877019322e-04 
1219       1210        489        567    2        539        540 +9.68079771756390373e-01  +nan                        # rad = +1.12243037019672649e-04 , len = +3.33848809817739592e-04 
1220       1210       1211        567    2 2147483645 2147483645 +4.52637198398362084e-01  +nan                        # rad = +5.24805654436224112e-05 , len = +5.27641510838371196e-04 
1221       1212       1445       1206    2       1449       1450 +9.59291052106577724e-01  +nan                        # rad = +1.18353319891862711e-04 , len = +3.04730970972137401e-04 
1222       1212       1213       1206    2 2147483645 2147483645 +4.89407380161361483e-01  +nan                        # rad = +6.03810366983812893e-05 , len = +4.01458757007636146e-04 
1223       1214        395        485    2        449        450 +9.90892730162912683e-01  +nan                        # rad = +1.92740596810094211e-04 , len = +3.55848580016803167e-04 
1224       1214       1215        485    2 2147483645 2147483645 +3.00272854715015858e-01  +nan                        # rad = +5.84066947530513024e-05 , len = +1.01505759748533983e-03 
1225       1216        268        755    2 2147483645 2147483645 +7.56918448492424956e-01  +nan                        # rad = +6.89345647691914974e-05 , len = +6.34674582412353156e-04 
1226       1216       1217        755    2 2147483645 2147483645 +8.27357001811998116e-01  +nan                        # rad = +7.53495900942147975e-05 , len = +8.97541169056577728e-04 
1227       1218        257        943    2 2147483645 2147483645 +6.95673214858396061e-01  +nan                        # rad = +5.51298630084684331e-05 , len = +4.87001379175294497e-04 
1228       1218       1219        943    2 2147483645 2147483645 +8.72116720531017298e-01  +nan                        # rad = +6.91124428875076449e-05 , len = +1.17003071400285539e-03 
1229       1221        335         32    2        391        392 +9.76074948047874535e-01  +nan                        # rad = +1.59999922829718238e-04 , len = +6.63638261870468050e-04 
1230       1221       1222         32    2 2147483645 2147483645 +4.12269050111608137e-01  +nan                        # rad = +6.75798680571230200e-05 , len = +1.58057826271527295e-03 
1231       1223        795        822    2 2147483645 2147483645 +8.03273668738131552e-01  +nan                        # rad = +6.16433781046214573e-05 , len = +6.85568333804898442e-04 
1232       1223       1224        822    2 2147483645 2147483645 +7.83890707577042378e-01  +nan                        # rad = +6.01559258823705040e-05 , len = +6.23647133972622886e-04 
1233       1225       1316       1170    2       1321       1322 +8.94621510409149279e-01  +nan                        # rad = +1.11335316924822490e-04 , len = +3.19175429539886129e-04 
1234       1225       1226       1170    2 2147483645 2147483645 +6.57307502845193570e-01  +nan                        # rad = +8.18016762338568868e-05 , len = +1.31946958441199252e-03 
1235       1227        759        788    2 2147483645 2147483645 +7.79246040677486596e-01  +nan                        # rad = +6.38564637181957527e-05 , len = +6.69345283887234910e-04 
1236       1227       1228        788    2 2147483645 2147483645 +8.07646880303339199e-01  +nan                        # rad = +6.61838123224412189e-05 , len = +7.69185705633778543e-04 
1237       1229        158        959    2 2147483645 2147483645 +7.54207584653586838e-01  +nan                        # rad = +6.47579706726201528e-05 , len = +5.16697177901961598e-04 
1238       1229       1230        959    2 2147483645 2147483645 +8.29611659880051255e-01  +nan                        # rad = +7.12323352792214445e-05 , len = +7.48389972020022543e-04 
1239       1231        391       1403    2 2147483645 2147483645 +8.41973419209227525e-01  +nan                        # rad = +5.64351114866342395e-05 , len = +6.22082661089446353e-04 
1240       1231       1232       1403    2 2147483645 2147483645 +7.38710222671897565e-01  +nan                        # rad = +4.95136696975054098e-05 , len = +3.75423123635295524e-04 
1241       1233        888       1139    2 2147483645 2147483645 +6.74626461679003087e-01  +nan                        # rad = +4.57386814445175351e-05 , len = +3.91428302895553454e-04 
1242       1233       1234       1139    2 2147483645 2147483645 +8.84918831414174378e-01  +nan                        # rad = +5.99961946846464485e-05 , len = +1.11452907871057946e-03 
1243       1235        475         18    2        525        526 +9.64749114636798910e-01  +nan                        # rad = +1.00973235130088424e-04 , len = +3.60781897907432123e-04 
1244       1235       1236         18    2 2147483645 2147483645 +4.67337572080211927e-01  +nan                        # rad = +4.89128062776663652e-05 , len = +6.83443589172803801e-04 
1245       1237        838         96    2        861        862 +9.94862632268505687e-01  +nan                        # rad = +2.31868821482247335e-04 , len = +2.02796383929444512e-04 
1246       1237       1238         96    2 2147483645 2147483645 +2.48433193738700653e-01  +nan                        # rad = +5.79013724919125454e-05 , len = +1.14682157778470736e-03 
1247       1239        392        170    2 2147483645 2147483645 +7.60828371928580660e-01  +nan                        # rad = +5.80585892977722337e-05 , len = +6.48722478665555557e-04 
1248       1239       1240        170    2 2147483645 2147483645 +7.05603164889131440e-01  +nan                        # rad = +5.38443699906499763e-05 , len = +7.66927741199331116e-04 
1249       1241        663       1213    2        699        700 +9.74758099291915259e-01  +nan                        # rad = +1.14419194803964277e-04 , len = +1.67553807303767835e-04 
1250       1241       1242       1213    2 2147483645 2147483645 +4.19512519140865237e-01  +nan                        # rad = +4.92432785992225994e-05 , len = +4.82930491479255039e-04 
1251       1243        637        857    2        675        676 +9.72351098548526083e-01  +nan                        # rad = +1.16210129590858850e-04 , len = +2.69051957878928597e-04 
1252       1243       1244        857    2 2147483645 2147483645 +4.32094443135413064e-01  +nan                        # rad = +5.16415843075744547e-05 , len = +5.98982528361768256e-04 
1253       1245       1105        760    2       1115       1116 +8.11233202234491024e-01  +nan                        # rad = +7.81118811017391209e-05 , len = +4.48843692138555005e-04 
1254       1245       1486        760    2       1487       1488 +7.75357027674948962e-01  +nan                        # rad = +7.46574422623754716e-05 , len = +6.06409689244595887e-04 
1255       1248        952        687    2        969        970 +9.97724703487482989e-01  +nan                        # rad = +2.82862660788538677e-04 , len = +1.74249151467736701e-04 
1256       1248       1249        687    2 2147483645 2147483645 +1.89549907783117255e-01  +nan                        # rad = +5.37388631155881830e-05 , len = +1.29280410733830691e-03 
1257       1250       1003        400    2       1019       1020 +9.04817608412749164e-01  +nan                        # rad = +9.65745246269957095e-05 , len = +9.09749636501987544e-05 
1258       1250       1251        400    2 2147483645 2147483645 +6.37620095377238849e-01  +nan                        # rad = +6.80555473624101017e-05 , len = +1.63765972343222783e-03 
1259       1252        272        336    2 2147483645 2147483645 +6.60091480056160695e-01  +nan                        # rad = +5.90548778119283306e-05 , len = +9.40011651113009032e-04 
1260       1252       1372        336    2       1377       1378 +8.93109703169943092e-01  +nan                        # rad = +7.99017802636405158e-05 , len = +5.87765928203833965e-04 
1261       1254        138        749    2        219        220 +9.90822068283917834e-01  +nan                        # rad = +1.96962980373554191e-04 , len = +1.37848692336637441e-04 
1262       1254       1255        749    2 2147483645 2147483645 +3.01040332466383342e-01  +nan                        # rad = +5.98430363969587936e-05 , len = +1.14776870982421543e-03 
1263       1256        718        704    2        751        752 +8.16186885686548957e-01  +nan                        # rad = +8.44968319140937505e-05 , len = +4.97815899236827623e-05 
1264       1256       1257        704    2 2147483645 2147483645 +7.69862291462011683e-01  +nan                        # rad = +7.97010167395007511e-05 , len = +1.34286742805275316e-03 
1265       1258       1206        191    2       1215       1216 +9.04834819172620541e-01  +nan                        # rad = +7.47812746860567249e-05 , len = +1.05557546257019591e-04 
1266       1258       1259        191    2 2147483645 2147483645 +6.37585435261433853e-01  +nan                        # rad = +5.26940946124424675e-05 , len = +9.40420350394774798e-04 
1267       1260         73        108    2        157        178 +9.75475729662109603e-01  +nan                        # rad = +1.65564747415991446e-04 , len = +1.44308696896619379e-04 
1268       1260       1261        108    2 2147483645 2147483645 +2.88542227407452889e-01  +nan                        # rad = +4.89734593561955308e-05 , len = +4.49675310177117139e-04 
1269       1262        196        887    2        273        274 +9.89072227452507668e-01  +nan                        # rad = +1.69523988950381286e-04 , len = +9.28628316238142931e-05 
1270       1262       1263        887    2 2147483645 2147483645 +3.18884048873196713e-01  +nan                        # rad = +5.46557617100095787e-05 , len = +7.80278728630930791e-04 
1271       1264        682       1473    2        717        718 +8.72988896928753477e-01  +nan                        # rad = +7.63788513522604105e-05 , len = +4.49744608408970958e-04 
1272       1264       1265       1473    2 2147483645 2147483645 +6.94298426715410533e-01  +nan                        # rad = +6.07450066258202490e-05 , len = +1.13127700273975133e-03 
1273       1266        123        261    2 2147483645 2147483645 +7.38364010760091949e-01  +nan                        # rad = +6.23917252948170910e-05 , len = +6.65379207263392010e-04 
1274       1266       1267        261    2 2147483645 2147483645 +7.29444731503725019e-01  +nan                        # rad = +6.16380466037089647e-05 , len = +1.07568476740267519e-03 
1275       1268        108       1547    2        195        196 +9.35717157427194635e-01  +nan                        # rad = +9.56011254336306538e-05 , len = +4.40255332488357016e-04 
1276       1268       1494       1547    2       1495       1496 +5.65370640585005191e-01  +nan                        # rad = +5.77632558065653315e-05 , len = +4.33288977223602700e-04 
1277       1270       1443        570    2       1447       1448 +9.52027861108377782e-01  +nan                        # rad = +1.29233934521501444e-04 , len = +1.72538574086851537e-04 
1278       1270       1271        570    2 2147483645 2147483645 +5.15667701991843308e-01  +nan                        # rad = +6.99998064725550564e-05 , len = +8.28119900893101754e-04 
1279       1272        184       1587    2        261        262 +9.48336635874962863e-01  +nan                        # rad = +9.96118854524053046e-05 , len = +3.56359744277701151e-04 
1280       1272       1273       1587    2 2147483645 2147483645 +5.27907589293669099e-01  +nan                        # rad = +5.54506367516416205e-05 , len = +1.53407817224900838e-03 
1281       1274        312        385    2 2147483645 2147483645 +7.22236297808795391e-01  +nan                        # rad = +6.36749116562299457e-05 , len = +6.25515807227923384e-04 
1282       1274       1275        385    2 2147483645 2147483645 +8.54195312915719041e-01  +nan                        # rad = +7.53088860973773894e-05 , len = +1.20130631802920916e-03 
1283       1276       1460        199    2       1463       1464 +9.82276024924233604e-01  +nan                        # rad = +1.24449534158373729e-04 , len = +2.98648033252297730e-05 
1284       1276       1277        199    2 2147483645 2147483645 +3.73812719361742207e-01  +nan                        # rad = +4.73602303289770695e-05 , len = +6.41561026488479832e-04 
1285       1278       1518        102    2       1517       1518 +9.93605772482011651e-01  +nan                        # rad = +1.88092559167920897e-04 , len = +1.96240784176823579e-04 
1286       1278       1279        102    2 2147483645 2147483645 +2.67122088080450848e-01  +nan                        # rad = +5.05670141507158017e-05 , len = +7.49665900874113317e-04 
1287       1280        398       1421    2 2147483645 2147483645 +7.81544472119813038e-01  +nan                        # rad = +6.53993373849775557e-05 , len = +7.20903536312412401e-04 
1288       1280       1281       1421    2 2147483645 2147483645 +8.05495210637426129e-01  +nan                        # rad = +6.74035258666442073e-05 , len = +8.10561612032883148e-04 
1289       1282        276        783    2 2147483645 2147483645 +7.40463975486610138e-01  +nan                        # rad = +5.92393562666118943e-05 , len = +8.81204184324955054e-04 
1290       1282       1283        783    2 2147483645 2147483645 +8.40618074521623737e-01  +nan                        # rad = +6.72519869288904832e-05 , len = +1.44134649471831366e-03 
1291       1284        523        307    2        571        572 +9.56682700549273179e-01  +nan                        # rad = +9.84124690290315345e-05 , len = +4.46466822608930806e-04 
1292       1284       1285        307    2 2147483645 2147483645 +4.99204084558350747e-01  +nan                        # rad = +5.13523517071629514e-05 , len = +4.32904426444915094e-04 
1293       1286       1173       1182    2 2147483645 2147483645 +7.63425181873534031e-01  +nan                        # rad = +6.43410838964815311e-05 , len = +6.25987874778820069e-04 
1294       1286       1287       1182    2 2147483645 2147483645 +8.21827204420376822e-01  +nan                        # rad = +6.92631764886972095e-05 , len = +8.33620665967901462e-04 
1295       1289        647        675    2        683        684 +8.70612014959452174e-01  +nan                        # rad = +8.03134584895733624e-05 , len = +2.56769747993223954e-04 
1296       1289       1290        675    2 2147483645 2147483645 +6.98025948326069567e-01  +nan                        # rad = +6.43924929385931587e-05 , len = +1.06475505257333080e-03 
1297       1291        722       1147    2        755        756 +9.32303615008919340e-01  +nan                        # rad = +1.00422257645346730e-04 , len = +2.15651236970908986e-04 
1298       1291       1292       1147    2 2147483645 2147483645 +5.74537490587068378e-01  +nan                        # rad = +6.18857966201209509e-05 , len = +7.37497000425168300e-04 
1299       1293        609        648    2 2147483645 2147483645 +5.92234061298517855e-01  +nan                        # rad = +5.45396632544553121e-05 , len = +5.12922950774475392e-04 
1300       1293       1580        648    2       1579       1580 +9.25321679991433110e-01  +nan                        # rad = +8.52141680573512936e-05 , len = +5.81521060490582694e-04 
1301       1295        193        605    2 2147483645 2147483645 +7.95943837386142050e-01  +nan                        # rad = +8.01107389269907120e-05 , len = +8.65612954471356422e-04 
1302       1295       1296        605    2 2147483645 2147483645 +7.91444461419228085e-01  +nan                        # rad = +7.96578824357543913e-05 , len = +8.46672236362321995e-04 
1303       1297        576        290    2        621        622 +9.55042372692214037e-01  +nan                        # rad = +9.54373815573723416e-05 , len = +2.56583017324632403e-04 
1304       1297       1298        290    2 2147483645 2147483645 +5.05147079979967883e-01  +nan                        # rad = +5.04793462500930528e-05 , len = +4.00910949725785518e-04 
1305       1299       1570         49    2       1569       1570 +9.99511667258675351e-01  +nan                        # rad = +4.15411638469955153e-04 , len = +3.50440723423763425e-04 
1306       1299       1300         49    2 2147483645 2147483645 +1.13555541753248973e-01  +nan                        # rad = +4.71953406871560761e-05 , len = +9.02575701502707022e-04 
1307       1302        613        652    2 2147483645 2147483645 +8.08002185605268264e-01  +nan                        # rad = +7.04483860752206216e-05 , len = +9.68298074434058341e-04 
1308       1302       1303        652    2 2147483645 2147483645 +7.78864008893292326e-01  +nan                        # rad = +6.79078762113821221e-05 , len = +8.39424533442307869e-04 
1309       1304       1085       1373    2       1097       1098 +9.46551346027626028e-01  +nan                        # rad = +1.28681663190277444e-04 , len = +8.53442693883146408e-04 
1310       1304       1305       1373    2 2147483645 2147483645 +4.82469934010107293e-01  +nan                        # rad = +6.55907720254956161e-05 , len = +1.01257136462940813e-03 
1311       1306        309        203    2        367        368 +9.88722194737697846e-01  +nan                        # rad = +1.60091295727979034e-04 , len = +3.73542634887953228e-04 
1312       1306       1307        203    2 2147483645 2147483645 +3.22215368193879304e-01  +nan                        # rad = +5.21722644360288342e-05 , len = +7.83559157253325999e-04 
1313       1308        217       1555    2 2147483645 2147483645 +7.18771075631057688e-01  +nan                        # rad = +5.05492740856254929e-05 , len = +5.03568832006047093e-04 
1314       1308       1309       1555    2 2147483645 2147483645 +8.56653645796489616e-01  +nan                        # rad = +6.02461915983448139e-05 , len = +9.92014063029748785e-04 
1315       1310       1075        219    2       1087       1088 +9.91902741280022648e-01  +nan                        # rad = +1.93604269641301662e-04 , len = +1.38195839902376219e-04 
1316       1310       1311        219    2 2147483645 2147483645 +2.88832445050492548e-01  +nan                        # rad = +5.63756830639966627e-05 , len = +8.59948366771864968e-04 
1317       1312        842        700    2        865        866 +8.76789870346028177e-01  +nan                        # rad = +8.11621076413581951e-05 , len = +3.17882952826736311e-04 
1318       1312       1313        700    2 2147483645 2147483645 +6.88209740670488346e-01  +nan                        # rad = +6.37057463153462478e-05 , len = +9.78779520877471297e-04 
1319       1314        966        236    2        983        984 +8.19159007950946538e-01  +nan                        # rad = +1.02893786420239062e-04 , len = +3.79388479212723791e-04 
1320       1314       1542        236    2       1541       1542 +7.66494840020425117e-01  +nan                        # rad = +9.62786902124863967e-05 , len = +2.86788555394351771e-04 
1321       1316       1161       1233    2 2147483645 2147483645 +5.80264637110287862e-01  +nan                        # rad = +6.46039472729410005e-05 , len = +4.50305575365184444e-04 
1322       1316       1317       1233    2 2147483645 2147483645 +9.30101660121634199e-01  +nan                        # rad = +1.03553163101945676e-04 , len = +2.84060689533069226e-03 
1323       1318        179        823    2 2147483645 2147483645 +6.51588033731859917e-01  +nan                        # rad = +6.53808779426300139e-05 , len = +3.12724630186614436e-04 
1324       1318       1319        823    2 2147483645 2147483645 +8.97671861577128194e-01  +nan                        # rad = +9.00731311441792189e-05 , len = +1.09078102578306652e-03 
1325       1320       1110        583    2       1119       1120 +9.50054159686056998e-01  +nan                        # rad = +1.34038594441526689e-04 , len = +5.31250745680780833e-04 
1326       1320       1321        583    2 2147483645 2147483645 +4.48894991034203050e-01  +nan                        # rad = +6.33324458786108303e-05 , len = +7.76438772978808411e-04 
1327       1322       1140        807    2       1149       1150 +8.68443174889040215e-01  +nan                        # rad = +7.60168469110803808e-05 , len = +2.77044516175024868e-04 
1328       1322       1323        807    2 2147483645 2147483645 +7.01375364398185819e-01  +nan                        # rad = +6.13930136643335941e-05 , len = +1.02489633961107057e-03 
1329       1324       1031        580    2       1047       1048 +8.72776867771992038e-01  +nan                        # rad = +9.31256771391174965e-05 , len = +1.83256719373717464e-04 
1330       1324       1325        580    2 2147483645 2147483645 +6.94633396526043390e-01  +nan                        # rad = +7.41176901033911077e-05 , len = +1.16261650404872246e-03 
1331       1326        476        526    2 2147483645 2147483645 +8.22697717666726835e-01  +nan                        # rad = +6.59062177128532544e-05 , len = +1.04224813519218943e-03 
1332       1326       1327        526    2 2147483645 2147483645 +7.62413977902051010e-01  +nan                        # rad = +6.10768943877031226e-05 , len = +7.75889795455115389e-04 
1333       1328        784        324    2        811        812 +9.85053455745824813e-01  +nan                        # rad = +1.46434314842086322e-04 , len = +4.02730285026521877e-04 
1334       1328       1329        324    2 2147483645 2147483645 +3.53496315856755561e-01  +nan                        # rad = +5.25494230894231639e-05 , len = +5.53086250525794388e-04 
1335       1330        556        602    2 2147483645 2147483645 +7.53551826917771228e-01  +nan                        # rad = +6.43687388238374275e-05 , len = +5.57593210122390840e-04 
1336       1330       1331        602    2 2147483645 2147483645 +8.30152806070764582e-01  +nan                        # rad = +7.09120292049611369e-05 , len = +8.12301747341096208e-04 
1337       1332        270       1109    2 2147483645 2147483645 +8.05434418632310023e-01  +nan                        # rad = +5.68292534859701843e-05 , len = +6.92035326709465170e-04 
1338       1332       1333       1109    2 2147483645 2147483645 +7.81609036999642903e-01  +nan                        # rad = +5.51481996088562938e-05 , len = +6.16240358395113061e-04 
1339       1334        490        540    2 2147483645 2147483645 +7.29528798112890287e-01  +nan                        # rad = +5.87705999288788881e-05 , len = +4.67207192007451362e-04 
1340       1334       1335        540    2 2147483645 2147483645 +8.48896294965361564e-01  +nan                        # rad = +6.83868061981517946e-05 , len = +8.40848255146555736e-04 
1341       1336        280        811    2        343        344 +8.80668770425204750e-01  +nan                        # rad = +8.72691331566193782e-05 , len = +2.90093033558287499e-04 
1342       1336       1337        811    2 2147483645 2147483645 +6.81826929463478337e-01  +nan                        # rad = +6.75650677023420179e-05 , len = +9.07938104567188194e-04 
1343       1338       1534       1345    2       1533       1534 +8.50470366582796844e-01  +nan                        # rad = +1.04497273862887377e-04 , len = +3.59787915689790082e-04 
1344       1338       1339       1345    2 2147483645 2147483645 +7.27387242100625886e-01  +nan                        # rad = +8.93740532636883429e-05 , len = +8.98978661901320576e-04 
1345       1340       1338        373    2       1343       1344 +9.68259452391979969e-01  +nan                        # rad = +1.22869976390546192e-04 , len = +6.73719670367834409e-04 
1346       1340       1341        373    2 2147483645 2147483645 +4.51813640549656226e-01  +nan                        # rad = +5.73341486211374478e-05 , len = +2.63370291892703334e-04 
1347       1342        432        484    2 2147483645 2147483645 +8.12635889501952979e-01  +nan                        # rad = +5.00103421296018341e-05 , len = +4.77804723408469596e-04 
1348       1342       1343        484    2 2147483645 2147483645 +7.73815813120259488e-01  +nan                        # rad = +4.76213197809388812e-05 , len = +3.95847928553204060e-04 
1349       1344        439         38    2        491        492 +9.51994461049558205e-01  +nan                        # rad = +1.61140281452042735e-04 , len = +7.76779028882508701e-04 
1350       1344       1345         38    2 2147483645 2147483645 +2.56361781526758314e-01  +nan                        # rad = +4.33933298133111928e-05 , len = +5.54073752093106739e-04 
1351       1346        933        475    2        951        952 +9.28180509270911003e-01  +nan                        # rad = +1.08938230410551539e-04 , len = +4.68142155002402194e-04 
1352       1346       1347        475    2 2147483645 2147483645 +5.85149159319223178e-01  +nan                        # rad = +6.86774967861909671e-05 , len = +8.43856642717645739e-04 
1353       1348       1157       1166    2 2147483645 2147483645 +7.91554777811620647e-01  +nan                        # rad = +5.05350935169247709e-05 , len = +6.06368889179400932e-04 
1354       1348       1349       1166    2 2147483645 2147483645 +7.95834734521139953e-01  +nan                        # rad = +5.08083380460802830e-05 , len = +6.19085758543380573e-04 
1355       1350        854        876    2 2147483645 2147483645 +8.06958870085895175e-01  +nan                        # rad = +6.56251025001297177e-05 , len = +6.93443487821968443e-04 
1356       1350       1351        876    2 2147483645 2147483645 +7.79983787933272499e-01  +nan                        # rad = +6.34313816094641717e-05 , len = +6.07723424981649924e-04 
1357       1352        155        201    2        235        236 +9.75626624517124008e-01  +nan                        # rad = +1.38659201358462878e-04 , len = +3.29602640173921218e-04 
1358       1352       1353        201    2 2147483645 2147483645 +4.14765767919936079e-01  +nan                        # rad = +5.89478481679119791e-05 , len = +4.42569798981801371e-04 
1359       1354        427        611    2        479        480 +8.98896734798545149e-01  +nan                        # rad = +8.26966806317410542e-05 , len = +2.87831185547040842e-04 
1360       1354       1355        611    2 2147483645 2147483645 +6.49251722235954287e-01  +nan                        # rad = +5.97298446471578498e-05 , len = +1.46248840660662799e-03 
1361       1356        210        284    2 2147483645 2147483645 +7.53203179864261108e-01  +nan                        # rad = +5.74566235358687577e-05 , len = +6.78263583013752965e-04 
1362       1356       1357        284    2 2147483645 2147483645 +8.30439847817675103e-01  +nan                        # rad = +6.33484708785259402e-05 , len = +9.89890911496516934e-04 
1363       1358        440        609    2 2147483645 2147483645 +7.93522540841353985e-01  +nan                        # rad = +5.70572141276964423e-05 , len = +5.85274413545899775e-04 
1364       1358       1359        609    2 2147483645 2147483645 +7.93878431337276980e-01  +nan                        # rad = +5.70828039744704940e-05 , len = +5.86289579051173259e-04 
1365       1360        892        914    2 2147483645 2147483645 +7.05374540434980379e-01  +nan                        # rad = +5.07859077655502177e-05 , len = +4.76589675077987245e-04 
1366       1360       1361        914    2 2147483645 2147483645 +8.65811821130472725e-01  +nan                        # rad = +6.23371510731586992e-05 , len = +1.05197533055147543e-03 
1367       1362       1107        563    2 2147483645 2147483645 +6.06467046791847708e-01  +nan                        # rad = +5.10892401876064423e-05 , len = +6.77701677117440414e-04 
1368       1362       1386        563    2       1391       1392 +8.83878970599788927e-01  +nan                        # rad = +7.44586293099049252e-05 , len = +9.61072465955795747e-04 
1369       1364         95       1159    2 2147483645 2147483645 +7.19815349221281653e-01  +nan                        # rad = +6.54694377921390949e-05 , len = +9.23582645988188446e-04 
1370       1364       1365       1159    2 2147483645 2147483645 +6.50130707594623547e-01  +nan                        # rad = +5.91314035796434051e-05 , len = +8.60102237577479783e-04 
1371       1366        634       1121    2 2147483645 2147483645 +8.16625743346506061e-01  +nan                        # rad = +7.33725930697435718e-05 , len = +7.91364143286193153e-04 
1372       1366       1367       1121    2 2147483645 2147483645 +7.69368448437150798e-01  +nan                        # rad = +6.91265962992379486e-05 , len = +6.27587610823067453e-04 
1373       1368       1304        125    2       1309       1310 +9.69709427061187457e-01  +nan                        # rad = +1.35947895199043696e-04 , len = +3.42313083796637991e-04 
1374       1368       1369        125    2 2147483645 2147483645 +4.45043474370573622e-01  +nan                        # rad = +6.23926321889117970e-05 , len = +9.48367560887902620e-04 
1375       1370        706       1531    2 2147483645 2147483645 +7.99798128206401504e-01  +nan                        # rad = +7.67623148833616078e-05 , len = +7.66965474021806494e-04 
1376       1370       1371       1531    2 2147483645 2147483645 +7.87507766337977033e-01  +nan                        # rad = +7.55827214403384680e-05 , len = +7.22026775664816193e-04 
1377       1372       1253       1260    2 2147483645 2147483645 +7.12570390230252926e-01  +nan                        # rad = +5.69356427425542105e-05 , len = +5.00906939025394732e-04 
1378       1372       1373       1260    2 2147483645 2147483645 +8.60959677370148335e-01  +nan                        # rad = +6.87922109570844034e-05 , len = +1.04274617008005810e-03 
1379       1374        580        289    2 2147483645 2147483645 +5.70525514708626558e-01  +nan                        # rad = +5.62925389325510546e-05 , len = +4.36310515332380855e-04 
1380       1374       1431        289    2       1435       1436 +9.06270900635108512e-01  +nan                        # rad = +8.94198219749988544e-05 , len = +4.66693922225734810e-04 
1381       1376        185        262    2 2147483645 2147483645 +8.13428846094002678e-01  +nan                        # rad = +5.67974186186607371e-05 , len = +8.28520376556155630e-04 
1382       1376       1377        262    2 2147483645 2147483645 +7.72939454511697766e-01  +nan                        # rad = +5.39702593233419952e-05 , len = +6.80296042881121336e-04 
1383       1378        601        486    2        641        642 +9.59451022847520041e-01  +nan                        # rad = +1.06618039371742277e-04 , len = +2.52890748035753592e-04 
1384       1378       1379        486    2 2147483645 2147483645 +4.88791892959878738e-01  +nan                        # rad = +5.43165123046275122e-05 , len = +7.42075172934873045e-04 
1385       1380       1197       1449    2 2147483645 2147483645 +6.99036300728729354e-01  +nan                        # rad = +7.40609759700768151e-05 , len = +5.94064680928665608e-04 
1386       1380       1381       1449    2 2147483645 2147483645 +8.69961106518463922e-01  +nan                        # rad = +9.21699896523234068e-05 , len = +1.39606825552037513e-03 
1387       1382        578        981    2        623        624 +9.93614774198570916e-01  +nan                        # rad = +2.33271821453386307e-04 , len = +1.72692418010823634e-04 
1388       1382       1522        981    2       1521       1522 +2.66997481642028800e-01  +nan                        # rad = +6.26832354785981374e-05 , len = +5.19021332871851871e-04 
1389       1384        256        471    2 2147483645 2147483645 +7.10671864969653400e-01  +nan                        # rad = +5.07145879270316533e-05 , len = +5.43665146691254338e-04 
1390       1384       1385        471    2 2147483645 2147483645 +8.62254754302754445e-01  +nan                        # rad = +6.15317655138288038e-05 , len = +1.14718778526205528e-03 
1391       1386       1363       1368    2 2147483645 2147483645 +7.45940564244484183e-01  +nan                        # rad = +5.55417119603013784e-05 , len = +8.27872042276835683e-04 
1392       1386       1387       1368    2 2147483645 2147483645 +8.36315250365150309e-01  +nan                        # rad = +6.22708872131590580e-05 , len = +1.28845885967334220e-03 
1393       1388        438        885    2 2147483645 2147483645 +6.64176206819531156e-01  +nan                        # rad = +6.12399627710401930e-05 , len = +3.02754673991134139e-04 
1394       1388       1389        885    2 2147483645 2147483645 +8.90858880306644285e-01  +nan                        # rad = +8.21411006658558985e-05 , len = +9.48565512502822904e-04 
1395       1390       1447        245    2       1451       1452 +9.98721777214445106e-01  +nan                        # rad = +2.89009389865166311e-04 , len = +1.31755508483697884e-04 
1396       1390       1391        245    2 2147483645 2147483645 +1.56455507426443513e-01  +nan                        # rad = +4.52749822562970386e-05 , len = +7.85996584022754597e-04 
1397       1392        889       1117    2        911        912 +9.78290842847814424e-01  +nan                        # rad = +1.49145636764308053e-04 , len = +1.31792617837535406e-04 
1398       1392       1393       1117    2 2147483645 2147483645 +3.99423837570345608e-01  +nan                        # rad = +6.08942862225482295e-05 , len = +5.80317903434962265e-04 
1399       1394        606        264    2        645        646 +9.15874948816992607e-01  +nan                        # rad = +8.77240101268603580e-05 , len = +4.57567847852758194e-04 
1400       1394       1395        264    2 2147483645 2147483645 +6.14233240004640413e-01  +nan                        # rad = +5.88322707548888751e-05 , len = +1.19246654268129236e-03 
1401       1396       1070       1084    2 2147483645 2147483645 +8.63799914429311921e-01  +nan                        # rad = +6.16834493216679246e-05 , len = +8.58151374396232689e-04 
1402       1396       1397       1084    2 2147483645 2147483645 +7.08385833427716771e-01  +nan                        # rad = +5.05854202188646534e-05 , len = +3.98970279950972787e-04 
1403       1398       1231        446    2       1239       1240 +8.58413516101892760e-01  +nan                        # rad = +6.70271889813783914e-05 , len = +2.96633375799967456e-04 
1404       1398       1399        446    2 2147483645 2147483645 +7.16257328195987086e-01  +nan                        # rad = +5.59272592937493085e-05 , len = +8.94788117909057178e-04 
1405       1400       1083        381    2       1095       1096 +8.89201247043744925e-01  +nan                        # rad = +1.10341803324642341e-04 , len = +6.86677094058041749e-04 
1406       1400       1401        381    2 2147483645 2147483645 +4.74371845402434267e-01  +nan                        # rad = +5.88652400591696182e-05 , len = +7.20430664151949242e-04 
1407       1403        775        802    2 2147483645 2147483645 +7.86857028527311986e-01  +nan                        # rad = +7.09108463586098344e-05 , len = +5.60542742206546576e-04 
1408       1403       1404        802    2 2147483645 2147483645 +8.00428002765942614e-01  +nan                        # rad = +7.21338503279246861e-05 , len = +5.99095774592036030e-04 
1409       1405        176        225    2        253        254 +9.97717275423281036e-01  +nan                        # rad = +2.51489874336473858e-04 , len = +1.39654275306562637e-04 
1410       1405       1406        225    2 2147483645 2147483645 +1.89755485377386679e-01  +nan                        # rad = +4.78307676410330836e-05 , len = +7.14837870059366744e-04 
1411       1407       1188       1193    2       1197       1198 +8.49134347340507190e-01  +nan                        # rad = +9.16220340944614100e-05 , len = +4.10890523882510199e-04 
1412       1407       1408       1193    2 2147483645 2147483645 +7.29206237947554237e-01  +nan                        # rad = +7.86817292273929084e-05 , len = +1.62580865145628179e-03 
1413       1409        402        190    2        455        456 +9.76073285926556067e-01  +nan                        # rad = +1.57669384756228381e-04 , len = +3.33942370418432251e-04 
1414       1409       1410        190    2 2147483645 2147483645 +4.12278366702672927e-01  +nan                        # rad = +6.65971268382856965e-05 , len = +1.20238437932246073e-03 
1415       1411        393        369    2        447        448 +9.96351350476310182e-01  +nan                        # rad = +2.08365938918768758e-04 , len = +2.41456401978576809e-04 
1416       1411       1412        369    2 2147483645 2147483645 +2.21763099927490936e-01  +nan                        # rad = +4.63770902822970192e-05 , len = +4.99237542848174863e-04 
1417       1413       1536        795    2       1535       1536 +9.92479042726316041e-01  +nan                        # rad = +1.62450578362859685e-04 , len = +6.14770858151201274e-05 
1418       1413       1414        795    2 2147483645 2147483645 +2.81865111820251868e-01  +nan                        # rad = +4.61361383608971008e-05 , len = +6.58641797276049933e-04 
1419       1415       1114        618    2       1123       1124 +8.73998193049058791e-01  +nan                        # rad = +8.10592927256927905e-05 , len = +3.99334326083864279e-04 
1420       1415       1416        618    2 2147483645 2147483645 +6.92697219070078418e-01  +nan                        # rad = +6.42444653746819500e-05 , len = +1.06863265588350758e-03 
1421       1417       1280        452    2       1287       1288 +9.23244813934180009e-01  +nan                        # rad = +8.36796109728630373e-05 , len = +3.42920514523783039e-04 
1422       1417       1418        452    2 2147483645 2147483645 +5.97250077612531349e-01  +nan                        # rad = +5.41326129254508749e-05 , len = +4.73334583668983593e-04 
1423       1419       1492        635    2       1493       1494 +9.93994826411063515e-01  +nan                        # rad = +2.02592000185538543e-04 , len = +1.40155401504504925e-04 
1424       1419       1420        635    2 2147483645 2147483645 +2.61624693283557530e-01  +nan                        # rad = +5.33232854959797193e-05 , len = +8.41494391261101132e-04 
1425       1421        203        118    2        279        280 +9.92089664544757333e-01  +nan                        # rad = +1.76587471284750559e-04 , len = +4.99722240367278785e-04
[truncated: 32,179 more chars]
