# Supplementary material for: Spatio-Temporal Simulation of First Pass Drug Perfusion in the Liver
Source: PLoS Comput Biol. 2014 Mar 13;10(3):e1003499. doi: 10.1371/journal.pcbi.1003499 (PMC3952820; doi:10.1371/journal.pcbi.1003499)
Supplement: Data S1 — Datasets for the organ and vascular geometries used in the simulations including a basic 3D viewer using python and vtk. (ZIP) [file pcbi.1003499.s001.zip › treeData/PV-05333.tree]

# numNodes
10666
# id xCoord [m]                yCoord [m]                zCoord [m]
   0 +1.45600000000000000e-02  +1.28800000000000008e-02  +1.45600000000000000e-02  
   1 +1.56100000000000006e-02  +1.12700000000000005e-02  +2.51299999999999996e-02  
   2 +1.57500000000000001e-02  +1.12700000000000005e-02  +2.48500000000000006e-02  
   3 +1.58200000000000007e-02  +1.13399999999999994e-02  +2.48500000000000006e-02  
   4 +1.54700000000000011e-02  +1.16899999999999990e-02  +2.41499999999999979e-02  
   5 +2.23999999999999998e-02  +1.73600000000000004e-02  +2.47799999999999999e-02  
   6 +2.23999999999999998e-02  +1.72199999999999992e-02  +2.46400000000000022e-02  
   7 +2.23999999999999998e-02  +1.62399999999999975e-02  +2.46400000000000022e-02  
   8 +2.23999999999999998e-02  +1.48400000000000008e-02  +2.40799999999999972e-02  
   9 +1.90399999999999979e-02  +1.38599999999999991e-02  +2.34499999999999986e-02  
  10 +1.35800000000000001e-02  +1.30900000000000009e-02  +2.44300000000000003e-02  
  11 +1.76399999999999994e-02  +1.39299999999999997e-02  +2.29600000000000012e-02  
  12 +1.64499999999999993e-02  +1.27400000000000013e-02  +2.42899999999999991e-02  
  13 +1.71499999999999986e-02  +1.21799999999999999e-02  +2.52700000000000008e-02  
  14 +1.62399999999999975e-02  +1.25299999999999995e-02  +2.41499999999999979e-02  
  15 +1.61700000000000003e-02  +1.24600000000000006e-02  +2.42199999999999985e-02  
  16 +1.60300000000000026e-02  +1.23200000000000011e-02  +2.40799999999999972e-02  
  17 +1.40700000000000009e-02  +1.25299999999999995e-02  +2.40799999999999972e-02  
  18 +1.62399999999999975e-02  +1.24600000000000006e-02  +2.40799999999999972e-02  
  19 +1.60300000000000026e-02  +1.16200000000000001e-02  +2.33100000000000009e-02  
  20 +1.50500000000000009e-02  +1.23200000000000011e-02  +2.40799999999999972e-02  
  21 +2.23999999999999998e-02  +1.48400000000000008e-02  +2.40100000000000036e-02  
  22 +2.36600000000000005e-02  +1.48400000000000008e-02  +2.36600000000000005e-02  
  23 +2.21900000000000014e-02  +1.46999999999999995e-02  +2.40100000000000036e-02  
  24 +2.28200000000000000e-02  +1.39299999999999997e-02  +2.43599999999999997e-02  
  25 +2.06499999999999982e-02  +1.43499999999999999e-02  +2.36600000000000005e-02  
  26 +2.49899999999999983e-02  +1.56799999999999995e-02  +2.36600000000000005e-02  
  27 +1.95300000000000022e-02  +1.39299999999999997e-02  +2.33100000000000009e-02  
  28 +1.79200000000000019e-02  +1.40000000000000003e-02  +2.28900000000000006e-02  
  29 +2.54800000000000026e-02  +1.65200000000000000e-02  +2.33100000000000009e-02  
  30 +2.54100000000000020e-02  +1.64499999999999993e-02  +2.35899999999999999e-02  
  31 +2.04400000000000033e-02  +1.34400000000000006e-02  +2.26799999999999988e-02  
  32 +1.83399999999999987e-02  +1.44200000000000005e-02  +2.19799999999999995e-02  
  33 +1.29499999999999997e-02  +1.34400000000000006e-02  +2.28900000000000006e-02  
  34 +1.30900000000000009e-02  +1.40000000000000003e-02  +2.26799999999999988e-02  
  35 +1.35099999999999994e-02  +1.40700000000000009e-02  +2.23999999999999998e-02  
  36 +2.55499999999999998e-02  +1.23200000000000011e-02  +2.20500000000000002e-02  
  37 +1.40000000000000003e-02  +1.42799999999999993e-02  +2.23999999999999998e-02  
  38 +1.43499999999999999e-02  +1.44900000000000011e-02  +2.21900000000000014e-02  
  39 +1.29499999999999997e-02  +1.37900000000000002e-02  +2.19799999999999995e-02  
  40 +1.52599999999999993e-02  +1.44200000000000005e-02  +2.21200000000000008e-02  
  41 +1.65900000000000006e-02  +1.36500000000000007e-02  +2.19799999999999995e-02  
  42 +1.28100000000000002e-02  +1.51199999999999998e-02  +2.18400000000000018e-02  
  43 +1.49099999999999996e-02  +1.44900000000000011e-02  +2.19099999999999989e-02  
  44 +1.40000000000000003e-02  +1.63799999999999987e-02  +2.17000000000000005e-02  
  45 +2.15599999999999993e-02  +1.28100000000000002e-02  +2.21200000000000008e-02  
  46 +2.50599999999999989e-02  +1.21799999999999999e-02  +2.19799999999999995e-02  
  47 +1.86900000000000018e-02  +1.46300000000000006e-02  +2.04400000000000033e-02  
  48 +1.14800000000000006e-02  +1.33000000000000011e-02  +2.15599999999999993e-02  
  49 +1.49099999999999996e-02  +1.44900000000000011e-02  +2.19099999999999989e-02  
  50 +1.35099999999999994e-02  +1.37900000000000002e-02  +2.03700000000000027e-02  
  51 +1.44900000000000011e-02  +1.57500000000000001e-02  +2.12800000000000003e-02  
  52 +2.22600000000000020e-02  +1.24600000000000006e-02  +2.16299999999999999e-02  
  53 +1.28100000000000002e-02  +1.51199999999999998e-02  +2.18400000000000018e-02  
  54 +1.07100000000000008e-02  +1.49800000000000003e-02  +2.13500000000000009e-02  
  55 +1.23900000000000000e-02  +1.55400000000000000e-02  +2.17000000000000005e-02  
  56 +1.17599999999999996e-02  +1.59600000000000020e-02  +2.16299999999999999e-02  
  57 +2.31000000000000025e-02  +1.21799999999999999e-02  +2.09300000000000007e-02  
  58 +1.11999999999999999e-02  +1.26700000000000007e-02  +2.13500000000000009e-02  
  59 +1.13399999999999994e-02  +1.32300000000000004e-02  +2.14899999999999987e-02  
  60 +1.06400000000000002e-02  +1.33000000000000011e-02  +2.15599999999999993e-02  
  61 +2.45700000000000016e-02  +1.23200000000000011e-02  +2.14899999999999987e-02  
  62 +2.54800000000000026e-02  +1.26000000000000001e-02  +2.10700000000000019e-02  
  63 +2.38700000000000023e-02  +1.21799999999999999e-02  +2.14200000000000015e-02  
  64 +1.09899999999999998e-02  +1.22500000000000005e-02  +2.10700000000000019e-02  
  65 +1.42799999999999993e-02  +1.60300000000000026e-02  +2.14200000000000015e-02  
  66 +1.42100000000000004e-02  +1.60300000000000026e-02  +2.07899999999999995e-02  
  67 +1.44900000000000011e-02  +1.65200000000000000e-02  +2.12099999999999997e-02  
  68 +1.46300000000000006e-02  +1.68000000000000024e-02  +2.11400000000000025e-02  
  69 +9.86999999999999857e-03  +1.54700000000000011e-02  +2.09300000000000007e-02  
  70 +9.86999999999999857e-03  +1.30200000000000003e-02  +2.12099999999999997e-02  
  71 +9.23999999999999995e-03  +1.30900000000000009e-02  +2.11400000000000025e-02  
  72 +2.33799999999999980e-02  +1.17599999999999996e-02  +2.05100000000000005e-02  
  73 +1.42799999999999993e-02  +1.58900000000000013e-02  +2.05100000000000005e-02  
  74 +1.37200000000000013e-02  +1.63099999999999981e-02  +2.06499999999999982e-02  
  75 +2.08600000000000001e-02  +1.42799999999999993e-02  +2.07199999999999988e-02  
  76 +1.90399999999999979e-02  +1.46999999999999995e-02  +2.00900000000000002e-02  
  77 +2.15599999999999993e-02  +1.41400000000000015e-02  +2.07199999999999988e-02  
  78 +2.18400000000000018e-02  +1.41400000000000015e-02  +2.08600000000000001e-02  
  79 +2.70199999999999989e-02  +1.26000000000000001e-02  +2.06499999999999982e-02  
  80 +2.77899999999999987e-02  +1.27400000000000013e-02  +2.04400000000000033e-02  
  81 +1.24600000000000006e-02  +1.38599999999999991e-02  +1.94600000000000016e-02  
  82 +2.38700000000000023e-02  +1.11999999999999999e-02  +1.98799999999999984e-02  
  83 +2.35199999999999992e-02  +1.03599999999999994e-02  +1.86200000000000011e-02  
  84 +1.40000000000000003e-02  +1.56100000000000006e-02  +1.97399999999999971e-02  
  85 +1.40700000000000009e-02  +1.56100000000000006e-02  +1.92499999999999998e-02  
  86 +2.47799999999999999e-02  +1.00800000000000004e-02  +1.96000000000000028e-02  
  87 +2.47100000000000028e-02  +1.03599999999999994e-02  +1.96700000000000035e-02  
  88 +2.49200000000000012e-02  +9.86999999999999857e-03  +1.94600000000000016e-02  
  89 +1.91799999999999991e-02  +1.47700000000000001e-02  +1.89700000000000008e-02  
  90 +1.95300000000000022e-02  +1.48400000000000008e-02  +1.84099999999999993e-02  
  91 +2.29600000000000012e-02  +9.80000000000000142e-03  +1.79200000000000019e-02  
  92 +2.45000000000000009e-02  +9.80000000000000142e-03  +1.72899999999999998e-02  
  93 +1.94600000000000016e-02  +1.48400000000000008e-02  +1.82000000000000009e-02  
  94 +1.95300000000000022e-02  +1.47700000000000001e-02  +1.81300000000000003e-02  
  95 +2.16299999999999999e-02  +1.63099999999999981e-02  +1.79200000000000019e-02  
  96 +2.01600000000000008e-02  +1.45600000000000000e-02  +1.71499999999999986e-02  
  97 +2.23999999999999998e-02  +1.69400000000000002e-02  +1.79200000000000019e-02  
  98 +2.25400000000000010e-02  +1.63099999999999981e-02  +1.68700000000000030e-02  
  99 +2.28900000000000006e-02  +9.45000000000000007e-03  +1.74300000000000010e-02  
 100 +2.28200000000000000e-02  +9.51999999999999895e-03  +1.75000000000000017e-02  
 101 +2.23999999999999998e-02  +9.10000000000000045e-03  +1.61700000000000003e-02  
 102 +1.30200000000000003e-02  +1.70799999999999980e-02  +2.10000000000000013e-02  
 103 +2.50599999999999989e-02  +1.21799999999999999e-02  +2.19799999999999995e-02  
 104 +2.18400000000000018e-02  +1.41400000000000015e-02  +2.08600000000000001e-02  
 105 +2.56200000000000004e-02  +9.38000000000000118e-03  +1.90399999999999979e-02  
 106 +2.53400000000000014e-02  +1.55400000000000000e-02  +2.35199999999999992e-02  
 107 +2.49200000000000012e-02  +9.86999999999999857e-03  +1.94600000000000016e-02  
 108 +1.35449178577534430e-02  +1.22542756001613792e-02  +2.35311413040539402e-02  
 109 +1.28978938806027336e-02  +1.24788299811008779e-02  +2.23314466846829124e-02  
 110 +2.69984111424214739e-02  +1.36818677684472940e-02  +2.07493859283167902e-02  
 111 +2.45341881403977856e-02  +9.56199079873628656e-03  +1.93486995607943836e-02  
 112 +2.26912287872804222e-02  +8.62649006398423512e-03  +1.94899445947161847e-02  
 113 +1.56149464761241395e-02  +1.12395311675196497e-02  +2.53563939355892221e-02  
 114 +1.58180332651297016e-02  +1.08023385248476808e-02  +2.60288878189632172e-02  
 115 +1.43622455193057035e-02  +1.46429202299006196e-02  +2.20308294103666868e-02  
 116 +1.55145457830236384e-02  +1.74256070747633475e-02  +1.87728533775038155e-02  
 117 +1.62425618634001248e-02  +1.24613049449275905e-02  +2.40750374228866602e-02  
 118 +1.71759310759670748e-02  +1.43789261197840440e-02  +2.39185981695390314e-02  
 119 +2.20138851785576586e-02  +1.25906701662131387e-02  +2.17752742470264937e-02  
 120 +2.20924874500888629e-02  +9.64928296242523187e-03  +2.30801892600763989e-02  
 121 +2.55741263227277499e-02  +9.54086527213416496e-03  +1.69579715250986578e-02  
 122 +2.83023015431663680e-02  +9.14583684037023441e-03  +1.72329323387985442e-02  
 123 +1.49231038310959855e-02  +1.09476679189668934e-02  +2.34456169635710483e-02  
 124 +1.31475713370189460e-02  +8.95887431109044542e-03  +1.99001021186748159e-02  
 125 +1.28615949384840653e-02  +1.67304200411745180e-02  +1.89946909299506909e-02  
 126 +1.19405475496032493e-02  +1.66423988387911261e-02  +1.81023841153247385e-02  
 127 +1.99566857985296886e-02  +1.34747866552026516e-02  +2.19448154636999876e-02  
 128 +1.80539429138226112e-02  +1.49886599011992000e-02  +2.11319758521571754e-02  
 129 +1.91625651957467308e-02  +1.31239132466178052e-02  +2.40740323660848035e-02  
 130 +2.06488155079722208e-02  +1.12513683459768334e-02  +2.62428149863521872e-02  
 131 +1.40350000000000006e-02  +1.64499999999999993e-02  +2.19099999999999989e-02  
 132 +1.44979266266286374e-02  +1.64464582310734145e-02  +2.16796056947174340e-02  
 133 +2.16187214546596090e-02  +8.50103127206690290e-03  +1.54491901934984376e-02  
 134 +2.15121676354949609e-02  +7.67614920320759762e-03  +1.47772648412314057e-02  
 135 +2.14362274143418963e-02  +1.19920772794632896e-02  +2.02375457278331783e-02  
 136 +2.15797475395888318e-02  +1.16355568444521679e-02  +1.86885015189874291e-02  
 137 +9.23110286726186967e-03  +1.24857793967951148e-02  +2.22128302809150892e-02  
 138 +2.49377662422057556e-02  +1.56529751011223045e-02  +2.37356441754651391e-02  
 139 +2.68493544471882090e-02  +1.65834012864972402e-02  +2.37697509891986007e-02  
 140 +1.24988746621063716e-02  +1.37293745622310732e-02  +1.89444426369826252e-02  
 141 +1.27361720487072921e-02  +1.33336710468479683e-02  +1.68695558343384643e-02  
 142 +1.78488768552720334e-02  +1.18355353001701226e-02  +2.50928857297606708e-02  
 143 +2.30335021225763978e-02  +1.00797253932899036e-02  +1.75254644898698887e-02  
 144 +2.77613274368347859e-02  +1.27723370766399617e-02  +2.04766888873062561e-02  
 145 +2.89343646118175278e-02  +1.17704962624038036e-02  +2.03712343164082314e-02  
 146 +2.26449999999999985e-02  +1.62049999999999972e-02  +1.65900000000000006e-02  
 147 +2.30144070675573770e-02  +1.57825887690284210e-02  +1.54064560851924961e-02  
 148 +1.40735651328163566e-02  +1.73710521071168619e-02  +2.01126436514020533e-02  
 149 +1.30561071647613217e-02  +1.82377933287478436e-02  +1.97008150453971999e-02  
 150 +2.22839759999189854e-02  +1.47923381263342681e-02  +2.42335431637520915e-02  
 151 +2.01487321198197608e-02  +1.41311932820947627e-02  +2.45911954144468377e-02  
 152 +2.10356359659550803e-02  +1.30659432458977570e-02  +2.06113128667041214e-02  
 153 +2.28126846632153157e-02  +1.20370410310194059e-02  +2.60578710783252350e-02  
 154 +1.56920850291439803e-02  +1.14298060303697369e-02  +2.43645827687717781e-02  
 155 +1.82827627718549525e-02  +8.94624062712653066e-03  +2.46034040376338949e-02  
 156 +1.07196758749897869e-02  +1.51171826725513929e-02  +2.12932745636923750e-02  
 157 +1.24477936504622279e-02  +1.59661546075466100e-02  +2.10468660097858883e-02  
 158 +1.40353375840574657e-02  +9.95327111502867026e-03  +2.16728595411229338e-02  
 159 +1.30271279024836498e-02  +1.00749174646825070e-02  +2.19550896665548917e-02  
 160 +2.17908499127624430e-02  +9.29184996821948855e-03  +1.73530127080590464e-02  
 161 +2.05261000497768964e-02  +9.25786318595671863e-03  +1.72855686403050358e-02  
 162 +2.38164471264873980e-02  +1.04002153302164262e-02  +1.98830768174979196e-02  
 163 +2.49673209035603562e-02  +1.56603880161269096e-02  +2.36896316275198686e-02  
 164 +2.59866669131190164e-02  +1.50088738073972695e-02  +2.21717518168595487e-02  
 165 +1.19304281078195691e-02  +1.39473345280483278e-02  +1.94251361585356802e-02  
 166 +1.19628495867066895e-02  +1.26320339126901951e-02  +1.94701843064220767e-02  
 167 +1.50877559132313339e-02  +1.42437394285147099e-02  +2.23066415247132679e-02  
 168 +1.56430328163317915e-02  +1.41575113354015132e-02  +2.19792587525776163e-02  
 169 +1.91012825978733661e-02  +1.34919566233089021e-02  +2.37620161830424011e-02  
 170 +1.87221443477152034e-02  +1.37172284881364459e-02  +2.27452664216722424e-02  
 171 +1.60085360628451009e-02  +1.14738094921305236e-02  +2.31148746089928810e-02  
 172 +1.73293579613273303e-02  +1.04250161490696842e-02  +2.05360283854366804e-02  
 173 +2.57250000000000013e-02  +1.23900000000000000e-02  +2.06499999999999982e-02  
 174 +2.54630608922371340e-02  +1.22556725218491321e-02  +2.06665294291227472e-02  
 175 +2.10293607273298079e-02  +8.38051563603345144e-03  +1.51795950967492186e-02  
 176 +1.95719500167242690e-02  +7.69360803264783257e-03  +1.55619049923246891e-02  
 177 +1.05314972874137481e-02  +1.52102185094022107e-02  +2.12985587736035133e-02  
 178 +9.45890275926804594e-03  +1.60292169985811021e-02  +2.21228266082983890e-02  
 179 +1.41496974592998665e-02  +1.45993386769114279e-02  +2.27428320662387308e-02  
 180 +1.50798420489834158e-02  +1.59588932958294148e-02  +2.41072522437388269e-02  
 181 +1.30626694373943836e-02  +1.30002042577911960e-02  +2.56200171622629445e-02  
 182 +1.07145781356399704e-02  +1.50298091420487511e-02  +2.13381823847843786e-02  
 183 +1.07650914759329832e-02  +1.46453351937513646e-02  +2.17575913372292894e-02  
 184 +1.99817430715934635e-02  +1.26972600424297873e-02  +2.52885533971643241e-02  
 185 +2.07927295530829191e-02  +1.33971915854142302e-02  +2.65265438135508791e-02  
 186 +1.13650878395501059e-02  +1.71295766108660007e-02  +1.99806674835892734e-02  
 187 +1.42428562706979935e-02  +1.40838881088870757e-02  +2.10682552276671223e-02  
 188 +1.53109963595322619e-02  +1.44273261095720605e-02  +1.79505956924658899e-02  
 189 +1.44125981711188105e-02  +1.58918926691355294e-02  +2.13528831865332780e-02  
 190 +1.65582143413032894e-02  +1.66170905938677720e-02  +2.19006285285874812e-02  
 191 +2.02920325685606098e-02  +1.47743040094191116e-02  +1.71425932845479419e-02  
 192 +2.00310735995774952e-02  +1.56107950275068755e-02  +1.75007020977254735e-02  
 193 +9.59355091826139851e-03  +1.53813256967621423e-02  +2.05341995251043276e-02  
 194 +9.73335775427716134e-03  +1.51892090162609357e-02  +2.03449709717488103e-02  
 195 +2.54631728471583219e-02  +9.20567384081844541e-03  +1.88064578170584265e-02  
 196 +2.43419184266172907e-02  +8.37992467619381662e-03  +1.81344634297155548e-02  
 197 +1.16542318489736094e-02  +1.39869303982857861e-02  +1.94143232109020222e-02  
 198 +1.03919257523257900e-02  +1.19806096018645267e-02  +2.00382097395404128e-02  
 199 +2.85249999999999983e-02  +1.30550000000000006e-02  +2.02300000000000015e-02  
 200 +3.00684158438448111e-02  +1.40803696512578329e-02  +1.94604018107917449e-02  
 201 +2.39401343659601772e-02  +1.18641683331494347e-02  +2.17647217233336819e-02  
 202 +2.44654308478238283e-02  +1.00587626452946517e-02  +2.27560356938784798e-02  
 203 +1.64732296862820024e-02  +1.22753241076743649e-02  +2.42669944010871080e-02  
 204 +1.58712131694513162e-02  +1.30098225829285968e-02  +2.36926949550537169e-02  
 205 +1.67755876315369146e-02  +1.25519545565372648e-02  +2.48960896004946051e-02  
 206 +1.70295099115507081e-02  +1.28243842763969482e-02  +2.62966138548230803e-02  
 207 +1.63538054668945360e-02  +1.05780023140320516e-02  +2.20379828562798918e-02  
 208 +1.60006315145520273e-02  +8.79130089807149753e-03  +2.14685442807684493e-02  
 209 +1.26157479415107982e-02  +1.71115498280436304e-02  +1.82469689505452316e-02  
 210 +1.14909028874169688e-02  +1.78153465550144538e-02  +1.68129302618655052e-02  
 211 +1.14790251613745200e-02  +1.40748652346176228e-02  +1.93886640950354135e-02  
 212 +9.39723393564025761e-03  +1.59241030940327627e-02  +1.88507534722895248e-02  
 213 +2.61450000000000016e-02  +1.66600000000000012e-02  +2.23999999999999998e-02  
 214 +2.73152878376452316e-02  +1.73687335418136572e-02  +2.04317517355752237e-02  
 215 +1.88650000000000033e-02  +1.46649999999999992e-02  +2.02650000000000018e-02  
 216 +1.99693274068135293e-02  +1.44098991907977737e-02  +2.07699622200687578e-02  
 217 +2.23977913568703287e-02  +1.75348758151840749e-02  +2.44364356216528640e-02  
 218 +2.33136573870430831e-02  +1.90357174654676407e-02  +2.10140216031545271e-02  
 219 +2.65658151403751347e-02  +9.03240486207909123e-03  +1.58975550951487923e-02  
 220 +2.67073917748550521e-02  +9.08172172846350226e-03  +1.58370915467607835e-02  
 221 +1.85078077034712997e-02  +1.45126337943496907e-02  +2.12019667163956954e-02  
 222 +1.78744815637374328e-02  +1.34923192326345497e-02  +2.02139704774661512e-02  
 223 +1.14431325107615806e-02  +1.40723211647209648e-02  +1.93875985925401582e-02  
 224 +1.14251402826900383e-02  +1.40463259925191694e-02  +1.82350407567612588e-02  
 225 +2.03401975259131160e-02  +1.54027168005889861e-02  +1.82374674855551797e-02  
 226 +2.08147142903269411e-02  +1.62698472233477401e-02  +1.88025945853717014e-02  
 227 +2.43450886938540688e-02  +1.61293047110298848e-02  +2.27236773170910594e-02  
 228 +2.58144646050373003e-02  +1.15021738782812091e-02  +2.18286220986793969e-02  
 229 +2.61369842936313504e-02  +1.06776423858429472e-02  +2.15911374152274009e-02  
 230 +1.42373668436674393e-02  +1.45923059033129521e-02  +2.31701054314219779e-02  
 231 +1.43078748289151864e-02  +1.43084980833869946e-02  +2.30099497964340420e-02  
 232 +2.35387788554883258e-02  +1.37498650638477951e-02  +2.45963870710347518e-02  
 233 +2.40902091680694937e-02  +1.31983346948984816e-02  +2.50988905318381555e-02  
 234 +2.82631289731143515e-02  +1.03391890790993524e-02  +1.95168306059946006e-02  
 235 +1.87952468430090114e-02  +1.45641142558193774e-02  +1.79260928674598828e-02  
 236 +1.88290780406039186e-02  +1.27593939194278368e-02  +1.67555297797964409e-02  
 237 +2.63039879569119013e-02  +9.53231579454359192e-03  +1.82317096569727388e-02  
 238 +1.87053020557834473e-02  +1.46384564442578070e-02  +2.04044145043354094e-02  
 239 +1.68694352066392772e-02  +1.63383429545074614e-02  +1.88402779211061210e-02  
 240 +1.40402801171226228e-02  +1.65229984131896809e-02  +2.20572869598227653e-02  
 241 +1.39913312723502631e-02  +1.70906291906318016e-02  +2.30235136386769748e-02  
 242 +2.56878218197589374e-02  +1.52508138831700373e-02  +2.33903503577665428e-02  
 243 +2.62135373298727076e-02  +1.41983520535835447e-02  +2.36092152700261709e-02  
 244 +1.26000000000000018e-02  +1.53299999999999981e-02  +2.17700000000000012e-02  
 245 +1.30283441975519946e-02  +1.58975565754362752e-02  +2.26263471480312207e-02  
 246 +1.28731473639969174e-02  +1.40908222990175341e-02  +2.27916893808768617e-02  
 247 +1.14529951380625186e-02  +1.51836476238202782e-02  +2.46201602159954978e-02  
 248 +1.83399999814746993e-02  +1.44552397375047742e-02  +2.20480177665608040e-02  
 249 +1.78337256482305126e-02  +1.55368025223707566e-02  +2.28387283654768701e-02  
 250 +1.35914544605382059e-02  +9.45607271305955871e-03  +2.07864808298988749e-02  
 251 +1.27492216774494939e-02  +7.96573655036343121e-03  +1.70581525571878272e-02  
 252 +2.28033040920295957e-02  +1.38849620440130144e-02  +2.43688469296579301e-02  
 253 +2.22947892604955927e-02  +1.23855299876914886e-02  +2.45265853326531759e-02  
 254 +2.25473236639299468e-02  +1.74462224689381495e-02  +1.83601858747474318e-02  
 255 +2.33789504018687283e-02  +1.88142801523404485e-02  +1.94219876572628222e-02  
 256 +2.69382139329470589e-02  +9.34335105625220055e-03  +1.70954519319486027e-02  
 257 +3.02319087634089524e-02  +9.21161285637581498e-03  +1.70390119440288618e-02  
 258 +8.77740237288720387e-03  +1.27318290570223158e-02  +2.10127987245057185e-02  
 259 +7.96667108044605068e-03  +1.20484816302466029e-02  +2.09322682542009628e-02  
 260 +1.87853529026653990e-02  +1.46526847398959006e-02  +2.03338352005234639e-02  
 261 +1.81417782028968355e-02  +1.53790353420612223e-02  +1.95263434951960559e-02  
 262 +2.51987356701738642e-02  +1.60696106722450702e-02  +2.36523988536563971e-02  
 263 +2.53432406068328196e-02  +1.65839842834163177e-02  +2.45483623967352564e-02  
 264 +1.06393008261052545e-02  +1.46483128497565517e-02  +1.85133674401159673e-02  
 265 +8.52620475097128246e-03  +1.58842678844116209e-02  +1.41691955178156314e-02  
 266 +1.68170775880537963e-02  +1.01144553784680343e-02  +2.47791993399966576e-02  
 267 +1.68638064816246762e-02  +9.46316071966820695e-03  +2.55332107397872148e-02  
 268 +1.95358312404723226e-02  +1.29506176924830772e-02  +2.47636087362754151e-02  
 269 +1.91895482422434933e-02  +1.31761301337471014e-02  +2.59424245331696460e-02  
 270 +1.50507865226197843e-02  +1.11462724772774212e-02  +2.37266693411556200e-02  
 271 +1.39586010149011352e-02  +1.15120468005866280e-02  +2.29372081044921967e-02  
 272 +2.81638563930711287e-02  +1.29097249845911768e-02  +2.03035490146951728e-02  
 273 +2.84342007293005919e-02  +1.31803600412646500e-02  +1.98333343207354670e-02  
 274 +2.50574183927907701e-02  +1.20830189394752069e-02  +2.27060351159284780e-02  
 275 +2.51604640772473964e-02  +1.10980548366659323e-02  +2.43394930545772804e-02  
 276 +9.91701173995586209e-03  +1.47292816846786266e-02  +2.14830868252997784e-02  
 277 +9.06419058310880925e-03  +1.43081122098566178e-02  +2.24592427879737322e-02  
 278 +2.29122753906138878e-02  +9.81423358509721580e-03  +1.79365209598655283e-02  
 279 +2.16843937454461490e-02  +9.94952656815957688e-03  +1.83444921662840356e-02  
 280 +1.91354461861050554e-02  +1.28227204560265925e-02  +2.42853220652161951e-02  
 281 +1.92881569491159602e-02  +1.17858471713323462e-02  +2.40216580209250373e-02  
 282 +2.49923804592848027e-02  +9.45024140729589131e-03  +1.95667499152851858e-02  
 283 +2.50444452468472183e-02  +9.24870092864955168e-03  +1.98345405330817709e-02  
 284 +1.45754327666042169e-02  +1.70675387867405236e-02  +1.98551790406773371e-02  
 285 +2.18440082561290778e-02  +1.46687645491491211e-02  +2.61486964484040456e-02  
 286 +2.24317134632858496e-02  +1.75788533582622759e-02  +2.44167952508736186e-02  
 287 +2.26289402090034571e-02  +1.86898988867258663e-02  +2.28705076795985597e-02  
 288 +2.70181629708544854e-02  +1.25809469429222914e-02  +2.06438007714056827e-02  
 289 +2.72474971610947546e-02  +1.19667128380327378e-02  +1.98713465281900765e-02  
 290 +1.10725293737180906e-02  +1.26471540902156985e-02  +2.15576184964608834e-02  
 291 +9.92728460635417323e-03  +1.33768724638293150e-02  +2.31535466238109271e-02  
 292 +1.89525000000000006e-02  +1.46824999999999994e-02  +2.01775000000000010e-02  
 293 +1.96108968808021769e-02  +1.48774933074867274e-02  +1.93304650258989304e-02  
 294 +2.26799999999999988e-02  +1.23200000000000011e-02  +2.12800000000000003e-02  
 295 +2.33559164724098205e-02  +1.19721875910708108e-02  +2.13535067902047605e-02  
 296 +2.24046043585953009e-02  +9.65874302274121084e-03  +1.81998985296024686e-02  
 297 +2.11755378032737231e-02  +8.68299393722181921e-03  +1.90094543624573960e-02  
 298 +2.32416361047129982e-02  +1.19745426796086744e-02  +2.07169211895447160e-02  
 299 +2.37834342012721543e-02  +1.30519510546222121e-02  +1.97233069508065302e-02  
 300 +2.42184789697858401e-02  +1.22660321188887873e-02  +2.14517783177354052e-02  
 301 +2.44872433689253891e-02  +1.40978623256765301e-02  +2.11364953346804448e-02  
 302 +2.21384631843043259e-02  +1.25259402138480896e-02  +2.17044804909890289e-02  
 303 +2.35618898714153417e-02  +1.28938034386604956e-02  +2.30520110601381521e-02  
 304 +1.95255914541880155e-02  +1.32767527017370861e-02  +2.52652728736901949e-02  
 305 +1.97107622190250895e-02  +1.43796888041401484e-02  +2.63794753842971040e-02  
 306 +1.34307555228942842e-02  +1.26309433927021368e-02  +2.16708712447228613e-02  
 307 +1.40217250163138518e-02  +1.17285684156730428e-02  +2.15627629433127847e-02  
 308 +8.67616803654873772e-03  +1.33572855182565887e-02  +2.06886541267138971e-02  
 309 +7.75354559142360771e-03  +1.33015873053537667e-02  +1.95346647527311311e-02  
 310 +2.21271498069710026e-02  +1.86843073886741456e-02  +2.30348445161938711e-02  
 311 +2.11326867893394457e-02  +1.89102001419843881e-02  +2.29845905633054570e-02  
 312 +2.55122722596707735e-02  +1.53653882844652662e-02  +2.36839389462905579e-02  
 313 +2.56476029901338137e-02  +1.54916532952822025e-02  +2.34820144526811485e-02  
 314 +2.48149607133322271e-02  +1.22500472356627046e-02  +2.17349942824337020e-02  
 315 +2.49599065681542567e-02  +1.28330453414774535e-02  +2.18243390919515938e-02  
 316 +2.58739611886189130e-02  +9.35414511871774171e-03  +1.65644244420205186e-02  
 317 +2.57975391055813748e-02  +8.17971601756109848e-03  +1.49004520879604391e-02  
 318 +2.00921847740015876e-02  +1.41492381354471654e-02  +2.34736704758903916e-02  
 319 +2.06264142042196542e-02  +1.54681573865440361e-02  +2.20846393083059464e-02  
 320 +1.97587871560328948e-02  +1.28239388674564331e-02  +2.50260810667198678e-02  
 321 +2.01268524730662847e-02  +1.21430459298294824e-02  +2.50452503918680187e-02  
 322 +1.33044413161764585e-02  +1.57935694667896837e-02  +1.94243261806619320e-02  
 323 +1.28498274847982617e-02  +1.61834222865866011e-02  +1.93891871149928091e-02  
 324 +2.17993639231889545e-02  +1.41318133452937641e-02  +1.97150493047786590e-02  
 325 +1.38133960222978358e-02  +9.70467191404411449e-03  +2.12296701855109043e-02  
 326 +1.43602294972362404e-02  +9.41726579360604305e-03  +2.09853547161416715e-02  
 327 +1.08411963353952073e-02  +1.63230290483741720e-02  +2.08470516691107895e-02  
 328 +9.80470356452797613e-03  +1.68194862181233508e-02  +2.03146971551753444e-02  
 329 +1.31271724907070231e-02  +1.31554792832911313e-02  +2.46630268060254905e-02  
 330 +1.22074627723176912e-02  +1.30160212069479475e-02  +2.43474106631256966e-02  
 331 +2.39249114890988726e-02  +1.19930540892250435e-02  +2.15610241522320861e-02  
 332 +2.46805189788367949e-02  +1.07850049990219545e-02  +2.12441658540950574e-02  
 333 +1.13777779612711429e-02  +1.33478884269868838e-02  +2.11276411548847916e-02  
 334 +1.10178555451304269e-02  +1.35784403567297037e-02  +2.05846942569571541e-02  
 335 +1.50850000000000012e-02  +1.44550000000000008e-02  +2.20149999999999998e-02  
 336 +1.46016558849897931e-02  +1.51227483504978010e-02  +2.19976973979201205e-02  
 337 +2.35919696913964271e-02  +8.09293235349862160e-03  +1.67067432988322953e-02  
 338 +2.36936854997441132e-02  +1.07857297674169017e-02  +1.92524342597331262e-02  
 339 +2.33729847754983143e-02  +1.12873205701814645e-02  +1.89483421729697461e-02  
 340 +1.06368299016827862e-02  +1.64962466403122850e-02  +2.03471467149426849e-02  
 341 +1.02585419547481255e-02  +1.72180411623288829e-02  +1.90033668155722910e-02  
 342 +2.11317638424507979e-02  +1.15552909379801842e-02  +1.97134693730896642e-02  
 343 +1.94358601769447567e-02  +1.08813701928478120e-02  +1.90344493051439606e-02  
 344 +1.69930692603768516e-02  +1.02722388676438955e-02  +2.15601013162789491e-02  
 345 +1.90111360172034588e-02  +8.87187090773180684e-03  +2.10142730994683606e-02  
 346 +1.76882175683108801e-02  +1.54200993808653007e-02  +1.99955313639498013e-02  
 347 +1.67895326886042529e-02  +1.60147796041905481e-02  +2.06011163907804835e-02  
 348 +1.31342929959408321e-02  +8.72302742775111876e-03  +1.89192558329266299e-02  
 349 +1.27279362303867136e-02  +8.79020221446776863e-03  +1.85058263828538488e-02  
 350 +2.37636385756499584e-02  +1.13322264467919601e-02  +2.00606360006174121e-02  
 351 +2.35835904983761023e-02  +8.61567891114956540e-03  +2.13975558750354351e-02  
 352 +1.91239630894791575e-02  +1.25904797288333824e-02  +2.44787068646448967e-02  
 353 +1.91165030828901461e-02  +1.12853671613417569e-02  +2.57122394666232656e-02  
 354 +2.18644038167235093e-02  +1.10089583881246601e-02  +2.08843336321476968e-02  
 355 +2.05697568747363058e-02  +8.71798621080611610e-03  +2.07021712367045606e-02  
 356 +1.62869087992376822e-02  +1.06832084859894219e-02  +2.39360186564960137e-02  
 357 +1.61561211600308591e-02  +9.70011591255616652e-03  +2.37089525405159776e-02  
 358 +2.11187552741690134e-02  +1.13229617924316475e-02  +1.95312820894793654e-02  
 359 +1.87609179476404819e-02  +9.83961824778139572e-03  +1.77738656003602093e-02  
 360 +2.07387422767481497e-02  +8.38027302053124916e-03  +1.49924108919592507e-02  
 361 +2.03326764833591835e-02  +8.50808063289475343e-03  +1.46310034325566989e-02  
 362 +2.17770024559415278e-02  +1.11801711700717805e-02  +2.25640261996086118e-02  
 363 +2.11676096644598591e-02  +1.07361648854933343e-02  +2.30563100124306364e-02  
 364 +1.78371657028922499e-02  +9.49050287215011217e-03  +2.12652346649397049e-02  
 365 +1.76757360877405484e-02  +9.02534157676301504e-03  +2.11170766538439254e-02  
 366 +2.16405845282962271e-02  +8.21291329904074753e-03  +1.49981857965500610e-02  
 367 +2.19834936494959013e-02  +7.75743134729959486e-03  +1.35760055040229088e-02  
 368 +1.26657169676301293e-02  +1.56352224425525092e-02  +2.22036161657550024e-02  
 369 +1.24844630055476313e-02  +1.68034839585381318e-02  +2.37449134016974109e-02  
 370 +2.48426506785148007e-02  +1.72945631898398754e-02  +2.29556338796428096e-02  
 371 +2.17361501674183527e-02  +1.92576153935553294e-02  +2.17033506992535506e-02  
 372 +2.00394574041014607e-02  +1.43946345365167389e-02  +1.73060273076651519e-02  
 373 +2.10176076738840499e-02  +1.35622147771577769e-02  +1.51925855977329965e-02  
 374 +2.36483067016953624e-02  +1.47638443532836644e-02  +2.35856188949921212e-02  
 375 +2.27216302174347365e-02  +1.44031485877771318e-02  +2.34451230146384068e-02  
 376 +1.37551703424706184e-02  +1.41693459212011430e-02  +2.24008911940627616e-02  
 377 +1.41052446275308305e-02  +1.28236271761482286e-02  +2.26096679793764722e-02  
 378 +2.29197437266526333e-02  +1.34012233742108570e-02  +2.50870745416595063e-02  
 379 +2.32736437217761528e-02  +1.39295055835741231e-02  +2.63617555062022717e-02  
 380 +2.19574390922058875e-02  +8.80810013129704888e-03  +1.58346552474107408e-02  
 381 +2.06616098277959855e-02  +8.72543719533884314e-03  +1.60518938181894756e-02  
 382 +2.21497097910978089e-02  +1.05419079760814063e-02  +2.29539469411533525e-02  
 383 +2.31704390096781794e-02  +9.77524256045021744e-03  +2.38652863025912258e-02  
 384 +2.50882410457814835e-02  +1.59201495215580066e-02  +2.36450236255386984e-02  
 385 +2.52643712471362879e-02  +1.83734248805392311e-02  +2.32120827468155627e-02  
 386 +1.23258143218805249e-02  +1.44685007009742635e-02  +2.39145405515820281e-02  
 387 +1.22166118627883621e-02  +1.43801783321311199e-02  +2.53071228898904925e-02  
 388 +1.14673356556874544e-02  +1.25936959121996563e-02  +2.27978306105072956e-02  
 389 +1.16013186019926565e-02  +1.16195117576871343e-02  +2.31615123022445406e-02  
 390 +1.28962024415040233e-02  +1.38253647845986982e-02  +1.80529337299109409e-02  
 391 +1.39890811829116932e-02  +1.46142784364118542e-02  +1.72635326963622888e-02  
 392 +1.32142194152784064e-02  +1.35095439034956764e-02  +2.02683688343811980e-02  
 393 +1.28864616881176203e-02  +1.39931465268832832e-02  +1.99457250234865852e-02  
 394 +1.25894002341439774e-02  +1.37390294545479009e-02  +1.84584760607464406e-02  
 395 +1.13869376717395283e-02  +1.32292293635307527e-02  +1.66209816998341975e-02  
 396 +2.24696024290547344e-02  +1.23895994937483316e-02  +2.14544709273278011e-02  
 397 +2.21863912459752781e-02  +1.18601791408336054e-02  +2.06910551065492415e-02  
 398 +1.74856153561191822e-02  +9.91536889230474824e-03  +2.15227687980401212e-02  
 399 +1.89157657642871971e-02  +9.61799670474541152e-03  +2.24193065688568643e-02  
 400 +1.27556844442964709e-02  +1.37262541736363659e-02  +1.82649679553543512e-02  
 401 +1.35065550697159691e-02  +1.25664599013230321e-02  +1.79361551890426033e-02  
 402 +9.58275278853826934e-03  +1.52662903670840854e-02  +1.63412814789657967e-02  
 403 +1.01418440229798720e-02  +1.54294200551074318e-02  +1.61728244611366520e-02  
 404 +1.70420301016102130e-02  +9.97760955858107736e-03  +2.50971907668892033e-02  
 405 +1.79120973421063416e-02  +1.01354100251951212e-02  +2.56007933311980969e-02  
 406 +1.69363641354512359e-02  +1.00474223518649281e-02  +2.48587320204834636e-02  
 407 +1.72920189186473588e-02  +9.94438546747997837e-03  +2.42170263218348149e-02  
 408 +1.66734373636356938e-02  +1.04251205908379736e-02  +2.17990420862794222e-02  
 409 +1.64171352662686038e-02  +1.03801479823692443e-02  +2.14140218746817074e-02  
 410 +2.36123587643218801e-02  +1.05667103999391738e-02  +1.89334111964801627e-02  
 411 +2.41897315395579147e-02  +9.67363697853344633e-03  +1.83674877889727084e-02  
 412 +1.99621478179329882e-02  +1.44617666327752463e-02  +2.03481680951177225e-02  
 413 +2.07210528824751106e-02  +1.36573674380192720e-02  +1.90723915075581597e-02  
 414 +1.36766139020072387e-02  +9.09098898707896147e-03  +2.05487542800434943e-02  
 415 +1.43303395825658351e-02  +8.56124488237514254e-03  +1.99472132513535821e-02  
 416 +1.28259434429002471e-02  +1.37758094791175303e-02  +1.81589508426326443e-02  
 417 +1.33137032100236214e-02  +1.37112680170123659e-02  +1.82464141662686957e-02  
 418 +1.14171767242390674e-02  +1.40687378415863991e-02  +1.93889139295060180e-02  
 419 +1.06346489519340611e-02  +1.36542455395455842e-02  +1.93486642305455529e-02  
 420 +2.05838515641818751e-02  +1.47987655361758522e-02  +1.68646657065093276e-02  
 421 +2.16777159532056743e-02  +1.53040595362221275e-02  +1.57657554922161838e-02  
 422 +1.67637568904039462e-02  +1.14170157107512209e-02  +2.43084717707867798e-02  
 423 +2.75178970469146383e-02  +1.14046296425826272e-02  +2.03652075705520741e-02  
 424 +2.74833214594958491e-02  +1.09118144234122919e-02  +2.07910393056427757e-02  
 425 +2.42453112232413649e-02  +1.52373223105308469e-02  +2.37348999871115490e-02  
 426 +2.40191380288472915e-02  +1.63416827126390933e-02  +2.41309836954580921e-02  
 427 +1.48325147046246639e-02  +1.71429221894827503e-02  +2.12663973436800560e-02  
 428 +1.52599858084237362e-02  +1.73039288703730997e-02  +2.13681605083966310e-02  
 429 +1.70118376186031220e-02  +1.01154851064097790e-02  +2.11037234210055165e-02  
 430 +1.68643323450821461e-02  +8.96506559319285197e-03  +1.68755198921060369e-02  
 431 +9.94258348450463916e-03  +1.51880954149900983e-02  +1.73747707576699661e-02  
 432 +1.07003466660174282e-02  +1.77804424946296641e-02  +1.52953891626956672e-02  
 433 +1.73911914596649800e-02  +1.56154144319875648e-02  +1.92904009681885355e-02  
 434 +1.72029033384260427e-02  +1.52191176024328821e-02  +1.80336068295668984e-02  
 435 +2.15451803187269759e-02  +1.08767484678625997e-02  +2.26605117132072549e-02  
 436 +2.06754140051322033e-02  +9.70888258219251149e-03  +2.25867601045082675e-02  
 437 +2.27108115644461990e-02  +8.76238033178566855e-03  +1.52879904713077164e-02  
 438 +2.33717647930427250e-02  +7.85506902568434973e-03  +1.30359358573531453e-02  
 439 +2.62056077685064899e-02  +9.34816986675068851e-03  +1.70510337201168136e-02  
 440 +2.63126189116552195e-02  +8.02883024777000312e-03  +1.74385292961862504e-02  
 441 +1.36908278899955851e-02  +9.58951518644410306e-03  +2.10074559790220800e-02  
 442 +1.28924838491243747e-02  +1.02157227804362434e-02  +2.06191339892840761e-02  
 443 +1.85482233901030288e-02  +1.42944734436402827e-02  +1.79060440747878039e-02  
 444 +1.75208997169615313e-02  +1.33103187469159820e-02  +1.78012970678683748e-02  
 445 +1.80173504696792379e-02  +1.39689024186015944e-02  +2.05242232188926552e-02  
 446 +1.78009123958194002e-02  +1.61300313063906971e-02  +2.12970736781219472e-02  
 447 +1.75036318576979946e-02  +1.54617410574932647e-02  +1.96697012243972312e-02  
 448 +1.67457369610791579e-02  +1.48941492994070120e-02  +1.96140810584153301e-02  
 449 +1.10890361104249244e-02  +1.25083883006165617e-02  +2.12416922119471087e-02  
 450 +1.05445496212050356e-02  +1.26768699619712738e-02  +2.13395677041848808e-02  
 451 +2.28555743312710072e-02  +1.49093631526700868e-02  +2.17699424067805611e-02  
 452 +2.29124041136421416e-02  +1.46575455784024658e-02  +2.20301581391568954e-02  
 453 +2.11413946818225160e-02  +9.18021303217180992e-03  +1.72040549925490845e-02  
 454 +1.93872499735955571e-02  +8.65877441450127981e-03  +1.65292260600637259e-02  
 455 +1.63438833953949529e-02  +1.26413696789087118e-02  +2.42244591520127776e-02  
 456 +1.56567419068076308e-02  +1.47593992705905078e-02  +2.57109300936500980e-02  
 457 +1.46042507316325038e-02  +1.62101499946811431e-02  +1.99923370227143744e-02  
 458 +1.53371529676573897e-02  +1.61968792058946702e-02  +1.90438563253251883e-02  
 459 +2.77407950463753432e-02  +1.27912861612941454e-02  +2.04935113121536734e-02  
 460 +2.78894908421723035e-02  +1.29624810084396670e-02  +2.08249957028353132e-02  
 461 +1.63429870842150445e-02  +9.02342983098785786e-03  +1.85551919131890682e-02  
 462 +1.57399350658203735e-02  +8.93016292066918342e-03  +1.76851822109903405e-02  
 463 +1.36325851712353098e-02  +1.41196729606005711e-02  +2.24004455970313807e-02  
 464 +1.27454973880772090e-02  +1.42251733212103021e-02  +2.24543605028053525e-02  
 465 +1.52219695436286474e-02  +1.63510753589720947e-02  +2.18939024790039093e-02  
 466 +1.53050552566331571e-02  +1.69098601133985012e-02  +2.28770445997552030e-02  
 467 +1.65549029817994332e-02  +9.73374598060306774e-03  +1.98492540680164052e-02  
 468 +1.57360156293723345e-02  +1.06245727319533145e-02  +1.93752150096073300e-02  
 469 +2.28218185626927819e-02  +1.25911542311653874e-02  +2.24918890656086272e-02  
 470 +2.25308746424194919e-02  +1.24132011297936641e-02  +2.29801247969366775e-02  
 471 +1.03228943890308848e-02  +1.48684604893060974e-02  +1.78905218284166959e-02  
 472 +1.05040152738636611e-02  +1.41131497396012086e-02  +1.61217512155063941e-02  
 473 +1.26050857524964144e-02  +1.73677207790396415e-02  +1.80048738200192272e-02  
 474 +1.25441028233268179e-02  +1.77032917820549376e-02  +1.81480168677891594e-02  
 475 +2.57149785015484307e-02  +9.37882072392660741e-03  +1.89933421092842725e-02  
 476 +2.67861135238549701e-02  +9.48050100111795004e-03  +1.92897397864707082e-02  
 477 +1.24961890036379281e-02  +1.41980640403307334e-02  +2.33227726831668342e-02  
 478 +1.09981621504143239e-02  +1.35718217402699785e-02  +2.37379694729916088e-02  
 479 +2.35206864512139784e-02  +1.16201159040720779e-02  +2.03699934060439965e-02  
 480 +2.43604439816328192e-02  +1.15793521213972996e-02  +2.02200673386948686e-02  
 481 +2.45642923304832776e-02  +9.62822828549719442e-03  +1.64166023294962868e-02  
 482 +2.44040991811056811e-02  +9.89879157606798205e-03  +1.65003772752242393e-02  
 483 +1.22165011462843087e-02  +1.35404317335143555e-02  +2.17681455728548079e-02  
 484 +1.20702698506841063e-02  +1.28602777744805195e-02  +2.14860723556248578e-02  
 485 +1.60206080443688233e-02  +1.15482143521006310e-02  +2.32117473618792987e-02  
 486 +1.67346006256890896e-02  +1.26912821669769426e-02  +2.23660168617216756e-02  
 487 +2.64725188182427969e-02  +1.65838021156995280e-02  +2.19786119918973302e-02  
 488 +2.66643597325179477e-02  +1.61819864519321087e-02  +2.17964206546759354e-02  
 489 +1.98702651138131792e-02  +1.27605994549431102e-02  +2.51573172319420960e-02  
 490 +2.02865994366174668e-02  +1.32180573698028898e-02  +2.54447753245261692e-02  
 491 +2.52649343556382751e-02  +1.18624815766559828e-02  +2.35090046198552192e-02  
 492 +2.57202689075351348e-02  +1.22514313371272152e-02  +2.39948916830582844e-02  
 493 +1.30766740074244447e-02  +1.31303817478736744e-02  +2.18818754666115119e-02  
 494 +1.24147508515480495e-02  +1.10266302351441654e-02  +2.21739032139698644e-02  
 495 +1.97512882075363931e-02  +1.45325972181736263e-02  +1.76182885014090490e-02  
 496 +1.90602229823637788e-02  +1.40658350494189573e-02  +1.66390143148607769e-02  
 497 +2.50853002374742153e-02  +1.20034817045304235e-02  +2.31414839265837169e-02  
 498 +2.43627324529166779e-02  +1.21690082573845011e-02  +2.40863492425045615e-02  
 499 +1.31964958523765625e-02  +9.08863367052469701e-03  +1.98642876824870820e-02  
 500 +1.17082363759399167e-02  +8.76168829773024162e-03  +1.91450943646022075e-02  
 501 +9.64075331530116555e-03  +1.52362800010917166e-02  +1.69451042461262989e-02  
 502 +7.75477970426747577e-03  +1.54135867282285018e-02  +1.70364376618451635e-02  
 503 +1.39905016925763685e-02  +1.55573043417976883e-02  +1.92607056950188336e-02  
 504 +1.39044430417088992e-02  +1.51645690078892805e-02  +1.95465880362927155e-02  
 505 +1.90601072870151163e-02  +1.35077899069585665e-02  +2.36459556431332235e-02  
 506 +1.98328061135545422e-02  +1.35756887466801889e-02  +2.32550252113994382e-02  
 507 +2.02260941862303090e-02  +1.46698075447111460e-02  +1.71317564724292049e-02  
 508 +2.03963198399278005e-02  +1.51114716819011011e-02  +1.63486994363356876e-02  
 509 +1.32252332331856091e-02  +9.75918219786775509e-03  +2.09786693631374491e-02  
 510 +1.18593833834827467e-02  +9.96540647619038877e-03  +2.11241912356038807e-02  
 511 +1.67909323125201224e-02  +9.86364547945912939e-03  +2.04964893739432476e-02  
 512 +1.67215793115989969e-02  +8.62958649744432864e-03  +2.03742733662303707e-02  
 513 +2.60767601172850680e-02  +8.84285413891203187e-03  +1.55463552300545722e-02  
 514 +2.66963507878871173e-02  +8.08541027097825840e-03  +1.39237806115268467e-02  
 515 +1.49321503422427393e-02  +1.26338988992633697e-02  +2.47301500671695956e-02  
 516 +1.41977437008858585e-02  +1.35770687853963776e-02  +2.60773530978127277e-02  
 517 +2.25152382833293703e-02  +1.76575966290777701e-02  +2.44166743996593535e-02  
 518 +2.33236254887435671e-02  +1.88720131125445535e-02  +2.41179522542324214e-02  
 519 +2.14181322555084611e-02  +1.45251101245106179e-02  +2.38382581005958556e-02  
 520 +2.14188063083476307e-02  +1.46137265718111597e-02  +2.48663092544485383e-02  
 521 +1.25347559132371351e-02  +1.37627688755085319e-02  +1.86943231133762551e-02  
 522 +1.20761582010326541e-02  +1.49715917740420330e-02  +1.78752684312889452e-02  
 523 +2.84725947729640369e-02  +9.09379612305075656e-03  +1.65813921283816702e-02  
 524 +2.90325373682532271e-02  +8.61474275779439309e-03  +1.54205820080506664e-02  
 525 +1.30133370037122213e-02  +1.34601908739368364e-02  +2.19309377333057540e-02  
 526 +1.31316412100771392e-02  +1.31773234575147166e-02  +2.13379477738253852e-02  
 527 +2.92974335197256075e-02  +1.33104895951100463e-02  +1.97285110173033504e-02  
 528 +2.96532357837658057e-02  +1.29816555698163694e-02  +1.92532605103455413e-02  
 529 +2.12366119353441553e-02  +9.89929931294225747e-03  +2.05423624963960508e-02  
 530 +2.10171765413694790e-02  +9.52661659355132605e-03  +1.99048103867535825e-02  
 531 +1.41751244702171542e-02  +1.58039397215150972e-02  +2.01715692112589343e-02  
 532 +1.53835124215098845e-02  +1.78002085951455141e-02  +2.01034773848305995e-02  
 533 +2.02450892723956728e-02  +1.13240773225308476e-02  +1.95730897895201490e-02  
 534 +1.97492252851272018e-02  +1.14465704716413940e-02  +1.99388042453023002e-02  
 535 +2.27583303165267113e-02  +1.36194271994936993e-02  +2.47817288261110505e-02  
 536 +2.18285920735171481e-02  +1.32054140283790148e-02  +2.55168932453397231e-02  
 537 +1.34504352674714844e-02  +9.29702223208188870e-03  +2.03059355484367550e-02  
 538 +1.43872581236753876e-02  +9.67132926133184093e-03  +1.93290231856772868e-02  
 539 +9.46251522459279348e-03  +1.47918341321205717e-02  +2.13185709956833259e-02  
 540 +8.97132864198353988e-03  +1.51963841817945207e-02  +2.14180627001285609e-02  
 541 +2.02813150770951578e-02  +8.88950349358134419e-03  +1.68419657844142354e-02  
 542 +1.81991629016315208e-02  +7.92339505048868069e-03  +1.57950191855396223e-02  
 543 +2.88762841865361983e-02  +1.33234011773403199e-02  +2.00182926408646704e-02  
 544 +2.96744074080549265e-02  +1.55980118963868729e-02  +1.96510025322912014e-02  
 545 +1.64618292945936662e-02  +1.34227338788838971e-02  +2.37511461854749625e-02  
 546 +1.60541065028651612e-02  +1.40618192394523309e-02  +2.32658805051912353e-02  
 547 +2.31843031395517797e-02  +1.38186626473860950e-02  +2.44469041476845853e-02  
 548 +2.35434474663696221e-02  +1.34169709990222021e-02  +2.40293686425241196e-02  
 549 +1.29474381608066669e-02  +8.64088195863461396e-03  +1.87460124281087007e-02  
 550 +1.20121257995905121e-02  +7.98009659946941931e-03  +1.79948977481753473e-02  
 551 +2.28896085686503201e-02  +9.65662387978459547e-03  +1.77131564738060993e-02  
 552 +2.27461604430137937e-02  +8.90358642101113720e-03  +1.80422498442531568e-02  
 553 +2.06565592591541579e-02  +1.44803965747491992e-02  +2.36244554806898030e-02  
 554 +2.13930531611139126e-02  +1.44944277522036594e-02  +2.33487304076008956e-02  
 555 +2.44390712703667912e-02  +9.30938326453586810e-03  +1.92355805910606401e-02  
 556 +2.40568315027942445e-02  +9.00544921684569809e-03  +1.93904628381822708e-02  
 557 +2.56650566810095980e-02  +9.36779575807837779e-03  +1.90280246966361040e-02  
 558 +2.59173162337869960e-02  +8.58092623481886488e-03  +1.95867793333304140e-02  
 559 +1.31483099940434035e-02  +1.19727146694761262e-02  +2.36063764735828137e-02  
 560 +1.22121606765791032e-02  +1.17170512663264826e-02  +2.40227525657819366e-02  
 561 +2.14414604984653548e-02  +1.04947000571027245e-02  +2.06780843494309002e-02  
 562 +2.02794252293170066e-02  +1.02642179213227533e-02  +2.02507359512638513e-02  
 563 +1.61064990109718482e-02  +8.82329614340251860e-03  +1.81247240739210863e-02  
 564 +1.57111433314677251e-02  +7.95538958594140498e-03  +1.72162944683410049e-02  
 565 +1.73120637495878214e-02  +9.41782608591117468e-03  +2.45203039491462445e-02  
 566 +1.71498025852136401e-02  +8.73608161116685294e-03  +2.40572556657005603e-02  
 567 +2.00233428992648427e-02  +1.27223933276013265e-02  +2.12274077318499940e-02  
 568 +1.96795999287073600e-02  +1.28733157574129550e-02  +2.09785533128860613e-02  
 569 +1.40681954308594179e-02  +1.56938652602862765e-02  +1.99911428668929601e-02  
 570 +1.31187019669069399e-02  +1.53148691439596620e-02  +2.03235391723459308e-02  
 571 +2.23665149782508142e-02  +1.55435788894489613e-02  +2.44000608576882966e-02  
 572 +2.14556834796212313e-02  +1.61428460711439473e-02  +2.58451953304280266e-02  
 573 +1.00409162667069157e-02  +1.65134497862114392e-02  +1.63494774660241753e-02  
 574 +9.48430619201073508e-03  +1.70185882595159030e-02  +1.60481944959797937e-02  
 575 +1.92205821896420485e-02  +1.17902866118170160e-02  +2.47516300935879292e-02  
 576 +1.96589242700077396e-02  +9.38510630505933093e-03  +2.47123342470507087e-02  
 577 +2.25539564513726788e-02  +8.87117167755729907e-03  +1.57528749009767377e-02  
 578 +2.26871634007897484e-02  +7.84708913100084539e-03  +1.56519674743808360e-02  
 579 +2.23125155389388499e-02  +1.82922423727051621e-02  +2.41807641637544757e-02  
 580 +2.63339024499493549e-02  +8.46902417591301020e-03  +1.46979426214476194e-02  
 581 +2.56133084688761822e-02  +8.10237319488355499e-03  +1.35039654151583501e-02  
 582 +1.18530578220055038e-02  +1.74373366573481910e-02  +1.77701332222411149e-02  
 583 +1.07974048910573928e-02  +1.76574177333198232e-02  +1.80675829121503678e-02  
 584 +2.73159084781705967e-02  +1.20087956261621647e-02  +2.03954697305761649e-02  
 585 +2.81132351866706549e-02  +1.15327292862788568e-02  +1.91940173172443808e-02  
 586 +1.50624233845231322e-02  +1.63510113725134701e-02  +1.97794564881477244e-02  
 587 +1.63181063990138174e-02  +1.69163379966300043e-02  +1.97770980831687877e-02  
 588 +1.02287894421064923e-02  +1.43171506449122788e-02  +1.70249417893137689e-02  
 589 +9.78333279071535999e-03  +1.33315367424924752e-02  +1.60142970416153191e-02  
 590 +2.17621669401772862e-02  +1.40039904354129652e-02  +2.04491171432096587e-02  
 591 +2.23373950355421971e-02  +1.35286444527398155e-02  +2.03635560301255944e-02  
 592 +2.60659698452119643e-02  +1.27068826615984488e-02  +2.28387733241237900e-02  
 593 +2.65932923357376470e-02  +1.29449364088390240e-02  +2.34218008888479254e-02  
 594 +1.35068289532721576e-02  +1.67166816037430561e-02  +2.14131436671545321e-02  
 595 +1.27826759516883829e-02  +1.67505106533595884e-02  +2.18919184909343104e-02  
 596 +2.16529321575944303e-02  +1.07518292226136923e-02  +2.07812089907893002e-02  
 597 +2.13369743676544779e-02  +1.11588017754819472e-02  +2.04796733288983013e-02  
 598 +2.65719108507267744e-02  +9.34576046150144453e-03  +1.70732428260327064e-02  
 599 +2.73780553509008311e-02  +8.99093718481676352e-03  +1.66634289120949387e-02  
 600 +1.04368770587706453e-02  +1.47412876988931817e-02  +1.82241053137939119e-02  
 601 +7.01663830867370938e-03  +1.40377983629879997e-02  +1.85193300355574533e-02  
 602 +2.66785875819180035e-02  +1.71622666568592881e-02  +2.17273950846118662e-02  
 603 +2.67640963440791829e-02  +1.75642150213840553e-02  +2.19650231804535793e-02  
 604 +1.05316432126569704e-02  +1.46832929380171576e-02  +1.83670048677519841e-02  
 605 +9.36639221254246049e-03  +1.33065230986054144e-02  +1.76902604488803593e-02  
 606 +1.18199537466317228e-02  +1.39913983852667425e-02  +2.37494176131182108e-02  
 607 +1.11020342941059100e-02  +1.39941695051731766e-02  +2.47460029486912501e-02  
 608 +1.48285188721108442e-02  +1.61114862122724231e-02  +2.15531960122514431e-02  
 609 +1.55571282370285582e-02  +1.61532316368462672e-02  +2.09560712547559383e-02  
 610 +2.58010067956482292e-02  +1.19668853868649724e-02  +2.19713603339614129e-02  
 611 +2.73027278566630588e-02  +1.16134129932758089e-02  +2.20402254580479989e-02  
 612 +2.26431685410798667e-02  +9.80253729685992212e-03  +1.80445857715030925e-02  
 613 +2.16726149340700502e-02  +1.08908486872464107e-02  +1.79134590636682786e-02  
 614 +8.64428046013346156e-03  +1.54346957761411410e-02  +2.04417904634769769e-02  
 615 +2.05747486832551577e-02  +1.20776475828616170e-02  +2.56225935391709500e-02  
 616 +2.19200180816951466e-02  +1.14046085110749082e-02  +2.58528636177164095e-02  
 617 +2.23832574891254070e-02  +1.58917894447244794e-02  +2.45200304288441494e-02  
 618 +2.27787008370959575e-02  +1.66431928547989237e-02  +2.45833996998059620e-02  
 619 +2.60784924099867962e-02  +1.49677698437418044e-02  +2.35652844619109701e-02  
 620 +2.68987171898958585e-02  +1.51047915902235239e-02  +2.39470668481695410e-02  
 621 +1.62224596967310807e-02  +1.10586572573030898e-02  +2.26010044282708364e-02  
 622 +1.78458226294625037e-02  +1.13745146754266821e-02  +2.27188622320977432e-02  
 623 +2.59828783877824460e-02  +1.53403528103173720e-02  +2.32120465011813881e-02  
 624 +2.67094132672088848e-02  +1.55434602312195490e-02  +2.29886469938091996e-02  
 625 +2.76824960158380401e-02  +1.07326262897446366e-02  +2.01302444736161136e-02  
 626 +2.74023277277792646e-02  +9.79839858477552471e-03  +2.01941491309000007e-02  
 627 +2.46169856443130899e-02  +1.76558550059952787e-02  +2.26137417738243932e-02  
 628 +2.41979161741323612e-02  +1.86079917995021979e-02  +2.13689737535108573e-02  
 629 +1.10509973148915815e-02  +1.29203824183820766e-02  +1.94524617745192377e-02  
 630 +1.07856060855151727e-02  +1.21772254334917215e-02  +1.88732807126142967e-02  
 631 +2.40123684060310483e-02  +1.19941687161437428e-02  +2.22613220437965185e-02  
 632 +1.90807433821792473e-02  +1.14030129069283490e-02  +2.48794988041192607e-02  
 633 +1.84990441508652882e-02  +1.00577634299786941e-02  +2.47048344592692287e-02  
 634 +1.24803717093044230e-02  +1.64769304481909781e-02  +1.86687074319310288e-02  
 635 +1.21935481723474334e-02  +1.57327580392682340e-02  +1.86039874970821903e-02  
 636 +1.98169076417818654e-02  +1.27912210168008404e-02  +2.50786533008024899e-02  
 637 +2.09985788379345312e-02  +1.25667488725319573e-02  +2.45870330867933445e-02  
 638 +1.44511436092882705e-02  +1.04505054847717112e-02  +2.25721487213089017e-02  
 639 +1.32024634655700350e-02  +1.02966185214517173e-02  +2.29971370815612551e-02  
 640 +1.24219645794938459e-02  +1.23398070778348058e-02  +1.81944574948286891e-02  
 641 +1.11042536121392539e-02  +1.39375589241074096e-02  +1.94222435657460252e-02  
 642 +9.06114754881752298e-03  +1.39024942522366149e-02  +2.00398043027323926e-02  
 643 +2.23945133115362634e-02  +1.58967213883662827e-02  +1.61938634201593372e-02  
 644 +2.52679748326256545e-02  +9.63270177289336262e-03  +1.92535719377725269e-02  
 645 +2.57939938543657876e-02  +9.86214472274076978e-03  +1.93244227376806396e-02  
 646 +1.02719763553326335e-02  +1.46259422472849732e-02  +1.74496055348873878e-02  
 647 +1.04078636454266946e-02  +1.50440936379279654e-02  +1.70630656477721021e-02  
 648 +2.34503197195508988e-02  +1.16900349648774333e-02  +2.04400414579301165e-02  
 649 +2.35333094703567489e-02  +1.10514709675733833e-02  +2.06717661484185286e-02  
 650 +1.82850855980726881e-02  +1.26429064777168112e-02  +2.65075326862796619e-02  
 651 +1.62607786319921253e-02  +9.66325272136575771e-03  +2.20549867541491480e-02  
 652 +1.63724402570590427e-02  +8.61674863794220994e-03  +2.27814232002099167e-02  
 653 +1.02388788853447089e-02  +1.31690242019965060e-02  +2.14018894105526235e-02  
 654 +9.50223406733702314e-03  +1.34570314453343939e-02  +2.20020638327919765e-02  
 655 +1.53593805365092873e-02  +1.43213380983582741e-02  +2.20798567551408267e-02  
 656 +1.47193104883645287e-02  +1.39123507774334462e-02  +2.15370237910785245e-02  
 657 +9.84251285586270480e-03  +1.51690915172580151e-02  +1.87699743134413580e-02  
 658 +8.39987928608841236e-03  +1.58350178942146987e-02  +1.92332420694392922e-02  
 659 +1.99260040927033248e-02  +1.27289297486864496e-02  +2.52229353145532117e-02  
 660 +1.96681248069410092e-02  +1.23000753727390139e-02  +2.59084074392354029e-02  
 661 +1.67084059491437488e-02  +9.80460335573572241e-03  +2.01601729523875929e-02  
 662 +1.81093954474036874e-02  +9.99510322714825331e-03  +1.86710040926194969e-02  
 663 +2.49374803566661148e-02  +1.22150236178313523e-02  +2.18574971412168508e-02  
 664 +2.54209271194143320e-02  +1.16717822633117460e-02  +2.17166035250775449e-02  
 665 +1.21992213963882292e-02  +1.39005865204982464e-02  +1.94435738747120342e-02  
 666 +1.16348132571028953e-02  +1.40751636023934597e-02  +1.92220381026791919e-02  
 667 +1.05144996290161327e-02  +1.16385290441184518e-02  +2.08961303841129729e-02  
 668 +9.59387568762677841e-03  +1.10223780717901912e-02  +2.07591975395176286e-02  
 669 +1.37537658149378614e-02  +9.65391382684512890e-03  +2.11133740624910062e-02  
 670 +1.37817181935646783e-02  +1.04835423254561102e-02  +2.00613344934093621e-02  
 671 +1.10591629937398864e-02  +1.43615890421870881e-02  +1.89510157675756921e-02  
 672 +1.04665074639857594e-02  +1.46240091601766587e-02  +1.92514160505703989e-02  
 673 +1.67496691308319373e-02  +9.83412441759742677e-03  +2.03283311631654237e-02  
 674 +1.73564803053286344e-02  +9.80853810248497396e-03  +1.97611002219106255e-02  
 675 +1.40350000000000006e-02  +1.25649999999999998e-02  +2.41149999999999975e-02  
 676 +1.38029293505031493e-02  +1.23755299867016194e-02  +2.35875104423402884e-02  
 677 +1.55400000000000017e-02  +1.23200000000000011e-02  +2.40799999999999972e-02  
 678 +1.51599990447582687e-02  +1.21663120883305602e-02  +2.46599501066629145e-02  
 679 +1.22105378478706145e-02  +1.34732378713285257e-02  +1.72713818967690225e-02  
 680 +1.18917785085252067e-02  +1.30258813376116622e-02  +1.51254975524756467e-02  
 681 +2.63887593096166322e-02  +9.34696516412606565e-03  +1.70621382730747582e-02  
 682 +2.66275042637230917e-02  +9.00432471086045141e-03  +1.74098229226065659e-02  
 683 +2.44384551203115571e-02  +1.10560452266322863e-02  +2.22715123774616872e-02  
 684 +2.52572488830981288e-02  +1.07307376684257355e-02  +2.26192109860626177e-02  
 685 +1.35900957267270570e-02  +1.62047157082372446e-02  +2.05986346466999759e-02  
 686 +1.49125821008873165e-02  +1.16325354072944129e-02  +2.27022541348806603e-02  
 687 +1.21609563250116137e-02  +1.73226697835335910e-02  +2.03104949894843713e-02  
 688 +1.21560068501127758e-02  +1.78420802068945186e-02  +1.99397696203748621e-02  
 689 +2.16060855375130000e-02  +8.37775964211535940e-03  +1.51886024972330332e-02  
 690 +2.11650946336865466e-02  +8.40521181832332501e-03  +1.38835072648131937e-02  
 691 +2.14621004725391550e-02  +9.26087341467228368e-03  +1.72666907839386964e-02  
 692 +2.11352108935066278e-02  +1.00037271028280052e-02  +1.67853058600651445e-02  
 693 +2.44387511282108047e-02  +1.07632453035797892e-02  +2.26623207461996677e-02  
 694 +2.44151330951054880e-02  +1.07969712301841728e-02  +2.35832185238630809e-02  
 695 +1.09988616269371588e-02  +1.24264932974198598e-02  +1.96980123898514020e-02  
 696 +1.16233112107216527e-02  +1.16865407240976573e-02  +1.98925059317116466e-02  
 697 +1.29849602971697526e-02  +1.38249962995073226e-02  +1.99150208175059053e-02  
 698 +1.21650756491874547e-02  +1.36845549194102040e-02  +2.07022278826255353e-02  
 699 +2.10358820737582206e-02  +1.44432253700465616e-02  +2.37414742440716607e-02  
 700 +2.17458677910141278e-02  +1.57985645321698683e-02  +2.20899673532591184e-02  
 701 +1.90706412989366837e-02  +1.36759783116544506e-02  +2.36060080915212016e-02  
 702 +1.80998959672412536e-02  +1.40214140530548585e-02  +2.34181762428397333e-02  
 703 +1.48146434378530912e-02  +1.62359596123373695e-02  +1.98328563579039836e-02  
 704 +1.55444040074845524e-02  +1.55530973373469127e-02  +1.81598980700470938e-02  
 705 +1.94171637034067646e-02  +1.45374495953988873e-02  +2.05174811100343781e-02  
 706 +1.89906998489980626e-02  +1.47351625610549243e-02  +2.03323110679844710e-02  
 707 +8.70989885238396266e-03  +1.50841735321291075e-02  +1.69101587452642477e-02  
 708 +8.10032688059241987e-03  +1.44707525690639122e-02  +1.67150514408999883e-02  
 709 +1.20181852818704096e-02  +1.49291775060661734e-02  +2.42918066492698002e-02  
 710 +1.17765183313031235e-02  +1.60584644835420308e-02  +2.50111758711777758e-02  
 711 +2.30784443397270937e-02  +9.17762933552728789e-03  +1.73335378475851370e-02  
 712 +2.38609546738416216e-02  +8.87228692052477626e-03  +1.74269929226203296e-02  
 713 +9.01064536700997738e-03  +1.54758042066857303e-02  +1.52677240285740302e-02  
 714 +8.83497300080279130e-03  +1.52800330218153951e-02  +1.50903069694771300e-02  
 715 +2.72264162404482930e-02  +1.26721355148737731e-02  +2.06300133375148624e-02  
 716 +2.83127472253787427e-02  +1.30607458726315576e-02  +2.19303964177936551e-02  
 717 +1.62881325818128066e-02  +1.08183297856675707e-02  +2.23194936422753641e-02  
 718 +1.54034220279374925e-02  +1.09412303861156773e-02  +2.17836717467525323e-02  
 719 +2.62510527147537115e-02  +1.26088498165933521e-02  +2.08440763642831484e-02  
 720 +2.64450326897815516e-02  +1.29735869197751003e-02  +2.01239646437121507e-02  
 721 +2.17046254018513733e-02  +1.41435053090004960e-02  +2.07873918910016636e-02  
 722 +2.23592644455866615e-02  +1.47027138803661299e-02  +2.04778193891929326e-02  
 723 +2.84853126997124291e-02  +1.24241617782466871e-02  +1.91749269485870164e-02  
 724 +2.33316880003759698e-02  +8.46776929714193258e-03  +1.43631282414417045e-02  
 725 +2.41771485415621344e-02  +8.48318362502406380e-03  +1.40878297836389554e-02  
 726 +2.48947660566816338e-02  +1.56317786796846894e-02  +2.37710731613813842e-02  
 727 +2.56638710015783568e-02  +1.59322113468761475e-02  +2.53062272361376898e-02  
 728 +2.51170025762344588e-02  +1.56244233426346031e-02  +2.45727010922608402e-02  
 729 +2.48247185589524008e-02  +1.54069089261741864e-02  +2.49981119784653052e-02  
 730 +1.37904922130895578e-02  +1.28462400615487280e-02  +2.42931070540553171e-02  
 731 +1.37035957009397618e-02  +1.31266241606634391e-02  +2.47254265904195865e-02  
 732 +2.09844633092278951e-02  +1.50241938726528822e-02  +1.63509372455027356e-02  
 733 +2.16357112303367412e-02  +1.43735417070639040e-02  +1.59669705684048306e-02  
 734 +2.30891864011853500e-02  +1.34393490273070262e-02  +2.56898401913457121e-02  
 735 +2.31557357337753532e-02  +1.30063645992524179e-02  +2.59698982185569034e-02  
 736 +1.42471049626486136e-02  +1.02074109842429754e-02  +2.21126092965506955e-02  
 737 +1.42898395652954410e-02  +1.04435117609592964e-02  +2.12475557363820192e-02  
 738 +2.24759299590416815e-02  +1.76117789455130132e-02  +2.44053598407919792e-02  
 739 +2.31085813514622165e-02  +1.74710469377243639e-02  +2.35318096179493487e-02  
 740 +1.50573278665954106e-02  +1.26282683346316243e-02  +2.51336337295525770e-02  
 741 +1.52238656337162839e-02  +1.23918968048961960e-02  +2.61426876177041946e-02  
 742 +1.20773539839574666e-02  +1.57485476067847942e-02  +2.16700140965242899e-02  
 743 +1.14660226858246117e-02  +1.57624905881856847e-02  +2.22699141782513703e-02  
 744 +2.27968296199352154e-02  +1.38783131667991732e-02  +2.43739706731774426e-02  
 745 +2.26698097502153854e-02  +1.32778577320053839e-02  +2.36295615245777670e-02  
 746 +1.44663925313925548e-02  +1.50037369622845716e-02  +2.36536143058728998e-02  
 747 +1.47468721654134150e-02  +1.49936287849588082e-02  +2.55219876024901787e-02  
 748 +2.55415864235791629e-02  +9.29283692040922156e-03  +1.89232289085292105e-02  
 749 +2.53248184977861862e-02  +9.16673411796272569e-03  +1.87232971257634308e-02  
 750 +1.63617723955818729e-02  +9.32392146266832270e-03  +1.92669794128446058e-02  
 751 +1.51724295130806867e-02  +8.30833762330896418e-03  +1.94312077462131180e-02  
 752 +2.10572748278730348e-02  +1.11962204270335125e-02  +1.93767742651151272e-02  
 753 +1.94134272326871998e-02  +9.03966980084484201e-03  +1.87207346165643093e-02  
 754 +2.50301607739187339e-02  +1.24719445859150079e-02  +2.12772327585384231e-02  
 755 +2.53688114535158618e-02  +1.33402383963741964e-02  +2.09868316424769233e-02  
 756 +1.94470998752324965e-02  +1.47109853910642758e-02  +1.82273062956296375e-02  
 757 +2.02067383195426963e-02  +1.51589611502138625e-02  +1.85630190023070366e-02  
 758 +2.18954438172495915e-02  +1.18854206681424587e-02  +2.21696502233175545e-02  
 759 +2.21440598365001788e-02  +1.15227772513511809e-02  +2.28772025466282211e-02  
 760 +1.98089154016599239e-02  +1.40447853243163851e-02  +2.33930024474899960e-02  
 761 +1.94768588486472667e-02  +1.61730551321686671e-02  +2.39253761587694541e-02  
 762 +1.28031308646259934e-02  +1.69900447061166054e-02  +1.85443014261024684e-02  
 763 +1.34540256642620166e-02  +1.83781882598589193e-02  +1.65041997416876911e-02  
 764 +1.41377136149698230e-02  +1.00784209765052962e-02  +2.18959857340672512e-02  
 765 +1.36363110354024569e-02  +9.52654813548224101e-03  +2.24292005770089058e-02  
 766 +8.92613900300117530e-03  +1.55165731049216622e-02  +1.52363935790428943e-02  
 767 +8.05776978078347021e-03  +1.60976813121764331e-02  +1.50958380838493444e-02  
 768 +9.91470777596312712e-03  +1.59042723775717834e-02  +1.70454092640605556e-02  
 769 +9.35434506998090130e-03  +1.69643556450357509e-02  +1.79921205188720360e-02  
 770 +2.20042463496923843e-02  +9.01435970165307375e-03  +1.85077207879407665e-02  
 771 +2.21595799718907784e-02  +8.32043497834655463e-03  +1.85233091717721642e-02  
 772 +2.12204688426161150e-02  +1.03033797117415022e-02  +2.28524620822428137e-02  
 773 +2.10813748092326045e-02  +9.73164705772090223e-03  +2.35850201569044529e-02  
 774 +1.92222384296446662e-02  +1.15911590581204149e-02  +2.48163091844708535e-02  
 775 +2.04941823007940699e-02  +1.06811074860397714e-02  +2.50949074340763682e-02  
 776 +1.66316544654715910e-02  +9.76917466816939507e-03  +2.00047135102019991e-02  
 777 +1.61430469548865044e-02  +9.81828768054749182e-03  +1.96509483894824373e-02  
 778 +1.01186895213802395e-02  +1.39265514342033422e-02  +1.97418775446966191e-02  
 779 +1.02658448721199488e-02  +1.41385950534323943e-02  +2.01680888166729279e-02  
 780 +2.57964671524141750e-02  +1.66680512692126484e-02  +2.28513077630465057e-02  
 781 +2.59610655149638547e-02  +1.81696489822081829e-02  +2.22313608383536039e-02  
 782 +1.57271796887141803e-02  +9.06739318229246583e-03  +1.92264586775139808e-02  
 783 +1.52230929595028788e-02  +9.37632931162261755e-03  +1.89646415166234809e-02  
 784 +2.24211942136294771e-02  +1.01135783232928697e-02  +2.34840230617323238e-02  
 785 +2.21202415425872864e-02  +9.68537052283945273e-03  +2.40539486502787669e-02  
 786 +2.53729106384511967e-02  +1.65657748320081032e-02  +2.36359386070979713e-02  
 787 +2.49803482112606022e-02  +1.81545074320038219e-02  +2.41750039269367882e-02  
 788 +2.26745693909746956e-02  +1.00688857986336155e-02  +2.38234490380334861e-02  
 789 +2.28526291689153636e-02  +1.02013804646048506e-02  +2.47885418980040503e-02  
 790 +2.30522445231856263e-02  +8.58770333605013252e-03  +1.49069527582794403e-02  
 791 +2.35827589785918001e-02  +8.13724706570806595e-03  +1.50713419341112608e-02  
 792 +2.59930041587714857e-02  +9.04722606668554620e-03  +1.61024377237296221e-02  
 793 +2.63227136411612883e-02  +8.03231931824067644e-03  +1.64078022633859476e-02  
 794 +2.32945060029120243e-02  +1.73650691493599345e-02  +1.80130564211628992e-02  
 795 +2.45392642238612610e-02  +1.79652502424108053e-02  +1.79704258986071383e-02  
 796 +1.90854836554669796e-02  +1.35854534936962791e-02  +2.36862626229029580e-02  
 797 +1.79712414651570472e-02  +1.40662187752903459e-02  +2.48319511276686028e-02  
 798 +1.35886871356748085e-02  +1.40754591216359221e-02  +1.76731125133921842e-02  
 799 +1.49393169889847650e-02  +1.41365195419048892e-02  +1.71194840695981579e-02  
 800 +1.44512990855594058e-02  +1.58209463345677648e-02  +2.13164415932666391e-02  
 801 +1.40317660931850267e-02  +1.51049059837861672e-02  +2.09588683274423947e-02  
 802 +1.98402089777416704e-02  +1.38387191826839333e-02  +2.56481387871346847e-02  
 803 +2.06146131683948852e-02  +1.44023018819412884e-02  +2.58177687916193305e-02  
 804 +1.50817995597008550e-02  +1.38005591493856987e-02  +2.28667683503821807e-02  
 805 +2.08433295966784192e-02  +1.43954035231052893e-02  +2.37022777946868032e-02  
 806 +2.11129788215884268e-02  +1.36735511071613310e-02  +2.47273220630064745e-02  
 807 +1.23050866104372717e-02  +1.24089839417393655e-02  +2.04780389889409366e-02  
 808 +1.69764829567416106e-02  +9.94974323142371400e-03  +2.00578483710780152e-02  
 809 +1.75842406026254748e-02  +1.06727173757179793e-02  +1.94038651247221208e-02  
 810 +2.66359211361174089e-02  +1.26342304929959685e-02  +2.07551914772592591e-02  
 811 +2.72803487196496136e-02  +1.47924550967821460e-02  +2.11935225433552074e-02  
 812 +1.49458310602092592e-02  +1.52889670891751660e-02  +1.91009250215693586e-02  
 813 +2.14304249563812242e-02  +9.02092498410974469e-03  +1.72165063540295239e-02  
 814 +2.14755432821116150e-02  +9.13396287417645759e-03  +1.73029142682416121e-02  
 815 +2.63589785457723387e-02  +1.65951677955958159e-02  +2.22199316211867844e-02  
 816 +2.82012080144709611e-02  +1.59065293991231503e-02  +2.14435403258005260e-02  
 817 +2.31085209174937307e-02  +9.00843952735817625e-03  +1.72640343215850374e-02  
 818 +2.29533251718493370e-02  +7.95383064802377901e-03  +1.75031326199143779e-02  
 819 +1.52950000000000013e-02  +1.23200000000000011e-02  +2.40799999999999972e-02  
 820 +1.52059917804622836e-02  +1.22773435515108314e-02  +2.34268808119347943e-02  
 821 +1.99408316242058389e-02  +1.12962445486382516e-02  +1.92343940510178828e-02  
 822 +1.98109009651764659e-02  +1.16669241932146322e-02  +1.87573339338009924e-02  
 823 +1.26179574404506698e-02  +1.00444910862794896e-02  +2.09356014744809249e-02  
 824 +1.20908091495426466e-02  +1.07531196165368288e-02  +2.06328636498198451e-02  
 825 +9.19548306203617216e-03  +1.46837919063768103e-02  +2.12829447896597905e-02  
 826 +8.38165938508278127e-03  +1.43900322786305896e-02  +2.15942827069675360e-02  
 827 +2.20761741814309922e-02  +1.25583051900306150e-02  +2.17398773690077630e-02  
 828 +2.26363454346161612e-02  +1.27375367467235569e-02  +2.14057082111608447e-02  
 829 +1.35800000000000001e-02  +1.48050000000000005e-02  +2.20149999999999998e-02  
 830 +1.28317542190253351e-02  +1.51213510062472387e-02  +2.19952243788714211e-02  
 831 +2.18986323548195951e-02  +1.57532833035560170e-02  +2.50226014783403797e-02  
 832 +2.14772693684656471e-02  +1.55974695231835669e-02  +2.49533908518233850e-02  
 833 +2.19594058964655975e-02  +1.09060660908915745e-02  +2.28247109482085028e-02  
 834 +2.22728904444060120e-02  +1.12369408022177097e-02  +2.47207250345819543e-02  
 835 +2.24500252127384295e-02  +1.81305606298661388e-02  +2.36105465142049109e-02  
 836 +2.32809373667058894e-02  +1.87774716582601899e-02  +2.21864772085905958e-02  
 837 +2.04260005075568643e-02  +1.46377616432289397e-02  +2.26425291950868371e-02  
 838 +2.09293661791059432e-02  +1.46546796242409093e-02  +2.17779804451878473e-02  
 839 +1.69013849655616222e-02  +9.98956529293445507e-03  +2.08001063974743820e-02  
 840 +1.65261484454300549e-02  +9.81093680346655991e-03  +2.05552594331759111e-02  
 841 +1.91370012735588568e-02  +1.33076301480299346e-02  +2.39190091040544610e-02  
 842 +2.01338232129123738e-02  +1.26264605624034874e-02  +2.33160882690138689e-02  
 843 +2.11252595583099056e-02  +1.14391263652059150e-02  +1.96223757312845130e-02  
 844 +2.17363801184889231e-02  +1.09677180895365722e-02  +1.95454486095824782e-02  
 845 +1.28384944105733832e-02  +1.68804886150450278e-02  +1.87772174517285596e-02  
 846 +1.31106578752212249e-02  +1.80014680907712894e-02  +1.87835087053988305e-02  
 847 +2.97592781978305541e-02  +1.35504571546469048e-02  +1.95079118465882502e-02  
 848 +3.06856461600029870e-02  +1.36034193282505954e-02  +1.89638358654764770e-02  
 849 +1.32891787792985099e-02  +1.39719347664284052e-02  +2.43445748239730364e-02  
 850 +2.39355369123841477e-02  +1.38174753193838276e-02  +2.46499584711531647e-02  
 851 +2.47232174150066354e-02  +1.38586466621699184e-02  +2.49182881941541097e-02  
 852 +1.07548279695882393e-02  +1.19088535504924941e-02  +2.09970292370296810e-02  
 853 +1.07721771086148610e-02  +1.14574126352582819e-02  +2.10594531851659508e-02  
 854 +1.04457486437068755e-02  +1.52351092547011041e-02  +2.12542793868017547e-02  
 855 +1.01390757221812428e-02  +1.51209508028046068e-02  +2.11646166260876928e-02  
 856 +1.13526145819325963e-02  +1.34536564083339305e-02  +1.94333924927106300e-02  
 857 +1.14539122685533533e-02  +1.31059249077985392e-02  +1.89021584755578800e-02  
 858 +8.96305613374826816e-03  +1.58821635091545114e-02  +1.47505483423718883e-02  
 859 +9.32536802318421031e-03  +1.68165654641616868e-02  +1.37548977679030036e-02  
 860 +1.01428382106353247e-02  +1.39691680572179688e-02  +1.63617310082900431e-02  
 861 +1.03572905261376715e-02  +1.36352788818855011e-02  +1.48495356460710808e-02  
 862 +1.21596223098415588e-02  +1.40697726816432396e-02  +2.35349793200584148e-02  
 863 +9.73241187767838120e-03  +1.44808104315638717e-02  +2.36118907461295817e-02  
 864 +2.36541533508476780e-02  +1.47669221766418314e-02  +2.35878094474960588e-02  
 865 +2.43960714149227993e-02  +1.49952729267524634e-02  +2.31705082726870876e-02  
 866 +1.82006905602031914e-02  +9.76668279852507988e-03  +2.19710376834484945e-02  
 867 +1.79134956227598729e-02  +9.62633782814569308e-03  +2.20949041709732376e-02  
 868 +1.02822697038168556e-02  +1.49979441644502495e-02  +1.86464373968425468e-02  
 869 +1.03501328168040790e-02  +1.62721422028260544e-02  +1.88595576749705542e-02  
 870 +1.96493456279081893e-02  +1.29606372750952457e-02  +2.37668577513817543e-02  
 871 +1.97537972786735426e-02  +1.27217254099845165e-02  +2.42937940555109193e-02  
 872 +1.54750326410971837e-02  +1.28272865402994703e-02  +2.51728261503636128e-02  
 873 +1.83004127348811961e-02  +1.43914137850466358e-02  +2.07930556245866718e-02  
 874 +1.87943145624928608e-02  +1.44961232121127888e-02  +2.20648823808810395e-02  
 875 +2.40331126980015131e-02  +1.00766709685737119e-02  +1.79640166229305225e-02  
 876 +2.51635320906099455e-02  +9.83005264354573464e-03  +1.81040051049422453e-02  
 877 +2.35662896669730712e-02  +1.04645172278985503e-02  +1.87750856439717340e-02  
 878 +2.35654363991213214e-02  +1.08729397781595193e-02  +1.78777498661192545e-02  
 879 +9.61175305191971745e-03  +1.52512851840879027e-02  +1.66431928625460496e-02  
 880 +9.35817696306701259e-03  +1.50044780030944205e-02  +1.61123928697488664e-02  
 881 +1.42251766925966302e-02  +1.51385161678596093e-02  +2.44455327168230166e-02  
 882 +1.32778087353564774e-02  +1.54813598844322550e-02  +2.51226902113787127e-02  
 883 +1.94430463506005853e-02  +1.36588509646294459e-02  +2.35691751893415229e-02  
 884 +1.93146001442828022e-02  +1.41321254362925981e-02  +2.37472493495330672e-02  
 885 +1.04775617641452105e-02  +1.62122035258616022e-02  +1.97493739621863833e-02  
 886 +2.41892947431358689e-02  +1.14601067798908614e-02  +2.20181170503976863e-02  
 887 +2.36039244480922526e-02  +1.10820262477760584e-02  +2.21313916344427798e-02  
 888 +2.46958365415990803e-02  +1.74726537131913752e-02  +2.28244074311325928e-02  
 889 +2.39439282132081176e-02  +1.76867424514609330e-02  +2.30079210896509123e-02  
 890 +2.58687607326849138e-02  +1.26075744872483388e-02  +2.09615217894857479e-02  
 891 +2.64235880260092967e-02  +1.29631612342413997e-02  +2.14084941309254408e-02  
 892 +9.71639877582122086e-03  +1.44860832219789962e-02  +2.19880924646845381e-02  
 893 +1.00042399116606045e-02  +1.42990935300205072e-02  +2.22916795829339251e-02  
 894 +1.20270088296140134e-02  +1.53169674239300359e-02  +2.47800318753657288e-02  
 895 +1.23114091028550983e-02  +1.53228292466711918e-02  +2.54320436262053147e-02  
 896 +1.13150221534752665e-02  +1.38516740035002639e-02  +1.88967846961488814e-02  
 897 +1.08266943875606064e-02  +1.30780057421986708e-02  +1.79690051742956922e-02  
 898 +1.58501446515736076e-02  +8.49148801884905963e-03  +1.75774940408443478e-02  
 899 +1.49552527469537407e-02  +7.83189220408160754e-03  +1.58354193609233571e-02  
 900 +1.18316242448891981e-02  +1.51405955913010287e-02  +2.43487289634760247e-02  
 901 +1.14232660538914604e-02  +1.59466406101198173e-02  +2.41404993862257139e-02  
 902 +9.69094349802875239e-03  +1.60170226256715863e-02  +2.09980961203268778e-02  
 903 +2.51431746950411747e-02  +1.59949357263189339e-02  +2.36479129483978083e-02  
 904 +2.51377643290424044e-02  +1.63018144718148142e-02  +2.31196202912911479e-02  
 905 +2.36840793002110958e-02  +9.77475825676711423e-03  +2.04868374785055450e-02  
 906 +2.36561184416291953e-02  +8.53736386513302518e-03  +2.03197056863007285e-02  
 907 +2.71900721742971176e-02  +1.36394260062760748e-02  +2.11723936541527019e-02  
 908 +2.83324230645265011e-02  +1.47682864537645488e-02  +2.20284842285703650e-02  
 909 +1.11445180552124622e-02  +1.25891941503082812e-02  +2.12958461059735531e-02  
 910 +1.14356563141255318e-02  +1.24822647340590582e-02  +2.07535599357179315e-02  
 911 +2.13908749323861759e-02  +1.51208949511082123e-02  +2.29157207986653913e-02  
 912 +2.13289307342625530e-02  +1.51939139000296809e-02  +2.27962651069535359e-02  
 913 +2.03710923870007929e-02  +1.42496190677235818e-02  +2.35668352379451961e-02  
 914 +1.97272393964276933e-02  +1.43031435411594080e-02  +2.26650756056181284e-02  
 915 +2.61736554756168867e-02  +9.39107374065741539e-03  +1.93285971897092200e-02  
 916 +2.65787959203162179e-02  +9.33378160389317958e-03  +2.01585709229735108e-02  
 917 +2.24174780558010107e-02  +1.73840167245271383e-02  +2.45429625696057009e-02  
 918 +2.41723662645654952e-02  +1.85831665490716197e-02  +2.45916794533936681e-02  
 919 +1.77609907169117981e-02  +9.26312987836730092e-03  +2.43761447832745240e-02  
 920 +1.80904413764261356e-02  +9.28887841782062053e-03  +2.38186202876049004e-02  
 921 +2.37189406912830004e-02  +1.37951659603325685e-02  +2.46771854835510125e-02  
 922 +2.43739950740172392e-02  +1.41559878667429518e-02  +2.58055173553967225e-02  
 923 +2.57230977885541112e-02  +9.45256538620594527e-03  +1.67586897040779628e-02  
 924 +2.57830269318659044e-02  +9.81473611613418832e-03  +1.63458449118690473e-02  
 925 +2.32441922670659912e-02  +1.00689154688285414e-02  +1.82760433774484497e-02  
 926 +2.35106137700169908e-02  +8.86860676821746470e-03  +1.86967101218504239e-02  
 927 +2.19711192842748926e-02  +1.66535023090572422e-02  +1.79189857930137919e-02  
 928 +2.14002146966271282e-02  +1.75394779258664819e-02  +1.78954493482548771e-02  
 929 +2.26432617399166848e-02  +1.01189548860919562e-02  +2.43651997285325682e-02  
 930 +2.24369777013619064e-02  +1.02203356884392176e-02  +2.56125467036074569e-02  
 931 +1.62386514820127732e-02  +8.92829767383799232e-03  +1.83407818990526869e-02  
 932 +1.65181082720377292e-02  +8.93935262306474673e-03  +1.80839328040812534e-02  
 933 +1.97878473989073801e-02  +1.28075799421286367e-02  +2.50523671837611789e-02  
 934 +1.92917427232590956e-02  +1.25241156786411768e-02  +2.51246326048038919e-02  
 935 +2.28893561419449172e-02  +1.22535750384832470e-02  +2.11029429437396242e-02  
 936 +2.27299129978088509e-02  +1.42821929149273222e-02  +1.97108585769478137e-02  
 937 +2.59909729785593804e-02  +1.66634447492053153e-02  +2.26355310243606042e-02  
 938 +2.71155150612631228e-02  +1.66239705799667223e-02  +2.28534465794867775e-02  
 939 +1.32474801485848778e-02  +1.38074981497536605e-02  +2.01425104087529540e-02  
 940 +1.37601261808718827e-02  +1.42868226362111196e-02  +1.92501626175917914e-02  
 941 +1.32119749194914340e-02  +8.84111210317010260e-03  +1.93896585499070129e-02  
 942 +1.38741737430995299e-02  +8.01725037659401993e-03  +1.88887002926037585e-02  
 943 +1.09848248078692947e-02  +1.32614887985825370e-02  +2.15310882016279126e-02  
 944 +1.06060321626748714e-02  +1.29534305036966522e-02  +2.21509142052266975e-02  
 945 +1.18129383999465397e-02  +1.32154976789064880e-02  +1.70420303025005868e-02  
 946 +1.09489694207057335e-02  +1.24115924348815656e-02  +1.68306932581969541e-02  
 947 +2.21845427479305801e-02  +8.93089854198376824e-03  +1.60166143650870112e-02  
 948 +2.21665259393580942e-02  +7.68925860986283127e-03  +1.64423744014841090e-02  
 949 +2.29408369926835422e-02  +1.34458813773271121e-02  +2.54096736502163224e-02  
 950 +2.23772623889767139e-02  +1.37744847403354145e-02  +2.61900977775429318e-02  
 951 +2.76288437135799453e-02  +1.10847070077203305e-02  +2.02377349344463296e-02  
 952 +2.80460369617016245e-02  +1.11204935454151336e-02  +2.00026257317897360e-02  
 953 +2.22922713739652882e-02  +9.01544927099188348e-03  +1.60933071825435058e-02  
 954 +2.24355180267063921e-02  +8.82098355406463891e-03  +1.59612095525893637e-02  
 955 +1.41216599505382852e-02  +1.57489024909006868e-02  +2.00813560390759489e-02  
 956 +1.45080286903409399e-02  +1.60105852839800313e-02  +1.97973008907538876e-02  
 957 +2.49853324912251394e-02  +1.72612929708059089e-02  +2.39827324313470272e-02  
 958 +2.43622852327087282e-02  +1.75636412578449794e-02  +2.43360650668378552e-02  
 959 +1.13086044067187540e-02  +1.62126047436465838e-02  +2.12445138259763182e-02  
 960 +1.10569385121385404e-02  +1.73883969545784618e-02  +2.10384127245658026e-02  
 961 +2.37575998771320761e-02  +1.02127930269167114e-02  +2.04550655964949833e-02  
 962 +2.38409783307214455e-02  +9.62769453868317533e-03  +2.06633332855760167e-02  
 963 +1.27094303528791277e-02  +1.70343740681893063e-02  +1.83956273220971904e-02  
 964 +1.19628635256213423e-02  +1.80910858197968934e-02  +1.75886417497359560e-02  
 965 +1.99870201579404570e-02  +8.87433335935865382e-03  +1.66544649901091170e-02  
 966 +2.00554900552588240e-02  +9.23464549503528499e-03  +1.63998407581854924e-02  
 967 +9.57890756417824688e-03  +1.26327001909366209e-02  +2.08658769373290601e-02  
 968 +9.21298282414172512e-03  +1.21483308299157114e-02  +1.99710040710460099e-02  
 969 +2.60951314779624167e-02  +1.26765302370935983e-02  +2.26686623351085269e-02  
 970 +2.71575744176711827e-02  +1.35810456087209451e-02  +2.30727645169571637e-02  
 971 +2.28390370215896706e-02  +1.35103252868522782e-02  +2.49344016838852767e-02  
 972 +2.31472629235588145e-02  +1.31371020462789020e-02  +2.51069543350113770e-02  
 973 +2.18733613202687291e-02  +1.08272820914028893e-02  +2.37180633514791246e-02  
 974 +2.12960382493776676e-02  +1.03239098020727772e-02  +2.43523552912897519e-02  
 975 +2.40852760843357147e-02  +1.38441232787550675e-02  +2.45545458601356750e-02  
 976 +2.43361213207677896e-02  +1.37716494636794234e-02  +2.41098835781383553e-02  
 977 +2.20467412084374113e-02  +1.47243832906926286e-02  +2.52881649612514553e-02  
 978 +2.24369295752033203e-02  +1.48862396278919389e-02  +2.53741589768517357e-02  
 979 +1.80955285165658904e-02  +1.39552908706509510e-02  +2.06695471347490556e-02  
 980 +1.81352471806672452e-02  +1.37101917779643163e-02  +2.10927451649596115e-02  
 981 +1.47603868039346935e-02  +1.03326245903564203e-02  +2.32974806533151335e-02  
 982 +8.99021288368459862e-03  +1.46892864963099785e-02  +2.06799177037748499e-02  
 983 +2.23054249563812250e-02  +9.40592498410974462e-03  +1.74265063540295258e-02  
 984 +2.20663042421543505e-02  +9.84827059751706806e-03  +1.74015183482465578e-02  
 985 +2.51650691625234096e-02  +1.55967082876806145e-02  +2.35905384659618363e-02  
 986 +2.66131189989396236e-02  +1.57976670184739702e-02  +2.46254797943568915e-02  
 987 +1.67724097118869542e-02  +8.84073253980436312e-03  +1.76982885767647431e-02  
 988 +1.75496763016089706e-02  +8.41933938479829357e-03  +1.65899743486157304e-02  
 989 +2.57783472656383794e-02  +8.59650592823509897e-03  +1.52664856726385714e-02  
 990 +2.47604373573186223e-02  +8.04854051620679072e-03  +1.46142514051937657e-02  
 991 +1.27783692613144453e-02  +1.61716526111195351e-02  +2.31192234299938473e-02  
 992 +1.32309091148984023e-02  +1.67522205577813436e-02  +2.43747856505056003e-02  
 993 +1.00108267043173167e-02  +1.61919632703951509e-02  +1.68181967568942110e-02  
 994 +1.06440045109707521e-02  +1.71493544366534793e-02  +1.59401033489971478e-02  
 995 +1.02041870624276880e-02  +1.57077885029243899e-02  +2.17407380562990235e-02  
 996 +1.04435273142750983e-02  +1.62095816793830817e-02  +2.20819717023956058e-02  
 997 +1.41924537247634514e-02  +1.55618340171559903e-02  +1.91260019600270094e-02  
 998 +1.47546782979743971e-02  +1.54852806594930753e-02  +1.76835269659676754e-02  
 999 +2.08510653090992100e-02  +1.41014996110683834e-02  +2.10865812529762477e-02  
1000 +2.22949557195299096e-02  +1.47701352915726152e-02  +2.40100167960403815e-02  
1001 +2.23221782409914679e-02  +1.55123448502193576e-02  +2.40307551295638119e-02  
1002 +1.92806331203632282e-02  +8.47320225432973868e-03  +1.60470541004172004e-02  
1003 +1.89750993145092507e-02  +8.37060208210679488e-03  +1.53541643563783348e-02  
1004 +1.51499008699432589e-02  +8.26932475504202520e-03  +1.67718362395016668e-02  
1005 +1.41292305867487828e-02  +8.12812224972167714e-03  +1.60988808092170227e-02  
1006 +1.27224801485848766e-02  +1.38424981497536608e-02  +1.96875104087529534e-02  
1007 +1.24906933373798521e-02  +1.38579349404039012e-02  +1.91151527939746532e-02  
1008 +1.91514909059119567e-02  +1.14970859825243819e-02  +2.48479039942950605e-02  
1009 +1.94919986301779966e-02  +1.13583278737832000e-02  +2.47715449290617125e-02  
1010 +2.19093544487459803e-02  +1.09375908297063233e-02  +2.32800579234241425e-02  
1011 +2.17434764663103040e-02  +1.17135188660081411e-02  +2.38178466625933623e-02  
1012 +1.27891541933627308e-02  +1.20487992669484033e-02  +2.19182936897902234e-02  
1013 +1.30572127047626947e-02  +1.17729197075326086e-02  +2.18038094020854556e-02  
1014 +2.26442947163100414e-02  +1.00466015667638846e-02  +2.41112386286497782e-02  
1015 +2.24039837249107553e-02  +9.44010766983021180e-03  +2.48234408676086191e-02  
1016 +2.12521374656077650e-02  +1.47162052667859575e-02  +2.32340366482321134e-02  
1017 +2.18838915088546623e-02  +1.47289340611391362e-02  +2.22878939921367751e-02  
1018 +1.61195893093284796e-02  +1.12730243467592580e-02  +2.28523548063086258e-02  
1019 +1.67450099006824296e-02  +1.22793518416311736e-02  +2.16159741272094752e-02  
1020 +2.04379077501972151e-02  +7.94155650422967256e-03  +1.54908819507161271e-02  
1021 +2.04060439668963534e-02  +7.57372017475341740e-03  +1.58435125799611873e-02  
1022 +1.18935253912911161e-02  +1.50133814671117825e-02  +2.43015628130870687e-02  
1023 +1.06630446839287175e-02  +1.51148155564841784e-02  +2.40445807281857715e-02  
1024 +1.10596884720676070e-02  +1.48459562592415713e-02  +2.00099734918353263e-02  
1025 +1.22624747385419366e-02  +1.42223219254900540e-02  +2.45720542485460651e-02  
1026 +1.21671532394085000e-02  +1.35041408935056926e-02  +2.52005686278245523e-02  
1027 +1.59479893275040474e-02  +1.08813142524810079e-02  +2.19857706006069756e-02  
1028 +1.55096685801494241e-02  +1.10246845526795062e-02  +2.08655944280811585e-02  
1029 +1.45764281353489983e-02  +1.42869440544435376e-02  +2.14891276138335606e-02  
1030 +1.53468455138183937e-02  +1.40168756768307718e-02  +2.08342852828163963e-02  
1031 +2.28661026632372456e-02  +1.48402579760478857e-02  +2.15826057147329893e-02  
1032 +2.36941199487968081e-02  +1.49672935281937921e-02  +2.16789230336948587e-02  
1033 +2.50308783859146643e-02  +1.21272215024495096e-02  +2.16931293817134822e-02  
1034 +2.55292183159828538e-02  +1.28924061053857283e-02  +2.00711961054953342e-02  
1035 +1.84665029800007777e-02  +9.30097988387705056e-03  +2.24639902195212793e-02  
1036 +1.97589013401834220e-02  +9.64661672055612540e-03  +2.31797331441308853e-02  
1037 +2.26624858092008760e-02  +9.26533566001248171e-03  +1.67895896303978873e-02  
1038 +2.32682204846525673e-02  +8.81002307377399749e-03  +1.61463049308995660e-02  
1039 +2.74136654055226713e-02  +1.17579655773788552e-02  +1.97066035649712118e-02  
1040 +2.70270545910849466e-02  +1.14704294980600245e-02  +1.88593327312875890e-02  
1041 +2.28713463150659636e-02  +8.52198031865300173e-03  +1.74096559355434270e-02  
1042 +2.21523910434480824e-02  +7.83912698908071845e-03  +1.76995070215838456e-02  
1043 +9.80146934108810410e-03  +1.46703819649134926e-02  +2.17389356880615184e-02  
1044 +9.53152329989323359e-03  +1.51747248395076931e-02  +2.20403415907365827e-02  
1045 +1.97318183798787343e-02  +8.79544364125393018e-03  +1.65557747215056388e-02  
1046 +1.87672538633139215e-02  +9.41251115562411270e-03  +1.69726315140293800e-02  
1047 +2.55728150603719839e-02  +1.24124089812441673e-02  +2.09046683923824229e-02  
1048 +2.56673293975571287e-02  +1.14571727959420187e-02  +2.07327198014573347e-02  
1049 +1.60591407448708555e-02  +9.13605536438277278e-03  +1.92265420532600380e-02  
1050 +1.58883588550698396e-02  +8.28166153538969184e-03  +1.89698650216657480e-02  
1051 +1.08477664890674202e-02  +1.45027038414088146e-02  +1.87307547844656648e-02  
1052 +1.03858423318021666e-02  +1.41007623018540619e-02  +1.82438944750341440e-02  
1053 +2.24524926960794798e-02  +1.32546354298556379e-02  +2.45128032702776229e-02  
1054 +2.20070470625444575e-02  +1.31823741632816800e-02  +2.46504393647831721e-02  
1055 +2.27297338722196630e-02  +1.31419123290601753e-02  +2.02010905531242214e-02  
1056 +2.24389146554301033e-02  +1.33736247088136802e-02  +1.93054509568310016e-02  
1057 +2.29305409013184809e-02  +1.34437063922966064e-02  +2.52505766316110554e-02  
1058 +2.29581859960725741e-02  +1.41214211092460639e-02  +2.56124551431088469e-02  
1059 +2.07189857454205158e-02  +8.99322978983520260e-03  +1.70205916249890968e-02  
1060 +2.05128952148000282e-02  +7.97297809455955152e-03  +1.68257623852483586e-02  
1061 +1.23608424981205348e-02  +1.43933215787966293e-02  +2.42766313878481424e-02  
1062 +1.30992135566967895e-02  +1.46892696127454668e-02  +2.54466945775664970e-02  
1063 +1.75959247130044356e-02  +1.54409202191792827e-02  +1.98326162941735162e-02  
1064 +1.70729736580638621e-02  +1.57528414749253873e-02  +1.97042530022424785e-02  
1065 +2.29259763858621311e-02  +1.86046857766379130e-02  +2.30596756553017868e-02  
1066 +2.33268209623119019e-02  +1.91698907426431572e-02  +2.30576319178046676e-02  
1067 +2.53303641766610202e-02  +8.39304394714597730e-03  +1.49086353337504873e-02  
1068 +2.55720006510101149e-02  +8.88588982996511498e-03  +1.42876654117339384e-02  
1069 +2.72102637838560098e-02  +1.62059446792981489e-02  +2.16185641111460124e-02  
1070 +2.75143240508737043e-02  +1.59315633944566680e-02  +2.09650143961618123e-02  
1071 +2.11754391469308675e-02  +9.25068937497698293e-03  +2.05744630639601647e-02  
1072 +2.15892879081127746e-02  +8.47986782872397517e-03  +2.05481228442188392e-02  
1073 +1.88098558785202916e-02  +1.07779183664535854e-02  +2.46820608766035697e-02  
1074 +1.88378810709727840e-02  +1.07056850457008072e-02  +2.43198641503493407e-02  
1075 +2.18682041762035644e-02  +1.10431186304816784e-02  +2.26943685739085556e-02  
1076 +2.22804984363167702e-02  +1.06129378688415692e-02  +2.27353491272976466e-02  
1077 +1.91161171440456037e-02  +1.14500494447263637e-02  +2.48637013992071589e-02  
1078 +1.86704298107056126e-02  +1.16958130725562139e-02  +2.50373235147467038e-02  
1079 +1.05872486706765113e-02  +1.46686691188228913e-02  +1.84399370032497616e-02  
1080 +1.11658204958469016e-02  +1.59822703413061463e-02  +1.80656684036772618e-02  
1081 +1.37222968524667241e-02  +9.62171450664461511e-03  +2.10604150207565448e-02  
1082 +1.33991129282850611e-02  +9.36489511142953729e-03  +2.07934997320985623e-02  
1083 +2.45080394375109881e-02  +9.64663688248214128e-03  +1.68577125400862227e-02  
1084 +2.40912885693288226e-02  +9.02211561805271560e-03  +1.65257053871636049e-02  
1085 +9.79831798361587882e-03  +1.67506577293279682e-02  +1.61637933525148152e-02  
1086 +1.00615759594913749e-02  +1.73442660516032951e-02  +1.46250521440352797e-02  
1087 +2.43942394848929225e-02  +1.22930160594443942e-02  +2.14708891588677002e-02  
1088 +2.47776346219621309e-02  +1.20914908666238767e-02  +2.12694517283365282e-02  
1089 +2.29000787203373253e-02  +1.87030586604647678e-02  +2.25933280719194038e-02  
1090 +2.24698743416268942e-02  +1.89061804279763296e-02  +2.16527910188351012e-02  
1091 +2.24801408734985539e-02  +1.25585472225067402e-02  +2.20981847782988315e-02  
1092 +2.30355164114113518e-02  +1.21859735331148189e-02  +2.23131213991171161e-02  
1093 +2.80625325939320852e-02  +1.05566502767071094e-02  +1.97441591324117004e-02  
1094 +2.88285788224584387e-02  +1.01348215402931058e-02  +1.89172231850915570e-02  
1095 +1.70653087727810245e-02  +8.64238586461572693e-03  +1.74095535405896853e-02  
1096 +1.70999200470258877e-02  +8.58856541193716953e-03  +1.75782287236140658e-02  
1097 +2.30348278716554847e-02  +1.28678029591809146e-02  +2.27269195287609881e-02  
1098 +2.29903727444847571e-02  +1.35657674157413869e-02  +2.29080035376065042e-02  
1099 +2.27855304075700316e-02  +1.34699311237783930e-02  +2.41174791977462714e-02  
1100 +2.28036313332687923e-02  +1.24349977857900786e-02  +2.37969386224143389e-02  
1101 +2.47718815740230330e-02  +1.24704227913699176e-02  +2.18766306339309956e-02  
1102 +2.46244590566360340e-02  +1.34380671741590515e-02  +2.27752036655254689e-02  
1103 +2.76001939742535340e-02  +9.37172692560555784e-03  +1.73248962415486936e-02  
1104 +2.81378196238292709e-02  +9.66804432275426145e-03  +1.78813619594047624e-02  
1105 +1.27220431144722864e-02  +1.59034375268360222e-02  +2.26614197978744249e-02  
1106 +1.24470890613649493e-02  +1.61676686882219235e-02  +2.31282646743393334e-02  
1107 +1.40658024207307112e-02  +1.68628197497793196e-02  +2.23914825362477136e-02  
1108 +1.42962535238091316e-02  +1.71861162548913246e-02  +2.22347540603591021e-02  
1109 +2.92089745246753331e-02  +1.33852003627923290e-02  +1.99818626028204424e-02  
1110 +1.10570316252777967e-02  +1.62827259660506193e-02  +2.10550026338244094e-02  
1111 +1.04069266312738964e-02  +1.68230786143297034e-02  +2.11562486072171263e-02  
1112 +2.44901047203116770e-02  +1.81489938841048991e-02  +2.17505755370754963e-02  
1113 +2.42154064157372069e-02  +1.88279655606672716e-02  +1.98576541524959765e-02  
1114 +1.12044665429973742e-02  +1.31857293366940114e-02  +1.94545287739494067e-02  
1115 +1.08990687625099229e-02  +1.29286838334729953e-02  +1.99778948122810648e-02  
1116 +2.76383330030474800e-02  +1.09122011106875891e-02  +2.01545625182298002e-02  
1117 +2.70149286818939481e-02  +1.05034600021339138e-02  +1.92219778665761176e-02  
1118 +2.01697073775741996e-02  +1.23620762047750594e-02  +2.08268517200514841e-02  
1119 +2.04315246846524037e-02  +1.21630842697967416e-02  +2.05281176326686833e-02  
1120 +2.64585584759286126e-02  +1.70419183181902030e-02  +2.19117123161547064e-02  
1121 +2.68834204948672946e-02  +1.76417476925886454e-02  +2.11614525089329174e-02  
1122 +2.23270444294343118e-02  +1.03046821710099570e-02  +2.31855237823027013e-02  
1123 +2.37950135842312747e-02  +9.23794671333502682e-03  +2.28863580102605171e-02  
1124 +1.24166728425813208e-02  +1.35367028892570771e-02  +1.78575719490354397e-02  
1125 +1.24672654120610640e-02  +1.23773245265060231e-02  +1.72457001365142019e-02  
1126 +1.44100907331793267e-02  +1.41834692406515011e-02  +2.12796560510445792e-02  
1127 +1.44151560075572761e-02  +1.29679369048317488e-02  +2.17318885205866168e-02  
1128 +1.85127294932620097e-02  +1.46960684555424558e-02  +2.18795292935662390e-02  
1129 +1.83759703718222520e-02  +1.49502962803333556e-02  +2.30687693354839421e-02  
1130 +2.12957443373923000e-02  +1.46593656354314216e-02  +1.67595117497961014e-02  
1131 +1.39237475508449567e-02  +9.82833866784272453e-03  +2.14518496710417450e-02  
1132 +1.37949135681255629e-02  +9.30733075248806226e-03  +2.16624383109522457e-02  
1133 +1.49455701873672919e-02  +1.62810922151285821e-02  +1.98143180444602558e-02  
1134 +1.56463639120381012e-02  +1.61635066248959833e-02  +1.99150221991059619e-02  
1135 +9.55499999999999926e-03  +1.30550000000000006e-02  +2.11750000000000028e-02  
1136 +9.18900720480122536e-03  +1.28637729253950044e-02  +2.12794587628366630e-02  
1137 +1.56527003617972886e-02  +1.66169279748041299e-02  +1.95532368068489122e-02  
1138 +1.60726164107250283e-02  +1.68340919092948155e-02  +1.89017666253128297e-02  
1139 +2.02165542648727742e-02  +1.01331987248025300e-02  +1.90782432066460596e-02  
1140 +2.02526908271862781e-02  +1.01023859758266107e-02  +1.89290476523700582e-02  
1141 +2.26256525405315462e-02  +1.63052772995180804e-02  +1.67581566444199789e-02  
1142 +2.38165050830505681e-02  +1.72433431380848851e-02  +1.66964613023697327e-02  
1143 +1.33172534392743732e-02  +9.19763007404497158e-03  +2.00853414548083607e-02  
1144 +1.27727754483284717e-02  +9.68938567258342473e-03  +1.98633643098074415e-02  
1145 +1.21295763403071761e-02  +1.32283168959361902e-02  +2.16414771313606820e-02  
1146 +1.22407295497332039e-02  +1.35677285843764719e-02  +2.18223195701869946e-02  
1147 +1.19366983641629766e-02  +1.65269242156325033e-02  +2.23122859874334833e-02  
1148 +1.20492337774781352e-02  +1.67465388787917425e-02  +2.26685954209829392e-02  
1149 +2.57807184175690880e-02  +1.21738810389849812e-02  +1.97604980795300089e-02  
1150 +2.17723023328776702e-02  +1.08656308731253110e-02  +2.08429541025614389e-02  
1151 +2.23715553972856362e-02  +9.64209866245853246e-03  +2.12734753349657670e-02  
1152 +2.14155489163008160e-02  +1.05425915619141875e-02  +2.27137171401751090e-02  
1153 +2.15492933037397562e-02  +9.45858293482806228e-03  +2.23581196933421329e-02  
1154 +1.53335322519719507e-02  +1.66210015729483518e-02  +2.22141713201742738e-02  
1155 +1.56264591058752969e-02  +1.67343618750380729e-02  +2.20418417799406255e-02  
1156 +2.32516479898137764e-02  +1.23202271687534760e-02  +2.00926074479031262e-02  
1157 +2.27732877285136519e-02  +1.24299755663339305e-02  +1.88834507389388055e-02  
1158 +2.19343801726057872e-02  +1.09218284602989497e-02  +2.30523844358163227e-02  
1159 +2.18249207257042964e-02  +1.07930567335477821e-02  +2.35503901606107617e-02  
1160 +2.12927626286445043e-02  +9.65299327563663538e-03  +1.72307621597209970e-02  
1161 +2.09589419648676251e-02  +1.02508671494276529e-02  +1.75754137405155914e-02  
1162 +1.97506011358925086e-02  +1.09854619287277234e-02  +2.49481760647272295e-02  
1163 +2.01165786462617451e-02  +9.96109114659182379e-03  +2.50664360183937944e-02  
1164 +1.99603541876915043e-02  +1.46406648272725624e-02  +2.39189679079725055e-02  
1165 +1.32128392885739517e-02  +8.96157805619053789e-03  +1.96239460616875576e-02  
1166 +1.35296257310014070e-02  +8.68126944293775432e-03  +1.92424969521988211e-02  
1167 +2.28624408253087427e-02  +8.64379857765102712e-03  +1.50867424316730950e-02  
1168 +2.25583797070353261e-02  +7.88802885125143918e-03  +1.45904778376908274e-02  
1169 +1.23797070730435887e-02  +1.34182516584139180e-02  +1.63154578853021912e-02  
1170 +1.31066836145740176e-02  +1.36499949882082101e-02  +1.58952914486056134e-02  
1171 +2.13192179667276958e-02  +1.19338461120019196e-02  +2.57282050187014368e-02  
1172 +2.19425908751791215e-02  +1.22247004094103006e-02  +2.57805416759910311e-02  
1173 +2.06884265574232354e-02  +1.14396841302555150e-02  +1.96432795813049066e-02  
1174 +2.04725223092273832e-02  +1.14578735456249102e-02  +1.94383614854955235e-02  
1175 +1.52874036483628857e-02  +1.43424466042222677e-02  +2.21303476380630554e-02  
1176 +1.49483894327982411e-02  +1.28881774538801147e-02  +2.27035711576535071e-02  
1177 +2.13358991232651223e-02  +1.50051828933374636e-02  +1.60080813448009590e-02  
1178 +2.20220650604852006e-02  +1.46002564529775364e-02  +1.51361916113154187e-02  
1179 +2.28453765883573356e-02  +1.20921404381144591e-02  +2.13572681856380384e-02  
1180 +2.28199902244386015e-02  +1.13032416511420625e-02  +2.17271873814294247e-02  
1181 +2.73921840538572763e-02  +1.62000321163132191e-02  +2.12808052092480007e-02  
1182 +2.78448208031296073e-02  +1.65659103024251853e-02  +2.04958985651512854e-02  
1183 +1.99505500878307575e-02  +1.40970117298817744e-02  +2.34333364616901921e-02  
1184 +2.03119467843365584e-02  +1.34435351646849631e-02  +2.39221171904518415e-02  
1185 +1.32506910028941712e-02  +1.39155217206233285e-02  +1.78499751344854650e-02  
1186 +1.38307509147506877e-02  +1.36260906484058954e-02  +1.75695923299342797e-02  
1187 +1.35098276245463455e-02  +1.41518712421994115e-02  +1.97814678679810035e-02  
1188 +1.32178703942453200e-02  +1.46939687262484780e-02  +1.97037371924856687e-02  
1189 +1.65139354788589668e-02  +1.05045825492855478e-02  +2.19170264870430127e-02  
1190 +1.66920089057395332e-02  +1.13280994788410756e-02  +2.13368524040418936e-02  
1191 +2.57950000000000020e-02  +1.24600000000000006e-02  +2.22950000000000023e-02  
1192 +2.59766198136272830e-02  +1.26866171047516785e-02  +2.20746419497352166e-02  
1193 +2.25751436477286196e-02  +1.23549964940605651e-02  +2.13674649724370572e-02  
1194 +2.34068532085372830e-02  +1.27652206729213808e-02  +2.18119638567496367e-02  
1195 +2.22056316597805010e-02  +9.34135483169131267e-03  +1.83843133709772899e-02  
1196 +2.20856102811843626e-02  +9.22571983329350219e-03  +1.88406402653660196e-02  
1197 +2.18780776495682248e-02  +1.59045498975475125e-02  +2.54452510471138219e-02  
1198 +2.23941420391436247e-02  +1.59818317854930059e-02  +2.61031165536151875e-02  
1199 +8.40028282356200355e-03  +1.33447772693665711e-02  +2.00234947566726579e-02  
1200 +8.56381687860633192e-03  +1.33558623215849614e-02  +1.96329771713612891e-02  
1201 +1.60708354920026907e-02  +9.87499451998206067e-03  +1.97655045404358555e-02  
1202 +1.52233469883696210e-02  +9.51541335904036376e-03  +1.99292839292295187e-02  
1203 +2.46673789242487125e-02  +1.75838897508335847e-02  +2.27177758054832556e-02  
1204 +2.51368586279404824e-02  +1.86327295301288547e-02  +2.23108232201614520e-02  
1205 +2.29295116434064632e-02  +1.72158861031715335e-02  +1.80010624666876971e-02  
1206 +2.32392301057348372e-02  +1.74812598391804394e-02  +1.81096692262247179e-02  
1207 +1.57850000000000004e-02  +1.13050000000000008e-02  +2.48500000000000006e-02  
1208 +1.62488591054572411e-02  +1.08455495223849108e-02  +2.51966533998524873e-02  
1209 +9.96276724014022279e-03  +1.60481178239834689e-02  +1.69318030104773816e-02  
1210 +9.60357809174489964e-03  +1.63199741331888984e-02  +1.66456609274057490e-02  
1211 +1.73023092915622900e-02  +1.00227325680176376e-02  +1.92893739683556997e-02  
1212 +1.73859955209855858e-02  +1.03489994657696947e-02  +1.86330962381549767e-02  
1213 +1.38764281353489973e-02  +1.39369440544435362e-02  +2.07191276138335642e-02  
1214 +1.46934492980407977e-02  +1.32695611785308958e-02  +2.00735370749438452e-02  
1215 +1.39844232835551335e-02  +9.50367788007936733e-03  +2.11393718674837625e-02  
1216 +1.42091729721890731e-02  +8.56652029815862560e-03  +2.10905848232737156e-02  
1217 +2.44376622715329755e-02  +1.83252390741588597e-02  +2.15034341183493322e-02  
1218 +2.45383119525285492e-02  +1.85464230136027364e-02  +2.05648179789932085e-02  
1219 +2.07108865734528837e-02  +1.16138649676660686e-02  +2.57328334228303368e-02  
1220 +2.12106152605259328e-02  +1.05240173830601358e-02  +2.55796495907319246e-02  
1221 +1.15431590218380755e-02  +1.38278590870660814e-02  +2.42673455017948722e-02  
1222 +1.13880743412727303e-02  +1.32757669989470983e-02  +2.48604785024363374e-02  
1223 +1.89638258116250173e-02  +1.46389727675263932e-02  +1.85510874820963428e-02  
1224 +1.80151636019851742e-02  +1.44082822878330574e-02  +1.87925506782152738e-02  
1225 +2.09081614504007113e-02  +1.15200433494162778e-02  +1.96573387751707122e-02  
1226 +2.05559677980189266e-02  +1.21028927254443874e-02  +1.89704475048447369e-02  
1227 +1.26437263371161814e-02  +1.66127624192028006e-02  +1.88822548121261695e-02  
1228 +1.20105446798256590e-02  +1.65672347017426121e-02  +1.93101190400855709e-02  
1229 +2.47467755792974628e-02  +1.07857199256134427e-02  +2.23334365353265313e-02  
1230 +2.51612846611330640e-02  +9.93288738424962826e-03  +2.20698699328922311e-02  
1231 +2.64706361837548677e-02  +1.16532282533209283e-02  +2.18415098418370604e-02  
1232 +2.68528574350065628e-02  +1.11117443750693417e-02  +2.13871331062274773e-02  
1233 +2.25594980847881529e-02  +1.88470006266916699e-02  +2.20524379981394229e-02  
1234 +2.19133531699134861e-02  +1.91280975878112894e-02  +2.08854926569723813e-02  
1235 +2.74090230721030642e-02  +1.40169230168414195e-02  +2.10832202658657875e-02  
1236 +2.79180679511545002e-02  +1.40078053604569177e-02  +2.08269990721936873e-02  
1237 +1.41229931731502913e-02  +1.74081698686496568e-02  +2.24358935408393474e-02  
1238 +1.56618973268361078e-02  +1.63485552687310520e-02  +2.35736682811913401e-02  
1239 +1.76070379242922737e-02  +9.85219818158332254e-03  +1.89835763954773439e-02  
1240 +1.77321387227913976e-02  +9.31013326147589644e-03  +1.86837121948730672e-02  
1241 +8.74147814563541216e-03  +1.42724510460326970e-02  +1.85968478458292986e-02  
1242 +8.26517908924541411e-03  +1.39360025888785131e-02  +1.90881743158737502e-02  
1243 +2.35861715309506163e-02  +8.35701186691012454e-03  +1.42183844599933322e-02  
1244 +2.35335402314668443e-02  +8.00081104873883418e-03  +1.40913050309887083e-02  
1245 +7.93252546405299498e-03  +1.43969643670238089e-02  +1.85009430650233953e-02  
1246 +7.53785012577381022e-03  +1.50012441873287952e-02  +1.83157130618779168e-02  
1247 +1.50661652945625318e-02  +1.42682429334425494e-02  +2.24060170406643368e-02  
1248 +1.51175871718131592e-02  +1.49297994430181227e-02  +2.28062164890838748e-02  
1249 +2.04110739089664942e-02  +1.43708833163876237e-02  +2.05340840475588607e-02  
1250 +2.09970309373603420e-02  +1.45745576745129959e-02  +2.04535059429974062e-02  
1251 +1.69774769999950989e-02  +9.97036323290906822e-03  +1.97112503257886144e-02  
1252 +1.65752465676168061e-02  +1.04283541119757246e-02  +1.93899953421686026e-02  
1253 +2.83882547480505190e-02  +1.22894755464667983e-02  +2.02228840787830010e-02  
1254 +2.98540380045746630e-02  +1.11026369154407691e-02  +1.90617758427157405e-02  
1255 +1.91147952196183968e-02  +1.47277307465160361e-02  +1.95305840981450964e-02  
1256 +1.95542226789790843e-02  +1.35284190487550155e-02  +1.94016351706647258e-02  
1257 +2.29328140970019717e-02  +1.26494706004193370e-02  +2.26472687922312892e-02  
1258 +2.35599579002852832e-02  +1.20574546658404769e-02  +2.37373362862690479e-02  
1259 +1.07115129678987293e-02  +1.49974480194770641e-02  +2.13417457372441118e-02  
1260 +1.05592688100287577e-02  +1.41001428160944051e-02  +2.09295698251112418e-02  
1261 +1.21719998018754664e-02  +1.46988391035202184e-02  +2.41031736004259124e-02  
1262 +1.27424355352437294e-02  +1.49880206483550896e-02  +2.42139726169567464e-02  
1263 +1.48954022518100939e-02  +1.07389663415591204e-02  +2.34299371555433331e-02  
1264 +1.47897620373715170e-02  +9.43951092157568894e-03  +2.37535005641934631e-02  
1265 +2.73789529713187596e-02  +1.14877965816821154e-02  +1.93184959611544943e-02  
1266 +2.76859287045817942e-02  +1.08762617293398974e-02  +1.87610065469863453e-02  
1267 +2.13411537850983594e-02  +1.02126371116829876e-02  +2.05907923771207063e-02  
1268 +2.11928989578352538e-02  +1.03551399718606781e-02  +2.01048715965461734e-02  
1269 +2.90099612404379932e-02  +1.16771527046525721e-02  +1.95679759031241983e-02  
1270 +2.89440673550991935e-02  +1.14799763025254659e-02  +1.92245394520924491e-02  
1271 +1.01269411751930081e-02  +1.50332852046440261e-02  +1.76368284851969974e-02  
1272 +9.57891867197475412e-03  +1.58097902511100848e-02  +1.79932736773259598e-02  
1273 +2.17905152575378035e-02  +8.80235798552669348e-03  +1.89076369755363134e-02  
1274 +2.18444442880774484e-02  +8.41373943293993905e-03  +1.97148837967761857e-02  
1275 +2.19166722972866761e-02  +1.45540830993776942e-02  +2.56810016274795355e-02  
1276 +2.15068812145893067e-02  +1.39104580921984074e-02  +2.65680134596357996e-02  
1277 +2.24342809741508720e-02  +1.74049758069884097e-02  +2.47688868521385198e-02  
1278 +2.33781081319890914e-02  +1.78315678573453436e-02  +2.51985734775051762e-02  
1279 +2.52607483578558209e-02  +1.68162102300141690e-02  +2.31474372137485951e-02  
1280 +2.66515825171493061e-02  +1.75060407595525394e-02  +2.28508873420116033e-02  
1281 +1.28125911868938441e-02  +1.73880232672419671e-02  +1.88531193231999336e-02  
1282 +1.23435076070811823e-02  +1.76456570887021137e-02  +1.91733085748968732e-02  
1283 +2.45403423058920475e-02  +1.85334638341629748e-02  +2.10341715262082202e-02  
1284 +2.35013697014277538e-02  +1.88112473519996895e-02  +2.02697290963423093e-02  
1285 +1.74146088404768633e-02  +1.01721521043204380e-02  +1.98145749777852605e-02  
1286 +1.81735797314736824e-02  +1.00703484034132054e-02  +1.97421467867791404e-02  
1287 +9.87763330114412898e-03  +1.57349682863890707e-02  +2.20517041622961298e-02  
1288 +9.58191572310960853e-03  +1.55439247644325509e-02  +2.27121139116033127e-02  
1289 +2.41151249716606945e-02  +1.57815585453159463e-02  +2.38779337770269363e-02  
1290 +2.41922103717391763e-02  +1.58861732434860611e-02  +2.35257177527157212e-02  
1291 +1.36197647919766157e-02  +1.42349250690340257e-02  +1.96118550827278290e-02  
1292 +1.44447054035106784e-02  +1.45166059313456795e-02  +1.89173740199618072e-02  
1293 +1.49871890914818010e-02  +1.24869978804075452e-02  +2.44052586936322098e-02  
1294 +1.50424664026213052e-02  +1.31516038515268260e-02  +2.45547192623692123e-02  
1295 +2.56741216854188582e-02  +1.26075502315499185e-02  +2.10184604760343674e-02  
1296 +2.58169385251788633e-02  +1.35624424700663861e-02  +2.16373174016436555e-02  
1297 +1.47299313798344243e-02  +1.69954376315634113e-02  +2.11566981887354108e-02  
1298 +1.49270161755919763e-02  +1.76163834575670426e-02  +2.07520229798691148e-02  
1299 +1.20950925418729371e-02  +1.48140083047931942e-02  +2.41974901248478529e-02  
1300 +1.18859585093630850e-02  +1.45344539887927067e-02  +2.45311579243911448e-02  
1301 +2.43138749317237113e-02  +1.12580760032615738e-02  +2.21448147139296850e-02  
1302 +2.47796254536760165e-02  +1.14068936318406731e-02  +2.24908058034217484e-02  
1303 +1.94608653278064009e-02  +1.13266421758673515e-02  +2.49814906328169155e-02  
1304 +1.96709344055696275e-02  +1.12319266164393975e-02  +2.63612762723035715e-02  
1305 +2.44158922957943385e-02  +9.47307249344899079e-03  +1.58648285729457404e-02  
1306 +2.38557165412772616e-02  +9.57025675907821963e-03  +1.55494490654446236e-02  
1307 +1.28544612897490401e-02  +1.38334786752758229e-02  +1.98009229047327838e-02  
1308 +1.35737121427834916e-02  +1.32243908333762403e-02  +1.89160315717375287e-02  
1309 +2.29354699027602277e-02  +1.34050222945405750e-02  +2.51683836298606384e-02  
1310 +2.37438723890182612e-02  +1.22086863286717719e-02  +2.59411675885015437e-02  
1311 +2.41262175333094055e-02  +1.32634632755810715e-02  +2.13753686807150803e-02  
1312 +2.37008801458581109e-02  +1.42373482807966675e-02  +2.14221790209582416e-02  
1313 +1.40895154777148004e-02  +1.00162096887265704e-02  +2.17828856914629755e-02  
1314 +1.48758907460921352e-02  +1.00509177404735934e-02  +2.09475520457381402e-02  
1315 +8.96026780121885955e-03  +1.54879345942953630e-02  +1.52586032061593872e-02  
1316 +7.63302356395991009e-03  +1.53311997385593198e-02  +1.53895606381185060e-02  
1317 +1.49092530414530397e-02  +1.08433171302630069e-02  +2.34377770595571924e-02  
1318 +1.56296518030868588e-02  +1.02430998111075876e-02  +2.35095769861516715e-02  
1319 +2.48500000000000006e-02  +9.97499999999999949e-03  +1.95300000000000022e-02  
1320 +2.45007460368402326e-02  +9.71843264517571748e-03  +1.94099885578848733e-02  
1321 +2.24076347063356697e-02  +1.74594462698556066e-02  +2.44896990956292825e-02  
1322 +2.17146842201856489e-02  +1.77309003271481185e-02  +2.42552482204383690e-02  
1323 +2.49548448598437833e-02  +1.57246664891104240e-02  +2.41653604493186867e-02  
1324 +2.45162873441063280e-02  +1.66171810492461644e-02  +2.47046866235989017e-02  
1325 +1.72784974186359561e-02  +1.20314484167309815e-02  +2.53739815114447480e-02  
1326 +1.74656060974249065e-02  +1.10236567361658207e-02  +2.57002390626641028e-02  
1327 +2.01983428992648442e-02  +1.34573933276013261e-02  +2.23124077318499932e-02  
1328 +1.93318373539709057e-02  +1.34465720249183178e-02  +2.23153043707642468e-02  
1329 +1.60099000363683325e-02  +8.63639998342018850e-03  +1.78468986963780975e-02  
1330 +1.65202165078772341e-02  +8.09164790157805916e-03  +1.74882835286975166e-02  
1331 +1.65922600497768712e-02  +1.26908056088503515e-02  +2.46238697437992649e-02  
1332 +1.58809591763102928e-02  +1.34478794351287345e-02  +2.57527125705651304e-02  
1333 +1.84671125014302280e-02  +9.17570895600267403e-03  +2.09595841627381214e-02  
1334 +1.93505216596730582e-02  +8.70291370806560577e-03  +2.02968702105704342e-02  
1335 +1.40376400585613126e-02  +1.64864992065948401e-02  +2.19836434799113821e-02  
1336 +1.35379337285937845e-02  +1.68647609012977859e-02  +2.21208011440056328e-02  
1337 +2.41856977297643418e-02  +1.09885760862419839e-02  +1.97784060914802592e-02  
1338 +2.43084247300003921e-02  +1.06670831038867056e-02  +2.04444235902314295e-02  
1339 +1.72331259647039194e-02  +1.56114607163344351e-02  +1.86376394300965739e-02  
1340 +1.69401523686552001e-02  +1.59710085934426024e-02  +1.79728823895271353e-02  
1341 +1.99036764435932129e-02  +1.39079325109474940e-02  +2.56606214935347215e-02  
1342 +2.08368986448619446e-02  +1.42633932920480048e-02  +2.66999595877058758e-02  
1343 +1.70645706688208054e-02  +9.76614073218960536e-03  +2.46497516445714528e-02  
1344 +1.69780690073107893e-02  +9.34584788658516900e-03  +2.45925010644404800e-02  
1345 +2.50954850965094955e-02  +1.05138291412125873e-02  +2.22935614876774817e-02  
1346 +2.59123480155018966e-02  +1.03861861188022323e-02  +2.24001712674067877e-02  
1347 +1.34990181201761518e-02  +1.22327964872780068e-02  +2.13107412033621130e-02  
1348 +1.36949257658810202e-02  +1.21245946245599721e-02  +2.08908546719077624e-02  
1349 +2.44008589324093382e-02  +1.08781573936036092e-02  +2.24358475766006961e-02  
1350 +2.37784347646086969e-02  +1.00163455764375620e-02  +2.23760824604285410e-02  
1351 +2.20863595931881235e-02  +9.19465057699126419e-03  +1.84225264717014676e-02  
1352 +2.14491236590057394e-02  +9.27798957914398835e-03  +1.80607436631781589e-02  
1353 +9.91310887906647099e-03  +1.32646082145485202e-02  +2.17628042608383927e-02  
1354 +9.27661415268152961e-03  +1.32444450519053174e-02  +2.27201899373011863e-02  
1355 +2.67669000362183648e-02  +1.74282194418825392e-02  +2.10988484556150040e-02  
1356 +2.64029922710167370e-02  +1.79426231668539000e-02  +2.05333276142764011e-02  
1357 +2.58831571148728651e-02  +1.51092918634559217e-02  +2.34778174098387582e-02  
1358 +2.62690549827804716e-02  +1.50120686314953039e-02  +2.35263979442278184e-02  
1359 +2.09995156014923107e-02  +1.31247418825843325e-02  +2.23994549135003614e-02  
1360 +2.06022293475759295e-02  +1.27578369191910963e-02  +2.16768296460002549e-02  
1361 +1.24105559523170934e-02  +1.73563736684492313e-02  +1.74693233030349115e-02  
1362 +9.20589863987502331e-03  +1.56002719792918514e-02  +1.87507192018970849e-02  
1363 +8.91572529132892908e-03  +1.61622956258312966e-02  +1.81988474814140655e-02  
1364 +2.21343318959754884e-02  +1.63256786647058942e-02  +1.74556896115792490e-02  
1365 +2.29749525934366539e-02  +1.65339098388049867e-02  +1.79803775089055345e-02  
1366 +2.12839956283963488e-02  +1.17736841087217377e-02  +1.99755075504614230e-02  
1367 +2.06254178303666887e-02  +1.14685680137146841e-02  +2.02707098631650894e-02  
1368 +1.38547994273757070e-02  +1.69250300520990618e-02  +2.25679726973852038e-02  
1369 +1.30093729645850767e-02  +1.70985034980037469e-02  +2.30571076080469430e-02  
1370 +1.39780087291815174e-02  +9.89198494861017082e-03  +2.15618631503809721e-02  
1371 +1.34709211276407611e-02  +1.04398286322695561e-02  +2.11349666100439058e-02  
1372 +1.20617599506783312e-02  +1.51711322915841513e-02  +2.44997212522058555e-02  
1373 +1.25699936903083415e-02  +1.60074827962326527e-02  +2.45147428954256910e-02  
1374 +2.06923672414932973e-02  +8.15927605144549893e-03  +1.53126007565064799e-02  
1375 +2.02096529746036875e-02  +8.00548976158257236e-03  +1.52099019471263978e-02  
1376 +2.44018971106783056e-02  +1.87950244993859150e-02  +2.09146227865564249e-02  
1377 +2.17069713004294021e-02  +1.90558888711048063e-02  +2.00553369257264712e-02  
1378 +2.99013290294849951e-02  +1.38176213994509710e-02  +1.94894198562958962e-02  
1379 +3.01850647562924707e-02  +1.48708330056576653e-02  +1.94828932880623147e-02  
1380 +2.26311340202642215e-02  +8.83908545753336362e-03  +1.55233057733227386e-02  
1381 +2.26594907913839697e-02  +9.60202483428858854e-03  +1.53819672820585084e-02  
1382 +2.18143929010855206e-02  +1.58330811871781503e-02  +2.51852700089754827e-02  
1383 +2.08212650958213771e-02  +1.60818085748531577e-02  +2.51378953746258342e-02  
1384 +9.93865596155637902e-03  +1.66555272286365019e-02  +1.62333524279930017e-02  
1385 +1.00120247215555857e-02  +1.75159369167361342e-02  +1.54548992635913495e-02  
1386 +1.45366037619309527e-02  +1.28266220908935212e-02  +2.54383814293877124e-02  
1387 +1.42149556863084437e-02  +1.23774681893277783e-02  +2.59831825516772946e-02  
1388 +2.24530833081059804e-02  +1.78892735224354810e-02  +2.39329792394640146e-02  
1389 +2.24664514270406165e-02  +1.81534510119750296e-02  +2.34472468564202105e-02  
1390 +2.68735246771507272e-02  +9.05999508444318633e-03  +1.68905632197612308e-02  
1391 +2.70798443531718794e-02  +8.29278220393476345e-03  +1.67212979959203804e-02  
1392 +2.34194449817051349e-02  +1.24706249998491076e-02  +1.98154197050526490e-02  
1393 +2.34364764308159571e-02  +1.21761755553347010e-02  +1.92743451873739098e-02  
1394 +2.10030422227111130e-02  +9.70795259470322476e-03  +2.03351591243906178e-02  
1395 +2.02776381148770737e-02  +9.31648840922433101e-03  +2.01691155758623626e-02  
1396 +2.22978576744742515e-02  +1.85351584972285217e-02  +2.32158621956400635e-02  
1397 +2.21348372046879308e-02  +1.91860285306824883e-02  +2.26041889759325647e-02  
1398 +1.32105353848838477e-02  +8.24429691786782159e-03  +1.78613525968919773e-02  
1399 +1.35107293719097729e-02  +7.88632443858168844e-03  +1.70933018767041069e-02  
1400 +1.32300518847110384e-02  +8.52730297637161946e-03  +1.84724375920646486e-02  
1401 +1.34926773798900116e-02  +8.53248315997733563e-03  +1.84533345653029555e-02  
1402 +2.27223063044201742e-02  +1.25915266802314550e-02  +2.25803107519655689e-02  
1403 +2.26169618203919884e-02  +1.28370301121395018e-02  +2.22882042865354645e-02  
1404 +1.29815736819984592e-02  +1.40454111495087654e-02  +2.27358446904384302e-02  
1405 +1.28701219102588561e-02  +1.41188865242070985e-02  +2.32735970448243283e-02  
1406 +1.65748056466781361e-02  +8.98672834851853980e-03  +1.80967793979151630e-02  
1407 +1.69098325245140221e-02  +9.45886113090089499e-03  +1.74828236500097212e-02  
1408 +1.42494978394211175e-02  +1.34111958393533029e-02  +2.04615189753049841e-02  
1409 +1.39998204742220085e-02  +1.28713604470366595e-02  +2.02897454647138591e-02  
1410 +2.35086944923205525e-02  +9.19425937962664933e-03  +2.04858933302791424e-02  
1411 +2.30438313944968630e-02  +8.84373398909039064e-03  +2.06601403163150371e-02  
1412 +2.13240410909947067e-02  +8.44077345405017804e-03  +1.53143926451238289e-02  
1413 +2.09346793850120269e-02  +8.36833669080748639e-03  +1.51168618773534092e-02  
1414 +1.50019959543438441e-02  +1.62105251888153626e-02  +2.17726421761035398e-02  
1415 +1.50012622796360413e-02  +1.60773334921668135e-02  +2.32290527545889122e-02  
1416 +2.37899138212172359e-02  +1.34930775054553972e-02  +2.45669216715403496e-02  
1417 +2.44275626578860927e-02  +1.29945901406396183e-02  +2.39970108672233236e-02  
1418 +1.14333561873677606e-02  +1.39600311424884233e-02  +2.37874239912974766e-02  
1419 +1.09974235105768873e-02  +1.43269611574679389e-02  +2.39254838910405894e-02  
1420 +1.08930468948342206e-02  +1.32160827207388181e-02  +2.18756432935827798e-02  
1421 +1.07636504484662117e-02  +1.34956293632410365e-02  +2.28815072657092070e-02  
1422 +2.05877302524821032e-02  +1.46457665653184910e-02  +2.36627398674215846e-02  
1423 +2.06523988399615818e-02  +1.63827664649127472e-02  +2.34979688265617541e-02  
1424 +1.55923087522406561e-02  +1.12313517996626578e-02  +2.52427574491872649e-02  
1425 +1.50901104405088988e-02  +1.07134088312350554e-02  +2.57110605521408582e-02  
1426 +1.20299937197965775e-02  +1.31246462251107792e-02  +1.58984136279001313e-02  
1427 +1.15414504834526928e-02  +1.27311244257181221e-02  +1.59166429691941676e-02  
1428 +2.18679442966849685e-02  +1.63161319337418453e-02  +1.76704563553048491e-02  
1429 +2.16567656465815016e-02  +1.62544567318752518e-02  +1.67479593212935401e-02  
1430 +2.00071893301175981e-02  +9.47067720337383886e-03  +1.89441517800987072e-02  
1431 +2.02011869662747194e-02  +8.77688442496459519e-03  +1.88957868902553290e-02  
1432 +2.38962524801901444e-02  +1.37968473031285146e-02  +2.12854446024132241e-02  
1433 +2.39790379708507764e-02  +1.47663110476423075e-02  +2.09104696888176567e-02  
1434 +2.63108148577121045e-02  +1.53733460820795042e-02  +2.30391182727567694e-02  
1435 +2.71046820765687667e-02  +1.52012098969768732e-02  +2.24423318931647985e-02  
1436 +1.70832642923157245e-02  +1.27545740337512807e-02  +2.54727916586307973e-02  
1437 +1.76655740828898823e-02  +1.29477383674619587e-02  +2.57667398750623701e-02  
1438 +1.02974353721817600e-02  +1.47472013682955344e-02  +1.76700636816520401e-02  
1439 +9.71520731657503182e-03  +1.43483404079079793e-02  +1.74407255299427189e-02  
1440 +2.94657220148749899e-02  +1.15232422114999317e-02  +1.92205672851722686e-02  
1441 +3.04434178620457026e-02  +1.15819643687456869e-02  +1.82257461390634562e-02  
1442 +1.61716492802357857e-02  +1.11646242002571630e-02  +2.27275428801934354e-02  
1443 +1.63561086597216222e-02  +1.02442187513080724e-02  +2.31706694115237193e-02  
1444 +1.45478289204218278e-02  +1.65346162473969174e-02  +1.97512397003757716e-02  
1445 +1.43139069037734722e-02  +1.72167504787731872e-02  +1.88590439846461275e-02  
1446 +2.04374441295852166e-02  +1.55944978662386664e-02  +2.36313824960826570e-02  
1447 +2.00153991556536320e-02  +1.68114485156020468e-02  +2.36635599736696942e-02  
1448 +2.65123758839129961e-02  +9.37602971530385881e-03  +1.93659883769024439e-02  
1449 +2.73865421344001159e-02  +9.14303198219400606e-03  +1.96511584215857925e-02  
1450 +1.40596422030234963e-02  +1.40104160816653060e-02  +2.08936914207503432e-02  
1451 +1.33330752878986439e-02  +1.37492657629368475e-02  +2.07464105361474214e-02  
1452 +1.32111665735049899e-02  +8.90174551661538846e-03  +1.95066723519442507e-02  
1453 +1.27472950945901782e-02  +9.08527428800832287e-03  +1.92101773095446592e-02  
1454 +1.62844265277972029e-02  +1.01151630331112342e-02  +2.21227081137833383e-02  
1455 +1.58151163246344796e-02  +9.49146396416065269e-03  +2.30242200992898070e-02  
1456 +1.25564968794230850e-02  +1.31326991272069839e-02  +1.76430296461487467e-02  
1457 +1.29296507752893249e-02  +1.30084562560276885e-02  +1.75759687540794490e-02  
1458 +2.41693271929851079e-02  +1.54901204699545419e-02  +2.38671020148607700e-02  
1459 +2.36042760817378565e-02  +1.58287526822315262e-02  +2.44726523781154497e-02  
1460 +2.06028955911352098e-02  +1.06885967183255118e-02  +1.91957118404017350e-02  
1461 +2.00889937812277555e-02  +1.07823746851366496e-02  +1.86995959622391524e-02  
1462 +1.65996598294357658e-02  +1.01501839910014234e-02  +2.43612909556057237e-02  
1463 +8.77699281010054823e-03  +1.46856611104877223e-02  +2.13287205811307674e-02  
1464 +8.31347064479954351e-03  +1.50144438740732623e-02  +2.11390765889302376e-02  
1465 +1.17923410046933252e-02  +1.39670590310936576e-02  +1.94201803845979355e-02  
1466 +1.16378223846526230e-02  +1.38858850040119997e-02  +2.01133816207906269e-02  
1467 +8.30619830873751026e-03  +1.42763770844714765e-02  +1.86220146762643042e-02  
1468 +6.99298998377898690e-03  +1.37128225994762234e-02  +1.93973494483798449e-02  
1469 +2.58927525060548940e-02  +9.46072499122749093e-03  +1.70198819068303302e-02  
1470 +2.63510950742227995e-02  +1.01873689126339428e-02  +1.78610946607320777e-02  
1471 +1.70024534394899868e-02  +1.01938619870268372e-02  +2.13319123686422328e-02  
1472 +1.70682127427309871e-02  +9.69905230573400376e-03  +2.13231250183461597e-02  
1473 +1.51725000000000020e-02  +1.23200000000000011e-02  +2.40799999999999972e-02  
1474 +1.48281362850570773e-02  +1.17588347476725898e-02  +2.40977822532331028e-02  
1475 +2.09522529322451710e-02  +1.20035095576983154e-02  +2.55869549858171973e-02  
1476 +2.15848867662009822e-02  +1.18710407522684223e-02  +2.47359542802105641e-02  
1477 +1.73176617732934759e-02  +1.55759022440531726e-02  +1.89680691070270649e-02  
1478 +1.74923982727877084e-02  +1.51656050288882446e-02  +1.88094217651977834e-02  
1479 +1.43507698233971102e-02  +1.03303384963807608e-02  +2.23418231631149072e-02  
1480 +1.46474778675585102e-02  +1.09770313302366557e-02  +2.18925286876389229e-02  
1481 +1.99351487411339769e-02  +1.51213432140324729e-02  +1.83180075641183361e-02  
1482 +2.00849017688448060e-02  +1.58735659515495467e-02  +1.83788137384380615e-02  
1483 +1.90773976098091956e-02  +1.47138653732580178e-02  +1.98102920490725483e-02  
1484 +1.86682984725653998e-02  +1.47135210542850853e-02  +1.90902678920576198e-02  
1485 +1.31273192180830882e-02  +1.31572869843519982e-02  +2.47003124087614052e-02  
1486 +1.29922531047973674e-02  +1.32949983467147703e-02  +2.49481102856982488e-02  
1487 +1.36850000000000010e-02  +1.63099999999999981e-02  +2.06149999999999979e-02  
1488 +1.31210813902985432e-02  +1.68505593593761237e-02  +2.02341548661698518e-02  
1489 +2.64451558552103658e-02  +1.48653931872054085e-02  +2.36104210507523289e-02  
1490 +2.70947692276462433e-02  +1.43430360571620702e-02  +2.33868719448462777e-02  
1491 +2.67629727508676835e-02  +1.53631132931953372e-02  +2.29240020413591060e-02  
1492 +2.74575908189472889e-02  +1.55341874398834366e-02  +2.32195095411271112e-02  
1493 +2.46358133710225559e-02  +1.27690605041887277e-02  +2.23907976449986661e-02  
1494 +2.43646941163642265e-02  +1.25762745874237782e-02  +2.28897900828190538e-02  
1495 +9.25162524280893211e-03  +1.54187975116790096e-02  +1.58640294926770849e-02  
1496 +8.08343853763246988e-03  +1.60701571004328962e-02  +1.61126469376009045e-02  
1497 +9.17577054782897639e-03  +1.51688960820188859e-02  +1.69572903960948165e-02  
1498 +8.64241676759939202e-03  +1.52241306275687667e-02  +1.72815723861659033e-02  
1499 +1.22225934104991576e-02  +1.29347632014765093e-02  +2.28506141075001494e-02  
1500 +1.22400896142832744e-02  +1.19093263936256542e-02  +2.28198928113162412e-02  
1501 +2.01250000000000005e-02  +1.41750000000000018e-02  +1.66950000000000015e-02  
1502 +1.99025480784985609e-02  +1.43009368226979273e-02  +1.66192490266263045e-02  
1503 +1.59202765521399073e-02  +8.56043182965068698e-03  +1.77205419386026047e-02  
1504 +1.53762726308710462e-02  +8.27667507177015475e-03  +1.78829375511208519e-02  
1505 +2.92640550189194881e-02  +1.16446596827009946e-02  +1.94029258503187751e-02  
1506 +2.99724523879155956e-02  +1.21711837281962103e-02  +1.92731190041184920e-02  
1507 +1.39680351691862468e-02  +1.39736800680544202e-02  +2.08064095172919537e-02  
1508 +1.37209858779733726e-02  +1.47160476136903463e-02  +2.03495909173171362e-02  
1509 +1.27833868628460436e-02  +1.16688556336061872e-02  +2.21664914248505818e-02  
1510 +1.31272400103147075e-02  +1.15420858350635883e-02  +2.25464412404373822e-02  
1511 +1.84449999999999996e-02  +1.46649999999999992e-02  +2.01950000000000011e-02  
1512 +1.78953050125347998e-02  +1.49180135210354795e-02  +2.00533376254590431e-02  
1513 +2.29631357578557529e-02  +1.81605215090008924e-02  +2.41447254361004983e-02  
1514 +2.33440892069232478e-02  +1.82403888328442655e-02  +2.36247747282538334e-02  
1515 +2.30272582838892230e-02  +1.48491504775197253e-02  +2.38237205383791048e-02  
1516 +2.29703870456611156e-02  +1.59375407972176114e-02  +2.24071720766307811e-02  
1517 +1.09534647414036533e-02  +1.44321464417979505e-02  +1.88408852760206802e-02  
1518 +1.11658345390086514e-02  +1.48458664843381747e-02  +1.86302501267642598e-02  
1519 +1.31890412796562585e-02  +1.41724231409054366e-02  +2.24274030499183666e-02  
1520 +1.35205412249701489e-02  +1.41837809394188379e-02  +2.28431856771007316e-02  
1521 +1.40387569427705781e-02  +1.65027757267028757e-02  +2.20086581544143706e-02  
1522 +1.39077096630704448e-02  +1.69386403834183609e-02  +2.41810029386252991e-02  
1523 +1.87227846429528430e-02  +1.04184008719432047e-02  +2.46370098063427405e-02  
1524 +1.89025141081765845e-02  +9.62677202802188214e-03  +2.40726821708424875e-02  
1525 +1.84038847914642228e-02  +1.44112562614436800e-02  +2.10091287486502028e-02  
1526 +1.86486733901431653e-02  +1.31632027730954997e-02  +2.08503857022245345e-02  
1527 +1.25393240945730761e-02  +1.44458290578889075e-02  +2.17671515167246234e-02  
1528 +2.24799482213306201e-02  +9.80153404815323030e-03  +2.45487941814451702e-02  
1529 +2.21135320540330992e-02  +9.43580822054384746e-03  +2.54857179292798872e-02  
1530 +2.06219835908030592e-02  +1.57096560883862625e-02  +1.84210562917343987e-02  
1531 +2.10830051068412426e-02  +1.57188548501402126e-02  +1.84043971104465263e-02  
1532 +2.49258623566655652e-02  +1.56624671974386967e-02  +2.40192393155636598e-02  
1533 +2.50872035239282330e-02  +1.55770783880125885e-02  +2.56893873267318266e-02  
1534 +2.27753052796638572e-02  +9.36541390728841926e-03  +1.71088877329898907e-02  
1535 +2.26695731373857436e-02  +1.01568488333121081e-02  +1.68235175494309414e-02  
1536 +1.51168130163218586e-02  +1.35165402387312852e-02  +2.22363102415153897e-02  
1537 +1.47764520776149169e-02  +1.22613429544564962e-02  +2.21142013100907621e-02  
1538 +2.02590926407792277e-02  +1.43934998893380534e-02  +2.30580998354886109e-02  
1539 +2.07430612343765947e-02  +1.47647320646397909e-02  +2.29172217062057031e-02  
1540 +2.29988226647751676e-02  +1.53933456373686692e-02  +2.31154463075049395e-02  
1541 +2.31199849815960159e-02  +1.54187970592371618e-02  +2.33324201129632668e-02  
1542 +2.13180088794584638e-02  +1.04229856368278466e-02  +2.27830896112089613e-02  
1543 +2.13491764711470390e-02  +1.00473195088585099e-02  +2.27445549364072470e-02  
1544 +2.49937969000697778e-02  +9.23774036977805489e-03  +1.95372383213622339e-02  
1545 +2.49255427347852658e-02  +8.60186123249601260e-03  +1.94061387692718926e-02  
1546 +2.60367630855240124e-02  +8.94244420819689800e-03  +1.58509878233167624e-02  
1547 +2.84807283311425061e-02  +8.31457284247937196e-03  +1.45757321394903196e-02  
1548 +1.96950451815542556e-02  +1.12758110117625703e-02  +2.55385442209609230e-02  
1549 +2.01088322544487400e-02  +1.12477321604281064e-02  +2.55749319681180878e-02  
1550 +1.57732244577718436e-02  +1.01899012886958913e-02  +1.96556511428543322e-02  
1551 +1.49637404772374836e-02  +1.06114518095128327e-02  +1.96450524329387852e-02  
1552 +2.55293222317053391e-02  +8.51803969817828237e-03  +1.51199735647615796e-02  
1553 +2.50934863025380171e-02  +8.70531983533859646e-03  +1.53488182079386595e-02  
1554 +1.42991563325101639e-02  +1.02683552103318473e-02  +2.22272035470802570e-02  
1555 +1.43022865913623107e-02  +9.69702845198995057e-03  +2.20777112464908276e-02  
1556 +1.97650901266178750e-02  +1.34519826762598202e-02  +2.23138560513071217e-02  
1557 +2.00480120924818976e-02  +1.34992134992161401e-02  +2.23888527929151059e-02  
1558 +2.01869647498945579e-02  +1.39891819987784608e-02  +1.64693411566083116e-02  
1559 +2.06139791794866661e-02  +1.34550686315529511e-02  +1.57947364475180332e-02  
1560 +2.08076753036169175e-02  +1.43385596758606425e-02  +2.42216930601347781e-02  
1561 +2.03619504911470642e-02  +1.48033237789418105e-02  +2.51071652734493680e-02  
1562 +1.84030005804703065e-02  +1.42795232302712193e-02  +2.03870962409081861e-02  
1563 +1.85150461642033838e-02  +1.33867160697301590e-02  +1.97218271294878483e-02  
1564 +2.27297172440421719e-02  +1.86656058202853831e-02  +2.22078319561688567e-02  
1565 +2.08488214768560581e-02  +1.90276591845136324e-02  +2.13405551586821861e-02  
1566 +1.70341411630967922e-02  +1.12165859663648851e-02  +2.26599333301842863e-02  
1567 +1.69936015908677546e-02  +1.17285651358669616e-02  +2.25446865665229375e-02  
1568 +2.74169027625426158e-02  +1.17067126343723960e-02  +2.03803386505641213e-02  
1569 +2.79119420864433719e-02  +1.18459753810754905e-02  +2.02629841827415766e-02  
1570 +1.79112133837523342e-02  +9.87680009544070724e-03  +1.89107700957322003e-02  
1571 +1.88569886982948472e-02  +9.78741027132065677e-03  +1.89799045779605324e-02  
1572 +1.41094616855617066e-02  +1.71359352811326845e-02  +2.24202154308013810e-02  
1573 +1.47533993277459176e-02  +1.75345043832480889e-02  +2.28678054340346812e-02  
1574 +2.43030592939046802e-02  +1.13964596003787895e-02  +2.14293948146731424e-02  
1575 +2.44003524926135820e-02  +1.13919445171103261e-02  +2.17128507278091139e-02  
1576 +1.40243729503410075e-02  +1.46432208421729340e-02  +2.36544178958385913e-02  
1577 +1.42213087771057515e-02  +1.55827091552388150e-02  +2.11327647442762015e-02  
1578 +1.43333190478640727e-02  +1.60217936118242053e-02  +2.09260176454206664e-02  
1579 +8.22026687722501002e-03  +1.51543915802908706e-02  +1.67907678517034177e-02  
1580 +7.45441212797661942e-03  +1.50497390382458573e-02  +1.61344764906900875e-02  
1581 +2.43428488648821731e-02  +1.08842880431209935e-02  +1.97242030457401331e-02  
1582 +2.42527132615602062e-02  +1.07316870603107132e-02  +1.92524886351422841e-02  
1583 +2.24219953310914911e-02  +1.67256198799985989e-02  +2.46564491327763632e-02  
1584 +2.39269643609498171e-02  +1.68578984964885201e-02  +2.58514915176819536e-02  
1585 +1.62638789699787074e-02  +1.07044214757826169e-02  +2.29491061458585791e-02  
1586 +1.65895032778913057e-02  +1.09072779805451069e-02  +2.29975716778102017e-02  
1587 +1.68498083468100780e-02  +1.00661270552008242e-02  +2.48155994099284113e-02  
1588 +1.60861900157333974e-02  +9.42758381666265396e-03  +2.49400798530230033e-02  
1589 +2.11571662702544697e-02  +1.49603585944372806e-02  +1.61590013432930529e-02  
1590 +2.16793515209468476e-02  +1.39780080575444329e-02  +1.52041448838014029e-02  
1591 +2.77308769354515372e-02  +1.28020303928170279e-02  +2.05031092632219775e-02  
1592 +2.85732636370524713e-02  +1.40192686694210096e-02  +2.17180371889641594e-02  
1593 +2.08819409251879938e-02  +1.43966557014689259e-02  +2.08630923307052234e-02  
1594 +2.12637699148667293e-02  +1.49849228176494442e-02  +2.11757973152532052e-02  
1595 +2.00948556185309539e-02  +9.82162522256389142e-03  +1.89442898203110097e-02  
1596 +1.97774536236400046e-02  +9.61617241786677512e-03  +1.81969650223465403e-02  
1597 +1.29475786460569297e-02  +8.14076589676608273e-03  +1.76386814819005019e-02  
1598 +1.28292743842103336e-02  +8.14023236797289593e-03  +1.77454727476190934e-02  
1599 +1.51110438457873891e-02  +1.23213407150458282e-02  +2.40791192770690547e-02  
1600 +1.49101449959756008e-02  +1.31273011973285572e-02  +2.35376377600289843e-02  
1601 +8.45064271924060584e-03  +1.33477029788371081e-02  +2.04009735254029739e-02  
1602 +7.35074381982675842e-03  +1.33090770984154901e-02  +2.01283010619040942e-02  
1603 +2.04077432398581983e-02  +1.26789849446663980e-02  +2.48328431937979190e-02  
1604 +2.03350283578642953e-02  +1.28449700122101971e-02  +2.47364911849120815e-02  
1605 +2.04261410615059653e-02  +8.11872813770161961e-03  +1.52139743742066569e-02  
1606 +1.96663036004908198e-02  +8.10104761078561837e-03  +1.47448418488300217e-02  
1607 +2.76022265292645667e-02  +1.43682400206605332e-02  +2.15954363854278832e-02  
1608 +2.75522103075801876e-02  +1.51546382786375781e-02  +2.18730253180804968e-02  
1609 +2.12212669696233806e-02  +9.57121465966878464e-03  +2.05712389706132134e-02  
1610 +2.14066775660075696e-02  +9.27349236323750555e-03  +2.08699954129380125e-02  
1611 +2.03191714496324220e-02  +1.34486966638006633e-02  +2.24962038659249977e-02  
1612 +2.08386454311519156e-02  +1.31735799979749504e-02  +2.25068488883861592e-02  
1613 +1.51794914278052303e-02  +1.59032562656815819e-02  +1.89963328050729817e-02  
1614 +1.61609481472388128e-02  +1.64889987493603563e-02  +1.80201451650541661e-02  
1615 +1.18482505731421547e-02  +1.34202158667571791e-02  +2.16640727864274053e-02  
1616 +1.14446187856475281e-02  +1.30339228257803866e-02  +2.18980642429465605e-02  
1617 +8.95118703727067200e-03  +1.50901397813313510e-02  +1.69259003194042745e-02  
1618 +8.78371671189749452e-03  +1.41163336912284616e-02  +1.66911276248082815e-02  
1619 +1.39694045063337487e-02  +1.69261031799638161e-02  +2.24875187403842693e-02  
1620 +1.37806976358137174e-02  +1.77991722979654182e-02  +2.30256759927051809e-02  
1621 +2.60679864892796910e-02  +1.66617223746026583e-02  +2.25177655121803003e-02  
1622 +2.64335756945413003e-02  +1.65864672042302860e-02  +2.25011347835854421e-02  
1623 +1.79788225347137162e-02  +1.36854006372439854e-02  +2.06039306795183993e-02  
1624 +1.76086939270662865e-02  +1.30785871795787659e-02  +2.07478528999415976e-02  
1625 +1.61350000000000000e-02  +1.20399999999999986e-02  +2.36950000000000008e-02  
1626 +1.59590039561606396e-02  +1.14390304937682756e-02  +2.34992483275407102e-02  
1627 +1.10057464752872855e-02  +1.43978882792017253e-02  +1.88970695656198104e-02  
1628 +1.04392963883893509e-02  +1.52778902488572479e-02  +1.96116562521466593e-02  
1629 +2.31148060096780517e-02  +1.56835314256485898e-02  +2.28919128455340702e-02  
1630 +2.35272646166172703e-02  +1.60274237299542210e-02  +2.29498144664555780e-02  
1631 +1.61777957967946390e-02  +9.18994032107090138e-03  +2.23060727265925393e-02  
1632 +1.58473324187800822e-02  +9.04964647113988031e-03  +2.22907551309296792e-02  
1633 +2.12803529849326205e-02  +1.29670201680766074e-02  +2.22613863599882937e-02  
1634 +2.18745756034834683e-02  +1.26076087247068893e-02  +2.36101638593476104e-02  
1635 +2.79474742585032604e-02  +9.49583298342494136e-03  +1.74774599800721804e-02  
1636 +2.88259212315509494e-02  +9.67302657792516035e-03  +1.74881137777110306e-02  
1637 +2.18040940521883747e-02  +1.46123264457831466e-02  +2.39239372972430801e-02  
1638 +2.19907244930474671e-02  +1.40467676667316681e-02  +2.35144963429711924e-02  
1639 +2.51147784927532730e-02  +1.59579599285603960e-02  +2.36461715000320823e-02  
1640 +2.42778033013437561e-02  +1.65962391605039838e-02  +2.33316644564007317e-02  
1641 +2.30058886348161844e-02  +1.61149478516322830e-02  +1.60795632187527709e-02  
1642 +2.37540376089449071e-02  +1.62244600025176280e-02  +1.56927527944240794e-02  
1643 +9.67017122814700647e-03  +1.30862470788527894e-02  +2.22601324692009925e-02  
1644 +9.63924775838999152e-03  +1.25599045609635640e-02  +2.28463948092201587e-02  
1645 +1.17313825559618948e-02  +1.50483494819321426e-02  +2.16455935727178465e-02  
1646 +1.06864325560710148e-02  +1.49902555550632012e-02  +2.27021048744484241e-02  
1647 +2.38164497033670208e-02  +9.17680922250383238e-03  +2.08489009800890308e-02  
1648 +2.42734229068737768e-02  +8.77047544737645859e-03  +2.08920733839199242e-02  
1649 +1.96688608579072798e-02  +1.39884044023436578e-02  +2.33514000069157089e-02  
1650 +1.93691504203583817e-02  +1.55715696369070795e-02  +2.32341094230303462e-02  
1651 +1.65244499888158938e-02  +1.27001302605857236e-02  +2.44440187749311935e-02  
1652 +1.77255724267303752e-02  +1.19343139524152458e-02  +2.42601933289146449e-02  
1653 +2.62836759627462467e-02  +1.68678636021852429e-02  +2.21522381505581088e-02  
1654 +2.59838789036889554e-02  +1.75895539089949392e-02  +2.18132405636466721e-02  
1655 +2.42674018872443623e-02  +9.93834718204900623e-03  +1.76268544409015973e-02  
1656 +2.47460533986599701e-02  +9.83934409440854335e-03  +1.73432367349162682e-02  
1657 +2.20470210789850858e-02  +9.34045120188540384e-03  +1.73944102444506810e-02  
1658 +2.18148987148810251e-02  +8.61688367679096928e-03  +1.77397996808222116e-02  
1659 +2.38404824683724377e-02  +1.41243382296813939e-02  +2.52484857601113361e-02  
1660 +2.35780624381239715e-02  +1.46172569824720398e-02  +2.58038986676918658e-02  
1661 +2.78759148219357850e-02  +1.45153586841730072e-02  +2.16828937982142568e-02  
1662 +2.78220158075685661e-02  +1.45161156339159939e-02  +2.16046265038962702e-02  
1663 +2.36570766754238375e-02  +1.47684610883209149e-02  +2.35889047237480311e-02  
1664 +2.41466917641379696e-02  +1.33981576537501000e-02  +2.32982554898913674e-02  
1665 +1.99814474361066294e-02  +1.06222203729740509e-02  +2.52076462726622263e-02  
1666 +2.05046620767368910e-02  +1.02602025656779693e-02  +2.61794267952213736e-02  
1667 +2.06428176283540224e-02  +1.18457562752638419e-02  +2.56777134810006434e-02  
1668 +2.08233908336582473e-02  +1.14825021683049259e-02  +2.54871851700259541e-02  
1669 +1.27050000000000027e-02  +1.52249999999999990e-02  +2.18050000000000015e-02  
1670 +1.21531465217890981e-02  +1.52450097647020260e-02  +2.17288222913754221e-02  
1671 +2.57314646626496946e-02  +9.49574891549895793e-03  +1.69946135173257122e-02  
1672 +2.58442877943762458e-02  +8.76334229248867426e-03  +1.77975686741586696e-02  
1673 +2.13782825902565470e-02  +1.61414240212340784e-02  +1.79927666706022407e-02  
1674 +2.10661864240837687e-02  +1.70176047955931109e-02  +1.82523756691420694e-02  
1675 +1.29177713754600933e-02  +1.34229723943868132e-02  +2.28969036484804184e-02  
1676 +1.33900798755068849e-02  +1.27184140987481060e-02  +2.28931100817313937e-02  
1677 +2.23897484053317032e-02  +1.60668241414823124e-02  +2.45758781577902971e-02  
1678 +2.21232422482765811e-02  +1.65449370192698453e-02  +2.35405966800634331e-02  
1679 +9.71430537623706181e-03  +1.30474291474869768e-02  +2.11860584344588342e-02  
1680 +9.57104799000548651e-03  +1.38390579820058986e-02  +2.06601072135608778e-02  
1681 +1.43448553107321398e-02  +1.70877026470357511e-02  +2.06233252907770843e-02  
1682 +1.39752179745808013e-02  +1.74065651648155038e-02  +2.01244438317961932e-02  
1683 +1.63675383902121101e-02  +8.97647755967057211e-03  +2.25735961120435945e-02  
1684 +1.69873273412610402e-02  +8.66926539970136120e-03  +2.32421539065049178e-02  
1685 +2.18924341981071753e-02  +1.26661097335765156e-02  +2.18429022119236947e-02  
1686 +2.27672454255044773e-02  +1.38448981936241215e-02  +2.22044598179207582e-02  
1687 +2.00857194408512359e-02  +1.26844552577010453e-02  +2.49123811615715486e-02  
1688 +2.06116933004886135e-02  +1.20755121457340377e-02  +2.42379031572957787e-02  
1689 +2.49246050206488740e-02  +8.76012440874078709e-03  +1.85304565648181790e-02  
1690 +2.48636941102962153e-02  +8.58941695729054100e-03  +1.86299364515094094e-02  
1691 +1.04394394426723554e-02  +1.32345121009982518e-02  +2.14809447052763114e-02  
1692 +9.95725791494488609e-03  +1.31068623832161606e-02  +2.13313564139761477e-02  
1693 +2.34855235878783965e-02  +1.16550888588864490e-02  +2.04049738724985698e-02  
1694 +2.37415439166585689e-02  +1.16843598875655125e-02  +1.97866996179889357e-02  
1695 +1.27526606378001225e-02  +1.66715912301886593e-02  +1.89384728710384267e-02  
1696 +1.30535109420695360e-02  +1.67693340057050999e-02  +1.88083420347095395e-02  
1697 +2.45015615742326456e-02  +9.31248739435689733e-03  +1.67256118714951690e-02  
1698 +2.49179330184217222e-02  +8.63765559975200950e-03  +1.65655320180090153e-02  
1699 +2.00938158864674907e-02  +1.43406178556593905e-02  +1.69314123483457653e-02  
1700 +1.99025225693831125e-02  +1.34459205924517891e-02  +1.68821810338981790e-02  
1701 +2.10728554200273581e-02  +1.46907892595591859e-02  +2.10194448229792143e-02  
1702 +2.16381064823797722e-02  +1.55509944062711663e-02  +2.13472181762407315e-02  
1703 +2.20597549437207274e-02  +1.07262078790674210e-02  +2.28902508164767725e-02  
1704 +2.29301990211952175e-02  +1.10171341331547004e-02  +2.31868519978707631e-02  
1705 +1.48943909430493040e-02  +1.71364264827623090e-02  +2.09187667883293515e-02  
1706 +1.53431490238265418e-02  +1.70405159714696955e-02  +2.04928520005264979e-02  
1707 +9.55355074915656931e-03  +1.53385814421217962e-02  +1.88154951371055368e-02  
1708 +8.06155716987761242e-03  +1.52716977627286882e-02  +1.98705222699005861e-02  
1709 +2.06699856910656267e-02  +1.18295868312144233e-02  +1.95093645538940083e-02  
1710 +2.02179020337459603e-02  +1.21963502362380932e-02  +1.96974235138874208e-02  
1711 +2.66745376675679748e-02  +1.29721420483278616e-02  +2.28398404329139167e-02  
1712 +2.69681858971456551e-02  +1.27887081009538436e-02  +2.28442191598129812e-02  
1713 +2.73302313522613867e-02  +1.06643415892626239e-02  +1.98318812839334384e-02  
1714 +2.72390565548674794e-02  +1.05005559524038415e-02  +1.99909057679235509e-02  
1715 +2.89417872796918184e-02  +1.16598795365603844e-02  +1.93948120560938769e-02  
1716 +2.85419906903158493e-02  +1.16714791196348561e-02  +1.86547403537552815e-02  
1717 +1.98490814118708198e-02  +1.26644690385705732e-02  +2.56168292709333702e-02  
1718 +1.96538163064945356e-02  +1.28144224148944198e-02  +2.64775529821831140e-02  
1719 +2.36530221320329949e-02  +1.06762200836780386e-02  +1.90929227281066427e-02  
1720 +2.35978550915871867e-02  +1.01594383970797612e-02  +1.91529691392944915e-02  
1721 +1.71922542193650753e-02  +9.57618556358889178e-03  +2.46112943722078641e-02  
1722 +1.74489722243921924e-02  +8.99248589163744068e-03  +2.50706072005206261e-02  
1723 +1.72322512700816728e-02  +1.00769327776372274e-02  +2.15585131668872693e-02  
1724 +1.73434470424754725e-02  +9.04218999147918430e-03  +2.23389705538081865e-02  
1725 +1.92660521084427883e-02  +8.91986865981380696e-03  +1.68989842657187549e-02  
1726 +1.87167260254046432e-02  +8.65074696309920885e-03  +1.76851138010556928e-02  
1727 +1.30274896403176389e-02  +1.32275237886276039e-02  +2.51416695697429457e-02  
1728 +1.27615756381428726e-02  +1.36625668134409475e-02  +2.55411973845932755e-02  
1729 +2.48004574200405316e-02  +1.25307331447940123e-02  +2.19105283572543046e-02  
1730 +2.48711349155259567e-02  +1.22536889028104761e-02  +2.22314686299751769e-02  
1731 +1.21330001622440634e-02  +1.65701804524740828e-02  +1.84786603892499457e-02  
1732 +1.12075214970745601e-02  +1.67901796387189620e-02  +1.82127600457498290e-02  
1733 +9.42694733532462026e-03  +1.53491556898498922e-02  +1.60937372767040662e-02  
1734 +9.67855489936770078e-03  +1.56703220626575081e-02  +1.55469334637278467e-02  
1735 +1.80854812012091366e-02  +1.38015718474464050e-02  +1.80318372020390645e-02  
1736 +1.78986830672000080e-02  +1.34841697299860758e-02  +1.85321872912687542e-02  
1737 +2.48493512839695480e-02  +1.73049179564466540e-02  +2.41563664245325917e-02  
1738 +2.50115333292389337e-02  +1.72894907919190835e-02  +2.42503762159653122e-02  
1739 +1.84578230069825829e-02  +1.45244308290272302e-02  +2.11683711699501842e-02  
1740 +1.81403372312109526e-02  +1.58419314611958038e-02  +2.21939567901032093e-02  
1741 +1.96406441037681977e-02  +1.46162986090868120e-02  +1.78041442507045240e-02  
1742 +2.03100685183691156e-02  +1.44283304811687937e-02  +1.79049844622504763e-02  
1743 +2.51475026835056396e-02  +1.02400597265939041e-02  +2.21223008252237896e-02  
1744 +2.53261034953079500e-02  +9.43634108271494340e-03  +2.15001490292834781e-02  
1745 +2.53888494089019902e-02  +1.15168204285742582e-02  +2.38798429482742561e-02  
1746 +2.57821870103968481e-02  +1.13589655596836644e-02  +2.40414590567667140e-02  
1747 +2.43937814178812259e-02  +9.19918265719506766e-03  +1.56542504320217324e-02  
1748 +2.40113361664721081e-02  +8.65171771773498230e-03  +1.55214760566105975e-02  
1749 +1.42700065358056048e-02  +1.41259912747312474e-02  +1.75160678682561508e-02  
1750 +1.44653350724904678e-02  +1.41812267493267256e-02  +1.77195402731832909e-02  
1751 +9.72497287957134644e-03  +1.32221930327099634e-02  +2.19764876018945995e-02  
1752 +8.55120305212116183e-03  +1.35522090455181508e-02  +2.21908366569758334e-02  
1753 +1.01216165289111631e-02  +1.41101164217090971e-02  +1.67447371675677192e-02  
1754 +9.12153493129021740e-03  +1.33633054125481265e-02  +1.68887533401684310e-02  
1755 +2.10847432013894845e-02  +1.49941579707450878e-02  +1.62666075094928808e-02  
1756 +2.18761948232954369e-02  +1.49913771472762001e-02  +1.65074177748359384e-02  
1757 +2.69240311466699238e-02  +1.32095639309048659e-02  +2.27837329853279452e-02  
1758 +2.71980582576266013e-02  +1.33347211421667895e-02  +2.23773693367230742e-02  
1759 +2.08863569287631792e-02  +1.28542793642648940e-02  +2.21518722254832774e-02  
1760 +2.03373084728634343e-02  +1.17625187353725801e-02  +2.19561980746216454e-02  
1761 +1.18031350708373457e-02  +1.34276364398678381e-02  +1.57478027869087621e-02  
1762 +1.16989737051624264e-02  +1.25382327125425630e-02  +1.46674987518459945e-02  
1763 +1.06036037666823405e-02  +1.38856250284839916e-02  +1.96161740531964231e-02  
1764 +1.02413497956910828e-02  +1.34653755475844551e-02  +2.00183982979027716e-02  
1765 +2.18536227754220734e-02  +1.45306270601895052e-02  +2.37255990577399239e-02  
1766 +2.20128951920877322e-02  +1.49739636995521504e-02  +2.33610447902049441e-02  
1767 +9.71070309044504143e-03  +1.27828537071525625e-02  +2.11033729253668721e-02  
1768 +8.99291053635130344e-03  +1.14095755281172807e-02  +2.16121333937839416e-02  
1769 +1.67258936687052391e-02  +1.39292757967726059e-02  +2.36771344757796404e-02  
1770 +1.67776782198052615e-02  +1.44892216304070738e-02  +2.32037366616435030e-02  
1771 +1.59362507289602003e-02  +1.00210195952739577e-02  +1.96671532502253263e-02  
1772 +1.59859476751832534e-02  +1.00986665207806192e-02  +1.89647415937543098e-02  
1773 +2.53038689480447401e-02  +1.62599584156228050e-02  +2.36214131676459708e-02  
1774 +2.50244282721894043e-02  +1.66913735589824010e-02  +2.37781583176446751e-02  
1775 +1.71370666031100023e-02  +1.26636316157053824e-02  +2.58712263154444906e-02  
1776 +1.73616499840248163e-02  +1.22030422952632972e-02  +2.66989142889571471e-02  
1777 +2.95583812856647955e-02  +9.16473340701262802e-03  +1.67359322714847984e-02  
1778 +3.05469713207086532e-02  +9.20632347494028391e-03  +1.63858757390823000e-02  
1779 +2.24147608011047265e-02  +1.64820606096662339e-02  +2.46524753504682240e-02  
1780 +2.29713131444030626e-02  +1.65393187362955114e-02  +2.56949002681295946e-02  
1781 +1.39824815974074253e-02  +1.00100052319924190e-02  +2.06400163896419547e-02  
1782 +1.46334002090205296e-02  +1.02135615324183433e-02  +2.03188149101208998e-02  
1783 +1.27715736819984573e-02  +1.41154111495087661e-02  +2.28058446904384308e-02  
1784 +1.21988919989269896e-02  +1.36351804805265146e-02  +2.25720957818914998e-02  
1785 +1.21794542569343359e-02  +1.56996629870748070e-02  +2.44476720325258155e-02  
1786 +1.21583167687601482e-02  +1.65739871834343355e-02  +2.43398843860153820e-02  
1787 +2.87213615516840916e-02  +1.31855965262499090e-02  +2.01377217955708600e-02  
1788 +2.97736917874498776e-02  +1.32878869131704425e-02  +2.03802482401562526e-02  
1789 +1.39346633671278575e-02  +1.02283626825980262e-02  +2.28830023073652994e-02  
1790 +1.39182525132987463e-02  +9.81607481913074863e-03  +2.32718145099082771e-02  
1791 +2.39056765373685289e-02  +1.15925672403179390e-02  +2.04408378378568775e-02  
1792 +2.41453913207412309e-02  +1.15483784777509115e-02  +2.08715797748548065e-02  
1793 +1.45575770706011520e-02  +1.24382283685190581e-02  +2.40648264046397081e-02  
1794 +1.42386475693598129e-02  +1.30839116232337634e-02  +2.33681342597331781e-02  
1795 +2.14981137071709495e-02  +1.24010386397316458e-02  +2.11787728639165930e-02  
1796 +2.18447673983705702e-02  +1.24328384002389877e-02  +2.03620679087538163e-02  
1797 +1.25064597786726309e-02  +1.44591553633934382e-02  +1.83437301554069017e-02  
1798 +1.28645526253322127e-02  +1.53546949061712859e-02  +1.80986595983041940e-02  
1799 +1.45354753598870325e-02  +1.54596631825108730e-02  +1.84469842062082896e-02  
1800 +1.47580928265259349e-02  +1.52404358954765489e-02  +1.83923072929047665e-02  
1801 +8.62253716120423876e-03  +1.26306943126443666e-02  +2.08408633363896950e-02  
1802 +8.36682021610448204e-03  +1.23895525508903471e-02  +2.02228944307900026e-02  
1803 +1.73251984791253123e-02  +1.58145342860727539e-02  +2.01100271872754997e-02  
1804 +1.71062718855730100e-02  +1.64545146281997665e-02  +1.97623335660393612e-02  
1805 +2.24844556572757134e-02  +1.07625316849687246e-02  +2.29128901592038046e-02  
1806 +2.31944692180288993e-02  +1.05785990927813288e-02  +2.26784079002705988e-02  
1807 +1.95012619802488810e-02  +8.58226015019655786e-03  +1.62994770041472795e-02  
1808 +1.92846417372192734e-02  +8.04073727799846892e-03  +1.60761953474306066e-02  
1809 +9.34315034646635879e-03  +1.53772309307743608e-02  +1.59623741559584663e-02  
1810 +9.39147616583581139e-03  +1.50863187225147612e-02  +1.45979601010308331e-02  
1811 +1.66133871856157245e-02  +9.33938973728377052e-03  +2.05510219571698807e-02  
1812 +1.61829431242364666e-02  +9.11644166860676834e-03  +2.07005837375610069e-02  
1813 +1.66251669634572032e-02  +1.12093774525072257e-02  +2.25630966444782498e-02  
1814 +1.74148485581217191e-02  +1.19831686523297395e-02  +2.20137501746117265e-02  
1815 +2.37606192263910138e-02  +1.07725097368543358e-02  +2.02578507985561977e-02  
1816 +2.31202627296928503e-02  +1.03566570251820821e-02  +2.00177944663106344e-02  
1817 +1.27101479984231078e-02  +1.18658186065703792e-02  +2.20196072627262089e-02  
1818 +1.16391348840189229e-02  +1.13079765324257363e-02  +2.21710224256870640e-02  
1819 +9.85456560212245175e-03  +1.64864877515254089e-02  +1.74841899905579454e-02  
1820 +1.02834975875079372e-02  +1.70247177650461115e-02  +1.77320639324656387e-02  
1821 +2.54533852915473091e-02  +9.52387854097382427e-03  +1.91428414049610585e-02  
1822 +2.62053530923396644e-02  +1.02273538271103470e-02  +1.88045301764061430e-02  
1823 +8.66323952072958411e-03  +1.41880085597556604e-02  +1.88842957774440941e-02  
1824 +8.90316378932852481e-03  +1.42749234972233026e-02  +1.93428120432062034e-02  
1825 +2.62673588384688649e-02  +9.34497419027223615e-03  +1.95946538006106889e-02  
1826 +2.61377784439536173e-02  +9.32762393641946817e-03  +1.96318274945671417e-02  
1827 +1.34426852752700318e-02  +1.63994168384958873e-02  +2.04319107915153370e-02  
1828 +1.30414544311511626e-02  +1.60185410363750877e-02  +2.02419836299865125e-02  
1829 +1.15723660915677158e-02  +1.32523358742217528e-02  +2.12391140116871928e-02  
1830 +1.20293590115874947e-02  +1.32960132597462703e-02  +1.71472049096791680e-02  
1831 +1.19318720779696685e-02  +1.23185913883545398e-02  +1.67758781898388991e-02  
1832 +1.63191159973458677e-02  +1.03465826735716429e-02  +2.20803454850316133e-02  
1833 +1.58806156681958431e-02  +1.02378822773029413e-02  +2.18394915489317255e-02  
1834 +1.36855265124852105e-02  +1.22201274261820609e-02  +2.17930254036857902e-02  
1835 +1.38193928404029692e-02  +1.19766147296609705e-02  +2.22609947092601568e-02  
1836 +1.47930579816714924e-02  +1.27745409823477769e-02  +2.51152249535560590e-02  
1837 +1.51797905849900879e-02  +1.34248007699151340e-02  +2.59743385263964052e-02  
1838 +2.22570395684448148e-02  +1.47552412670875800e-02  +2.48677514187745155e-02  
1839 +2.30980096644770698e-02  +1.47345776221931013e-02  +2.52914336265719353e-02  
1840 +9.37458131520474414e-03  +1.54576676891141161e-02  +1.88338437294004422e-02  
1841 +8.85697241277606621e-03  +1.55489482692169265e-02  +1.97221315223958457e-02  
1842 +2.47985557098214793e-02  +1.23980512350784569e-02  +2.13791537838169503e-02  
1843 +2.46039353011749083e-02  +1.30042088200875983e-02  +2.01274422507850374e-02  
1844 +1.10240104560343447e-02  +1.26380644549717366e-02  +1.95609732776512064e-02  
1845 +1.09322997785714290e-02  +1.21238077931923628e-02  +1.95417364043030395e-02  
1846 +2.56396088108691959e-02  +1.66014580442690497e-02  +2.30883333556761439e-02  
1847 +2.63863080053232633e-02  +1.71130484471806905e-02  +2.33728217123435715e-02  
1848 +2.11398692656894344e-02  +1.30461554012183487e-02  +2.23301810939037781e-02  
1849 +2.10696378017529926e-02  +1.37346926541594243e-02  +2.16284786580073531e-02  
1850 +2.08892182465537715e-02  +8.34714613876233816e-03  +1.50530425046852025e-02  
1851 +1.98486538197954129e-02  +7.65410666986461423e-03  +1.34068887389328702e-02  
1852 +9.92864563023388227e-03  +1.55461838962809400e-02  +1.72100900108652609e-02  
1853 +9.96711573016841046e-03  +1.59230045929317394e-02  +1.70743437466881094e-02  
1854 +1.96428871251535971e-02  +1.51089202282425252e-02  +2.36591893031297233e-02  
1855 +1.93720585553790285e-02  +1.54927250360390265e-02  +2.39701108098364611e-02  
1856 +2.55472265924539185e-02  +1.19535962070512324e-02  +2.36081788549914844e-02  
1857 +2.59955758323700825e-02  +1.18552151804929770e-02  +2.34399784939113495e-02  
1858 +1.62729956797345414e-02  +9.88743580811903520e-03  +2.20803103037928439e-02  
1859 +1.62542477479531607e-02  +9.61514261555809421e-03  +2.15840696026178072e-02  
1860 +2.30433615378514561e-02  +8.74422543483315863e-03  +1.73665042986572843e-02  
1861 +2.35527521937184507e-02  +7.94422936255978311e-03  +1.79248034525315778e-02  
1862 +8.99742171649657238e-03  +1.46891472393866542e-02  +2.13513729030893676e-02  
1863 +8.82927915531838553e-03  +1.47475367118887462e-02  +2.19719145405855160e-02  
1864 +9.58917760220302784e-03  +1.45068693724629393e-02  +1.84104765798116035e-02  
1865 +9.45849548206946673e-03  +1.43777385610181739e-02  +1.83708411121997171e-02  
1866 +1.86143478356329516e-02  +1.38167850805197574e-02  +2.07694225658403599e-02  
1867 +1.92027500529668681e-02  +1.27636836449386021e-02  +2.02188693940839881e-02  
1868 +2.28119058988895639e-02  +1.61824405813373769e-02  +1.63255341976383632e-02  
1869 +2.27823954151632445e-02  +1.64441397969008127e-02  +1.60490923935797218e-02  
1870 +2.50600939526380018e-02  +1.70618829027973408e-02  +2.30459971292134511e-02  
1871 +2.54667472387946278e-02  +1.78021295969180877e-02  +2.25226877530297007e-02  
1872 +2.67136892076844171e-02  +9.17728936893402215e-03  +1.70483672535632104e-02  
1873 +2.70685724606082867e-02  +8.36191117717180118e-03  +1.77763943759956591e-02  
1874 +2.61360001432528188e-02  +1.17900716205889735e-02  +2.19168316579947675e-02  
1875 +2.65451185673250892e-02  +1.14836358425526620e-02  +2.19897512249808587e-02  
1876 +1.36852461065447781e-02  +1.29681200307743636e-02  +2.43615535270276587e-02  
1877 +1.34222872044157202e-02  +1.30308473354642761e-02  +2.40186333726130317e-02  
1878 +1.48348028646107261e-02  +1.40168244059373625e-02  +2.11630860780563750e-02  
1879 +1.50655616880560721e-02  +1.33110325383511245e-02  +2.06831525771771288e-02  
1880 +2.04219855315124349e-02  +8.07701572059072934e-03  +1.41975903166726824e-02  
1881 +2.03524995875925020e-02  +8.12309249974113752e-03  +1.39181839996306532e-02  
1882 +1.38615910091542567e-02  +8.79670016520366950e-03  +2.03942515019890115e-02  
1883 +1.36848181071759899e-02  +8.66493789141997879e-03  +2.04036079061893708e-02  
1884 +2.25744825875316656e-02  +1.61828165056486818e-02  +2.44647157419626733e-02  
1885 +2.27446847835193963e-02  +1.60799920037772402e-02  +2.41017400155729145e-02  
1886 +2.18362231365955596e-02  +1.15327959191071205e-02  +2.23668382114630832e-02  
1887 +2.16312367177016046e-02  +1.10818935352032175e-02  +2.18295352472124213e-02  
1888 +2.46867158802883402e-02  +9.24858346736432552e-03  +1.89157483380426490e-02  
1889 +2.29946780709724581e-02  +1.22167875192416234e-02  +2.10164714718698124e-02  
1890 +2.31894296700842079e-02  +1.21493884474714164e-02  +2.04778664221205269e-02  
1891 +2.05107435556879762e-02  +1.51299889198706228e-02  +2.37043397842724053e-02  
1892 +2.05272882349564374e-02  +1.56278440070630464e-02  +2.44419499324395086e-02  
1893 +1.55809928947059778e-02  +1.11471523185815349e-02  +2.56994641741843978e-02  
1894 +1.52641387414334997e-02  +1.13510711454412171e-02  +2.61563372500516929e-02  
1895 +1.26372818833329729e-02  +1.39418497937992963e-02  +1.94957199466145870e-02  
1896 +1.25656025492780401e-02  +1.44254641442150139e-02  +1.94762557286133516e-02  
1897 +2.16813344753645464e-02  +1.11799204772207571e-02  +2.35604977240955679e-02  
1898 +2.10433860072553221e-02  +1.12074950471177989e-02  +2.39792264660424123e-02  
1899 +1.99900143488972656e-02  +1.30985899914019890e-02  +2.15861115977749908e-02  
1900 +1.96333524206335902e-02  +1.32653922856889248e-02  +2.16394945145765259e-02  
1901 +1.58850623273873517e-02  +8.53365156393799153e-03  +1.76431135166488923e-02  
1902 +1.57395581282690523e-02  +8.96694286990839737e-03  +1.69068782583574675e-02  
1903 +2.05857023436506574e-02  +8.02802794599032782e-03  +1.53786886319765715e-02  
1904 +2.07181245274217669e-02  +7.51920770176163055e-03  +1.51476245509895979e-02  
1905 +2.45724994982127604e-02  +1.06987298037090374e-02  +2.31209170974825788e-02  
1906 +2.50413254023104589e-02  +1.05134421204582506e-02  +2.39733647470561466e-02  
1907 +1.21619910891489994e-02  +1.33683613086688271e-02  +2.17477073217243917e-02  
1908 +1.23106957861983061e-02  +1.27903747404375847e-02  +2.21087998767634623e-02  
1909 +2.62892468973892450e-02  +1.28941727117745826e-02  +2.06264294035352347e-02  
1910 +2.60941772487763776e-02  +1.34033110539358621e-02  +2.06046641610430833e-02  
1911 +1.50046517169471275e-02  +1.33803660551764583e-02  +2.23703243510795270e-02  
1912 +1.45418079065918211e-02  +1.34893423302510137e-02  +2.23652810364536880e-02  
1913 +2.01236035081573256e-02  +1.41968943676448224e-02  +2.57734198590972088e-02  
1914 +2.02986751894439002e-02  +1.49738469338635133e-02  +2.60923766246058397e-02  
1915 +2.49340871821424476e-02  +1.06642044232666162e-02  +2.22935628013224002e-02  
1916 +2.55120609264283676e-02  +1.07769545382212419e-02  +2.18604240845064503e-02  
1917 +1.33223757636694497e-02  +1.69004679954687063e-02  +2.15803191808145271e-02  
1918 +1.34046779528340810e-02  +1.74762875406708276e-02  +2.16683148620112516e-02  
1919 +2.74041480398140788e-02  +1.16579043015014698e-02  +1.94996074033655376e-02  
1920 +2.74704981929830387e-02  +1.20078518025436062e-02  +1.91197828292030622e-02  
1921 +2.68999549093003124e-02  +1.31739974380848789e-02  +2.10150070383839406e-02  
1922 +2.66575995305648426e-02  +1.36990297956776363e-02  +2.15163222310740983e-02  
1923 +1.26326741046408880e-02  +1.82452584258520241e-02  +2.05188650085424348e-02  
1924 +1.57164739809476893e-02  +9.61401402782806336e-03  +1.98712007194085764e-02  
1925 +1.51986459954723801e-02  +8.80840506424962998e-03  +2.01590475601277734e-02  
1926 +2.15210876157782872e-02  +1.66276048994300450e-02  +2.44842146455340401e-02  
1927 +2.05657191838486894e-02  +1.71374272786298243e-02  +2.45939018056361737e-02  
1928 +2.68448437632263850e-02  +1.64391553450095804e-02  +2.19253407097695779e-02  
1929 +2.76739136824203230e-02  +1.66860045621620226e-02  +2.17803275968637133e-02  
1930 +2.16424844264711883e-02  +1.10465283283576101e-02  +2.26290711862196410e-02  
1931 +2.05301543682909170e-02  +1.12758854136915873e-02  +2.33633860976234300e-02  
1932 +2.57936056344620739e-02  +8.14206386539226799e-03  +1.50834873801641706e-02  
1933 +2.64518626193781421e-02  +8.52921372407980903e-03  +1.46075603586788404e-02  
1934 +2.53610471526392461e-02  +9.58105951251936316e-03  +1.91956943555920828e-02  
1935 +2.53926234458460715e-02  +9.94777095840989473e-03  +1.87409130617251438e-02  
1936 +1.43080449953462106e-02  +1.48015378195980006e-02  +2.31982231860558136e-02  
1937 +1.46731432421345794e-02  +1.47421307277274104e-02  +2.37848834836326822e-02  
1938 +1.32509629777311112e-02  +1.32474432158639372e-02  +1.81574124818686330e-02  
1939 +1.37923023542826720e-02  +1.31203669689434511e-02  +1.81708610312669612e-02  
1940 +1.69567737476084036e-02  +1.00489887760986420e-02  +2.09531731353314113e-02  
1941 +1.69233063936368167e-02  +9.04345043101792770e-03  +2.11310325752696974e-02  
1942 +1.96784241322608446e-02  +9.25814924460216689e-03  +1.88073709590535973e-02  
1943 +1.89287061214517098e-02  +8.62356962362768355e-03  +1.91137877338588870e-02  
1944 +2.19970470260941880e-02  +1.46561632228915731e-02  +2.39669686486215401e-02  
1945 +2.26156922917562994e-02  +1.47911742943536983e-02  +2.40303954727457275e-02  
1946 +1.41083645419137794e-02  +1.72771653349865981e-02  +2.24255885592244998e-02  
1947 +1.37795165971725600e-02  +1.79919448304683531e-02  +2.22649567101960953e-02  
1948 +2.24885894289090019e-02  +1.76980784507300565e-02  +1.84493120234152548e-02  
1949 +2.25458024303171710e-02  +1.81345260393506423e-02  +1.81953040921920585e-02  
1950 +1.08124124039346483e-02  +1.32807443992912690e-02  +2.15455441008139577e-02  
1951 +1.06006866927491616e-02  +1.33238011249329057e-02  +2.10579323974491792e-02  
1952 +9.98812923598768783e-03  +1.67593969338025763e-02  +1.77344947268367852e-02  
1953 +1.00267849801937044e-02  +1.73248833500551230e-02  +1.83422676283820606e-02  
1954 +2.04765503704958697e-02  +1.44266651947465626e-02  +2.30506690674852355e-02  
1955 +2.01611960428867247e-02  +1.41560287182332621e-02  +2.31832410293863894e-02  
1956 +2.41723482515476228e-02  +1.27647476972349294e-02  +2.14135734992252427e-02  
1957 +2.39244307779857696e-02  +1.31459215869115052e-02  +2.11113268722707310e-02  
1958 +2.21591230112291107e-02  +1.01358309277085525e-02  +2.28187592206450379e-02  
1959 +2.22040868946436487e-02  +9.04651182856669456e-03  +2.20376042968321723e-02  
1960 +1.12403615651570071e-02  +1.48233523144798290e-02  +2.21190284143081076e-02  
1961 +1.09980554014554744e-02  +1.42418480489839936e-02  +2.23123124689156363e-02  
1962 +2.14695777886524247e-02  +1.53218315107604350e-02  +2.24282736659597651e-02  
1963 +2.13478604812413417e-02  +1.51851459851480575e-02  +2.18209053347539969e-02  
1964 +2.18488682472303165e-02  +1.58430279057790759e-02  +2.53320852185076779e-02  
1965 +2.20390398329118747e-02  +1.54202084655646488e-02  +2.61954006469065706e-02  
1966 +1.49829936460485480e-02  +1.10458202301126889e-02  +2.35882827109484168e-02  
1967 +1.35656023979214627e-02  +1.04231220135446705e-02  +2.42356190193093110e-02  
1968 +2.44223490534276333e-02  +1.08324116576672177e-02  +1.96999885341406777e-02  
1969 +2.51007817861035806e-02  +1.08370191075405058e-02  +2.06640852677941293e-02  
1970 +8.11975569121582350e-03  +1.43166924591868923e-02  +1.86304316732722498e-02  
1971 +7.53509608580745036e-03  +1.41549076254029026e-02  +1.96776411128513039e-02  
1972 +2.47113934323803623e-02  +1.74346960772603816e-02  +2.43065033241756830e-02  
1973 +2.46535584513232799e-02  +1.77951135360181166e-02  +2.50701485887877065e-02  
1974 +1.44706495427797035e-02  +1.57854731672838824e-02  +2.12982207966333215e-02  
1975 +1.49475081031257249e-02  +1.57761827523590775e-02  +2.17075825149041779e-02  
1976 +1.02843021810031243e-02  +1.43572656168745750e-02  +1.66029371423084479e-02  
1977 +1.00889148543418551e-02  +1.46048826790394631e-02  +1.63795777544521494e-02  
1978 +1.24553999918981355e-02  +8.91738564956220947e-03  +1.95168899685312439e-02  
1979 +1.24490717915905127e-02  +8.51143594905771385e-03  +1.93905812674261442e-02  
1980 +2.48638206069645706e-02  +1.05632178090730982e-02  +2.33963542447991578e-02  
1981 +2.51102498282217423e-02  +1.04235630661905099e-02  +2.32854087176971349e-02  
1982 +2.37604598471274110e-02  +1.04929219848843205e-02  +2.03728235597896087e-02  
1983 +2.34567133100923204e-02  +1.02683941156649604e-02  +2.10788059898552212e-02  
1984 +2.55183124195452714e-02  +1.53866349445023025e-02  +2.34507271358441391e-02  
1985 +2.53469703748023349e-02  +1.48114576086654029e-02  +2.31699572256913663e-02  
1986 +2.61097002638879666e-02  +9.33804257420742419e-03  +1.86265340023574269e-02  
1987 +2.67948859405238889e-02  +9.09759574517312285e-03  +1.83613166059789119e-02  
1988 +8.69957392469650724e-03  +1.41997437998542964e-02  +1.87047754551483737e-02  
1989 +8.57027833787650517e-03  +1.37441422629612734e-02  +1.84885824449685654e-02  
1990 +2.28930915500466792e-02  +1.76349828014145636e-02  +2.40927364182905099e-02  
1991 +2.38592797092857488e-02  +1.77806828678276838e-02  +2.37433723831108751e-02  
1992 +2.96920651278580854e-02  +1.13915652267287497e-02  +1.86628652801617036e-02  
1993 +2.93980809473016538e-02  +1.10098918381506764e-02  +1.80093969446287576e-02  
1994 +2.43740251874394465e-02  +8.86167307858462365e-03  +1.55583913274906453e-02  
1995 +2.45434504049965307e-02  +8.02206431965122278e-03  +1.53192002452099962e-02  
1996 +1.28178959909650489e-02  +1.18247020054308566e-02  +2.39663322070006908e-02  
1997 +1.27911307720424972e-02  +1.16485524662617388e-02  +2.45575870973541097e-02  
1998 +1.63462693353380525e-02  +1.29312479496834828e-02  +2.38996068171870440e-02  
1999 +1.69817435440007825e-02  +1.27363210039308453e-02  +2.31822986895332400e-02  
2000 +1.14343112994916563e-02  +1.21409176188127035e-02  +2.28731454142018925e-02  
2001 +1.11933394507522446e-02  +1.19930582583101363e-02  +2.27908376220660770e-02  
2002 +1.96829002159648429e-02  +1.35577359422105106e-02  +2.54567058304124398e-02  
2003 +1.97054244276159904e-02  +1.37157757874864332e-02  +2.58103976101264204e-02  
2004 +1.52021083323423713e-02  +1.39294934214767765e-02  +2.21833289397892208e-02  
2005 +1.56477626327529949e-02  +1.36562952054981816e-02  +2.24551512281420222e-02  
2006 +2.59334826736952011e-02  +9.20068559270164482e-03  +1.63334310828750703e-02  
2007 +2.60011049224168171e-02  +8.93633874409485718e-03  +1.61186097217580447e-02  
2008 +2.49849534313865973e-02  +1.56854760639844500e-02  +2.43947976447374711e-02  
2009 +2.43783942290535967e-02  +1.57016365988501307e-02  +2.56141837901596864e-02  
2010 +8.29966977686857031e-03  +1.36098125641655587e-02  +2.06532459505162878e-02  
2011 +7.58009639726440598e-03  +1.38701287008500245e-02  +2.06297517649438010e-02  
2012 +2.16275939251949385e-02  +8.32309549535157657e-03  +1.50804982820163577e-02  
2013 +2.18123479471527652e-02  +8.89867562854879113e-03  +1.43203721385676604e-02  
2014 +2.64966093743465511e-02  +9.17983738068821678e-03  +1.61084612071884445e-02  
2015 +2.74209803011800091e-02  +9.28351985266365545e-03  +1.59922100264934600e-02  
2016 +1.81521391021612390e-02  +9.33310591407639396e-03  +2.11124094138389132e-02  
2017 +1.84367289611674680e-02  +9.46841418475979045e-03  +2.10985585600520394e-02  
2018 +1.59701643489261504e-02  +8.60119065684948614e-03  +1.77810711297499112e-02  
2019 +1.63260053111862619e-02  +8.79456478543827989e-03  +1.73371725459382647e-02  
2020 +2.88027981381234512e-02  +1.32605605372926837e-02  +2.00844492143291420e-02  
2021 +2.93304055720070705e-02  +1.39039391162570289e-02  +2.04147069382794519e-02  
2022 +1.24507903590106786e-02  +1.30096704674673627e-02  +1.85390378576264225e-02  
2023 +1.20553045837146124e-02  +1.27140943292938288e-02  +1.85893792010395215e-02  
2024 +2.66543597287498026e-02  +8.31207708201180118e-03  +1.44584762826372934e-02  
2025 +2.76712043256132217e-02  +8.07701003519290493e-03  +1.42962587986606559e-02  
2026 +1.99762036072530548e-02  +1.27017856596755990e-02  +2.52678697495729611e-02  
2027 +2.15176666414044829e-02  +1.19350264251606199e-02  +2.63517594743590787e-02  
2028 +2.25526279310412914e-02  +1.75752938804590829e-02  +1.84023504769505949e-02  
2029 +2.34634918771338755e-02  +1.86461006071897244e-02  +1.86329700522253963e-02  
2030 +1.92118015676105078e-02  +1.23042838136794685e-02  +2.41534900430706197e-02  
2031 +1.87654314625158650e-02  +1.21797960542002533e-02  +2.37792666907168000e-02  
2032 +2.23741193215318927e-02  +1.02091302471514142e-02  +2.33347734220175143e-02  
2033 +2.29170225102500805e-02  +1.02361755030361979e-02  +2.34551196221669603e-02  
2034 +2.23298123482218343e-02  +1.63021700781080872e-02  +1.71659461096228573e-02  
2035 +2.24582417099862125e-02  +1.51378314149381056e-02  +1.50958865725921033e-02  
2036 +2.21202392537986139e-02  +1.47881242690268803e-02  +2.51329749395171366e-02  
2037 +2.14077956589087647e-02  +1.52154561813472883e-02  +2.64195254248455261e-02  
2038 +1.87265981274029499e-02  +1.06123657024451267e-02  +2.46553700537126830e-02  
2039 +1.79377926739612281e-02  +1.04744087773925507e-02  +2.45309242123434371e-02  
2040 +2.18551318145147194e-02  +1.57964470569043648e-02  +2.51017309094949889e-02  
2041 +2.18989003253158808e-02  +1.63040519439433262e-02  +2.49198138658386047e-02  
2042 +2.00427504438858289e-02  +9.64875214445482660e-03  +1.89432278168834671e-02  
2043 +1.96110535217061156e-02  +9.65461507332394248e-03  +1.88720125037247985e-02  
2044 +1.18615625201485449e-02  +1.73218429110994568e-02  +2.00212254699687307e-02  
2045 +1.18128448593223540e-02  +1.74784042050793939e-02  +1.95184188270249442e-02  
2046 +1.35647962082614815e-02  +1.41933981556167186e-02  +1.96966614753544197e-02  
2047 +1.37225065054702184e-02  +1.39074991167686558e-02  +1.98440058374512000e-02  
2048 +1.72884560597185190e-02  +9.51946701900417171e-03  +2.18697023719238194e-02  
2049 +1.73293924710356886e-02  +9.20376208273433229e-03  +2.16992718582481731e-02  
2050 +2.36332657114323406e-02  +1.06218513513201777e-02  +1.90128229020672217e-02  
2051 +2.43844829081857929e-02  +1.10786750086544691e-02  +1.84038321798146130e-02  
2052 +1.43872187633693836e-02  +1.49026373909412879e-02  +2.34259187459643567e-02  
2053 +1.37281003773669953e-02  +1.52000068836177886e-02  +2.38315522877286697e-02  
2054 +2.00027986553007499e-02  +8.87245012379269185e-03  +1.67053673787208798e-02  
2055 +1.96260263998042084e-02  +9.60998493834853106e-03  +1.67402923564429623e-02  
2056 +1.02999179420517461e-02  +1.67453496610928503e-02  +1.96771298162311536e-02  
2057 +9.89537894361712522e-03  +1.67151915662899705e-02  +1.93661815127105751e-02  
2058 +2.01812010839133270e-02  +1.39542941453772093e-02  +1.63359275730843787e-02  
2059 +2.02079357159844174e-02  +1.40457572715115726e-02  +1.59570564981592160e-02  
2060 +2.22771845079119853e-02  +9.22780671227305636e-03  +1.85264653507190014e-02  
2061 +2.27418610605726670e-02  +8.67691021389442249e-03  +1.87841648754350672e-02  
2062 +2.12577515241204017e-02  +1.60549304853028624e-02  +1.80318836049239324e-02  
2063 +2.12751545394828795e-02  +1.70990802851944713e-02  +1.90652648473253229e-02  
2064 +1.34189066525075597e-02  +1.30225152691751875e-02  +1.79334434823417398e-02  
2065 +1.39352014007254870e-02  +1.27305918547111572e-02  +1.72191909516243268e-02  
2066 +1.45404586607756053e-02  +1.69488765589903001e-02  +1.93348172112328791e-02  
2067 +1.47888753720654340e-02  +1.80282187136983733e-02  +1.86362898361336279e-02  
2068 +2.28821577289921134e-02  +1.26124693491778874e-02  +2.25538297449114494e-02  
2069 +2.35958281204488481e-02  +1.25189500785660886e-02  +2.24259430213794887e-02  
2070 +2.55049090079364667e-02  +1.54425086777608481e-02  +2.28543298308497220e-02  
2071 +2.57806640379648587e-02  +1.55622726928530755e-02  +2.24455516589148925e-02  
2072 +1.21518506621131409e-02  +1.26039966647699449e-02  +2.28897133622069857e-02  
2073 +1.18054174069241648e-02  +1.24048246664706444e-02  +2.28868656264931414e-02  
2074 +1.08871788535824764e-02  +1.49602270750248036e-02  +1.92720420417990951e-02  
2075 +1.10595827379548223e-02  +1.54779021085352537e-02  +1.95789527821766986e-02  
2076 +1.56702197875220224e-02  +1.61961275075209708e-02  +1.85082389850635756e-02  
2077 +1.56440836227884419e-02  +1.61940733059534464e-02  +1.83299326864313425e-02  
2078 +2.08653369833862699e-02  +1.04894702839502512e-02  +2.05426505890983525e-02  
2079 +2.06904459331988741e-02  +1.07726575660050169e-02  +2.06890602894474682e-02  
2080 +1.87932348589525053e-02  +1.32724942493610831e-02  +2.03997195554660726e-02  
2081 +1.88198576081458485e-02  +1.24393319606588421e-02  +1.95658052320273786e-02  
2082 +1.49495877948001461e-02  +1.28613697630997250e-02  +2.20277448946689623e-02  
2083 +1.46722457756523639e-02  +1.19364346549122972e-02  +2.15187603389833775e-02  
2084 +1.31960005456704787e-02  +1.49631335856522992e-02  +2.19303033666748207e-02  
2085 +1.30054900303416803e-02  +1.51982620718224201e-02  +2.27115942090763238e-02  
2086 +1.71579989888538641e-02  +8.44319688123263204e-03  +1.69341649001859863e-02  
2087 +1.70865002898953726e-02  +7.93070012662029471e-03  +1.58414792751153839e-02  
2088 +2.21874530107131381e-02  +1.67936614605560808e-02  +1.79264623009656524e-02  
2089 +2.23557114059348971e-02  +1.66847429005670782e-02  +1.84446836270833019e-02  
2090 +2.59617247563228189e-02  +9.12600710998743604e-03  +1.62162769026648508e-02  
2091 +2.58660987915730091e-02  +9.45027047159440609e-03  +1.56689736910668349e-02  
2092 +2.42073192081132364e-02  +1.53637213902426961e-02  +2.38010010009861613e-02  
2093 +2.44247932006911063e-02  +1.52187201685286266e-02  +2.41624034333483666e-02  
2094 +2.69755512360909562e-02  +9.41322136227152120e-03  +1.94083972546302830e-02  
2095 +2.76396216626123743e-02  +9.79512598052796786e-03  +1.92532998247501794e-02  
2096 +1.14858720605594510e-02  +1.49358508982059841e-02  +2.18823109935129788e-02  
2097 +1.13093456286563893e-02  +1.50323371088667175e-02  +2.18139334427489770e-02  
2098 +2.50305366931730146e-02  +1.54909412502983092e-02  +2.47839930079740665e-02  
2099 +2.50641503280116008e-02  +1.48971460370129778e-02  +2.53629121651869835e-02  
2100 +1.64583376886906566e-02  +9.52883372163569609e-03  +1.95581167404305055e-02  
2101 +1.70252169877734144e-02  +9.40704721983277696e-03  +1.92873286687663854e-02  
2102 +1.46799656899172133e-02  +1.68977188157817086e-02  +2.11483490943677049e-02  
2103 +1.43031434562732821e-02  +1.72331689774338978e-02  +2.13680575194845485e-02  
2104 +1.91191419357161080e-02  +1.33997933856694184e-02  +2.38405126435484310e-02  
2105 +1.92495789910076751e-02  +1.37550043123675497e-02  +2.45850463353493830e-02  
2106 +2.20036409323295969e-02  +1.63136081038933595e-02  +1.75615929820279078e-02  
2107 +2.23094119613451020e-02  +1.56645882852597951e-02  +1.72919004346938111e-02  
2108 +2.77255898333356142e-02  +1.28060009420647904e-02  +2.05068128945879134e-02  
2109 +2.84838990117841778e-02  +1.26173694691027634e-02  +2.13889730078068198e-02  
2110 +2.24109976655457420e-02  +1.69728099399993025e-02  +2.46482245663881792e-02  
2111 +2.18978041315085192e-02  +1.70844011012873595e-02  +2.45350285425656837e-02  
2112 +1.28189876422043440e-02  +8.62932072167341829e-03  +1.86906397123725622e-02  
2113 +1.19017792205423165e-02  +8.38218312515254249e-03  +1.85379985118406497e-02  
2114 +2.24321254782907167e-02  +1.77329200484027012e-02  +2.41718431795754293e-02  
2115 +2.15276320922822909e-02  +1.77804566372151661e-02  +2.35540496689319312e-02  
2116 +2.18753672881248779e-02  +8.94396735711445318e-03  +1.87143459050808578e-02  
2117 +2.14282471761349756e-02  +9.32634392428354636e-03  +1.90761362754161418e-02  
2118 +2.74752652002422416e-02  +1.15561578500750564e-02  +2.03765251215322525e-02  
2119 +2.81907582153427920e-02  +1.13655144282275820e-02  +2.07522917312328095e-02  
2120 +1.60640626860867886e-02  +1.13734169194448908e-02  +2.29836147076507534e-02  
2121 +1.62815640274073040e-02  +1.18528497351886638e-02  +2.24208039855215320e-02  
2122 +1.19947273106746754e-02  +1.73456110612454986e-02  +2.01910956206720789e-02  
2123 +1.16416145853475653e-02  +1.76262150882490511e-02  +2.03359255728266762e-02  
2124 +1.66323973513139746e-02  +1.09202575334861780e-02  +2.15216240332082170e-02  
2125 +1.69649709097136892e-02  +1.17492320459725696e-02  +2.08182850518029393e-02  
2126 +2.35791329021904916e-02  +9.10912366446407600e-03  +1.94296540366832061e-02  
2127 +2.32675033702809952e-02  +9.13692986413901578e-03  +1.95267865083325436e-02  
2128 +2.59906897845684041e-02  +1.00224982125424814e-02  +1.89048664663517656e-02  
2129 +2.66618511593759884e-02  +1.07844133967848060e-02  +1.85374891751967710e-02  
2130 +1.03106198818685955e-02  +1.48413924838808799e-02  +2.13922595480288066e-02  
2131 +9.99325947521608957e-03  +1.43731105306683961e-02  +2.07106322123724249e-02  
2132 +2.32517561784826195e-02  +1.26938499219466129e-02  +2.53113266217105462e-02  
2133 +2.33313970588009990e-02  +1.17156325219393113e-02  +2.49393315051393734e-02  
2134 +2.89886239222378987e-02  +1.36142168311429636e-02  +2.03934891306679911e-02  
2135 +2.90853074115162320e-02  +1.42894315380123985e-02  +2.10355570594007446e-02  
2136 +1.02115112624807814e-02  +1.59677558317750379e-02  +2.18122361921597070e-02  
2137 +9.96694532669662077e-03  +1.63628530079085698e-02  +2.16075097227834342e-02  
2138 +2.16520776797711548e-02  +1.46390084564951908e-02  +2.29034003666776266e-02  
2139 +2.23332419561734982e-02  +1.44720737418861309e-02  +2.27453839402380585e-02  
2140 +1.00208818085492177e-02  +1.37208322610318303e-02  +1.78937433659189758e-02  
2141 +9.57396521458079262e-03  +1.27125851908247087e-02  +1.73976579818733261e-02  
2142 +1.16800758686542820e-02  +1.38718426005456068e-02  +2.40033224694564673e-02  
2143 +1.15723263645518080e-02  +1.33093991015518793e-02  +2.41610618780448844e-02  
2144 +2.22758582226152309e-02  +1.75586951229253600e-02  +2.52399346553028835e-02  
2145 +1.43729172922548078e-02  +1.49922365258712380e-02  +2.49855013247042984e-02  
2146 +1.41859214305842841e-02  +1.47839608633262114e-02  +2.52223106811858902e-02  
2147 +2.33148914026479123e-02  +1.24392868454582303e-02  +1.99219044954273214e-02  
2148 +2.29517626619651742e-02  +1.28455466937814362e-02  +1.94567068524650680e-02  
2149 +1.12834988702953873e-02  +1.52272015345488124e-02  +2.40852819185964802e-02  
2150 +1.07622013653722922e-02  +1.56866138790224818e-02  +2.37407370761835781e-02  
2151 +9.16715343605018114e-03  +1.43511131303255025e-02  +1.84861179736127423e-02  
2152 +8.81164991282722306e-03  +1.32205724621067659e-02  +1.81066488415837501e-02  
2153 +1.19541146903525720e-02  +1.49639337586070301e-02  +2.43076380309803844e-02  
2154 +1.14204306680794933e-02  +1.46192599095586254e-02  +2.52402425673356468e-02  
2155 +2.77559776726571325e-02  +9.48764294538561107e-03  +1.74138791952385928e-02  
2156 +2.80138202240292830e-02  +1.06443639202631179e-02  +1.79323915436816229e-02  
2157 +1.65066203352450466e-02  +9.63128985111938278e-03  +1.97036854042234554e-02  
2158 +1.65413278719278231e-02  +9.18749902508762817e-03  +1.97419902273430967e-02  
2159 +2.75049691739773332e-02  +1.14733448506517208e-02  +2.03756928147342115e-02  
2160 +2.81042222852556263e-02  +1.06985178946278035e-02  +2.06693893374171253e-02  
2161 +2.09539289285954160e-02  +8.37061070713619043e-03  +1.51207170466437068e-02  
2162 +2.04283735830904124e-02  +8.79668041035257947e-03  +1.52566844151620137e-02  
2163 +1.57431159822532009e-02  +1.10650800732911316e-02  +2.14705677793335520e-02  
2164 +1.58543104402254706e-02  +1.14010035877224677e-02  +2.13684406846795343e-02  
2165 +2.37743812662277315e-02  +1.03548371721700391e-02  +2.04270408993962732e-02  
2166 +2.47088435871964489e-02  +9.99950072344855945e-03  +2.12643786309895631e-02  
2167 +2.18066127962685471e-02  +1.13564835445894505e-02  +2.24654322055358492e-02  
2168 +2.12931841726048260e-02  +1.12510055515207090e-02  +2.25225153160460677e-02  
2169 +2.50679006519225096e-02  +1.56338860389380815e-02  +2.44771539129219756e-02  
2170 +2.62361537237329849e-02  +1.46955668529222660e-02  +2.49698991913631548e-02  
2171 +1.97325743705669861e-02  +1.49806716070162368e-02  +1.83640037820591677e-02  
2172 +1.95159049935238436e-02  +1.55872644815367029e-02  +1.82450584091575878e-02  
2173 +2.96432287530097906e-02  +1.14874290445102327e-02  +1.89780776588639385e-02  
2174 +3.06534113705902028e-02  +1.17162892186210964e-02  +1.88974714335675142e-02  
2175 +2.57484763019542873e-02  +8.36151917762680170e-03  +1.51931646120598736e-02  
2176 +2.53005593908209696e-02  +7.99639969028414013e-03  +1.53177557932396378e-02  
2177 +2.12346267942562124e-02  +1.67302522105398817e-02  +2.41732980969301854e-02  
2178 +2.10641318376075942e-02  +1.69188295204354237e-02  +2.35153568663286384e-02  
2179 +9.92044567447886334e-03  +1.57254552992908553e-02  +1.71281357974437873e-02  
2180 +9.39849738671528351e-03  +1.61087652340640083e-02  +1.73479791989448427e-02  
2181 +1.54328783237839429e-02  +1.13955069660812685e-02  +2.29206138749483042e-02  
2182 +1.51892161274831110e-02  +1.09942447831994274e-02  +2.30194208348268384e-02  
2183 +1.74909347535969345e-02  +1.17347326146664960e-02  +2.56878076931567022e-02  
2184 +1.81725592144398665e-02  +1.15266383018833175e-02  +2.66904246500882132e-02  
2185 +2.39585069097435627e-02  +1.31414467644460319e-02  +2.43178030658060887e-02  
2186 +2.38327682388981346e-02  +1.25450380268240531e-02  +2.41315559282177863e-02  
2187 +9.91775341365055095e-03  +1.66026625174590242e-02  +1.76368165333452426e-02  
2188 +9.96688412945776793e-03  +1.65017026795397162e-02  +1.82496860316904014e-02  
2189 +1.96374431211427426e-02  +1.55787307680538799e-02  +2.39486278279814058e-02  
2190 +1.97500106807975175e-02  +1.61210839303623163e-02  +2.47323664266684423e-02  
2191 +2.10692346788410034e-02  +1.11379162651892398e-02  +1.92613888813517355e-02  
2192 +2.12471998177659188e-02  +1.05179232311522139e-02  +1.85627517676440618e-02  
2193 +1.90956825818519305e-02  +1.46676904489015606e-02  +1.75045466602318893e-02  
2194 +1.63538251701812049e-02  +9.17375662872980079e-03  +1.89109343965574613e-02  
2195 +1.70088913278739068e-02  +9.16198045477803133e-03  +1.86056925924749025e-02  
2196 +2.39111223096678156e-02  +1.32688115393816836e-02  +2.47432923023361978e-02  
2197 +2.44896504671920853e-02  +1.23485736917999227e-02  +2.50642120564713161e-02  
2198 +1.48517205166675652e-02  +1.02212228339902990e-02  +2.36626065175495372e-02  
2199 +1.51021442251862044e-02  +1.03540117945298098e-02  +2.39173802688531570e-02  
2200 +1.18483491820814881e-02  +1.62434621078162492e-02  +2.19711429937167399e-02  
2201 +1.19458507294033320e-02  +1.65934004279069923e-02  +2.20008550974914036e-02  
2202 +2.40385074563775197e-02  +1.35632005147010987e-02  +2.13787676226443908e-02  
2203 +2.41674599371040320e-02  +1.44394143837083717e-02  +2.18714875556373124e-02  
2204 +1.29097044886169830e-02  +1.25629138488501744e-02  +2.18460084492053883e-02  
2205 +1.23711329049273639e-02  +1.20836268411780648e-02  +2.14604978510705910e-02  
2206 +9.82696224762261671e-03  +1.62002447563757389e-02  +1.72704019030808092e-02  
2207 +8.93331918186162678e-03  +1.66215447128094142e-02  +1.76155154167910270e-02  
2208 +1.07539143458683806e-02  +1.44170541300448415e-02  +1.90227580708628857e-02  
2209 +1.07728373232112359e-02  +1.41317491768049846e-02  +1.87513433030676302e-02  
2210 +1.31906358556973108e-02  +1.22721265268126711e-02  +2.30228630426493851e-02  
2211 +1.29254966694904647e-02  +1.20967691127066620e-02  +2.30441282441352681e-02  
2212 +1.30407305136165958e-02  +1.72815827632951217e-02  +2.08861324824250703e-02  
2213 +1.28621618662059130e-02  +1.78072667515116571e-02  +2.10265577708146287e-02  
2214 +2.90116050579164661e-02  +9.12920873484521916e-03  +1.66611987580027147e-02  
2215 +2.96124776696624660e-02  +9.12355451680135245e-03  +1.76196879914399702e-02  
2216 +1.36932140676744984e-02  +1.38634720272217682e-02  +2.05445638069167852e-02  
2217 +1.31361704896568975e-02  +1.45533634348392407e-02  +2.07157355349350050e-02  
2218 +1.46331748728826053e-02  +8.08470787231288339e-03  +1.65327648517275445e-02  
2219 +1.43551191783777374e-02  +7.76658272604770650e-03  +1.66015339849140894e-02  
2220 +9.54890694080017151e-03  +1.24460645856867627e-02  +2.03819734883122876e-02  
2221 +9.81193845339718880e-03  +1.24082778556160855e-02  +2.00190614847329425e-02  
2222 +2.01709301830756554e-02  +1.01217932355941627e-02  +1.90925261979616109e-02  
2223 +1.98317165943006184e-02  +9.98701010066732446e-03  +1.95909765851640418e-02  
2224 +2.25627124781906108e-02  +9.46296249205487092e-03  +1.74632531770147655e-02  
2225 +2.21749782970816420e-02  +9.11282428618855576e-03  +1.72618581031216134e-02  
2226 +1.42450000000000007e-02  +1.59600000000000020e-02  +2.06499999999999982e-02  
2227 +1.38818390368336368e-02  +1.56350771799981768e-02  +2.05459173645343406e-02  
2228 +2.12677987044032797e-02  +9.97236712558568529e-03  +1.73179622261257042e-02  
2229 +2.15398362566443548e-02  +1.03443060951561531e-02  +1.72579856392781790e-02  
2230 +1.41154398503461499e-02  +1.53992651665675450e-02  +1.78885864911351444e-02  
2231 +9.99082236753581071e-03  +1.61225052987727935e-02  +1.68770693259153240e-02  
2232 +1.05134109063130254e-02  +1.67210321631338643e-02  +1.70224875667777491e-02  
2233 +1.28263491268763435e-02  +1.71389825094012058e-02  +1.87931561596467837e-02  
2234 +1.31382262294950994e-02  +1.73916836224532294e-02  +1.85130201712681054e-02  
2235 +1.89966666921008234e-02  +1.13806726347862996e-02  +2.53115662336712739e-02  
2236 +1.86853521197256275e-02  +1.13955745759819829e-02  +2.62323114514294818e-02  
2237 +2.37009325089664359e-02  +1.16507025087065029e-02  +2.03953856217112678e-02  
2238 +2.42584668880092558e-02  +1.22335362396052225e-02  +2.03300951855161643e-02  
2239 +1.19466388472631302e-02  +1.32896842203692623e-02  +1.94476602324788785e-02  
2240 +1.16198707975405900e-02  +1.34068758687644445e-02  +1.95974793806310138e-02  
2241 +9.94894245812344424e-03  +1.53733068417095595e-02  +1.72941059074525338e-02  
2242 +1.12286727440053091e-02  +1.63989264808552040e-02  +1.72691800229013426e-02  
2243 +1.98875427522870706e-02  +1.26966993936285105e-02  +2.54198822927432892e-02  
2244 +2.02778656413219321e-02  +1.23592141534061145e-02  +2.56892884323664597e-02  
2245 +2.24232533121957317e-02  +1.90582738009488564e-02  +2.14191196441708732e-02  
2246 +2.26446259649384085e-02  +1.92494065230724154e-02  +2.10040163226833144e-02  
2247 +1.48801068126101898e-02  +1.62585259137329741e-02  +1.98235872011821197e-02  
2248 +1.50841092352474188e-02  +1.65726240943159589e-02  +1.98441592847303748e-02  
2249 +1.52713725512869831e-02  +1.14080196060625787e-02  +2.27719149789131770e-02  
2250 +1.50885736289601280e-02  +1.10491919874914375e-02  +2.23686955756847820e-02  
2251 +2.25409930206870064e-02  +1.60044002030725989e-02  +1.63322088730918462e-02  
2252 +2.25151564301269980e-02  +1.53596685714406760e-02  +1.57692065280384819e-02  
2253 +1.89349236741473206e-02  +1.11376241072240773e-02  +2.47605970348127313e-02  
2254 +1.83462314851665712e-02  +1.13925005544795854e-02  +2.44924020022108772e-02  
2255 +2.19817067528620472e-02  +1.46392331950351614e-02  +2.54845832943654919e-02  
2256 +2.15840647199818624e-02  +1.46517716724783829e-02  +2.55276348011759177e-02  
2257 +1.41838495958289089e-02  +1.45077425582538378e-02  +2.29546313150130812e-02  
2258 +1.42759060473662391e-02  +1.38876092850005513e-02  +2.34800559525417535e-02  
2259 +1.40949276906988507e-02  +1.57213838755934816e-02  +2.00362494529844580e-02  
2260 +1.36239152437702994e-02  +1.60386198720370472e-02  +1.98919012902703286e-02  
2261 +2.28788168192027158e-02  +9.57631949893890215e-03  +1.77939093458685700e-02  
2262 +2.29646185090599565e-02  +1.07433166638415730e-02  +1.76670826314642461e-02  
2263 +1.54904930999957557e-02  +8.40279330175355658e-03  +1.71611905113739499e-02  
2264 +1.51079936578625007e-02  +8.73576794539496909e-03  +1.67131383038629754e-02  
2265 +1.58544502179304297e-02  +1.01090451218465490e-02  +1.96704085051258859e-02  
2266 +1.57362042093237668e-02  +1.03370989205365683e-02  +1.99525835449776423e-02  
2267 +1.42173356837766232e-02  +1.47257436027375278e-02  +2.29701750928391346e-02  
2268 +1.34297673305764434e-02  +1.56550300166571586e-02  +2.32992593572367915e-02  
2269 +9.85292992358388110e-03  +1.54215377278770563e-02  +1.78150510812614786e-02  
2270 +1.02027148869165349e-02  +1.57011563237646895e-02  +1.78982606424420224e-02  
2271 +1.71705977899652244e-02  +1.02702506277397316e-02  +2.08198759032210967e-02  
2272 +1.77086908280350216e-02  +1.10515938384804918e-02  +2.01477485407244479e-02  
2273 +1.92442043887458142e-02  +1.25839932512076223e-02  +2.41383442217268616e-02  
2274 +2.00904878237117175e-02  +1.17853435563187257e-02  +2.35643599046251560e-02  
2275 +2.12310764691250910e-02  +9.73545948016972876e-03  +2.05562403435083398e-02  
2276 +2.16465580412462978e-02  +9.62504602817942229e-03  +2.03584402294591446e-02  
2277 +1.68329015255245310e-02  +1.12087096111042565e-02  +2.26535651177081007e-02  
2278 +1.72789733933441034e-02  +1.11535770422468809e-02  +2.33652735032468979e-02  
2279 +1.71454374668384112e-02  +8.53993607443787571e-03  +1.71893547892282214e-02  
2280 +1.77111256102424515e-02  +8.38093057137694400e-03  +1.72431589860505032e-02  
2281 +2.88795991080008189e-02  +1.35065089982768834e-02  +2.02281727214442958e-02  
2282 +2.90624309560657719e-02  +1.54209960340067950e-02  +2.10085689949565842e-02  
2283 +1.38017737144018656e-02  +8.96577944777234709e-03  +2.04973868916350881e-02  
2284 +1.43251442775158746e-02  +8.90062062085994476e-03  +2.05530722503701919e-02  
2285 +2.60932008455229680e-02  +1.26831781840769982e-02  +2.27670722241961332e-02  
2286 +2.62972938782430887e-02  +1.25445301058443332e-02  +2.40912192068085534e-02  
2287 +8.31502699678332569e-03  +1.54445684501088674e-02  +1.51220220406573305e-02  
2288 +7.87926960558337462e-03  +1.54825698929355864e-02  +1.46013345810623568e-02  
2289 +2.10568749389022057e-02  +1.69233654473719616e-02  +2.44384482721004340e-02  
2290 +2.01891309784073339e-02  +1.75054732815225107e-02  +2.41037949982954615e-02  
2291 +1.41146436510185495e-02  +1.00459050190319730e-02  +2.18398613947805263e-02  
2292 +1.45342357633023878e-02  +8.99426375526281123e-03  +2.19592590680355443e-02  
2293 +1.09013137911559820e-02  +1.44675904668191465e-02  +1.87853467799219444e-02  
2294 +1.15543263408987972e-02  +1.47071224046538170e-02  +1.81556834773321379e-02  
2295 +2.06312276525988103e-02  +1.43275214556358079e-02  +2.06301878480509952e-02  
2296 +2.03674020144397998e-02  +1.47632382022663718e-02  +2.14086393572087350e-02  
2297 +1.58915052135831444e-02  +9.72741788478703046e-03  +1.98440127119376870e-02  
2298 +1.58565419643992567e-02  +9.39854068066350509e-03  +2.02032730526559533e-02  
2299 +1.12226630326830844e-02  +1.50207392541062187e-02  +2.14787149188577289e-02  
2300 +1.12332506396240987e-02  +1.53465970071128867e-02  +2.04261665257062658e-02  
2301 +1.32140867162662667e-02  +1.35289347543260316e-02  +1.93584772382351528e-02  
2302 +1.32485026362845985e-02  +1.38754987896155101e-02  +1.93787811238526411e-02  
2303 +1.43264735019386601e-02  +1.41336786747692893e-02  +2.11739556393558542e-02  
2304 +1.47398759452133064e-02  +1.42396496184249103e-02  +2.03877779623606870e-02  
2305 +1.49637670588751593e-02  +9.90470936300816979e-03  +2.37508280608513013e-02  
2306 +1.54492518960231990e-02  +9.70186046653254835e-03  +2.39864414619743449e-02  
2307 +9.18651689978376880e-03  +1.35268445977220937e-02  +2.20064147745204428e-02  
2308 +8.93846007743214974e-03  +1.40392352609091595e-02  +2.18650858629350839e-02  
2309 +1.43150079236581181e-02  +1.24810865339888832e-02  +2.40715298919865067e-02  
2310 +1.39857011660177982e-02  +1.18589226737667083e-02  +2.39004175174465684e-02  
2311 +2.33441050281241111e-02  +1.48452038586794066e-02  +2.37459596963630823e-02  
2312 +2.36302768612845181e-02  +1.50186971791753405e-02  +2.48582342839246892e-02  
2313 +1.50457210506329889e-02  +1.41826467102909148e-02  +2.24612192366884511e-02  
2314 +1.47570293340522768e-02  +1.42258641064524054e-02  +2.21260981804611949e-02  
2315 +8.43715029981148903e-03  +1.33058968834584915e-02  +2.02065039653015581e-02  
2316 +8.57935376539968077e-03  +1.27321103491379699e-02  +1.97320182661111891e-02  
2317 +1.83168522956560845e-02  +1.40480226455433448e-02  +1.79689406384134359e-02  
2318 +1.79385700622072715e-02  +1.41911962900227590e-02  +1.79325018179157490e-02  
2319 +2.24018287756650204e-02  +1.27979468858218110e-02  +2.46230769334874963e-02  
2320 +2.23047293225821716e-02  +1.19373586638582586e-02  +2.49908138467296384e-02  
2321 +2.18746865426192698e-02  +9.68701161861132073e-03  +2.25630609354299377e-02  
2322 +2.09820988070893132e-02  +9.13969348597604668e-03  +2.23257340852937337e-02  
2323 +2.65483859896217360e-02  +1.67519850444942248e-02  +2.26406581316626401e-02  
2324 +2.70454282909145076e-02  +1.70798688831436847e-02  +2.24003331510312410e-02  
2325 +2.00969632906017187e-02  +1.25224562064144423e-02  +2.10315698737688975e-02  
2326 +1.98433292692917276e-02  +1.22536321383157516e-02  +2.09622049388061144e-02  
2327 +8.44537842026948753e-03  +1.22597690030501957e-02  +2.10462439846228616e-02  
2328 +8.28362378485718136e-03  +1.15599968948435564e-02  +2.11824005554155093e-02  
2329 +1.30030002728352412e-02  +1.50415667928261495e-02  +2.18851516833374130e-02  
2330 +1.31808685310738985e-02  +1.57413659373754865e-02  +2.17468204117384038e-02  
2331 +2.17424405467182592e-02  +1.18782434136705545e-02  +1.95371304529247600e-02  
2332 +2.24359979394195205e-02  +1.18918699373246010e-02  +1.91023370068825367e-02  
2333 +1.34202137245596660e-02  +1.40000707161443885e-02  +1.77417993575969442e-02  
2334 +1.34601161678590993e-02  +1.41834152039763961e-02  +1.72182580607236832e-02  
2335 +1.53593336594438357e-02  +1.65318258606100901e-02  +1.97097194968603000e-02  
2336 +1.57764855503453108e-02  +1.72859194510079951e-02  +2.00707176752882160e-02  
2337 +9.31428788667123565e-03  +1.47510812098451891e-02  +2.12812364158724808e-02  
2338 +8.08331397237836355e-03  +1.49367546307073596e-02  +2.04918018591037782e-02  
2339 +2.77411431586349864e-02  +9.15871807037389740e-03  +1.68555634941614935e-02  
2340 +2.83617659837206888e-02  +8.53863596056408936e-03  +1.69025838832986032e-02  
2341 +3.01978904429247470e-02  +1.37418003359945102e-02  +1.92413106305074494e-02  
2342 +3.05009329423042153e-02  +1.42317190197084609e-02  +1.90126925570959643e-02  
2343 +9.79295862949158304e-03  +1.28958739368372488e-02  +2.11701342404861728e-02  
2344 +9.73616022888088017e-03  +1.23890333809746518e-02  +2.17731790078734867e-02  
2345 +2.17450866794585730e-02  +1.18447887171010142e-02  +1.91141259784607526e-02  
2346 +2.20336325887010298e-02  +1.21224366343795579e-02  +1.86852381371298802e-02  
2347 +1.17997653944241082e-02  +1.30143463899639773e-02  +1.58046921479204766e-02  
2348 +1.13821367633477489e-02  +1.32067278262888131e-02  +1.47805259560019140e-02  
2349 +1.29818064922739233e-02  +1.18606117849545684e-02  +2.37847574314715010e-02  
2350 +1.28109659861414659e-02  +1.13612232586905223e-02  +2.39513607889646138e-02  
2351 +1.44355461112537099e-02  +1.49412528567956105e-02  +2.35469008028531129e-02  
2352 +1.52030760839806153e-02  +1.44135113560137067e-02  +2.43636826370470135e-02  
2353 +1.76933474704592322e-02  +1.02294878442007100e-02  +1.98554811918410963e-02  
2354 +1.76824297543234539e-02  +1.04309894663097147e-02  +1.99984378791860998e-02  
2355 +2.10315476642341827e-02  +1.01063847399593017e-02  +2.31992451895976469e-02  
2356 +2.06163040137143719e-02  +1.01720839325345636e-02  +2.34296891284863709e-02  
2357 +1.98022994290668747e-02  +9.74900959665155574e-03  +1.86654375877479926e-02  
2358 +1.90212002626369905e-02  +9.66754617566172383e-03  +1.83233487317544658e-02  
2359 +2.31195745334918240e-02  +1.26211007720031382e-02  +1.97416305144665315e-02  
2360 +2.32356357532975712e-02  +1.25725555249073234e-02  +1.99741724139827354e-02  
2361 +2.14446335866338815e-02  +1.52631991899976980e-02  +2.26999456099915113e-02  
2362 +2.17456068950271884e-02  +1.58897473965902078e-02  +2.27272211352117712e-02  
2363 +1.99723584540687643e-02  +1.33274669832122734e-02  +2.17539254248988768e-02  
2364 +1.96636836977244732e-02  +1.40458318317328336e-02  +2.12574594850187780e-02  
2365 +1.47284009136882336e-02  +1.74675263129032247e-02  +1.90576217663267905e-02  
2366 +1.49054029184553082e-02  +1.75363738599702002e-02  +1.92172712030946186e-02  
2367 +1.31022157796738380e-02  +1.68568542706574315e-02  +2.17629834914133159e-02  
2368 +1.27441092862295383e-02  +1.70861817846022467e-02  +2.24436145915770727e-02  
2369 +7.55074702905586623e-03  +1.41615421805646822e-02  +1.86475908898506501e-02  
2370 +7.43736337962560331e-03  +1.38915188431585016e-02  +1.89938613411578666e-02  
2371 +2.13169534206257456e-02  +1.34287571555891053e-02  +2.21617256609396573e-02  
2372 +2.19459515179322787e-02  +1.43138692629938297e-02  +2.17643611447192881e-02  
2373 +2.01312484360836597e-02  +1.37702734472833696e-02  +2.36777268260710168e-02  
2374 +1.99389276266419731e-02  +1.40107246518748133e-02  +2.39692464984558665e-02  
2375 +2.38933603547893253e-02  +1.57079186153196784e-02  +2.39911502726600154e-02  
2376 +2.34379477887536221e-02  +1.60733269149936769e-02  +2.37527772943509699e-02  
2377 +2.60501306894430837e-02  +8.89667697842084181e-03  +1.56946733842965418e-02  
2378 +2.55051175038987152e-02  +9.21355566550308321e-03  +1.50461373654842915e-02  
2379 +2.32116610280993368e-02  +1.84751579124599920e-02  +2.40537351961928082e-02  
2380 +2.38065251833674829e-02  +1.89464351104954125e-02  +2.36131640730931104e-02  
2381 +2.13012962940625702e-02  +9.22066466142794187e-03  +1.72348568564025771e-02  
2382 +2.11062767412906332e-02  +9.28442595328679912e-03  +1.67253499318589134e-02  
2383 +1.27490156792427704e-02  +1.19525139168164419e-02  +2.19443906965840173e-02  
2384 +1.25436451565488234e-02  +1.13254443562046548e-02  +2.10697132734267573e-02  
2385 +1.15198571797003307e-02  +1.60986739048417857e-02  +2.14703305400222866e-02  
2386 +1.05369144008769493e-02  +1.67989289519079946e-02  +2.24677549392886255e-02  
2387 +1.27300280274086613e-02  +1.45412955957710463e-02  +2.48616629827073179e-02  
2388 +1.27861303932334559e-02  +1.46155590463953981e-02  +2.47682987447036436e-02  
2389 +2.73359829591813923e-02  +1.37797084639081080e-02  +2.11501243620754557e-02  
2390 +2.80061017749950875e-02  +1.35671679583988375e-02  +2.13183435508872525e-02  
2391 +1.26536313094622790e-02  +1.28073492647383640e-02  +2.04205139089082936e-02  
2392 +1.26272354383546812e-02  +1.29753947183048057e-02  +2.04644117077010974e-02  
2393 +1.10246118642946742e-02  +1.25198845869450865e-02  +1.96545484566346927e-02  
2394 +1.12232879997590795e-02  +1.21399822620118693e-02  +2.01014559889548597e-02  
2395 +1.44009567163426912e-02  +1.03904219905762360e-02  +2.24569859422119045e-02  
2396 +1.50002304285517737e-02  +1.03933064325222296e-02  +2.23014354316617008e-02  
2397 +1.80868610967869006e-02  +1.49960236245585826e-02  +2.24431961275982778e-02  
2398 +1.86143058488626202e-02  +1.54180212621994502e-02  +2.24631560738929557e-02  
2399 +2.35693186697458895e-02  +9.51841783133137130e-03  +2.05342407410411890e-02  
2400 +2.31393040610140301e-02  +9.53052564770920027e-03  +2.09155202645912794e-02  
2401 +1.21807897808842696e-02  +1.00420440069327842e-02  +2.10092190248654977e-02  
2402 +1.12600152117387931e-02  +1.01446869715530741e-02  +2.10994337637154875e-02  
2403 +1.71233780772219145e-02  +1.23964687934307941e-02  +2.62122820939437451e-02  
2404 +1.68337007352319656e-02  +1.21517424487965538e-02  +2.62567104069045612e-02  
2405 +2.10583872517767709e-02  +9.95479362898847933e-03  +2.27780420952333890e-02  
2406 +2.11628526903395071e-02  +9.42663255028875283e-03  +2.28937869884404226e-02  
2407 +1.02503828987195629e-02  +1.44715464460986251e-02  +1.72372736621005766e-02  
2408 +1.06180753569944473e-02  +1.44643688378177510e-02  +1.69140810288810617e-02  
2409 +2.27153914807708031e-02  +1.83690879054093092e-02  +2.33305111688501647e-02  
2410 +2.33920923532092671e-02  +1.85487604983072159e-02  +2.30527188513758377e-02  
2411 +2.03872363123381896e-02  +1.30472258139220088e-02  +2.59075486053576033e-02  
2412 +2.03051099256501694e-02  +1.29571814337574882e-02  +2.63138193609065429e-02  
2413 +1.05108988156829772e-02  +1.65339105307563718e-02  +1.67752856818557776e-02  
2414 +1.00143807076143974e-02  +1.75167214421367394e-02  +1.62388938345511720e-02  
2415 +1.08539286894107963e-02  +1.39115919762956997e-02  +1.95192088094712224e-02  
2416 +1.07219501170097761e-02  +1.41562026107978304e-02  +1.97194328841853658e-02  
2417 +1.26201220576235302e-02  +1.34477538788879327e-02  +1.60332211899623760e-02  
2418 +1.25592864637358598e-02  +1.32583485454012186e-02  +1.55866301408386105e-02  
2419 +2.74737819251714352e-02  +1.27399150624222472e-02  +2.05702479068529606e-02  
2420 +2.77825038318921767e-02  +1.23713996073898259e-02  +2.06273441048262438e-02  
2421 +1.25211905923576575e-02  +1.39774764820289540e-02  +2.26735213996279335e-02  
2422 +1.21271163851473310e-02  +1.42537615271179727e-02  +2.24714227202071869e-02  
2423 +9.12148498952470264e-03  +1.64311984187668347e-02  +1.44651411576772297e-02  
2424 +9.15134180222740290e-03  +1.69066809117011697e-02  +1.46862567216150455e-02  
2425 +2.95307083317605697e-02  +1.13110845299400770e-02  +1.91016843496347941e-02  
2426 +2.92706464036516650e-02  +1.09257971036541644e-02  +1.87453687088819203e-02  
2427 +2.41413931902421976e-02  +1.27024358221406730e-02  +2.47638731794923954e-02  
2428 +2.42687671163003861e-02  +1.17116363210151165e-02  +2.46076079843539977e-02  
2429 +1.40350000000000006e-02  +1.56100000000000006e-02  +1.94949999999999984e-02  
2430 +1.37753806925954153e-02  +1.58463027598445445e-02  +1.92781807269735671e-02  
2431 +1.69375529786570354e-02  +8.74396068075013536e-03  +1.75703939415859101e-02  
2432 +1.76454261360182649e-02  +8.68875642507330181e-03  +1.79005570742356325e-02  
2433 +2.28395332663311676e-02  +1.00581061486983963e-02  +2.38935738252561147e-02  
2434 +2.39038801160695730e-02  +1.05775017873808320e-02  +2.44244279685291374e-02  
2435 +1.43300451386701201e-02  +1.40934679084842029e-02  +1.75813343243140310e-02  
2436 +1.49492782519389956e-02  +1.36477332697927025e-02  +1.78162239679076871e-02  
2437 +1.64840715121580099e-02  +1.27315338311146248e-02  +2.43683752465201561e-02  
2438 +1.61058371489416242e-02  +1.46433298390075423e-02  +2.52453248823021822e-02  
2439 +2.01738524533952371e-02  +1.03736768342379514e-02  +2.51223420282421679e-02  
2440 +2.09521420159378725e-02  +1.00236248790832958e-02  +2.48716756483129825e-02  
2441 +2.06508009002007338e-02  +1.22843406099975953e-02  +2.22335887885920375e-02  
2442 +2.03306634763862071e-02  +1.15325923436525261e-02  +2.27056090853614730e-02  
2443 +2.07389337313696534e-02  +1.46738181656338035e-02  +2.46642165863314028e-02  
2444 +2.09456616295682491e-02  +1.51453685379208131e-02  +2.51145339178518931e-02  
2445 +2.83444281965355635e-02  +1.29823624922955905e-02  +2.02667745073475854e-02  
2446 +2.87194754549706319e-02  +1.32475564146644059e-02  +2.04029374151082563e-02  
2447 +8.98940167443870383e-03  +1.37858427962161342e-02  +1.82963834075982462e-02  
2448 +9.25712336116198825e-03  +1.37566228026310289e-02  +1.82027090175133979e-02  
2449 +3.00106106811200597e-02  +1.12974276102660726e-02  +1.83870461442401101e-02  
2450 +3.02715029703620811e-02  +1.07604351613149775e-02  +1.78128891044579581e-02  
2451 +1.25620490232103039e-02  +1.65448464336968894e-02  +1.87754811220286026e-02  
2452 +1.23962044054067785e-02  +1.65418609789527021e-02  +1.85216703115950662e-02  
2453 +2.44625709746545961e-02  +8.51861134613060740e-03  +1.54173818116212901e-02  
2454 +2.47451131730649088e-02  +9.40009290639472021e-03  +1.46018895667643037e-02  
2455 +1.29816685018561105e-02  +1.36250954369684183e-02  +2.19554688666528802e-02  
2456 +1.27077439413804394e-02  +1.37125922524117452e-02  +2.14074975655133663e-02  
2457 +2.80848550737450610e-02  +9.50540800670139283e-03  +1.76646902048503036e-02  
2458 +2.88839560016268954e-02  +9.21779009676335775e-03  +1.86755013428525941e-02  
2459 +1.66006229939192930e-02  +8.98569725364159640e-03  +2.05800199240277690e-02  
2460 +1.64540573215701917e-02  +8.44479477031941962e-03  +2.09256405335587863e-02  
2461 +1.85307344937900298e-02  +1.37848355700876113e-02  +2.44841581826641778e-02  
2462 +1.87776648371662178e-02  +1.38692213339864888e-02  +2.50382326397550238e-02  
2463 +1.90706580612276591e-02  +1.46967638881380196e-02  +1.87566751787269920e-02  
2464 +1.90203016079249776e-02  +1.41533518416795019e-02  +1.83432972558019783e-02  
2465 +8.77950318297162149e-03  +1.58184766750456875e-02  +1.43788455997481985e-02  
2466 +8.45717507712951365e-03  +1.56485610129989093e-02  +1.34035534607778659e-02  
2467 +2.42515848374297883e-02  +1.13590913915762176e-02  +2.20814658821636839e-02  
2468 +2.39901818382103650e-02  +1.14081221023617264e-02  +2.24757081426439909e-02  
2469 +2.14503926941001233e-02  +1.27032413073189417e-02  +2.30035789051135434e-02  
2470 +2.14794735184912593e-02  +1.21653482042183847e-02  +2.41432377063506044e-02  
2471 +2.29386165345149586e-02  +9.16449816393916962e-03  +1.63922469119738949e-02  
2472 +2.33026309608839431e-02  +9.30983386968464548e-03  +1.57596207159422796e-02  
2473 +9.03464239018945091e-03  +1.24909970404278210e-02  +2.04939417990332301e-02  
2474 +1.28838258828186010e-02  +1.44642578394471571e-02  +2.50904917883459332e-02  
2475 +1.29340503144198503e-02  +1.41286989512398094e-02  +2.51851673657971786e-02  
2476 +1.25898283559537829e-02  +1.75420434267811141e-02  +1.89930875774699838e-02  
2477 +1.18771793027573763e-02  +1.80943894885629529e-02  +1.92466297676767810e-02  
2478 +1.44743699496626393e-02  +9.88403428244071999e-03  +2.13752142110212144e-02  
2479 +1.50240253945388893e-02  +9.38854690094034078e-03  +2.09166587455351036e-02  
2480 +2.23471489291301416e-02  +1.44889619425214253e-02  +2.11371576360557777e-02  
2481 +2.25868259311969369e-02  +1.50277119459304737e-02  +2.11958083368214423e-02  
2482 +2.31298163898119961e-02  +1.22615995786387773e-02  +2.30813541561194248e-02  
2483 +2.29366984438108337e-02  +1.19169903597081631e-02  +2.30537453200689614e-02  
2484 +2.71670613196153092e-02  +1.22780481273508258e-02  +2.05349158349417554e-02  
2485 +2.73848521436181915e-02  +1.15989829061332525e-02  +2.13699747902413861e-02  
2486 +2.36585383377119172e-02  +1.47692305441604575e-02  +2.35894523618740172e-02  
2487 +2.41772721700034936e-02  +1.47529264026114298e-02  +2.38006876336934008e-02  
2488 +1.24477728556835702e-02  +1.47470199633136824e-02  +2.27342822364280731e-02  
2489 +1.26004228487837204e-02  +1.39319831875512300e-02  +2.02607818504966612e-02  
2490 +1.25274225341655953e-02  +1.44845542533179137e-02  +2.04163712273306881e-02  
2491 +1.69941900746828911e-02  +1.26893084288562039e-02  +2.60218688191596569e-02  
2492 +1.64193251217926717e-02  +1.27737578444378011e-02  +2.65149602747367305e-02  
2493 +1.44679947987943740e-02  +1.70191713734417424e-02  +2.08640008333052414e-02  
2494 +1.38324164125670102e-02  +1.83490162480560090e-02  +2.00219002977775513e-02  
2495 +8.46278774509843894e-03  +1.25445807995921491e-02  +2.08649156441223921e-02  
2496 +1.32537147651593645e-02  +1.28806625702879048e-02  +2.17763733556671849e-02  
2497 +1.35568542459589131e-02  +1.28011482380433351e-02  +2.22158339633494253e-02  
2498 +1.32838910634595214e-02  +8.35645567603735678e-03  +1.82050653219252706e-02  
2499 +1.40468418750668358e-02  +7.92433305744676651e-03  +1.81709037814508263e-02  
2500 +2.18955704061762069e-02  +1.02182268363996860e-02  +2.11025370610020656e-02  
2501 +2.15301971434217129e-02  +9.35148455748505483e-03  +2.15592215077046387e-02  
2502 +2.24096690425373800e-02  +1.70965527446818588e-02  +2.46442324787573344e-02  
2503 +2.38434565066910839e-02  +1.74501487458135901e-02  +2.46839172783026028e-02  
2504 +1.72166440515353694e-02  +1.00188564790350525e-02  +1.99590617776118258e-02  
2505 +1.78524143828843566e-02  +9.58753259998530900e-03  +2.01140817177871585e-02  
2506 +1.36463858642392709e-02  +1.78122929378036615e-02  +1.98169040374312523e-02  
2507 +1.36785187502775941e-02  +1.79876652700251653e-02  +1.94933985722960078e-02  
2508 +2.30936130406214253e-02  +1.30494361082435940e-02  +2.52398551257855923e-02  
2509 +2.35515437354706612e-02  +1.29020031570980798e-02  +2.54981465703018363e-02  
2510 +2.34487401122228899e-02  +1.78117876152278885e-02  +1.75319550961742024e-02  
2511 +1.94950000000000019e-02  +1.48400000000000008e-02  +1.83050000000000018e-02  
2512 +1.98430407460194053e-02  +1.44917256393664751e-02  +1.83090923067888850e-02  
2513 +2.58276301693377112e-02  +9.02570082671080853e-03  +1.91878859854302010e-02  
2514 +2.60602691130779954e-02  +8.98012333261809410e-03  +1.90321082876134806e-02  
2515 +2.36026893826997534e-02  +1.41489647469893974e-02  +2.35117630320334087e-02  
2516 +2.32469809815932203e-02  +1.37914075574779530e-02  +2.34465793927043434e-02  
2517 +2.20622019083617574e-02  +1.17344791940623312e-02  +2.12571668160738483e-02  
2518 +2.14474029027117118e-02  +1.14631395802582275e-02  +2.12286166840895234e-02  
2519 +2.35885392580307239e-02  +1.05164899782437139e-02  +1.88541692865445247e-02  
2520 +2.25963787927875512e-02  +1.15054556123036899e-02  +1.86136038466182124e-02  
2521 +1.97622460713581596e-02  +1.36902534353144454e-02  +2.55648484771294066e-02  
2522 +2.01643690128386413e-02  +1.35560216226891343e-02  +2.62221609098242762e-02  
2523 +2.25517997680926147e-02  +1.82587633481080709e-02  +2.34500268672721106e-02  
2524 +2.10623417668941403e-02  +1.91123811606874194e-02  +2.19870233094527356e-02  
2525 +2.50148953870630575e-02  +1.24215768329753191e-02  +2.28578670162290984e-02  
2526 +2.64479113602578732e-02  +9.39335059470108695e-03  +1.85531397775971427e-02  
2527 +2.68069605453629921e-02  +9.81033790751712105e-03  +1.85763229567596916e-02  
2528 +9.30825607937122226e-03  +1.21593598376043173e-02  +2.13796323780684576e-02  
2529 +9.15010188302993986e-03  +1.22858044090318162e-02  +2.15272197173620380e-02  
2530 +2.55112460905245232e-02  +1.50263687380598893e-02  +2.46649690112943007e-02  
2531 +2.55077494216852316e-02  +1.43194795242808908e-02  +2.46588485305204962e-02  
2532 +2.53572787242222659e-02  +1.63549576993818266e-02  +2.36059302599578962e-02  
2533 +2.58324765419567157e-02  +1.64824308673776239e-02  +2.38928981509044791e-02  
2534 +1.46777630908350460e-02  +1.28142332150982270e-02  +2.53147952917760349e-02  
2535 +1.45577473716523610e-02  +1.30815076556929644e-02  +2.62748821313429637e-02  
2536 +1.30084522884616385e-02  +1.35951736242250747e-02  +1.96200644577885670e-02  
2537 +1.31834694235311578e-02  +1.25663250623411511e-02  +1.94921189063504627e-02  
2538 +2.48416379688071523e-02  +1.07228909724293876e-02  +2.23082990800983656e-02  
2539 +2.47243140106342234e-02  +1.04833168562344283e-02  +2.19023526702491061e-02  
2540 +2.26341907267040912e-02  +1.83196629443709673e-02  +2.33943566821806712e-02  
2541 +2.28598738354270324e-02  +1.90901164186876651e-02  +2.37077957005813779e-02  
2542 +1.86662112849642486e-02  +1.37418780022862917e-02  +2.34445158173292104e-02  
2543 +1.81223381982678310e-02  +1.33478797205676541e-02  +2.29355401772080476e-02  
2544 +2.34163342279227575e-02  +8.18564884331298911e-03  +1.36929692565170551e-02  
2545 +2.40652836447911231e-02  +8.12804649330820840e-03  +1.29662327075467012e-02  
2546 +1.55529482316203796e-02  +1.11155331101702969e-02  +2.13000935098768170e-02  
2547 +1.51637880887955743e-02  +1.13124695898330092e-02  +2.13367519355530319e-02  
2548 +1.22494731861761599e-02  +1.14633392694093103e-02  +2.19179217222179729e-02  
2549 +1.20101851442051856e-02  +1.08240368251114605e-02  +2.15188236174381313e-02  
2550 +1.24110016627592256e-02  +1.43332823706524976e-02  +2.36186566173744311e-02  
2551 +1.23268683294806003e-02  +1.48485505366291095e-02  +2.37307126749696923e-02  
2552 +2.05031571708245743e-02  +1.38478951838677342e-02  +1.61701245935380704e-02  
2553 +2.10674972812297800e-02  +1.39155070004507980e-02  +1.59317701939700809e-02  
2554 +2.07958634304126304e-02  +1.40950810961059415e-02  +2.45606312858482438e-02  
2555 +2.05002607414782011e-02  +1.38519926894550283e-02  +2.51068041029999939e-02  
2556 +2.87428248294950214e-02  +8.94219159725761006e-03  +1.60064615335161475e-02  
2557 +2.87702474321324640e-02  +9.09630256478232216e-03  +1.58925491463549756e-02  
2558 +2.13267059437689983e-02  +1.59937694546902660e-02  +2.52061148947861982e-02  
2559 +2.02846467772215058e-02  +1.63848352797811188e-02  +2.53756547806821588e-02  
2560 +1.69290679561643724e-02  +9.93615544573814291e-03  +2.47011480455743490e-02  
2561 +1.66854462247483203e-02  +9.52610828521070069e-03  +2.40108208991636381e-02  
2562 +2.03678215056375470e-02  +1.44100825420423080e-02  +2.30543844514869249e-02  
2563 +2.03806514804207445e-02  +1.43667567621957142e-02  +2.25560123481227219e-02  
2564 +2.61053951194347919e-02  +1.13006292983034978e-02  +2.15884464065506897e-02  
2565 +1.72645457216979922e-02  +1.29608637571631442e-02  +2.55588977746928243e-02  
2566 +1.71836633859716731e-02  +1.33376833870956311e-02  +2.55688565437051582e-02  
2567 +2.74113425978595622e-02  +1.40150810087046815e-02  +2.13407736346570356e-02  
2568 +2.81752570135301930e-02  +1.49016842010163027e-02  +2.05117784083017340e-02  
2569 +1.43237232825846710e-02  +8.06906977359831551e-03  +1.64011103315270905e-02  
2570 +1.35271424140886980e-02  +7.95656258430340289e-03  +1.63139257649043481e-02  
2571 +2.20171057623797066e-02  +1.79046365041245874e-02  +2.40334171168743067e-02  
2572 +2.14228222333798755e-02  +1.84529648738080074e-02  +2.42336401885477025e-02  
2573 +2.16930444242943686e-02  +7.96235010387232565e-03  +1.42770807092439719e-02  
2574 +2.14405174341337282e-02  +7.80881708621519646e-03  +1.39876199441672042e-02  
2575 +1.30054718272888930e-02  +1.56727300919615349e-02  +1.91386903193607287e-02  
2576 +1.27556239960874111e-02  +1.54821283812259167e-02  +1.88184847980186164e-02  
2577 +9.42872960821622419e-03  +1.33231082197145575e-02  +2.19885327723235643e-02  
2578 +8.80215920240517459e-03  +1.29507709775424276e-02  +2.19748921242029702e-02  
2579 +2.27579588102373130e-02  +1.00658326769282377e-02  +2.38618495791622746e-02  
2580 +2.28290482656477410e-02  +1.02306504721110230e-02  +2.41710284786958891e-02  
2581 +2.37019628148525084e-02  +9.49868296345969879e-03  +2.07270744489022156e-02  
2582 +2.32693936519261166e-02  +9.27557409564157970e-03  +2.16063494202547585e-02  
2583 +8.47730965764550981e-03  +1.34933992806851658e-02  +2.07237803603412193e-02  
2584 +7.99884878369300223e-03  +1.37457432036871482e-02  +2.13132372959314795e-02  
2585 +2.44624031270523727e-02  +1.08070662106725477e-02  +1.96840045548306759e-02  
2586 +2.55262172177712909e-02  +1.13791685178652995e-02  +1.87928589949465479e-02  
2587 +1.73677703900250550e-02  +1.13657358727358819e-02  +2.27575180396459437e-02  
2588 +1.77467314337791011e-02  +1.18241835245355160e-02  +2.31386722150905173e-02  
2589 +2.57072169700991796e-02  +9.77118116184722517e-03  +1.89536392857533910e-02  
2590 +2.57866946955143499e-02  +1.00033056120493232e-02  +1.82129896003045966e-02  
2591 +1.26846681838174227e-02  +1.41444431696741337e-02  +2.30572310320218479e-02  
2592 +1.29692366898610991e-02  +1.37215545317234105e-02  +2.37700747161686925e-02  
2593 +1.45007576793977182e-02  +1.57625178579106975e-02  +2.15956475700652441e-02  
2594 +1.45337981003195223e-02  +1.57307735626872960e-02  +2.21520756459415782e-02  
2595 +2.80746245845241785e-02  +1.25442058540284930e-02  +2.03495440155339047e-02  
2596 +3.04800811397482434e-02  +1.07743597769030496e-02  +1.88997878840849454e-02  
2597 +1.30898452390136987e-02  +1.30889508947239098e-02  +2.30295013330167331e-02  
2598 +1.32422880721059753e-02  +1.27000704778543957e-02  +2.35174874960989364e-02  
2599 +1.71071975242236829e-02  +1.25240049169381452e-02  +2.42558859641624179e-02  
2600 +1.76092521481001317e-02  +1.28998035343969239e-02  +2.38611395963228279e-02  
2601 +2.45476556116206827e-02  +1.54236611552654238e-02  +2.37674499935557754e-02  
2602 +2.49635078342304029e-02  +1.53884332577711481e-02  +2.37318015987408280e-02  
2603 +2.16591360195477825e-02  +1.06723950220177326e-02  +2.40929777350408977e-02  
2604 +2.17418708698705020e-02  +1.07954346681005502e-02  +2.44169039569030223e-02  
2605 +1.83341094302326493e-02  +1.44014054154928545e-02  +2.09010761297793828e-02  
2606 +1.86763370239319583e-02  +1.57791037578767085e-02  +2.01896245056557427e-02  
2607 +2.67730532052401771e-02  +1.34363552117890469e-02  +2.12656155011717168e-02  
2608 +2.75965316682764729e-02  +1.40806937682911061e-02  +2.30565410754514852e-02  
2609 +2.82585407905876357e-02  +1.04195593350291903e-02  +1.92215569038613580e-02  
2610 +2.80914310216222839e-02  +1.04036665633025268e-02  +1.86917130183726320e-02  
2611 +1.44064250547632586e-02  +1.70534370102387450e-02  +2.07436630620411663e-02  
2612 +1.42879899172789065e-02  +1.74669633933833696e-02  +2.08110311899655093e-02  
2613 +2.33439042968891335e-02  +8.52163977098540151e-03  +1.49469290547573838e-02  
2614 +2.38928656192668280e-02  +8.72510075955181680e-03  +1.49252402094864883e-02  
2615 +1.24664430648970710e-02  +1.33777605893382039e-02  +1.61727526535027227e-02  
2616 +1.22855204239741157e-02  +1.27573474997564607e-02  +1.58442520304627119e-02  
2617 +1.94904087721662830e-02  +8.81925115079996644e-03  +1.67431708067520453e-02  
2618 +1.91117452241556969e-02  +8.45334844198176311e-03  +1.70942925633042822e-02  
2619 +9.98993554938844459e-03  +1.52274114662605421e-02  +1.77259397832292380e-02  
2620 +9.40945010767773107e-03  +1.50711891406884995e-02  +1.78190108636662042e-02  
2621 +2.30901319281209792e-02  +1.83884618230489398e-02  +2.23443837676290426e-02  
2622 +2.39678258201249973e-02  +1.91201546038715815e-02  +2.11488683546781214e-02  
2623 +1.54256658498860850e-02  +8.81331097490256447e-03  +1.93727505520727705e-02  
2624 +1.52273759393322262e-02  +8.95452023952225153e-03  +1.95307223011852715e-02  
2625 +2.28982848615556442e-02  +8.27445259953491982e-03  +1.73271082202946479e-02  
2626 +2.29441203682217709e-02  +7.90845992218670336e-03  +1.68868323113673287e-02  
2627 +2.79498215524781220e-02  +9.00844144999447642e-03  +1.66288275195503842e-02  
2628 +2.79574745430350054e-02  +8.91862986860081537e-03  +1.53971007248247804e-02  
2629 +1.13785000273719811e-02  +1.29125943776440075e-02  +1.67558780725171989e-02  
2630 +1.09639079770192174e-02  +1.27835172856541820e-02  +1.60913553941112869e-02  
2631 +1.87163846106678591e-02  +1.05126237063108158e-02  +2.46696411764509918e-02  
2632 +1.84061825011735160e-02  +9.89969843675986630e-03  +2.53529812960288231e-02  
2633 +2.14949404800229872e-02  +1.39285087011240590e-02  +2.18515535346516139e-02  
2634 +2.14292703731446925e-02  +1.44424646432102979e-02  +2.14521455699403507e-02  
2635 +2.41492828924285141e-02  +1.30141054864079987e-02  +2.13944710899701615e-02  
2636 +2.44090246005706571e-02  +1.33970326358925224e-02  +2.13984769396440913e-02  
2637 +1.79043451867209116e-02  +1.50269629614414625e-02  +2.25765862941066028e-02  
2638 +1.72119612929737716e-02  +1.48410567939726117e-02  +2.27888170802789600e-02  
2639 +1.54865341070250084e-02  +9.17962849330536228e-03  +1.90780853812678522e-02  
2640 +1.45583246505600148e-02  +9.33539796273997503e-03  +1.85684692526746666e-02  
2641 +1.21335461718742009e-02  +1.47564237041567063e-02  +2.41503318626368826e-02  
2642 +1.15517594637598899e-02  +1.46735365570407304e-02  +2.39804351231016240e-02  
2643 +1.14770227943224914e-02  +1.50345443680191797e-02  +2.15621542457877895e-02  
2644 +1.16886770417317550e-02  +1.48312820534273297e-02  +2.10607128733032410e-02  
2645 +2.16256550981288112e-02  +1.27574394738329683e-02  +2.32924080974893366e-02  
2646 +2.20454574773771596e-02  +1.31778035574578959e-02  +2.37260104325589943e-02  
2647 +2.07332102523768332e-02  +1.56946468604229825e-02  +1.81554929479821325e-02  
2648 +2.04957767834668160e-02  +1.69590838407452406e-02  +1.86655353140453284e-02  
2649 +1.24725298960302513e-02  +1.28694395317177600e-02  +1.75331690525585386e-02  
2650 +1.22691016022457404e-02  +1.29207065626193735e-02  +1.76088521204584153e-02  
2651 +1.98953728058189269e-02  +1.44636158773451817e-02  +1.74621579045371005e-02  
2652 +2.00762980914774188e-02  +1.40706481040311724e-02  +1.73807540855628051e-02  
2653 +2.95283558587780826e-02  +1.34304733748784738e-02  +1.96182114319458020e-02  
2654 +2.94451685039853958e-02  +1.35477149460782025e-02  +1.94562250304920713e-02  
2655 +2.22985063280497255e-02  +1.77449225032984027e-02  +1.86189238461285760e-02  
2656 +2.16032418077806918e-02  +1.78490970484188223e-02  +1.90472840954550200e-02  
2657 +1.05594839080047614e-02  +1.46761531733526577e-02  +1.84034864615724332e-02  
2658 +1.05846819722076341e-02  +1.52623153559412472e-02  +1.83201748322504333e-02  
2659 +1.39125923868462058e-02  +9.62899249519850141e-03  +1.98564330899034074e-02  
2660 +1.41616254596433708e-02  +1.01273167919856237e-02  +1.96731340444063416e-02  
2661 +2.54002881886207267e-02  +1.19110080465674537e-02  +2.35541943288963343e-02  
2662 +2.54365037800032105e-02  +1.18335913839916814e-02  +2.36555807370930453e-02  
2663 +2.71227441491587347e-02  +1.26375851936159547e-02  +2.06391632445990618e-02  
2664 +2.70825375893009521e-02  +1.33539714610313789e-02  +2.02499465978577646e-02  
2665 +2.00817379897092092e-02  +1.04938485570478472e-02  +2.51893468968036431e-02  
2666 +2.03212674534871615e-02  +1.02302267748522382e-02  +2.55957220639418358e-02  
2667 +2.05544958750749733e-02  +1.47498147837052639e-02  +2.47879418582753440e-02  
2668 +1.97774002416890131e-02  +1.49414186032282934e-02  +2.50745112887307969e-02  
2669 +1.90172419364263365e-02  +1.46678683278322064e-02  +1.86538813304116639e-02  
2670 +1.85531597204663806e-02  +1.51707583315047467e-02  +1.85766997054726997e-02  
2671 +2.85189709646660496e-02  +9.59740273593025217e-03  +1.80817064494470901e-02  
2672 +2.89784956088768031e-02  +1.01300526561598232e-02  +1.82933342779302496e-02  
2673 +2.18920336306699694e-02  +7.99345768763732450e-03  +1.39689416284182327e-02  
2674 +2.22202329628344124e-02  +8.30340849311621450e-03  +1.37305976351159258e-02  
2675 +2.14679820239110433e-02  +1.21944935337446169e-02  +2.07092345026193871e-02  
2676 +2.08394919129719983e-02  +1.14407539110383052e-02  +2.09023320186243859e-02  
2677 +2.73501661682299703e-02  +1.27061193295080789e-02  +2.05999965615908977e-02  
2678 +2.75817173926020467e-02  +1.29228032773342754e-02  +2.02885679403367325e-02  
2679 +1.25530903683898822e-02  +1.33773240499919909e-02  +1.61131788168105763e-02  
2680 +1.31327278279690669e-02  +1.28224297046201120e-02  +1.60129015821536096e-02  
2681 +2.37794506576063033e-02  +1.09940370287610733e-02  +1.95655801886260548e-02  
2682 +2.27913093369530861e-02  +1.14136473772457475e-02  +1.91838935277938091e-02  
2683 +1.61544954040425334e-02  +1.16347808244640083e-02  +2.26766864780383742e-02  
2684 +1.62315200542387655e-02  +1.14121202378410520e-02  +2.28409244966073857e-02  
2685 +3.01649840657677616e-02  +1.09526251187009437e-02  +1.81746493220407770e-02  
2686 +3.06361638406109776e-02  +9.94270225670655997e-03  +1.78358065588310674e-02  
2687 +2.20996155637956000e-02  +8.03861887381656509e-03  +1.38785969319436212e-02  
2688 +2.25793943508711611e-02  +7.83058073052704182e-03  +1.37846838337120029e-02  
2689 +1.57080767656011464e-02  +1.14611489997425223e-02  +2.29549189304743481e-02  
2690 +1.53623426477754715e-02  +1.22073079565192932e-02  +2.25477163810978778e-02  
2691 +2.47355661019750539e-02  +1.61709237691782942e-02  +2.44350235364587942e-02  
2692 +2.48919020901220873e-02  +1.61135781168154149e-02  +2.47645006194937324e-02  
2693 +2.41139853915017799e-02  +1.16947568448019165e-02  +2.14952094834526125e-02  
2694 +2.36443126346336137e-02  +1.14237498330221864e-02  +2.14683022575553085e-02  
2695 +1.25270350031542934e-02  +1.18675485596687145e-02  +2.40881286176033819e-02  
2696 +1.22050928830565696e-02  +1.21198111853069324e-02  +2.44633899253919145e-02  
2697 +1.13302832719965208e-02  +1.35113991928657098e-02  +2.09076888172720805e-02  
2698 +1.15728878045351213e-02  +1.37277178645426236e-02  +2.07933225526482843e-02  
2699 +2.46142328907860454e-02  +9.68235403860393667e-03  +1.63927866545495043e-02  
2700 +2.49629008492233649e-02  +9.78526010327401136e-03  +1.62442759428887071e-02  
2701 +1.38692023606284999e-02  +9.87896514859614751e-03  +2.08794951376327434e-02  
2702 +1.38964228004641050e-02  +1.04705267998394368e-02  +2.06955106761484951e-02  
2703 +2.04659734254439528e-02  +1.13638037462887899e-02  +1.96332368772803231e-02  
2704 +2.02336828959451404e-02  +1.09095483880064705e-02  +2.01235665040299903e-02  
2705 +1.58455526548786259e-02  +1.09731971628860697e-02  +2.17281691899702672e-02  
2706 +1.61198558148932213e-02  +1.10023477181852274e-02  +2.17640248225918799e-02  
2707 +1.01752029855088286e-02  +1.42136335333106888e-02  +1.68848394784407475e-02  
2708 +1.04448519100845960e-02  +1.39160657092243303e-02  +1.67474447404660394e-02  
2709 +2.50264270416545552e-02  +1.56596810514612675e-02  +2.44359757788297216e-02  
2710 +2.51461300127054956e-02  +1.52985992608625412e-02  +2.44535051194759399e-02  
2711 +1.20179318965143549e-02  +1.52355246140515460e-02  +2.46718858764984096e-02  
2712 +1.16672653465600979e-02  +1.53166138229590271e-02  +2.53279313858163352e-02  
2713 +1.33462150324632784e-02  +1.20994221178461273e-02  +2.35541681590894954e-02  
2714 +1.33831819002451797e-02  +1.15907735210870489e-02  +2.31836779248565800e-02  
2715 +1.75057357645158826e-02  +1.56121221914457611e-02  +2.00995831391364670e-02  
2716 +1.74482213312061353e-02  +1.57829107629042578e-02  +2.08152126271894528e-02  
2717 +2.14528748435294028e-02  +1.20958063883576210e-02  +2.04726462852875303e-02  
2718 +2.09789924136031744e-02  +1.28033385011441566e-02  +2.00787977399966497e-02  
2719 +1.16549521231271869e-02  +1.32679203878137194e-02  +1.68243089661078600e-02  
2720 +1.13851560273973747e-02  +1.37695648785623737e-02  +1.62292843335673717e-02  
2721 +2.51323762946408964e-02  +1.76076006785724631e-02  +2.40350978061188193e-02  
2722 +2.54657395970309605e-02  +1.77405930664958009e-02  +2.40310745678214213e-02  
2723 +1.04548216059803627e-02  +1.56502849497734513e-02  +1.86615375595463664e-02  
2724 +1.08674584560237604e-02  +1.62042209869592418e-02  +1.85266463192062282e-02  
2725 +2.70939134982026326e-02  +1.24192183747830337e-02  +2.05984901897737598e-02  
2726 +2.77651268307053702e-02  +1.19268689907592353e-02  +2.17957988686498585e-02  
2727 +1.50105944208814950e-02  +1.27243209561871927e-02  +2.38083785185490213e-02  
2728 +1.53660382973777911e-02  +1.27165947849485345e-02  +2.39917235099993270e-02  
2729 +2.89713210333330737e-02  +1.38172097808232485e-02  +2.07046163330178237e-02  
2730 +2.88440723822507468e-02  +1.36909020155920134e-02  +2.08107462988839850e-02  
2731 +1.22725021967365309e-02  +1.50835426576307885e-02  +2.17504141806532415e-02  
2732 +1.18224294077033318e-02  +1.50091617726538264e-02  +2.25344559324090615e-02  
2733 +2.13721852483144646e-02  +1.66444602480467080e-02  +2.43677267724864630e-02  
2734 +2.10259554090275434e-02  +1.63480658635069033e-02  +2.46042659858981341e-02  
2735 +1.64332770185153139e-02  +1.05411875407270105e-02  +2.19771560998371814e-02  
2736 +1.58174757264897201e-02  +1.02408988849831892e-02  +2.10521906736420364e-02  
2737 +2.43117350448138238e-02  +1.25948914088764991e-02  +2.47624378959271432e-02  
2738 +2.45335974527328936e-02  +1.25904586748398772e-02  +2.45077082271338530e-02  
2739 +1.05554572768313676e-02  +1.66134271738409174e-02  +1.99973963118636189e-02  
2740 +1.10543116044170171e-02  +1.66647326656744268e-02  +1.96242078849472555e-02  
2741 +1.88008558833529932e-02  +1.38057572855853281e-02  +2.40717628080449227e-02  
2742 +1.80455206437084605e-02  +1.48480992603325472e-02  +2.46795452324212496e-02  
2743 +2.24327573585743553e-02  +1.62916878003059838e-02  +1.70154085648524661e-02  
2744 +2.24905191234937157e-02  +1.55174948698188434e-02  +1.66698486981151188e-02  
2745 +2.67584027606055930e-02  +1.66041242209604804e-02  +2.26986769025012310e-02  
2746 +2.69726836859641161e-02  +1.60761458175078219e-02  +2.26225898638389329e-02  
2747 +2.04770551277227188e-02  +1.55611683513914145e-02  +1.83508587562242649e-02  
2748 +2.05526491171095470e-02  +1.56233972736628066e-02  +1.80727029541212746e-02  
2749 +1.88728480411872977e-02  +1.47136932137715507e-02  +1.94502799705650840e-02  
2750 +1.85204132592281627e-02  +1.49290733756538684e-02  +1.96463814075541025e-02  
2751 +2.44036423548231879e-02  +1.08293375055211350e-02  +2.25577607408703126e-02  
2752 +2.36893374127617219e-02  +1.10466412129884648e-02  +2.34352116807979120e-02  
2753 +1.78507009047396900e-02  +9.85010246563324324e-03  +2.17488993839398265e-02  
2754 +1.81623081127660520e-02  +1.03068446500450585e-02  +2.19907502471475488e-02  
2755 +2.21258900943736223e-02  +8.32513299033087184e-03  +1.63879924970458252e-02  
2756 +2.19935862729153456e-02  +7.73946821840063980e-03  +1.70065288205424846e-02  
2757 +1.37684692967463863e-02  +1.19524865813819148e-02  +2.16891024321235401e-02  
2758 +1.35616159068226699e-02  +1.13155071252287551e-02  +2.15772434972637088e-02  
2759 +1.44980080976023617e-02  +1.47795330785474681e-02  +2.34717217916154165e-02  
2760 +1.45857248469640627e-02  +1.49003363400561743e-02  +2.32247747729298591e-02  
2761 +2.72913855998308044e-02  +1.38262321099729361e-02  +2.12680088598862088e-02  
2762 +2.71569822057749592e-02  +1.39720126368591737e-02  +2.18872590242739640e-02  
2763 +2.78388831960328167e-02  +9.06032753489135166e-03  +1.67665841019422786e-02  
2764 +2.77968080226043864e-02  +8.42093528797451668e-03  +1.70682301670823378e-02  
2765 +1.26947932777970087e-02  +1.57879683993166209e-02  +2.24245886807284307e-02  
2766 +1.25569570183492445e-02  +1.65295698324093403e-02  +2.24107172124702672e-02  
2767 +1.35035373246177592e-02  +1.40396766063326048e-02  +1.77096406726870437e-02  
2768 +1.38302336680965372e-02  +1.43664738416051600e-02  +1.79414018815828268e-02  
2769 +1.35211220498335626e-02  +9.37707259529267471e-03  +2.05459158670223789e-02  
2770 +1.35165380555868596e-02  +9.50089353969051954e-03  +2.02000346123267817e-02  
2771 +1.26057291279427011e-02  +1.74306538227246149e-02  +1.78853824475009651e-02  
2772 +1.26674467052063245e-02  +1.82810054879932460e-02  +1.72044055006027874e-02  
2773 +2.39264239103211991e-02  +1.33427938579060868e-02  +2.44441703431229271e-02  
2774 +2.49519280324333806e-02  +1.32592641082082251e-02  +2.41280646621896619e-02  
2775 +1.11742522400903634e-02  +1.55002830623392589e-02  +2.38581568324484940e-02  
2776 +1.13210479081465500e-02  +1.58430327949298753e-02  +2.35523080163064259e-02  
2777 +9.25546324629640711e-03  +1.47163153573130982e-02  +2.12831029157748361e-02  
2778 +9.11919804043858327e-03  +1.44818827736691632e-02  +2.14529798175328683e-02  
2779 +2.41215489477620733e-02  +1.38124577501239441e-02  +2.47288676004486820e-02  
2780 +2.53700662910880288e-02  +9.95127263911116909e-03  +2.18728076121216218e-02  
2781 +2.57437560863934857e-02  +9.93758789183746272e-03  +2.18109172940356144e-02  
2782 +2.54941805942541996e-02  +1.56804447348274055e-02  +2.48530291364488475e-02  
2783 +2.61297447193000500e-02  +1.55900913662740063e-02  +2.50292683277319496e-02  
2784 +2.25828262702657753e-02  +1.63076386497590410e-02  +1.68140783222099910e-02  
2785 +2.26982836578637145e-02  +1.61044381930256532e-02  +1.67030140506244582e-02  
2786 +2.59934892189171290e-02  +1.49840775819040997e-02  +2.27600799869481646e-02  
2787 +1.83830536261027494e-02  +1.38816460276705751e-02  +2.34313460300844684e-02  
2788 +1.75141451215210207e-02  +1.38969313186410523e-02  +2.36304357332191503e-02  
2789 +1.46143656713888098e-02  +1.53135284192663298e-02  +1.81554255714565793e-02  
2790 +1.45867637277622888e-02  +1.48002797242512731e-02  +1.79953192828985788e-02  
2791 +1.10509985499163670e-02  +1.34071376289798330e-02  +1.85380468514743067e-02  
2792 +1.08556861720677782e-02  +1.30984593887541623e-02  +1.86545896997198993e-02  
2793 +1.71615059674819666e-02  +8.51164416147539953e-03  +1.70646950718744347e-02  
2794 +1.75139425154589960e-02  +9.10182787194396999e-03  +1.68481782717385675e-02  
2795 +2.38581688657692158e-02  +1.34179356816807420e-02  +2.45055460073316383e-02  
2796 +2.41265565660926176e-02  +1.32510690108492354e-02  +2.45117080486994612e-02  
2797 +2.31473802853904495e-02  +9.57575126691953549e-03  +1.85022974679773869e-02  
2798 +2.27676772539790288e-02  +9.27666359975886680e-03  +1.86312128468980355e-02  
2799 +2.75733703802472918e-02  +1.12446683251514797e-02  +2.03014712524992001e-02  
2800 +2.73913938616754983e-02  +1.11456350919322700e-02  +1.99054895288816903e-02  
2801 +1.72831304150529788e-02  +1.55957446856798184e-02  +1.87956434887629475e-02  
2802 +1.73655981378541720e-02  +1.56755254019674932e-02  +1.84045411432528748e-02  
2803 +2.29824009017069661e-02  +1.83093755641002068e-02  +2.32105491968518339e-02  
2804 +2.32295497926323265e-02  +1.78894526236686169e-02  +2.31204925428281985e-02  
2805 +2.60401807013389865e-02  +9.94010942487975717e-03  +1.73917443677367271e-02  
2806 +2.60861880850669359e-02  +1.08678142945764517e-02  +1.77536712965074978e-02  
2807 +1.21184031442247292e-02  +1.33890742696696433e-02  +1.72071999555554293e-02  
2808 +1.21490749494993257e-02  +1.38135917459434442e-02  +1.68714964198674079e-02  
2809 +1.08724959429917709e-02  +1.53236807332876902e-02  +1.82452750063821709e-02  
2810 +1.10531777454054448e-02  +1.54041961560401047e-02  +1.79571402973282036e-02  
2811 +9.29738779463764632e-03  +1.53980142212266843e-02  +1.59132018243177756e-02  
2812 +8.81996422220042604e-03  +1.53117826254916770e-02  +1.57425036296607555e-02  
2813 +1.28195868007775961e-02  +1.72779302797755711e-02  +1.88026825338161591e-02  
2814 +1.27947548350125506e-02  +1.82239447699581933e-02  +1.82955801928692090e-02  
2815 +2.13233467928538624e-02  +1.20540313399550465e-02  +2.52382392620894257e-02  
2816 +2.17002877189523997e-02  +1.23221961131843010e-02  +2.51658065080866133e-02  
2817 +1.00237655936095595e-02  +1.63634744104903321e-02  +1.65886286719876021e-02  
2818 +9.99889106171185892e-03  +1.68745325281594409e-02  +1.65522299645315708e-02  
2819 +1.35376599039891583e-02  +1.35753561883411537e-02  +2.44820199994669578e-02  
2820 +1.37993900706623440e-02  +1.39162733552240358e-02  +2.40336549131321756e-02  
2821 +2.01945405138254305e-02  +1.46143404403900282e-02  +1.71411390828233520e-02  
2822 +2.09696166903258693e-02  +1.43912617263907919e-02  +1.73016503980859063e-02  
2823 +1.32634144766360790e-02  +1.68983408018715253e-02  +2.12065718335772632e-02  
2824 +1.30160990475696754e-02  +1.69657824700338092e-02  +2.08808697536317714e-02  
2825 +2.67679380227088606e-02  +1.29041139655404237e-02  +2.08850992578216016e-02  
2826 +2.72898532685683336e-02  +1.30175090148955779e-02  +2.10303528153111471e-02  
2827 +2.21578917375749584e-02  +1.03466929920531681e-02  +1.79790224175856821e-02  
2828 +2.21131713439471737e-02  +1.04089023992182342e-02  +1.78803599224544897e-02  
2829 +2.39548205878681204e-02  +1.50375430240551038e-02  +2.36915723727388651e-02  
2830 +2.46351003979515364e-02  +1.48912704115079959e-02  +2.23286061491048508e-02  
2831 +2.30098077291628587e-02  +1.51224641218865741e-02  +2.34664644694543949e-02  
2832 +2.23959075951354336e-02  +1.59038356473778786e-02  +2.22259547549941081e-02  
2833 +2.31932757181744637e-02  +1.84658455205956376e-02  +2.21985672002249015e-02  
2834 +2.35705879480661851e-02  +1.84786071570028389e-02  +2.16876415846175286e-02  
2835 +1.43981123199804825e-02  +1.27610699958764125e-02  +2.37164803321864431e-02  
2836 +1.44584800014433065e-02  +1.24130877584197313e-02  +2.36898421411354775e-02  
2837 +2.81342616871821001e-02  +1.46740820893109473e-02  +2.17423989738909050e-02  
2838 +2.86260031352282424e-02  +1.50437194671738297e-02  +2.15525016221453404e-02  
2839 +1.12569717176895269e-02  +1.40071592226679396e-02  +1.94210584552420400e-02  
2840 +1.11098242934549851e-02  +1.41232467454233488e-02  +2.03514473561900965e-02  
2841 +8.46508286480448721e-03  +1.51192825562099890e-02  +1.68504632984838310e-02  
2842 +8.10071170936484120e-03  +1.50674726867269133e-02  +1.67182709478526717e-02  
2843 +2.46987375888393680e-02  +1.55168590184666683e-02  +2.37828707134955346e-02  
2844 +2.47426564534460082e-02  +1.56056060020356782e-02  +2.31596026227066168e-02  
2845 +1.11669574806325719e-02  +1.19976809290519675e-02  +2.09360809763471795e-02  
2846 +9.86045253322956165e-03  +1.54975092060785809e-02  +2.09228994836758060e-02  
2847 +9.98781173525855638e-03  +1.55541936067638883e-02  +2.07864242598168637e-02  
2848 +2.31825890031530923e-02  +8.49866958216929751e-03  +1.46397518607246403e-02  
2849 +2.31222908556896513e-02  +7.77666371813752217e-03  +1.45000724542674961e-02  
2850 +2.42390444142312582e-02  +1.01367364108771209e-02  +2.08125805829047911e-02  
2851 +2.43858977886745772e-02  +9.91931607386356724e-03  +2.07606451713874783e-02  
2852 +2.33763580236041844e-02  +1.01888709741067666e-02  +2.42646772288064062e-02  
2853 +2.37738856558463545e-02  +1.00232770178104464e-02  +2.47574002131747371e-02  
2854 +1.35789129695862935e-02  +1.02750077186228236e-02  +2.29425048834603004e-02  
2855 +1.27526151772001557e-02  +1.07108164423331022e-02  +2.31346763702376494e-02  
2856 +9.86062723954037740e-03  +1.54745726252409552e-02  +2.09297126455623601e-02  
2857 +9.39469409591619370e-03  +1.53170277185173953e-02  +2.10122864945873761e-02  
2858 +1.18808324420081653e-02  +1.32868206771652609e-02  +1.58150610058435913e-02  
2859 +1.14633495617645839e-02  +1.33801442097832221e-02  +1.57082407706640309e-02  
2860 +2.29425936575454667e-02  +9.72668523842969840e-03  +2.29887253708278595e-02  
2861 +2.28204055018674766e-02  +9.38865019165804719e-03  +2.27555266634353603e-02  
2862 +2.46285053362595915e-02  +1.63213083731422910e-02  +2.46361830022637437e-02  
2863 +2.42432736648733535e-02  +1.65603292681540011e-02  +2.52519062123657753e-02  
2864 +1.43965995694978963e-02  +1.33299088028852094e-02  +2.57265320071701949e-02  
2865 +1.42783211289690716e-02  +1.43051909114900368e-02  +2.62345698374168920e-02  
2866 +1.00481044002600720e-02  +1.57725241156941101e-02  +2.19046642064820302e-02  
2867 +9.83582077547479061e-03  +1.64993059043907868e-02  +2.23493125659955695e-02  
2868 +2.37118192878249812e-02  +1.14061132233959812e-02  +2.01453180003087068e-02  
2869 +2.39840087943215506e-02  +1.10466288849741263e-02  +2.01295607406050264e-02  
2870 +1.25266346753536654e-02  +1.60028955467660140e-02  +2.25084599799536371e-02  
2871 +1.20116335047667153e-02  +1.61155102521813205e-02  +2.27355149240240743e-02  
2872 +1.60736500213710734e-02  +9.16600677865561826e-03  +2.19059998521037823e-02  
2873 +1.57526917883584403e-02  +8.52752623415798695e-03  +2.20125740619594688e-02  
2874 +1.10019421536110898e-02  +1.31692846826325805e-02  +1.83047164898377281e-02  
2875 +1.10275774524743967e-02  +1.25017697144645477e-02  +1.80782129287949990e-02  
2876 +1.08656119320905790e-02  +1.20739128407358412e-02  +2.10542717231127739e-02  
2877 +1.05795809180145358e-02  +1.17175756283276113e-02  +2.15409091324909041e-02  
2878 +1.73893332745330489e-02  +1.50955918252621696e-02  +1.98405111333090564e-02  
2879 +1.77329558552098386e-02  +1.57562979537341843e-02  +1.97727989602860046e-02  
2880 +1.40815615607791343e-02  +1.57076245679398790e-02  +2.00136961599387125e-02  
2881 +1.43198758916944259e-02  +1.52934828779207766e-02  +1.99993309853617879e-02  
2882 +1.79928822019961750e-02  +1.50329515517075400e-02  +2.24878198590389919e-02  
2883 +1.74733836311612815e-02  +1.55623424747335804e-02  +2.22269074590149829e-02  
2884 +2.19468930345356923e-02  +1.09139472755952621e-02  +2.29385476920124128e-02  
2885 +2.22876986475440131e-02  +1.10293196471395721e-02  +2.31547863391226710e-02  
2886 +2.02053948137178203e-02  +1.61210301910359108e-02  +2.37714535593471291e-02  
2887 +2.00424014511155074e-02  +1.61546114308060325e-02  +2.41311173154078636e-02  
2888 +1.74926289937687406e-02  +1.52682560222207261e-02  +1.98365637137412863e-02  
2889 +1.75639235362926513e-02  +1.51025396570677439e-02  +1.94646130665480609e-02  
2890 +1.69294259619263213e-02  +1.26532642951442727e-02  +2.51844406295627030e-02  
2891 +1.67133983755160843e-02  +1.24657030903086250e-02  +2.54550238842610466e-02  
2892 +2.36085865786098657e-02  +1.03806580502746396e-02  +2.07258147748224132e-02  
2893 +2.37186331470119159e-02  +1.04440375148387860e-02  +2.04615982294333275e-02  
2894 +1.39081706550349474e-02  +1.35533098970760900e-02  +2.25696274881056827e-02  
2895 +1.42687717959647711e-02  +1.35957882652159440e-02  +2.29716491855096738e-02  
2896 +2.44233051088848206e-02  +8.34377301459252561e-03  +1.52876542000631443e-02  
2897 +2.41880112769390990e-02  +8.17753378425609481e-03  +1.47848837830532043e-02  
2898 +1.91473976098091962e-02  +1.47488653732580164e-02  +1.92502920490725503e-02  
2899 +1.89738761650355206e-02  +1.41916382891945688e-02  +1.90690637283182467e-02  
2900 +1.28156043838436196e-02  +1.29993420274003672e-02  +2.03413930464823867e-02  
2901 +1.24378488887840755e-02  +1.27035791085785398e-02  +1.99802950231039791e-02  
2902 +2.44705211478386184e-02  +1.82377055286441006e-02  +2.16293658774287904e-02  
2903 +2.49844338291316803e-02  +1.84702794768386615e-02  +2.16600568802926517e-02  
2904 +2.10696924335908725e-02  +1.30854486419013406e-02  +2.23648180037020715e-02  
2905 +2.15717953470775450e-02  +1.26707724584805455e-02  +2.24873913146265911e-02  
2906 +2.36156838958987807e-02  +9.35619254907963521e-03  +2.11469762699286121e-02  
2907 +2.37875141031660929e-02  +9.28837440047227368e-03  +2.12841067609400025e-02  
2908 +2.16386083280536920e-02  +8.26552515298871297e-03  +1.50418366178057938e-02  
2909 +2.21677907377015558e-02  +7.70554685129409660e-03  +1.52213831215432405e-02  
2910 +1.43441569914883951e-02  +1.50430744283796495e-02  +2.40624356040732151e-02  
2911 +1.40333206472622440e-02  +1.46624523767876266e-02  +2.45006340911453867e-02  
2912 +2.98588089668137165e-02  +1.13385719899415406e-02  +1.85299747440859398e-02  
2913 +3.01356767492786531e-02  +1.11609701689698009e-02  +1.85366839107714530e-02  
2914 +2.30474497747199560e-02  +1.55832728110589167e-02  +2.30146670048231514e-02  
2915 +2.31248823739327453e-02  +1.64580343262724707e-02  +2.28272527228443774e-02  
2916 +2.23562598080235785e-02  +1.26479209683770868e-02  +2.15727927900843039e-02  
2917 +2.21387028971325867e-02  +1.26047296807717604e-02  +2.17916344267087558e-02  
2918 +2.00559208498353805e-02  +1.13140996721796342e-02  +1.94239796276360274e-02  
2919 +1.94254092772456165e-02  +1.13387094986636353e-02  +1.94175577307360778e-02  
2920 +1.84112550812366368e-02  +1.04749884035750685e-02  +2.45310822553687496e-02  
2921 +1.80568003270653761e-02  +9.98674193886443448e-03  +2.40872162669207926e-02  
2922 +1.83094318712320493e-02  +9.54164869526031613e-03  +2.22698239749186504e-02  
2923 +1.82008733128361626e-02  +9.34242492543797473e-03  +2.31894275390385970e-02  
2924 +2.13014628578835526e-02  +1.66818453421781650e-02  +2.42627729032046172e-02  
2925 +2.12396812544811305e-02  +1.65703775247014844e-02  +2.39639317547698377e-02  
2926 +9.37860576764359792e-03  +1.44273990904953912e-02  +1.84376493890366401e-02  
2927 +9.22308959124860939e-03  +1.42555539203078011e-02  +1.77647314657840873e-02  
2928 +2.69714483323359247e-02  +8.88808372513500561e-03  +1.72947049494960037e-02  
2929 +2.72777724342253801e-02  +8.88841834428714429e-03  +1.72760581941892380e-02  
2930 +2.13036865684281887e-02  +8.73880072081045615e-03  +1.60012251249611222e-02  
2931 +2.12222471133134763e-02  +8.65040853796924213e-03  +1.61896478894821942e-02  
2932 +2.41500412872177744e-02  +1.00063929039547975e-02  +1.77951231416289095e-02  
2933 +2.41417491987841112e-02  +9.43254717196749699e-03  +1.75384228026377910e-02  
2934 +1.04184499651720653e-02  +1.52488770962468257e-02  +2.12345730142388701e-02  
2935 +9.49749396810781188e-03  +1.66098809958380722e-02  +2.09950016437401819e-02  
2936 +1.45477073334410716e-02  +1.67342667060280913e-02  +1.95379884755046210e-02  
2937 +1.43454464895244101e-02  +1.64662385611482956e-02  +1.91434362796643019e-02  
2938 +2.91046070426652127e-02  +1.33326553094121770e-02  +1.98879536018921055e-02  
2939 +3.00432984705706341e-02  +1.38190288585311981e-02  +2.01318009251851837e-02  
2940 +2.28558441667796042e-02  +9.58962986697515715e-03  +1.76051278598749993e-02  
2941 +2.33378913734849508e-02  +1.01793163438893049e-02  +1.67166819763344514e-02  
2942 +2.36224284404850729e-02  +1.05942259731515859e-02  +1.89732537500628753e-02  
2943 +2.24633329924795941e-02  +1.03564429156850143e-02  +1.92749244766177892e-02  
2944 +1.86335649181818899e-02  +1.00733995290215907e-02  +2.48715223390618724e-02  
2945 +1.87742720498183732e-02  +8.93877284531389808e-03  +2.51343518232442741e-02  
2946 +1.27620926599342367e-02  +9.00123954133737365e-03  +1.97520261055597682e-02  
2947 +1.17370810815507157e-02  +8.86800628006361585e-03  +1.99513046933447388e-02  
2948 +1.12065876831600256e-02  +1.38601114539957902e-02  +2.37354422912995355e-02  
2949 +1.04350953847256213e-02  +1.37418063542824737e-02  +2.35812816814125782e-02  
2950 +2.93267365709155466e-02  +1.44975599405113825e-02  +1.99101363428545383e-02  
2951 +2.96659473001409449e-02  +1.50064918493798671e-02  +2.01282689886577368e-02  
2952 +2.29882354665241241e-02  +1.32201492987514650e-02  +2.52250212324906485e-02  
2953 +2.23990625700639968e-02  +1.25594318125091808e-02  +2.59348234779380044e-02  
2954 +1.68302051479134566e-02  +1.00921841735742979e-02  +2.48025391225798371e-02  
2955 +1.65214467086599627e-02  +1.00599210805348040e-02  +2.59410429614797544e-02  
2956 +2.68667536924870748e-02  +1.64045117519269618e-02  +2.27962157219795576e-02  
2957 +2.71661305617919291e-02  +1.61169843146077713e-02  +2.33158972818633091e-02  
2958 +2.21636490086859206e-02  +1.03442881573288150e-02  +2.28637262088666922e-02  
2959 +2.27619587820543368e-02  +1.01460547186603828e-02  +2.23712008482618817e-02  
2960 +1.26813086398750666e-02  +1.30531747647166137e-02  +2.46510662210347418e-02  
2961 +1.23732250432309204e-02  +1.29057103545175637e-02  +2.49693207123888213e-02  
2962 +2.51292883698742003e-02  +1.29703051261692067e-02  +2.12481239115864806e-02  
2963 +2.51115188563957488e-02  +1.36704517764091350e-02  +2.13893509024605209e-02  
2964 +1.30734467221990981e-02  +1.38704432526110134e-02  +1.79514544321982064e-02  
2965 +1.32360328720992331e-02  +1.40528788383957708e-02  +1.77916519211458110e-02  
2966 +2.59621316192175204e-02  +1.24887616813085644e-02  +2.34527342914580827e-02  
2967 +1.96673461062287676e-02  +1.21846684037631731e-02  +2.38513520631760088e-02  
2968 +2.00086626156528065e-02  +1.22112633350068295e-02  +2.40091798651904768e-02  
2969 +1.73892002109403525e-02  +1.23931386753435829e-02  +2.43399459064355742e-02  
2970 +1.76146006690258913e-02  +1.26505564404799740e-02  +2.45982721338392600e-02  
2971 +1.62916274743285620e-02  +1.00014674742103290e-02  +2.21143983036363734e-02  
2972 +1.72894317218113235e-02  +9.51140645622926273e-03  +2.29008190435761212e-02  
2973 +8.84875947423745084e-03  +1.58508791022288556e-02  +1.45649369727710067e-02  
2974 +9.75155897858491494e-03  +1.68506146286334924e-02  +1.42051058313715645e-02  
2975 +2.35701538263832361e-02  +1.05734329766123004e-02  +1.83508736139627385e-02  
2976 +2.35467639848660655e-02  +1.02464416753157445e-02  +1.82732123634410833e-02  
2977 +2.98481330791122261e-02  +9.33024198335269395e-03  +1.68990789126906467e-02  
2978 +3.01074051538661909e-02  +9.89055578583885632e-03  +1.71839466161188663e-02  
2979 +1.55271559788090780e-02  +1.10147606578699531e-02  +2.11001855071758747e-02  
2980 +1.54103116581220372e-02  +1.06033093596326154e-02  +2.04745431215493344e-02  
2981 +1.28079732637697737e-02  +1.73366357818074031e-02  +1.88218302703227688e-02  
2982 +1.22045257242307872e-02  +1.80694927445628449e-02  +1.85094029191343462e-02  
2983 +8.24928833789518277e-03  +1.20261589698662675e-02  +2.09901940511944204e-02  
2984 +7.95250750503039526e-03  +1.12275504537262746e-02  +2.08061162138655151e-02  
2985 +1.25031112443238952e-02  +1.26185817118071517e-02  +2.03823352082142598e-02  
2986 +1.19921206554295459e-02  +1.21759535515194982e-02  +2.00392858478829171e-02  
2987 +8.72052603516595970e-03  +1.42360974229434958e-02  +1.86508116504888327e-02  
2988 +8.59906737122692610e-03  +1.44537128144567682e-02  +1.88352542790662346e-02  
2989 +2.26930369727538946e-02  +1.65106896729808744e-02  +2.51736878092989093e-02  
2990 +2.24782400526267641e-02  +1.63575391069515422e-02  +2.51178191927483412e-02  
2991 +2.37627383596201343e-02  +1.39177430045460317e-02  +2.14140269834759561e-02  
2992 +2.33048458894007521e-02  +1.40407138413711826e-02  +2.17977020975532940e-02  
2993 +1.36444604201807606e-02  +8.12415349428165755e-03  +1.80402429843536383e-02  
2994 +1.40078770422009998e-02  +7.78886267836214740e-03  +1.75477318445905542e-02  
2995 +2.45040197187554945e-02  +9.72331844124107135e-03  +1.70738562700431078e-02  
2996 +2.38303825914758100e-02  +9.76565046567533582e-03  +1.66930995942192566e-02  
2997 +1.01716561596390826e-02  +1.40399904303876479e-02  +1.65274701494244891e-02  
2998 +1.07984500115362262e-02  +1.38636674785929271e-02  +1.56663634524277333e-02  
2999 +2.18898995298769071e-02  +1.28961788266484037e-02  +2.33889131563203741e-02  
3000 +2.23624288642929811e-02  +1.29198927676381654e-02  +2.32795912332519790e-02  
3001 +1.35540050964110328e-02  +9.41590549347222361e-03  +2.06668452477577723e-02  
3002 +1.27283183162645135e-02  +9.01098182794664825e-03  +2.08143273365783144e-02  
3003 +1.58844678696049846e-02  +1.64899731827173289e-02  +2.19489627254249274e-02  
3004 +1.60682161690288289e-02  +1.65953886764392683e-02  +2.23848993024922359e-02  
3005 +1.60831374277861858e-02  +1.18307413831331421e-02  +2.35018411211104748e-02  
3006 +1.64841305986757995e-02  +1.23230255736554752e-02  +2.28962744446660135e-02  
3007 +9.69822333801360729e-03  +1.31871737411238116e-02  +2.21279354658797840e-02  
3008 +9.66321404020198220e-03  +1.36667882165232343e-02  +2.25912556594111483e-02  
3009 +2.45170038232414567e-02  +1.30337149170613644e-02  +2.25591219218157744e-02  
3010 +2.41874655183082002e-02  +1.30926948971292496e-02  +2.26344458206034806e-02  
3011 +2.54449465743272867e-02  +1.64856239861099971e-02  +2.34500196966937989e-02  
3012 +2.54570677647144410e-02  +1.69641246842283898e-02  +2.32415535135141148e-02  
3013 +8.41063726369139890e-03  +1.33199738281832014e-02  +2.01150807307084907e-02  
3014 +8.13356515323009933e-03  +1.31434911398031103e-02  +1.99621023839119914e-02  
3015 +2.27136291419446079e-02  +1.48445752387598631e-02  +2.39168602691895542e-02  
3016 +2.32143649202581348e-02  +1.49517287407192039e-02  +2.36886566407300513e-02  
3017 +1.31772043922438412e-02  +8.78972420787166309e-03  +1.91534480223638955e-02  
3018 +1.33493989773526174e-02  +9.18645161203271964e-03  +1.89347762455115351e-02  
3019 +1.03655239829753294e-02  +1.54540464498127902e-02  +1.86171557474539666e-02  
3020 +1.00168940384570953e-02  +1.58954464162464268e-02  +1.85747513202812083e-02  
3021 +2.13716235988233375e-02  +9.45910139794656213e-03  +1.72680310194819227e-02  
3022 +2.10176480543079539e-02  +9.66177637748974819e-03  +1.75575846653638172e-02  
3023 +1.25721638044719326e-02  +1.40857654614177704e-02  +2.02822468023775467e-02  
3024 +1.23508202948851183e-02  +1.39194928961434167e-02  +2.01645394139454703e-02  
3025 +2.20852490565986020e-02  +1.43319375702939174e-02  +2.09924916964510343e-02  
3026 +2.20161123289989817e-02  +1.52072024780677845e-02  +2.08495905156582256e-02  
3027 +2.17288725330349354e-02  +8.59891146448536758e-03  +1.55945307991239082e-02  
3028 +2.09706158735797170e-02  +7.73782219144565284e-03  +1.63166429712414303e-02  
3029 +1.15826331766868875e-02  +1.73183481418866005e-02  +1.99877605515834840e-02  
3030 +1.09516331484961378e-02  +1.75884583266412015e-02  +1.98699355320023745e-02  
3031 +1.10973031977403165e-02  +1.43202124355190467e-02  +1.96355120004247548e-02  
3032 +1.04869921439912292e-02  +1.46559666335240625e-02  +1.99291632514325828e-02  
3033 +2.45926153498045100e-02  +1.09208825761228645e-02  +2.23024744563941092e-02  
3034 +2.46026952498022630e-02  +1.05758092761514457e-02  +2.24713626291534636e-02  
3035 +2.32178828125780799e-02  +1.29520136211149824e-02  +2.27619289519821119e-02  
3036 +2.37089593398238790e-02  +1.33882641762893724e-02  +2.23976455042718924e-02  
3037 +1.71552833848718708e-02  +8.21188431739642254e-03  +1.67730254263719521e-02  
3038 +1.72310274044400885e-02  +8.02142707589858714e-03  +1.72863990619065468e-02  
3039 +2.28004103866804829e-02  +9.21944274135630230e-03  +1.65768480349234477e-02  
3040 +2.28896698696522995e-02  +9.26980296309388649e-03  +1.62484861341159505e-02  
3041 +2.07648936578390710e-02  +1.20342582834829358e-02  +2.55877125046724205e-02  
3042 +2.07802915246912169e-02  +1.17760416062314445e-02  +2.49858939297757064e-02  
3043 +2.44938162966591259e-02  +1.07478505169466068e-02  +2.33520678106728281e-02  
3044 +2.42614456249754772e-02  +1.09893196754079839e-02  +2.41427627792831952e-02  
3045 +1.40377578409529875e-02  +1.36080507662709547e-02  +2.06589083197605758e-02  
3046 +1.41718658824719814e-02  +1.24865088228381174e-02  +2.09837728273758080e-02  
3047 +1.00576245880762763e-02  +1.51314086316853280e-02  +1.76804735120627936e-02  
3048 +9.97974388978317521e-03  +1.53909147623627011e-02  +1.74314821184184642e-02  
3049 +1.58987089722991276e-02  +8.91018350819104861e-03  +1.79635531542553170e-02  
3050 +1.52150121059715787e-02  +9.12582557423075036e-03  +1.75632855963839193e-02  
3051 +1.84799676948071215e-02  +1.50171579413850044e-02  +2.03777062195317805e-02  
3052 +1.68004730857588512e-02  +1.50485041922892582e-02  +1.86711602496395131e-02  
3053 +2.31361075988586462e-02  +1.63706134353491205e-02  +1.69843308087979684e-02  
3054 +1.96836664819840697e-02  +1.29449467733788320e-02  +2.38778497231156538e-02  
3055 +1.96645203387069631e-02  +1.31740513436306803e-02  +2.36539148703950007e-02  
3056 +2.02322512843879886e-02  +1.27116465892957997e-02  +2.48463111589137323e-02  
3057 +2.06415365491342574e-02  +1.31734864549610340e-02  +2.43098234484868218e-02  
3058 +1.77724285313530066e-02  +9.25767985103661574e-03  +2.12537592880385345e-02  
3059 +1.73765003963271443e-02  +8.51948694230283445e-03  +2.13881428475374939e-02  
3060 +1.61000000000000032e-02  +1.24600000000000006e-02  +2.44650000000000006e-02  
3061 +1.55046734669224626e-02  +1.27362465355861428e-02  +2.45901450287250335e-02  
3062 +1.27452419644373347e-02  +1.60089596616088264e-02  +2.29009628507901818e-02  
3063 +1.27151859956730427e-02  +1.55683260328229236e-02  +2.33758321470260329e-02  
3064 +2.43378568598893452e-02  +1.38284040980098406e-02  +2.46632278318441416e-02  
3065 +2.50469788558367254e-02  +1.38244576139444179e-02  +2.44498722256741643e-02  
3066 +2.26456939456183733e-02  +1.22732101342358929e-02  +2.23470957176722974e-02  
3067 +2.25682874467290906e-02  +1.19759408133596895e-02  +2.25832933944137421e-02  
3068 +1.82134305391307982e-02  +1.47256316810316784e-02  +2.22456069470795409e-02  
3069 +1.81791360507260989e-02  +1.46273497127467882e-02  +2.17570774949107336e-02  
3070 +1.15935710823760699e-02  +1.30399389408513006e-02  +1.69284467664204616e-02  
3071 +1.13836212568266017e-02  +1.26275519582867510e-02  +1.71751312726328778e-02  
3072 +1.50128722859710143e-02  +1.61867386582494506e-02  +2.24766313085033274e-02  
3073 +1.46765738906805086e-02  +1.72514010143115966e-02  +2.34017951848955394e-02  
3074 +2.41321304888050051e-02  +9.31595118098026836e-03  +1.94659387812924009e-02  
3075 +2.42900920846123823e-02  +9.02522846769543939e-03  +2.00535354440872435e-02  
3076 +9.27458415715196396e-03  +1.54073624185317691e-02  +1.58880722679986541e-02  
3077 +9.23499222352263532e-03  +1.49555652248750479e-02  +1.54914332054530667e-02  
3078 +9.48442706443749020e-03  +1.44673863184374384e-02  +1.84244297451698694e-02  
3079 +9.53212127297246165e-03  +1.47078710359223701e-02  +1.88676376722825556e-02  
3080 +2.12270071646333408e-02  +1.44841677472785906e-02  +2.37898661723337616e-02  
3081 +2.14832668988327001e-02  +1.38313846376862028e-02  +2.37089752770927517e-02  
3082 +1.71874991554633455e-02  +1.25318913410523078e-02  +2.60318866538653722e-02  
3083 +1.77894112400667111e-02  +1.23295193792707179e-02  +2.62133123460873765e-02  
3084 +2.42139994692061149e-02  +1.15202032662383314e-02  +2.14398609428609610e-02  
3085 +2.39055997604293823e-02  +1.10124441379498925e-02  +2.11656458446520257e-02  
3086 +9.16769272375217263e-03  +1.56971502950879124e-02  +1.91219725017745257e-02  
3087 +9.10804436395928028e-03  +1.63547204288223245e-02  +1.91549800838368318e-02  
3088 +1.46612832854756646e-02  +1.71573166722736453e-02  +1.91532845884617407e-02  
3089 +1.49931353437373540e-02  +1.70000680426014884e-02  +1.86353496559062380e-02  
3090 +2.77617431463987839e-02  +1.16372971664703111e-02  +1.95385569485675530e-02  
3091 +2.77581204513655845e-02  +1.15776325870201088e-02  +1.97228515952554834e-02  
3092 +1.17736011305327685e-02  +1.01612311887742442e-02  +2.09503448777814440e-02  
3093 +1.16752387826522409e-02  +1.03557085853507400e-02  +2.07189202060618811e-02  
3094 +1.22913089898526416e-02  +1.47153735687177347e-02  +1.81094992933479235e-02  
3095 +1.24198885078627558e-02  +1.47592411048897750e-02  +1.83135313155677638e-02  
3096 +1.72780079691799808e-02  +9.21773381100065257e-03  +2.20389370634206418e-02  
3097 +1.72218974522790336e-02  +8.47667026992400194e-03  +2.22456117182186115e-02  
3098 +1.45331747235759815e-02  +1.41866641465970989e-02  +2.07808668008582706e-02  
3099 +1.53782285190516010e-02  +1.41287107434405427e-02  +1.94690263562840582e-02  
3100 +1.47056154999798613e-02  +1.41518842301904518e-02  +2.13261068459449678e-02  
3101 +1.44120792192925125e-02  +1.47246196824070696e-02  +2.13069377027822957e-02  
3102 +1.82624538947932930e-02  +9.64136379044458654e-03  +2.21065543554279514e-02  
3103 +1.85238589163903844e-02  +9.02567305841017395e-03  +2.18431616027297652e-02  
3104 +7.72562366573719631e-03  +1.42793416262362756e-02  +1.85116718708603356e-02  
3105 +7.11893877755514787e-03  +1.40248766858872154e-02  +1.79322561077678473e-02  
3106 +1.61584543996188407e-02  +1.11516042429947119e-02  +2.36230093282480055e-02  
3107 +1.56457271796734930e-02  +1.08366922124165134e-02  +2.36502350868653573e-02  
3108 +2.48531771558732663e-02  +1.00617444262924086e-02  +1.96868290955604167e-02  
3109 +2.54445199818498571e-02  +9.61024130268882393e-03  +2.05218154672769035e-02  
3110 +2.30251641419001347e-02  +1.54663183870967988e-02  +2.30434396358921920e-02  
3111 +2.32283654746629764e-02  +1.51676370006389553e-02  +2.20673176173531195e-02  
3112 +1.84239038517356526e-02  +1.44663168971748465e-02  +2.15909833581978475e-02  
3113 +1.73560216160883324e-02  +1.50658827339667425e-02  +2.09186410594747740e-02  
3114 +1.74555934576895826e-02  +9.77235849854568225e-03  +1.99126900138097383e-02  
3115 +1.76480796702739931e-02  +9.38433811816876198e-03  +1.95218840195473635e-02  
3116 +1.64665630430003741e-02  +1.27384617975122068e-02  +2.43293136279052087e-02  
3117 +1.54203141268759863e-02  +1.38115236603445195e-02  +2.47104173904410425e-02  
3118 +1.77240823095467792e-02  +9.14151071389981626e-03  +2.11854179709412317e-02  
3119 +1.76626559674811640e-02  +8.54587720248451387e-03  +2.08200820158234573e-02  
3120 +2.38351007744701318e-02  +1.19256262498620771e-02  +2.19585412925002652e-02  
3121 +2.35088276703318867e-02  +1.16935888898296036e-02  +2.21921287087881482e-02  
3122 +2.40612329264007947e-02  +1.22235193749627678e-02  +2.46029812019378478e-02  
3123 +2.37645523358342436e-02  +1.18640242570604258e-02  +2.44022958075966155e-02  
3124 +2.40367163552497390e-02  +9.04600784503632044e-03  +2.10017276670599051e-02  
3125 +2.42710937472902476e-02  +8.94707743678020001e-03  +2.15491704659212836e-02  
3126 +2.41377502128689581e-02  +1.31387843809945351e-02  +2.13849198853426209e-02  
3127 +2.38504514811995541e-02  +1.31858933996392667e-02  +2.18248181481288869e-02  
3128 +2.23748862336881106e-02  +1.57176841670867186e-02  +2.44600456432662212e-02  
3129 +2.30940772862035584e-02  +1.57827793992595458e-02  +2.50358855082846998e-02  
3130 +1.16928052728775874e-02  +1.31353366477375555e-02  +1.70066709465757429e-02  
3131 +1.11593219337313022e-02  +1.31770577217665621e-02  +1.74984897744780050e-02  
3132 +1.41156788575320363e-02  +1.73426676018181292e-02  +2.24307410500319271e-02  
3133 +1.44234154440031938e-02  +1.77648869059935169e-02  +2.21876105639411854e-02  
3134 +1.31651943862919046e-02  +1.30055221590807905e-02  +2.18291244111393466e-02  
3135 +1.37580362823851530e-02  +1.32414803828524337e-02  +2.16262627674137647e-02  
3136 +2.14184692819280459e-02  +1.45694183481608897e-02  +2.43522836775221935e-02  
3137 +2.12794194766134162e-02  +1.49843739688849953e-02  +2.42411763443140353e-02  
3138 +1.86559874807402278e-02  +1.02704909556512475e-02  +2.47400971199760490e-02  
3139 +1.83003464811257038e-02  +9.58687927615904656e-03  +2.44529778653484881e-02  
3140 +2.20770465247100596e-02  +9.80128930062454211e-03  +1.81677679551610176e-02  
3141 +2.15400667652627109e-02  +9.98554931338464270e-03  +1.77966030242674815e-02  
3142 +2.29578266969850467e-02  +8.88548556060968914e-03  +1.46256975816485280e-02  
3143 +2.22723001589067923e-02  +1.35267248991812195e-02  +2.50297301849608765e-02  
3144 +2.19879938577419269e-02  +1.37438663219540055e-02  +2.48692396031218732e-02  
3145 +1.26392235664620524e-02  +1.40410356348055088e-02  +2.27495049994924300e-02  
3146 +1.24304530089619052e-02  +1.37492709044272354e-02  +2.31187645136796023e-02  
3147 +2.44709013231757394e-02  +1.25137624080432046e-02  +2.48234076191524572e-02  
3148 +2.50139265706141312e-02  +1.23907209402429747e-02  +2.48013887578900777e-02  
3149 +1.32734533980589080e-02  +1.65229117562834052e-02  +1.97698084313020182e-02  
3150 +1.36791090682980513e-02  +1.66871405729674856e-02  +1.88258725991365186e-02  
3151 +1.71221502928920674e-02  +1.27320034443899940e-02  +2.56889479969242725e-02  
3152 +1.75252750242889006e-02  +1.31108003143826229e-02  +2.63183443810109177e-02  
3153 +1.08287622855453083e-02  +1.34204041398531416e-02  +2.23042038517743853e-02  
3154 +1.08322804210797263e-02  +1.36695266829687020e-02  +2.22329979348454207e-02  
3155 +1.53521911861485370e-02  +9.26828057696566128e-03  +1.99247432096666642e-02  
3156 +1.46925495971007153e-02  +8.97897688021663878e-03  +1.98188397715270831e-02  
3157 +2.06232856249318648e-02  +9.51074659752033230e-03  +2.03861335208581317e-02  
3158 +2.02016235562771443e-02  +9.28538663177633054e-03  +2.07282864337657684e-02  
3159 +2.19180129933723121e-02  +9.31844937165019621e-03  +1.73714096551094120e-02  
3160 +2.16938470406519320e-02  +9.77930495927913264e-03  +1.68474748804571077e-02  
3161 +8.98258220899525450e-03  +1.56730785676611611e-02  +1.50011980869319377e-02  
3162 +8.90077702241719171e-03  +1.56070334553114875e-02  +1.46115982322047224e-02  
3163 +2.12993409406885027e-02  +1.08495474437053808e-02  +1.90908190574618220e-02  
3164 +2.18788558634841653e-02  +1.05183638900465358e-02  +1.92375975410666242e-02  
3165 +1.87081814865784311e-02  +1.37323005347343222e-02  +2.08054427693443039e-02  
3166 +1.92425355949146816e-02  +1.35553474090947569e-02  +2.08588494759542088e-02  
3167 +2.11357354494864334e-02  +1.19686778348501183e-02  +2.56575800022593170e-02  
3168 +2.14657719723586847e-02  +1.19147994799189728e-02  +2.55539840158238787e-02  
3169 +2.37828466266500581e-02  +1.39040416879384413e-02  +2.49954098439033739e-02  
3170 +2.39033036922974111e-02  +1.34575632413920943e-02  +2.57815749698953114e-02  
3171 +2.50141348554038384e-02  +9.34084981291219071e-03  +1.95744038724946882e-02  
3172 +2.54840733620484323e-02  +8.60669091632022647e-03  +2.00256800158764882e-02  
3173 +1.53900533950804864e-02  +1.60517560823235025e-02  +1.87517511927993985e-02  
3174 +1.59606936327411283e-02  +1.74229049687346683e-02  +1.94700712471312237e-02  
3175 +2.89889618123058551e-02  +1.33214219635310709e-02  +1.99491407791939218e-02  
3176 +2.90602208664555682e-02  +1.28111159643904352e-02  +1.95374005596011258e-02  
3177 +8.77814440702418680e-03  +1.57863456388018832e-02  +1.38136853934386697e-02  
3178 +8.99859065718899322e-03  +1.57847147429307673e-02  +1.31760857906178305e-02  
3179 +1.72307165114509685e-02  +1.03523980374012232e-02  +2.06821230298441482e-02  
3180 +1.71388463430823118e-02  +1.08963231987314300e-02  +2.02790981022488957e-02  
3181 +2.22383771102660603e-02  +1.04232950735456808e-02  +2.30697353617280304e-02  
3182 +2.22871068919173396e-02  +1.03055654094955113e-02  +2.33719983406500409e-02  
3183 +2.19491895250743599e-02  +1.45966581472064261e-02  +2.55827924609225120e-02  
3184 +2.23034235762830969e-02  +1.43851516952936721e-02  +2.57708342420820032e-02  
3185 +1.74375507979343987e-02  +9.94163549351189529e-03  +1.91026373653378628e-02  
3186 +1.73852548354694013e-02  +9.87637305521362960e-03  +1.82432841222483488e-02  
3187 +2.15705494224272612e-02  +1.59134253209342082e-02  +2.51956924518808370e-02  
3188 +2.14174230157161520e-02  +1.61279100615266506e-02  +2.52753545851121704e-02  
3189 +2.24574954577083305e-02  +1.32425911565823527e-02  +1.98875128490239028e-02  
3190 +2.19360823041042374e-02  +1.33042645770587286e-02  +1.98566761142057631e-02  
3191 +1.61672143266815976e-02  +9.41462975001068798e-03  +2.19804933031264652e-02  
3192 +1.64001057074506067e-02  +8.95184162615412712e-03  +2.18533129574688227e-02  
3193 +9.75552521430693952e-03  +1.54441473655053986e-02  +2.06958671392658000e-02  
3194 +9.91286668742237878e-03  +1.56092532475078875e-02  +1.99400349917529945e-02  
3195 +2.06906058303229154e-02  +8.20050812105965928e-03  +1.46154994591242513e-02  
3196 +2.09315853302133592e-02  +7.98097492249276279e-03  +1.42866110818385197e-02  
3197 +2.68452076855830273e-02  +1.32985058727995344e-02  +2.11525372064726505e-02  
3198 +2.69167010551426417e-02  +1.32391848111938371e-02  +2.18876253632793276e-02  
3199 +1.94997587699621139e-02  +1.32516425335336228e-02  +2.26202657908790329e-02  
3200 +1.86943363292711301e-02  +1.44829221658230728e-02  +2.27368583304884235e-02  
3201 +2.15893339805300795e-02  +1.19351603465669229e-02  +1.98873380903789691e-02  
3202 +2.22056894082497853e-02  +1.19883616593507193e-02  +2.00742868053983108e-02  
3203 +1.63981651549260990e-02  +9.22791570294526943e-03  +2.06258028473654438e-02  
3204 +1.56413849700758820e-02  +8.86490071733065169e-03  +2.09081021120719954e-02  
3205 +1.97423921009703025e-02  +1.27530197378124665e-02  +2.60316588974864073e-02  
3206 +1.97587335588657736e-02  +1.29258301369112837e-02  +2.59296593092658116e-02  
3207 +1.03210351628589287e-02  +1.59524170987014359e-02  +1.87267100357278275e-02  
3208 +9.73708296813193680e-03  +1.69022145789574051e-02  +1.88602890103219643e-02  
3209 +2.50391205228907426e-02  +1.58000747607790065e-02  +2.36525118127693494e-02  
3210 +2.53381722064764565e-02  +1.61949984844637143e-02  +2.37848831644865075e-02  
3211 +2.01300617654922263e-02  +9.99795316820475607e-03  +1.90012912791813655e-02  
3212 +1.86419100194282067e-02  +1.01679348345401297e-02  +1.83585990661804255e-02  
3213 +1.29073010923970114e-02  +9.89468951986305877e-03  +2.09178721596417309e-02  
3214 +1.23436004077854024e-02  +9.92154821275392611e-03  +2.02107935589917881e-02  
3215 +2.14688802192594258e-02  +1.23758930646144221e-02  +2.34809627652656019e-02  
3216 +2.13116722748420938e-02  +1.20981881256886081e-02  +2.33673325897574106e-02  
3217 +1.71995952466168812e-02  +1.12879513987237372e-02  +2.26908137455766080e-02  
3218 +1.74242897278437843e-02  +1.12780476829333308e-02  +2.23660350329517137e-02  
3219 +1.27676894623460716e-02  +1.70160278078500260e-02  +1.84613776271261264e-02  
3220 +1.37920360501068411e-02  +1.74898224874630304e-02  +1.72380021900423938e-02  
3221 +2.06467148032223116e-02  +1.47118164746695337e-02  +2.47260792223033717e-02  
3222 +2.07263646113502523e-02  +1.43913572573769882e-02  +2.49823066127544784e-02  
3223 +2.50416966901672415e-02  +9.67373091826205338e-03  +1.71233197326181724e-02  
3224 +2.55801525477018267e-02  +9.95844203247836339e-03  +1.70080942922400634e-02  
3225 +2.68015841013335317e-02  +1.33713287500898600e-02  +2.12006384757219418e-02  
3226 +2.62728640961018105e-02  +1.39335133455801494e-02  +2.08036803342119686e-02  
3227 +2.30962535541652664e-02  +1.83061525041268540e-02  +2.41302788874490221e-02  
3228 +2.34827554873210699e-02  +1.83412137695903622e-02  +2.44392980660337530e-02  
3229 +2.48850000000000009e-02  +9.92249999999999903e-03  +1.94950000000000019e-02  
3230 +2.49062645180794448e-02  +9.97750632593179428e-03  +1.91074545565537018e-02  
3231 +1.51212618743824592e-02  +1.26658725430402828e-02  +2.51817647914791241e-02  
3232 +1.49684998527501289e-02  +1.24776185493233015e-02  +2.54963512210405405e-02  
3233 +2.52525554581148545e-02  +1.55683310353684299e-02  +2.35427678349444114e-02  
3234 +2.67214154316427234e-02  +1.49353923116299359e-02  +2.46011504183175529e-02  
3235 +2.28098375563123013e-02  +1.86850639635671167e-02  +2.24012265973695147e-02  
3236 +2.23051481565236590e-02  +1.87610009623962147e-02  +2.22740978139969320e-02  
3237 +2.40452076350119205e-02  +1.09406377317634428e-02  +2.29957094558848052e-02  
3238 +2.41375118790037278e-02  +1.11902444438342387e-02  +2.30269627105370786e-02  
3239 +1.06851426978518856e-02  +1.15219922398128571e-02  +2.23636914452759045e-02  
3240 +1.34419557871529333e-02  +1.68386860016760745e-02  +2.14848101929602658e-02  
3241 +1.37803919876378200e-02  +1.79998458185275934e-02  +2.15357305715604928e-02  
3242 +1.56975704406094908e-02  +1.08426594620953248e-02  +2.19826757086012854e-02  
3243 +1.56469847987444829e-02  +1.06336202349577198e-02  +2.22200906377274590e-02  
3244 +2.11806400777265931e-02  +8.41548773534829368e-03  +1.52408943786033167e-02  
3245 +2.12406515327835284e-02  +8.75079338139323273e-03  +1.47072433174964840e-02  
3246 +2.23283925365599725e-02  +1.32528646721630158e-02  +2.20214326040483119e-02  
3247 +2.28399849019688059e-02  +1.31455039575141732e-02  +2.18239506097703782e-02  
3248 +1.48735613842388304e-02  +1.04800945877747079e-02  +2.35462718365464369e-02  
3249 +1.46036595236578616e-02  +1.06038162075521251e-02  +2.38176205739852528e-02  
3250 +1.91722726395606030e-02  +1.21903831703251992e-02  +2.46151684791164130e-02  
3251 +1.82548632707819937e-02  +1.19106875987156115e-02  +2.46775177245997616e-02  
3252 +2.27344817599458328e-02  +1.57502317831731339e-02  +2.47479655757754588e-02  
3253 +2.35383852165549842e-02  +1.54317983353258262e-02  +2.62777823271088534e-02  
3254 +2.61014935758856585e-02  +1.09292323083793278e-02  +2.16064381319027374e-02  
3255 +2.63553732758532409e-02  +1.02013852720772638e-02  +2.13902497729488925e-02  
3256 +2.47424139468949353e-02  +1.24522416741430896e-02  +2.48123981885212640e-02  
3257 +2.56749907151426794e-02  +1.24338672495475852e-02  +2.47652827314389229e-02  
3258 +1.44052747614404741e-02  +1.50234056953321114e-02  +2.38580249549730575e-02  
3259 +1.47269072535864617e-02  +1.52404600119144373e-02  +2.41408008797812761e-02  
3260 +2.07685789144819583e-02  +1.25693099871312455e-02  +2.21927305070376592e-02  
3261 +2.08945757488650970e-02  +1.26007276824227927e-02  +2.26824699333876868e-02  
3262 +8.98760222558287088e-03  +1.52944865233317646e-02  +1.70695749306739135e-02  
3263 +8.75980621892133091e-03  +1.58434040309482979e-02  +1.70861044454529085e-02  
3264 +2.05284209815250612e-02  +1.18505586079106443e-02  +2.23363524243489348e-02  
3265 +2.04126562004962007e-02  +1.12024871836612014e-02  +2.21422317739212136e-02  
3266 +2.17706591673214322e-02  +1.10186629456509207e-02  +2.34215977626289450e-02  
3267 +2.11332921311756933e-02  +1.07410697950352553e-02  +2.36704497376062084e-02  
3268 +2.93187487767084635e-02  +1.50016578132039346e-02  +2.00321436958354783e-02  
3269 +2.87914294691099387e-02  +1.57634019172838390e-02  +2.06130107795563372e-02  
3270 +1.97586031094059145e-02  +1.24822722056547944e-02  +2.57626183550843865e-02  
3271 +1.97172662926551820e-02  +1.19488884807710180e-02  +2.63766403031550842e-02  
3272 +2.24116349391975563e-02  +1.63626816385548692e-02  +2.40354738647105201e-02  
3273 +2.27064983825273313e-02  +1.68487079586368306e-02  +2.32832288812652513e-02  
3274 +2.26736990112704866e-02  +1.34775288963889257e-02  +2.58207728924530582e-02  
3275 +2.25237310779919375e-02  +1.31858196222167587e-02  +2.61460904120713045e-02  
3276 +2.78950569883927059e-02  +9.03437588051473131e-03  +1.66979239800997097e-02  
3277 +2.99109992465115583e-02  +8.60481161897035454e-03  +1.57848442450354461e-02  
3278 +2.31513517924281653e-02  +8.90487318023386321e-03  +1.71383959481177899e-02  
3279 +2.29917468852736569e-02  +8.57003511553212916e-03  +1.67284715371780190e-02  
3280 +1.39205801304654198e-02  +1.40756719823209066e-02  +1.75278874437976538e-02  
3281 +1.42913451966630838e-02  +1.37813074712219465e-02  +1.65001110511028976e-02  
3282 +2.45049436376156421e-02  +1.07295551025928335e-02  +2.28919337100890567e-02  
3283 +2.45308607392287631e-02  +1.05268364946012414e-02  +2.30843212753429373e-02  
3284 +2.19676856750613686e-02  +1.11125561843425508e-02  +2.41937229927399085e-02  
3285 +2.17923901683119668e-02  +1.13928468772812198e-02  +2.43653346692418032e-02  
3286 +1.91964274146013240e-02  +1.19903348910711076e-02  +2.46833992863521694e-02  
3287 +1.97791564201251074e-02  +1.19287457050638226e-02  +2.45702637117977650e-02  
3288 +1.65814022431905288e-02  +8.87723701184899017e-03  +2.30329163919858193e-02  
3289 +1.65812455053131087e-02  +8.82846049439567349e-03  +2.36442482568508111e-02  
3290 +1.18317434920627886e-02  +1.27564991619592179e-02  +2.28742660650918944e-02  
3291 +1.11639997807848734e-02  +1.24281120475986471e-02  +2.37214428889105308e-02  
3292 +2.23775735399941202e-02  +1.63000135967566809e-02  +1.70888683487063313e-02  
3293 +2.20449494079822186e-02  +1.67897635474868537e-02  +1.66335687282141431e-02  
3294 +1.61151330891222896e-02  +8.49145593569757863e-03  +1.76069719333372190e-02  
3295 +1.47922530088905949e-02  +8.33222829280012844e-03  +1.61358564316767504e-02  
3296 +1.19231947495158207e-02  +1.58569879952552249e-02  +2.16441823867882903e-02  
3297 +1.20873599269965774e-02  +1.63800678106704942e-02  +2.07847336635127861e-02  
3298 +1.35423996519332020e-02  +1.00425862245374052e-02  +2.18096717257551184e-02  
3299 +1.24980613896961412e-02  +1.04432242331440363e-02  +2.20020634362533170e-02  
3300 +1.49706930501968850e-02  +1.29491443524729407e-02  +2.37681224082343830e-02  
3301 +1.47330586550151431e-02  +1.35987577916134618e-02  +2.37952244134150073e-02  
3302 +1.56857731738111669e-02  +8.42568001015075313e-03  +1.73473002520273534e-02  
3303 +1.60051258059284093e-02  +7.79365450249695953e-03  +1.64557338679297872e-02  
3304 +1.01138158109122297e-02  +1.47853370842797541e-02  +2.14376731866642925e-02  
3305 +9.97517161272406215e-03  +1.47547965947424416e-02  +2.15473254508206057e-02  
3306 +1.07435365990398591e-02  +1.45754939140763425e-02  +1.86218188100569434e-02  
3307 +1.06834829902712238e-02  +1.46152098509530724e-02  +1.81136197231150896e-02  
3308 +2.26709531051696722e-02  +1.65956902170050838e-02  +2.38067222321507593e-02  
3309 +2.32073283536923837e-02  +1.68159391793820216e-02  +2.38752796817523621e-02  
3310 +1.31098843802166729e-02  +1.32188807589288231e-02  +2.49492733271716310e-02  
3311 +1.34745852759348885e-02  +1.36597252022327212e-02  +2.54899437626742442e-02  
3312 +1.78224042544579270e-02  +1.53280816424161762e-02  +2.24340790063860228e-02  
3313 +1.76383092049975203e-02  +1.61333659932454583e-02  +2.28149884358773529e-02  
3314 +2.58801934537412903e-02  +8.30022550748841896e-03  +1.41974484340367160e-02  
3315 +2.55757594116954486e-02  +8.26709220055384282e-03  +1.41690108275847916e-02  
3316 +1.09771362019872153e-02  +1.39222781681593473e-02  +1.94722540886945669e-02  
3317 +1.08868110940563128e-02  +1.34635190062396583e-02  +1.98363350243361096e-02  
3318 +1.61771883620975554e-02  +9.50488279104404372e-03  +2.19770000878959995e-02  
3319 +1.54811755969941917e-02  +8.37138138294874455e-03  +2.13496921668624613e-02  
3320 +2.51665946920008113e-02  +1.69362097509803029e-02  +2.30986716228728690e-02  
3321 +2.51065317503192283e-02  +1.72988169966135606e-02  +2.29549658668523893e-02  
3322 +2.24628038953701287e-02  +1.02451714379945998e-02  +2.26174635285642869e-02  
3323 +2.23494947855254998e-02  +1.00348888381243551e-02  +2.27419351215680209e-02  
3324 +1.64097822006630152e-02  +9.42663514162528186e-03  +1.94123800658483510e-02  
3325 +1.61896842554362375e-02  +9.58015689652310168e-03  +1.90946955300777300e-02  
3326 +2.28718916491296269e-02  +1.16639667330874237e-02  +2.14013243270185331e-02  
3327 +2.30701934166836035e-02  +1.11141382709354676e-02  +2.12310584454175021e-02  
3328 +1.60394844000428631e-02  +1.16036094013202765e-02  +2.28274589366539785e-02  
3329 +1.59205577809129160e-02  +1.22762235455097582e-02  +2.22564523323616689e-02  
3330 +2.02877656819670724e-02  +1.58340089014900494e-02  +2.36000492378599484e-02  
3331 +1.95582110905953427e-02  +1.63330466912389137e-02  +2.26585714430661521e-02  
3332 +1.62222007161106248e-02  +1.31871455668057108e-02  +2.51237711606492192e-02  
3333 +1.60980865259295509e-02  +1.36988557796284029e-02  +2.51776000804132989e-02  
3334 +1.82923155725253535e-02  +9.24846927531427186e-03  +2.09925960341919952e-02  
3335 +1.83881689693094069e-02  +8.87017688232667224e-03  +1.98765232317731147e-02  
3336 +2.25629174095584618e-02  +1.24158786783713157e-02  +2.22226402479855645e-02  
3337 +2.21322656340916454e-02  +1.24096225530670734e-02  +2.24449491419642065e-02  
3338 +1.06728989257544645e-02  +1.22089186213742498e-02  +1.97198087430328420e-02  
3339 +1.03394486729120553e-02  +1.20121867241580922e-02  +1.94327129077702318e-02  
3340 +2.51225666428151473e-02  +1.03717783515866468e-02  +2.22298329732923579e-02  
3341 +2.52130027111756687e-02  +1.01047905237337185e-02  +2.26042487710545990e-02  
3342 +1.44275182571645625e-02  +1.72002250800028962e-02  +2.26409913568687768e-02  
3343 +1.46712508756823585e-02  +1.68996974551742472e-02  +2.27960858583438515e-02  
3344 +2.32814089433109606e-02  +1.58216755231747053e-02  +2.28372878866926268e-02  
3345 +2.38261482212486324e-02  +1.60291963436461869e-02  +2.24191044718859700e-02  
3346 +1.44598734863949363e-02  +1.69809563767930188e-02  +1.90739315620424878e-02  
3347 +1.42332850472099322e-02  +1.67600491537239146e-02  +1.84423291378443543e-02  
3348 +2.22406124807265626e-02  +1.35455297217841539e-02  +2.49971069914627746e-02  
3349 +2.23932620314449340e-02  +1.33499479353215884e-02  +2.50628312174869701e-02  
3350 +2.50587091963953845e-02  +1.21315094697376034e-02  +2.23430175579642371e-02  
3351 +2.53287103414438462e-02  +1.19934153971193291e-02  +2.25724334623219752e-02  
3352 +1.48199172689787526e-02  +1.47449426599781889e-02  +2.39310228228915116e-02  
3353 +1.51826131469446641e-02  +1.48237208929568424e-02  +2.39947070912434612e-02  
3354 +2.01866108634497395e-02  +1.44163249745814358e-02  +2.04411260713382899e-02  
3355 +2.04785899391005839e-02  +1.47262005097543135e-02  +2.05783541264521960e-02  
3356 +2.89765474218428958e-02  +1.16384666900991411e-02  +1.94885761471232516e-02  
3357 +2.88209371179018112e-02  +1.07473969555793199e-02  +1.91422478780633454e-02  
3358 +2.44240906036768228e-02  +1.48340030023091096e-02  +2.31034243762831375e-02  
3359 +2.51236477377992130e-02  +1.44583608970831647e-02  +2.27501139523700290e-02  
3360 +2.23832574891254070e-02  +1.51917894447244819e-02  +2.42400304288441469e-02  
3361 +2.19212882228862205e-02  +1.57605814318368433e-02  +2.36566416851375777e-02  
3362 +2.94628558982191271e-02  +1.10757946953202960e-02  +1.89701130710650395e-02  
3363 +2.93514282865694441e-02  +1.00211628003653314e-02  +1.87910043646959297e-02  
3364 +2.45730146416156293e-02  +1.29019894670599645e-02  +2.24658952887249776e-02  
3365 +2.45757788115066531e-02  +1.29927291124378921e-02  +2.22204010356614468e-02  
3366 +2.17309177330206535e-02  +1.70934402505633944e-02  +1.80502961090450165e-02  
3367 +2.16635950350889950e-02  +1.74186859006765470e-02  +1.84559602197939335e-02  
3368 +1.88609891462522168e-02  +1.29820534479694345e-02  +1.99223224840891534e-02  
3369 +1.90151703744098691e-02  +1.30988982565641409e-02  +1.95394040314500438e-02  
3370 +1.16613419006765303e-02  +1.30742950939021878e-02  +1.52051409490047036e-02  
3371 +1.12237222875167901e-02  +1.27411746972317923e-02  +1.50289931881698331e-02  
3372 +2.13368240530990086e-02  +1.66631527951124382e-02  +2.43152498378455435e-02  
3373 +2.15314116731781802e-02  +1.66660440331601947e-02  +2.44602489406367807e-02  
3374 +1.06215234686090187e-02  +1.43084685221610726e-02  +1.84924637254689703e-02  
3375 +1.03237738072678806e-02  +1.45287026471573773e-02  +1.86050086137799810e-02  
3376 +1.50617366689025298e-02  +9.11945792000823721e-03  +1.87794131126790727e-02  
3377 +1.48865886308626044e-02  +8.80871764712057650e-03  +1.85016123540343788e-02  
3378 +2.45305371374479886e-02  +1.38435253800898803e-02  +2.47907580129991256e-02  
3379 +2.49785425095192457e-02  +1.39994710617072655e-02  +2.54898612100762471e-02  
3380 +2.11223124404171479e-02  +1.13806839096182305e-02  +1.95773407022354871e-02  
3381 +2.11676588111625666e-02  +1.09418679240774024e-02  +1.98928470703749749e-02  
3382 +2.10347322415167237e-02  +1.10144414671339858e-02  +2.29361327143138768e-02  
3383 +2.05131627494100875e-02  +1.07224242918329792e-02  +2.30205639844925196e-02  
3384 +2.44413015050075032e-02  +9.24914095726198093e-03  +1.91316868549724767e-02  
3385 +2.41182573889725978e-02  +8.90259271736527739e-03  +1.87812116393164807e-02  
3386 +9.87553327670202472e-03  +1.67047176240108855e-02  +1.61905844730779284e-02  
3387 +9.95288479024395052e-03  +1.69349359272880709e-02  +1.56454712103723213e-02  
3388 +1.29560926113492358e-02  +1.17265539663097499e-02  +2.35387195961113092e-02  
3389 +1.22793893003259099e-02  +1.11132216003087189e-02  +2.34142401097566927e-02  
3390 +2.53055915852443310e-02  +1.56524340387310043e-02  +2.47128651143548421e-02  
3391 +2.54488793401149473e-02  +1.56099223791308223e-02  +2.49162007652709433e-02  
3392 +1.59882596140131228e-02  +1.32753892719906976e-02  +2.45569102121653907e-02  
3393 +1.49570208542886968e-02  +1.47068267891153088e-02  +2.60608331378008075e-02  
3394 +1.41847603293712918e-02  +1.56184960693267951e-02  +2.11294041043006316e-02  
3395 +1.37780391945175121e-02  +1.58117371462989584e-02  +2.10544706940889691e-02  
3396 +2.77081280901301762e-02  +1.61823481546220123e-02  +2.14826965815373139e-02  
3397 +2.80142363463849811e-02  +1.64295108745858773e-02  +2.13002937130001499e-02  
3398 +1.38124119491385457e-02  +1.52959351371529193e-02  +2.48004615040108012e-02  
3399 +1.39495820890344260e-02  +1.52440329447611801e-02  +2.49946554528099850e-02  
3400 +1.93807448184065076e-02  +1.33956794446950661e-02  +2.54156141957487015e-02  
3401 +1.83346231756856201e-02  +1.40643599831243096e-02  +2.56128318064933747e-02  
3402 +2.10940080011940111e-02  +1.19181880620363063e-02  +1.84525708626083369e-02  
3403 +1.15685100974057299e-02  +1.51174626938705998e-02  +2.42479504175681267e-02  
3404 +1.08672684292065932e-02  +1.52170237296292473e-02  +2.48805661795778593e-02  
3405 +2.67381183554223530e-02  +9.18149060061702882e-03  +1.69659644617876811e-02  
3406 +2.74494601614491164e-02  +8.09015476873993847e-03  +1.58534992347260928e-02  
3407 +1.53299999999999999e-02  +1.15150000000000009e-02  +2.40799999999999972e-02  
3408 +1.46503156573299445e-02  +1.15935690656044175e-02  +2.48437509742826107e-02  
3409 +1.10670554604042227e-02  +1.62615846134133608e-02  +2.20454997804301958e-02  
3410 +1.08951331139069789e-02  +1.59538145128987480e-02  +2.25359492078066742e-02  
3411 +8.33266067855041592e-03  +1.51197561540344482e-02  +1.68443424221161563e-02  
3412 +7.46175974618276238e-03  +1.47101201068521904e-02  +1.73863891201886216e-02  
3413 +2.25522542224383046e-02  +1.75042831935638583e-02  +1.83866589779308406e-02  
3414 +2.26442563920551398e-02  +1.72421371808051810e-02  +1.88127097685355620e-02  
3415 +2.09249303779096771e-02  +9.07848807339584410e-03  +1.71299717896109642e-02  
3416 +2.01112659993855983e-02  +8.45146120522151552e-03  +1.80073623202957923e-02  
3417 +2.08215156741112031e-02  +9.04120901829465196e-03  +1.70695156397285795e-02  
3418 +2.05612808680637714e-02  +9.58584657868606985e-03  +1.62571149432239673e-02  
3419 +2.25228574233490783e-02  +9.73455135973098212e-03  +1.81271541140718938e-02  
3420 +2.24694884754235678e-02  +1.00337575762390226e-02  +1.86668051790462690e-02  
3421 +2.47615654197656104e-02  +1.08347153826038618e-02  +2.01820369009674053e-02  
3422 +2.47036353798808575e-02  +1.10735179133141775e-02  +2.02456149157878400e-02  
3423 +2.19813928614863430e-02  +1.18414914720395038e-02  +2.25701199271940954e-02  
3424 +2.20531808354017950e-02  +1.20189089545693593e-02  +2.31666363357954999e-02  
3425 +2.20472152051178448e-02  +1.78987655726023549e-02  +1.88868863345971263e-02  
3426 +2.20414253087500289e-02  +1.81781507316058182e-02  +1.91868524996462453e-02  
3427 +1.13980562453784469e-02  +1.27212311691841280e-02  +2.31721315879615669e-02  
3428 +1.07657471170005941e-02  +1.29471477137953431e-02  +2.32083247167949036e-02  
3429 +1.19306002125444677e-02  +1.34167310873405526e-02  +1.93962267562721342e-02  
3430 +1.19587974488262732e-02  +1.20612685576035484e-02  +1.93819565058154890e-02  
3431 +2.64804699410272175e-02  +9.34764877145654108e-03  +1.70692120114815174e-02  
3432 +2.67046599855982336e-02  +9.80366944621772866e-03  +1.76187855219285434e-02  
3433 +9.97704592936326726e-03  +1.60845546882759198e-02  +1.69033968257067159e-02  
3434 +1.00476916592595212e-02  +1.59255124240767904e-02  +1.63913782757541295e-02  
3435 +2.56120187118376065e-02  +1.24044177258731039e-02  +2.07566968392869020e-02  
3436 +2.51589099452272855e-02  +1.24238800749023968e-02  +1.97636909547648544e-02  
3437 +2.52927520230457233e-02  +1.16864974703681391e-02  +2.36963062569805032e-02  
3438 +2.48834864591424808e-02  +1.14796563368480056e-02  +2.38942733107015068e-02  
3439 +2.22220301640185455e-02  +1.44107569193345081e-02  +2.10512460951048884e-02  
3440 +2.28969367438629015e-02  +1.45872144754038650e-02  +2.02376651771395757e-02  
3441 +1.45575529913327534e-02  +1.66980546430942935e-02  +2.11761977606101069e-02  
3442 +1.46533870654340717e-02  +1.81134052924916411e-02  +2.11140367110673570e-02  
3443 +2.10482553567090148e-02  +1.20018048946129597e-02  +2.56200944045306758e-02  
3444 +2.15342274236901519e-02  +1.25674925150750152e-02  +2.56463499018295196e-02  
3445 +2.11291887162959914e-02  +1.46293687910220016e-02  +2.34950900548424636e-02  
3446 +2.10347333199250378e-02  +1.64460627311265248e-02  +2.30027020317113313e-02  
3447 +2.51791215648381715e-02  +1.69135339014070060e-02  +2.38093355192224992e-02  
3448 +2.46217881983586927e-02  +1.68316766037021372e-02  +2.41338871576019173e-02  
3449 +2.60245169022225269e-02  +1.27311531434683607e-02  +2.29354771239178301e-02  
3450 +2.59017734326451726e-02  +1.31388341862632169e-02  +2.32716808483061678e-02  
3451 +1.85246324555334990e-02  +1.38117620149784352e-02  +2.34379309237068394e-02  
3452 +1.84849520035431300e-02  +1.38870236126870175e-02  +2.37926508252340636e-02  
3453 +1.95619505573336530e-02  +9.16336071680228133e-03  +1.87465051274071717e-02  
3454 +1.89642503598389141e-02  +8.92252238865069887e-03  +1.82851387061213448e-02  
3455 +1.53657627211647805e-02  +1.42329338015055578e-02  +2.21545711884127833e-02  
3456 +1.52922790748562850e-02  +1.46767519630643800e-02  +2.21497278789417051e-02  
3457 +2.69439832349627206e-02  +8.78136394121760248e-03  +1.67037581417255956e-02  
3458 +2.68790361973313303e-02  +8.79688077226224024e-03  +1.63621250092809319e-02  
3459 +2.04697330823433860e-02  +1.36091702030882687e-02  +1.59864033324907846e-02  
3460 +2.02879379394566746e-02  +1.29943482473905067e-02  +1.54921176167798717e-02  
3461 +2.22755599245933744e-02  +9.87622909120886364e-03  +2.37769097364248227e-02  
3462 +2.18230523015966495e-02  +9.28815278353401635e-03  +2.44484064340774430e-02  
3463 +2.38990861925948220e-02  +1.00405852711933918e-02  +1.87595817511247258e-02  
3464 +2.40466616828702365e-02  +9.53686689074930739e-03  +1.88866750813841168e-02  
3465 +2.37595358643038941e-02  +9.31926054293350827e-03  +2.07796646071110522e-02  
3466 +2.37535487879657892e-02  +8.90764984614123533e-03  +2.07169563746239828e-02  
3467 +1.63828223434748128e-02  +1.02696768065864211e-02  +2.37752574964962722e-02  
3468 +1.68347410222891292e-02  +1.00738450328285226e-02  +2.35293331794937735e-02  
3469 +1.47555186895685902e-02  +1.26430221917204922e-02  +2.20756823838856829e-02  
3470 +1.42232658500707886e-02  +1.23923649104767334e-02  +2.21652068330072186e-02  
3471 +1.26265185327098708e-02  +1.54926347754393672e-02  +2.15036727604045151e-02  
3472 +1.10554317958288743e-02  +1.25065104953337100e-02  +2.16214619216272413e-02  
3473 +1.10125760079719300e-02  +1.25503473764396970e-02  +2.21150683150555943e-02  
3474 +1.51715801650689919e-02  +1.61843743058249605e-02  +2.12865346747444298e-02  
3475 +1.59627851094707798e-02  +1.65535120899473094e-02  +2.10539288882447551e-02  
3476 +1.93345089492987406e-02  +1.41280748976355258e-02  +1.94661096344049094e-02  
3477 +1.92627667442577984e-02  +1.40954382642492215e-02  +1.95592705993486091e-02  
3478 +2.73561757179407762e-02  +1.19128376581949386e-02  +2.00283715425989481e-02  
3479 +2.70788923655098726e-02  +1.22745681358546466e-02  +1.94368665403063801e-02  
3480 +1.71398931457786945e-02  +9.99654790046335291e-03  +1.95003121470721588e-02  
3481 +1.70688967003069583e-02  +1.02641779323935853e-02  +1.91911110000697743e-02  
3482 +9.30489131856036995e-03  +1.50287098329786213e-02  +2.13959197059389525e-02  
3483 +9.34832168314823388e-03  +1.55243815516411098e-02  +2.16337512643363962e-02  
3484 +1.37732182666668989e-02  +1.41040961572080539e-02  +1.76049310526269903e-02  
3485 +1.48601739255833712e-02  +1.48262141582040565e-02  +1.74793889465920185e-02  
3486 +2.40918715706479325e-02  +1.39321413714503690e-02  +2.17406290089294171e-02  
3487 +2.41317536061309082e-02  +1.41381596051810311e-02  +2.23505687523166616e-02  
3488 +2.43230684091576346e-02  +1.36014385429870065e-02  +2.11651714927718511e-02  
3489 +2.45228092955501603e-02  +1.36166519247216972e-02  +2.08171206791209727e-02  
3490 +1.06385139072139260e-02  +1.58870562903600625e-02  +1.87210576403785099e-02  
3491 +1.07951469647518620e-02  +1.60213846873938498e-02  +1.90700259936537019e-02  
3492 +2.33646987106946383e-02  +1.74362574601667174e-02  +1.79969076899827267e-02  
3493 +2.40118289689447983e-02  +1.82064636035094846e-02  +1.85217599809514369e-02  
3494 +1.62847070868257851e-02  +9.07209949063775452e-03  +2.24243700255865631e-02  
3495 +1.67726656954974851e-02  +8.78945916944982863e-03  +2.23516167126076512e-02  
3496 +1.42819427136887198e-02  +9.95012198558364695e-03  +2.15790499512420950e-02  
3497 +1.40917426919377111e-02  +9.73392632054341338e-03  +2.13961173867192357e-02  
3498 +9.60809980573167424e-03  +1.37685776129259727e-02  +1.99208047468608616e-02  
3499 +9.30851996163832920e-03  +1.33835657623006810e-02  +2.01042612358648537e-02  
3500 +2.11906630909518799e-02  +1.46727870289039795e-02  +2.33645633515372902e-02  
3501 +2.10332597846022984e-02  +1.41964138775484833e-02  +2.30315858353140127e-02  
3502 +1.84287938160086900e-02  +1.43871081563954843e-02  +2.41788340068040744e-02  
3503 +1.79893572081082087e-02  +1.50920320092271642e-02  +2.38342555937870702e-02  
3504 +2.62519892728861719e-02  +1.66275838977979103e-02  +2.23099658105933886e-02  
3505 +2.60231921822339160e-02  +1.65141873668811431e-02  +2.19634474594262163e-02  
3506 +2.29142795230746973e-02  +1.57665055912163399e-02  +2.48919255420300793e-02  
3507 +2.38572277030175695e-02  +1.61686517027614558e-02  +2.55027426077775905e-02  
3508 +1.43245186876372246e-02  +1.49873717504953874e-02  +2.51130398044653556e-02  
3509 +1.41108833860986993e-02  +1.53050411011552891e-02  +2.55573972420205069e-02  
3510 +2.54610215023424354e-02  +1.65023455896129712e-02  +2.33780730507945414e-02  
3511 +2.48824818469184257e-02  +1.63496895033784229e-02  +2.23044615256230531e-02  
3512 +1.86974904508848960e-02  +1.46341965884328254e-02  +2.04221134345302507e-02  
3513 +1.76110883227165831e-02  +1.43342481989660545e-02  +1.92650009981414107e-02  
3514 +1.23047778038205668e-02  +1.64927832626318195e-02  +1.85512114866115303e-02  
3515 +1.19228648056933818e-02  +1.60745766442869538e-02  +1.79954345108134482e-02  
3516 +1.57962929140949004e-02  +1.21750656321438742e-02  +2.48832634469925915e-02  
3517 +9.51067121249466081e-03  +1.24330096166250098e-02  +2.11975870660934644e-02  
3518 +9.09913661015249522e-03  +1.08334744618454413e-02  +2.10959067254757882e-02  
3519 +1.23219485299290478e-02  +1.66882525085492311e-02  +1.90247716624543477e-02  
3520 +1.16609758660746934e-02  +1.69706668602162859e-02  +1.91257037606923953e-02  
3521 +2.44109817207565603e-02  +1.09474056981156732e-02  +1.95340079668801236e-02  
3522 +2.46903142727797308e-02  +1.13283699151429055e-02  +1.88104509106732098e-02  
3523 +2.39834111401859562e-02  +1.05334941374937065e-02  +2.23442837513710482e-02  
3524 +2.33392106031149807e-02  +1.03108492872370471e-02  +2.21589942562028450e-02  
3525 +1.23877792854804863e-02  +1.00283356263982503e-02  +2.09437461983172403e-02  
3526 +1.19380523387803382e-02  +9.79549326793799358e-03  +2.05465600827254360e-02  
3527 +1.36004925214815216e-02  +1.52713325719850586e-02  +2.50370637302360886e-02  
3528 +1.35631454252508384e-02  +1.50714840351750864e-02  +2.54480877070951614e-02  
3529 +1.54988415211463684e-02  +9.47694458621708632e-03  +1.98839054649501898e-02  
3530 +1.47252760923018370e-02  +9.63280467685507027e-03  +1.97547078525211160e-02  
3531 +2.36458655522711995e-02  +1.26209727322037363e-02  +1.97987971780615411e-02  
3532 +2.39917652252161460e-02  +1.25039127538997333e-02  +1.98372891568470155e-02  
3533 +9.13073279450670600e-03  +1.54276884629934788e-02  +1.55607493618882525e-02  
3534 +9.00462226109855282e-03  +1.45344715389845239e-02  +1.50548093785425018e-02  
3535 +1.44857036110887117e-02  +1.57739955125972900e-02  +2.14469341833492810e-02  
3536 +1.46991908588903122e-02  +1.52799226891539748e-02  +2.13154608765188797e-02  
3537 +1.23684079923198752e-02  +1.44008915358133788e-02  +2.37665985844782331e-02  
3538 +1.22269808835123936e-02  +1.43013536038346066e-02  +2.41737766492746142e-02  
3539 +1.39823117242402154e-02  +1.51720870569964257e-02  +2.30870396467296318e-02  
3540 +1.50090870609729567e-02  +1.57137428797893206e-02  +2.27060941878815155e-02  
3541 +2.26845107545441821e-02  +1.76233808734637884e-02  +2.42490481295412445e-02  
3542 +2.28531942825806432e-02  +1.75558697019722668e-02  +2.40102933995255813e-02  
3543 +2.53145109926324503e-02  +9.60688064270636376e-03  +1.92246331466823031e-02  
3544 +2.55173772199169084e-02  +9.33943391294872471e-03  +1.94036264592529727e-02  
3545 +2.16602271178177874e-02  +1.19401125925145749e-02  +1.97066930168817780e-02  
3546 +2.15046176271204946e-02  +1.26372174625564507e-02  +1.92582567466686588e-02  
3547 +1.36852767235417939e-02  +1.40916678120414259e-02  +1.76487087012522324e-02  
3548 +1.42922356270810316e-02  +1.42805797498500239e-02  +1.82811157559020915e-02  
3549 +2.56812723067904279e-02  +1.31522641887579228e-02  +2.12955824285618531e-02  
3550 +2.56418567288808109e-02  +1.44783350538775120e-02  +2.18102277266488814e-02  
3551 +9.44364389069083342e-03  +1.45136145799540928e-02  +1.86525588810257208e-02  
3552 +9.23693230551893459e-03  +1.45645956023065497e-02  +1.99112161737691473e-02  
3553 +9.76383947154719004e-03  +1.31972083155953452e-02  +1.78478961350918633e-02  
3554 +9.46130540731881034e-03  +1.26842254879705827e-02  +1.81998198028013938e-02  
3555 +2.13913071417818589e-02  +1.03536685843928569e-02  +2.06344383632758067e-02  
3556 +2.11316943458345133e-02  +1.03821545074724419e-02  +2.06486370514004855e-02  
3557 +2.32466420472633856e-02  +1.21473849241810761e-02  +2.04047643187239211e-02  
3558 +2.27496886558749209e-02  +1.22059162181015184e-02  +2.01665431560675915e-02  
3559 +2.19705191578854417e-02  +1.34428746742934115e-02  +2.52233765180232931e-02  
3560 +2.13551086253344277e-02  +1.34626479404533345e-02  +2.54166447838703249e-02  
3561 +1.07106732767092080e-02  +1.49885693613064711e-02  +2.13454511997386021e-02  
3562 +1.04222136688290092e-02  +1.48755604454128120e-02  +2.04579350566304261e-02  
3563 +1.28322946671864026e-02  +1.71018805468024053e-02  +2.08628426920023750e-02  
3564 +1.26317339120661457e-02  +1.70788292425590564e-02  +2.04982301844774360e-02  
3565 +2.02988423862081151e-02  +1.43936041454845298e-02  +2.04876050594485770e-02  
3566 +2.02000684110093219e-02  +1.39644422622710630e-02  +2.10298936748224037e-02  
3567 +2.30409242535727747e-02  +1.31347927034975304e-02  +2.52324381791381204e-02  
3568 +2.29080463482207106e-02  +1.27435727810752027e-02  +2.54416703456934179e-02  
3569 +2.06106657470583460e-02  +1.68034672085194160e-02  +2.41430555302060493e-02  
3570 +1.02237667208833708e-02  +1.63834949650968516e-02  +1.68768918970671235e-02  
3571 +1.03377825463176840e-02  +1.74890923468019668e-02  +1.74041577857970142e-02  
3572 +1.87092242361993483e-02  +1.21592764401477812e-02  +2.47005408681217516e-02  
3573 +1.84572644483072708e-02  +1.24598756709645223e-02  +2.49133355054416104e-02  
3574 +9.71204788269031290e-03  +1.32040516889901510e-02  +2.20518408465801841e-02  
3575 +9.64583557614098232e-03  +1.28991888978722598e-02  +2.20138743150451247e-02  
3576 +1.58561138378554532e-02  +8.18727287299063529e-03  +1.68251223276577391e-02  
3577 +1.60926314763280634e-02  +8.15287553560488550e-03  +1.59797061026455724e-02  
3578 +2.41458952430009428e-02  +9.71947003796114900e-03  +1.76667729721333502e-02  
3579 +2.42152201041927542e-02  +9.98258425219534888e-03  +1.77909315725855235e-02  
3580 +1.71179248841328117e-02  +9.11984899696870535e-03  +2.43490884949023531e-02  
3581 +1.67185918220230968e-02  +8.95945764885185819e-03  +2.43209849011194468e-02  
3582 +1.22300299029195949e-02  +1.73104071113629882e-02  +1.79113137312844201e-02  
3583 +1.29846755730292709e-02  +1.79570507359101302e-02  +1.64926926197008564e-02  
3584 +9.39750000000000134e-03  +1.30725000000000008e-02  +2.11574999999999992e-02  
3585 +9.28084710707594886e-03  +1.33781689279342444e-02  +2.11265852363289840e-02  
3586 +1.07880925276546812e-02  +1.64429965687230492e-02  +2.23588069069039948e-02  
3587 +1.04191224286864555e-02  +1.65440282737670946e-02  +2.30905095991366487e-02  
3588 +1.57928730890963542e-02  +1.10125616584936855e-02  +2.15909592802924349e-02  
3589 +1.61081063850974371e-02  +1.08354213562140630e-02  +2.11124477902913978e-02  
3590 +2.21402245313857098e-02  +9.98637332131838834e-03  +2.11438500035652094e-02  
3591 +2.21285808847890078e-02  +1.01018228242450662e-02  +2.10059581165928169e-02  
3592 +2.19716899890025769e-02  +1.40975611152579523e-02  +2.08875146950961120e-02  
3593 +2.20721806997721537e-02  +1.42417133920149201e-02  +2.11287845089431110e-02  
3594 +2.04206733510845159e-02  +1.54835602431856751e-02  +2.36938703037169393e-02  
3595 +1.98683592935906851e-02  +1.75958348952997903e-02  +2.36807908639808662e-02  
3596 +1.66358603706735254e-02  +1.13804489707218515e-02  +2.12456934973055955e-02  
3597 +1.62393004447713186e-02  +1.19979750907679653e-02  +2.11865011591953166e-02  
3598 +1.45965144089774488e-02  +1.70649589333381445e-02  +1.92627012229950982e-02  
3599 +1.43417323937909888e-02  +1.74575104888102552e-02  +1.95261794479172981e-02  
3600 +1.10819838833944393e-02  +1.28489060969144506e-02  +1.65443124125866335e-02  
3601 +1.05723091349351102e-02  +1.27834046463981398e-02  +1.65185070737015015e-02  
3602 +1.33801450173042930e-02  +1.37982382892238350e-02  +2.02552579686129178e-02  
3603 +1.45528828985431527e-02  +1.32045377322102669e-02  +1.89628590927778916e-02  
3604 +2.09372720756702616e-02  +1.40147898127942639e-02  +2.46134721763960201e-02  
3605 +2.11261985546167125e-02  +1.42418935062769269e-02  +2.45905463706870449e-02  
3606 +1.36418062077482173e-02  +9.52094151473542594e-03  +2.08979921706188704e-02  
3607 +1.36714296905234046e-02  +8.92266337660156152e-03  +2.10823115295303565e-02  
3608 +2.50035827613477417e-02  +9.39655737679115886e-03  +1.95853195237803666e-02  
3609 +2.52237569399559845e-02  +8.66876567266358644e-03  +2.07076443246093124e-02  
3610 +2.58380302111814696e-02  +1.17247166777899679e-02  +2.19128351638927833e-02  
3611 +2.66879542758884786e-02  +1.09170110466046896e-02  +2.21199441319119804e-02  
3612 +1.48474915363491743e-02  +1.62471586621558382e-02  +1.98280571387182518e-02  
3613 +1.49538396149930964e-02  +1.60632110032941020e-02  +1.94042169003076047e-02  
3614 +1.27931197192239603e-02  +1.58219647959633274e-02  +2.23042883421865103e-02  
3615 +1.29637601017746681e-02  +1.62393521751626607e-02  +2.21405139427285035e-02  
3616 +1.03023298325417515e-02  +1.66438492240968475e-02  +2.07106190507246879e-02  
3617 +9.94907099758684729e-03  +1.69679986846397492e-02  +2.08817196156434702e-02  
3618 +2.14445511289356495e-02  +1.20439418339104553e-02  +2.03550960065603560e-02  
3619 +2.15827789947266278e-02  +1.20692014233343935e-02  +2.00106333451585475e-02  
3620 +2.70275537735411991e-02  +1.63225500121538664e-02  +2.17719524104577934e-02  
3621 +2.73727663798505223e-02  +1.62446263332158350e-02  +2.17246938129979361e-02  
3622 +1.23279056567397443e-02  +1.41339183609869856e-02  +2.34288760016126210e-02  
3623 +1.23698277657246468e-02  +1.37636092843269366e-02  +2.38721045801455097e-02  
3624 +2.66615070640761134e-02  +1.44782780014386537e-02  +2.34848546185950288e-02  
3625 +2.66835888928913419e-02  +1.38968266134037177e-02  +2.33217847979086158e-02  
3626 +1.25431449249542477e-02  +1.31668547852363937e-02  +2.29025483068655625e-02  
3627 +1.20030872045730520e-02  +1.28600636290272154e-02  +2.37668944821509062e-02  
3628 +1.46658817261470821e-02  +1.56089047949403321e-02  +2.38862856169846614e-02  
3629 +1.45268256704534984e-02  +1.59211163091611263e-02  +2.39929783118944320e-02  
3630 +2.52477577768713303e-02  +1.01069388751026529e-02  +2.19670524724210545e-02  
3631 +2.52527487334811701e-02  +1.00856667136781149e-02  +2.14935416389305661e-02  
3632 +1.78773405969446901e-02  +9.11826664738902594e-03  +2.41217040419659141e-02  
3633 +1.78724544332281472e-02  +8.57630733199823622e-03  +2.36137722990134476e-02  
3634 +1.40541029922519201e-02  +1.37950334030710643e-02  +1.70590368284321628e-02  
3635 +1.40165614753128345e-02  +1.33810989514904759e-02  +1.68593474053606342e-02  
3636 +2.75018937617980339e-02  +1.22874601591736535e-02  +2.11323422770900299e-02  
3637 +2.79208223180331568e-02  +1.23061230779381529e-02  +2.12916773143349974e-02  
3638 +1.14905789677071293e-02  +1.01313539034606701e-02  +2.09430332736999410e-02  
3639 +1.08320887285419509e-02  +9.98823860266782708e-03  +2.06577766426784409e-02  
3640 +2.86170232123123675e-02  +8.92216982939563266e-03  +1.61787772975233446e-02  
3641 +2.90294214515567431e-02  +8.38915685373435235e-03  +1.49113951851167648e-02  
3642 +2.52770932338199604e-02  +1.73279226338700180e-02  +2.26993267750263614e-02  
3643 +2.54821663331978449e-02  +1.72904113879121697e-02  +2.22534099670746756e-02  
3644 +2.44541019660981726e-02  +1.82816760965188417e-02  +2.15645797193256862e-02  
3645 +2.47401405913445054e-02  +1.84575780106101678e-02  +2.11794092917292585e-02  
3646 +2.11425217472992269e-02  +1.60381241092203107e-02  +2.52572998497462044e-02  
3647 +2.09134534278666191e-02  +1.61102173356614982e-02  +2.56661125707828182e-02  
3648 +8.52233490716132469e-03  +1.42667400060278501e-02  +1.85968884007488740e-02  
3649 +8.26612310451260365e-03  +1.39291434228827997e-02  +1.80553876816865917e-02  
3650 +2.37446602745166602e-02  +1.36988547184585564e-02  +2.34112911772938574e-02  
3651 +2.36096128380644393e-02  +1.33477079653250043e-02  +2.33545696914569875e-02  
3652 +1.28332076913117241e-02  +1.45083832074204382e-02  +2.49489947615804050e-02  
3653 +1.33309332271536012e-02  +1.45116838775709422e-02  +2.47931865493518852e-02  
3654 +1.73909171147727144e-02  +1.14490261001901125e-02  +2.58177400306354270e-02  
3655 +1.69446811455233638e-02  +1.07881716328817028e-02  +2.65716792273722295e-02  
3656 +1.83275309297344161e-02  +9.90511328140987815e-03  +1.90243975864812127e-02  
3657 +1.83786362704042860e-02  +1.00487972021286072e-02  +1.92132953565101149e-02  
3658 +1.24943512897709094e-02  +1.54348181684666793e-02  +2.17335296933630212e-02  
3659 +1.27132291017984077e-02  +1.54528051150260564e-02  +2.08832639323576590e-02  
3660 +2.18452255693205484e-02  +8.87386402598219944e-03  +1.88160479714151729e-02  
3661 +2.21487723808985182e-02  +8.77807279662170398e-03  +1.91928503797025758e-02  
3662 +2.43548506652699372e-02  +9.03111416717392208e-03  +1.90018281849814868e-02  
3663 +2.44191799430426883e-02  +8.50907083711764135e-03  +1.90041247959808306e-02  
3664 +2.46222530489870611e-02  +1.28382385499969925e-02  +2.24310657979592300e-02  
3665 +2.52105796490956248e-02  +1.35577631189179541e-02  +2.29089623189722216e-02  
3666 +2.62284606304298215e-02  +8.62485076459733324e-03  +1.51336888174446321e-02  
3667 +2.67099496600301696e-02  +7.91009151089897521e-03  +1.46809891259148412e-02  
3668 +1.46728574801865113e-02  +1.39569791031672105e-02  +1.77776313821076219e-02  
3669 +1.52282386315347011e-02  +1.39507354270465428e-02  +1.82716551268631046e-02  
3670 +2.25555541707747088e-02  +9.92646485297225996e-03  +2.43310674651019652e-02  
3671 +2.22121749518408226e-02  +1.00330900347716939e-02  +2.45818208853762453e-02  
3672 +2.64781020977573542e-02  +9.16868511356162298e-03  +1.72381677387724516e-02  
3673 +2.64837886217723188e-02  +8.52368246992561696e-03  +1.77977130428215516e-02  
3674 +1.43781563316756796e-02  +9.91707813401218261e-03  +2.14771320811316530e-02  
3675 +1.46663571964509420e-02  +1.01151806794935739e-02  +2.16429528361756600e-02  
3676 +2.70554463964190785e-02  +1.33921842103786465e-02  +2.11189017727381641e-02  
3677 +2.77719576672543454e-02  +1.31446066625335416e-02  +2.23831777965556207e-02  
3678 +1.73892100518039903e-02  +1.18593671910207296e-02  +2.55064809463599503e-02  
3679 +1.76819896343312390e-02  +1.10561923789009985e-02  +2.51615479368563315e-02  
3680 +1.11276167015143760e-02  +1.30455070035916335e-02  +1.94442032160889351e-02  
3681 +1.15250497168317249e-02  +1.25648555735214384e-02  +1.90850681778298031e-02  
3682 +1.54294596581323051e-02  +1.01523646390668000e-02  +2.44354294063058516e-02  
3683 +2.50471638467885324e-02  +1.56467835451996745e-02  +2.44565648458758451e-02  
3684 +2.53736447926641573e-02  +1.58319285203786173e-02  +2.43955825226378868e-02  
3685 +2.05659830703597557e-02  +1.58235969897325308e-02  +2.35761925745965988e-02  
3686 +2.10063634115005907e-02  +1.59723598004701435e-02  +2.35417692248066357e-02  
3687 +2.63490506390986652e-02  +9.37233511953848401e-03  +1.93287106481499320e-02  
3688 +2.67723214901015825e-02  +9.08487735051716726e-03  +1.89031885319499472e-02  
3689 +1.20346610146183502e-02  +1.68034916853877919e-02  +1.89781190189663614e-02  
3690 +1.19731314160836464e-02  +1.68060834241747711e-02  +1.87189656565820220e-02  
3691 +8.78214719676972087e-03  +1.57555805439226482e-02  +1.41000575832305047e-02  
3692 +8.81855182833882895e-03  +1.52990619971728001e-02  +1.38864491919325310e-02  
3693 +2.66649909507521779e-02  +1.49555551082579431e-02  +2.36471107024182857e-02  
3694 +2.68893423801716061e-02  +1.49775190745746346e-02  +2.34031046103720247e-02  
3695 +1.99428198145495880e-02  +1.24834923986429577e-02  +2.50356657292939433e-02  
3696 +1.98224924642070172e-02  +1.25694174761640676e-02  +2.52505687925256711e-02  
3697 +1.87006870146909504e-02  +1.26017863954147654e-02  +2.54992441493865456e-02  
3698 +1.88587450079670642e-02  +1.27592393815628372e-02  +2.54047967346563430e-02  
3699 +1.50607323666344939e-02  +1.34484531469538700e-02  +2.23033172962974584e-02  
3700 +1.49836378184943948e-02  +1.36480518828083243e-02  +2.19376342255330169e-02  
3701 +2.23634124091358875e-02  +9.95690513763222013e-03  +2.35977712204242344e-02  
3702 +2.23887682725723812e-02  +8.89795992472275019e-03  +2.34318013790958020e-02  
3703 +1.52772045799497574e-02  +1.59715092482135210e-02  +1.88731414900402995e-02  
3704 +1.51277868511453702e-02  +1.55488488830842573e-02  +1.86568144547490655e-02  
3705 +2.29372569759431037e-02  +1.86601310200492677e-02  +2.28259177226136020e-02  
3706 +2.40206101094804364e-02  +1.89683251323257696e-02  +2.24418538255185089e-02  
3707 +1.21892461177166532e-02  +1.34543965210915922e-02  +2.17579264472895981e-02  
3708 +1.17569372653259490e-02  +1.35287961206896068e-02  +2.20416072071869633e-02  
3709 +1.53264726312182901e-02  +1.60080712362766636e-02  +1.88052207552758671e-02  
3710 +1.51071331469626313e-02  +1.58842946315790531e-02  +1.80862615660283693e-02  
3711 +1.90050697416958916e-02  +9.02481468597215314e-03  +1.68867439043532200e-02  
3712 +1.88231748950553647e-02  +8.86951546888407535e-03  +1.68003527091711256e-02  
3713 +1.96386820226147341e-02  +1.11096447542358354e-02  +1.91124969297673253e-02  
3714 +1.89494414288998957e-02  +1.07942614298835084e-02  +1.87972031974332349e-02  
3715 +1.44996284929699518e-02  +1.53524770299760926e-02  +2.37338753406183475e-02  
3716 +1.40667798595763682e-02  +1.58610312464534872e-02  +2.37093347076540693e-02  
3717 +1.49428918367131101e-02  +1.36542375219172729e-02  +2.10576590563411811e-02  
3718 +1.48724180770031574e-02  +1.33640422538348815e-02  +2.13501540392294457e-02  
3719 +1.55476561356919975e-02  +1.10941703985141839e-02  +2.11927355043589581e-02  
3720 +1.56540777318431024e-02  +1.15361311881136894e-02  +2.07441490574426339e-02  
3721 +2.20834902311180144e-02  +1.47562537798597553e-02  +2.52105699503842977e-02  
3722 +2.17261145962300110e-02  +1.51685986835717879e-02  +2.53011135390068601e-02  
3723 +2.29548452613014958e-02  +8.63002120965791590e-03  +1.74058902143386304e-02  
3724 +2.27092968685667709e-02  +8.36443055269475710e-03  +1.78946703504865405e-02  
3725 +2.08665677530414442e-02  +1.40549354544501036e-02  +2.45870517311221302e-02  
3726 +2.06712959827470844e-02  +1.38277803441486258e-02  +2.44265857590294407e-02  
3727 +1.87010455146764919e-02  +1.11899259202400351e-02  +2.45748210528088686e-02  
3728 +1.84074027508153264e-02  +1.09716036696513412e-02  +2.41205306120043685e-02  
3729 +2.05492369040850414e-02  +1.48878777425945578e-02  +2.36835398258469949e-02  
3730 +2.09311242295715551e-02  +1.51910755653481364e-02  +2.38042427515057185e-02  
3731 +1.68218593619775050e-02  +9.80092925014338159e-03  +2.10117259048692058e-02  
3732 +1.63433396462994464e-02  +9.70581657558010867e-03  +2.10428406918516803e-02  
3733 +2.25340727712293951e-02  +9.18802070012702046e-03  +1.64778397186910348e-02  
3734 +2.28214232391444546e-02  +9.82629465105939494e-03  +1.60971496962247600e-02  
3735 +2.30028858723476635e-02  +1.38762357222630382e-02  +2.44048342684437675e-02  
3736 +2.30508915831321888e-02  +1.43731298070464246e-02  +2.48002078637850829e-02  
3737 +1.99983762370206097e-02  +1.13051721104089429e-02  +1.93291868393269534e-02  
3738 +1.99238842324647378e-02  +1.11624838896878555e-02  +1.91577174109777530e-02  
3739 +2.21530186969018626e-02  +8.58210355799058147e-03  +1.61471580381791213e-02  
3740 +2.20901050078538067e-02  +7.72032339178048942e-03  +1.58415769938732437e-02  
3741 +1.33608056696073400e-02  +1.70495971472040542e-02  +2.15672124335987078e-02  
3742 +1.34585430276403639e-02  +1.68357483147453038e-02  +2.14104216550937386e-02  
3743 +9.74012335865951165e-03  +1.36182444599759773e-02  +1.77202188205478235e-02  
3744 +9.72645327818260665e-03  +1.37692443346772147e-02  +1.74667881375737896e-02  
3745 +9.83222718661064428e-03  +1.55302096670947767e-02  +2.23719512349179646e-02  
3746 +1.00132654561730528e-02  +1.51458292884128088e-02  +2.28007875163069272e-02  
3747 +9.93873750805167322e-03  +1.59761951007776279e-02  +1.69886061372689669e-02  
3748 +1.04533668119869642e-02  +1.61727969074195420e-02  +1.71401186126051812e-02  
3749 +1.04207335355429101e-02  +1.37859497007113592e-02  +1.97395308415505635e-02  
3750 +1.02270361720953450e-02  +1.39688720549201589e-02  +1.96444647001208506e-02  
3751 +2.26101722168880574e-02  +1.78842874451611150e-02  +1.83702974084537368e-02  
3752 +2.30668310285660552e-02  +1.81459415386012110e-02  +1.83535614391091700e-02  
3753 +2.52744121194169065e-02  +1.67412355974143716e-02  +2.37343958075771112e-02  
3754 +2.57265129388964259e-02  +1.69947736599100514e-02  +2.43167535977992511e-02  
3755 +2.94702238380048775e-02  +1.31350606019598540e-02  +1.94854469943194601e-02  
3756 +2.99586361507805966e-02  +1.26286104763205006e-02  +1.88727685103632047e-02  
3757 +2.12284113431575883e-02  +1.32374562784037270e-02  +2.22459533774217177e-02  
3758 +2.17401753662588848e-02  +1.33660055082258471e-02  +2.24781574662192667e-02  
3759 +1.03510837671127887e-02  +1.32289255922272350e-02  +2.17721810310688539e-02  
3760 +1.01602436753309693e-02  +1.66691821085886704e-02  +2.07448192569634031e-02  
3761 +1.00637453122853510e-02  +1.64801061203583704e-02  +2.06955103717598662e-02  
3762 +2.14697867554694832e-02  +8.46511475416592864e-03  +1.53838997038566929e-02  
3763 +2.12628949691433533e-02  +7.91922033832336524e-03  +1.55129255139100555e-02  
3764 +2.83222050149370165e-02  +9.70753889893122453e-03  +1.74261014988306602e-02  
3765 +2.83930811347612964e-02  +1.00328739224133049e-02  +1.73056912945727913e-02  
3766 +1.02395861704130276e-02  +1.43943485455054511e-02  +1.71311077257071745e-02  
3767 +9.99818694948396286e-03  +1.40696204407925757e-02  +1.69858082054561189e-02  
3768 +1.59245474485181539e-02  +1.66282885686261130e-02  +1.92662138777882665e-02  
3769 +1.63294247019706885e-02  +1.64069724767029711e-02  +1.90798336965538259e-02  
3770 +1.11833980055722568e-02  +1.40652029840456442e-02  +1.98862529057160717e-02  
3771 +1.12066251897803785e-02  +1.38729223928039120e-02  +1.96714511850483546e-02  
3772 +1.38316704987527829e-02  +1.38613279091386165e-02  +2.24852593410842239e-02  
3773 +1.38135091646728794e-02  +1.41337729318696016e-02  +2.20150775955952373e-02  
3774 +9.05643536100840009e-03  +1.46790077508549884e-02  +2.08810816398642650e-02  
3775 +8.56054681765822112e-03  +1.44399741191836520e-02  +2.03388362416824370e-02  
3776 +1.64556946344840797e-02  +9.01925807667237033e-03  +1.83233061501279666e-02  
3777 +1.64603880786130148e-02  +9.76693470623527654e-03  +1.79652186948310554e-02  
3778 +1.96643675997598827e-02  +1.45184791261882273e-02  +2.05344537258883991e-02  
3779 +1.98895024222476569e-02  +1.46117664863148842e-02  +2.02780540059775520e-02  
3780 +1.23927868726550761e-02  +1.43710174761516752e-02  +2.36938977923995854e-02  
3781 +1.32990648640983339e-02  +1.46724037590151117e-02  +2.39386095091020240e-02  
3782 +2.92805056735559906e-02  +9.16229876811994540e-03  +1.67110564064301068e-02  
3783 +2.93461737446073685e-02  +9.40628342272844219e-03  +1.69230365544678352e-02  
3784 +2.45930400333931910e-02  +8.94510521077433729e-03  +1.66617682223018440e-02  
3785 +2.43523718023155554e-02  +8.10165588317921653e-03  +1.66308652962153386e-02  
3786 +2.56486120556409340e-02  +9.49671532917005512e-03  +1.68583306145883120e-02  
3787 +2.58291360014929229e-02  +9.22948860347739229e-03  +1.66134839662757904e-02  
3788 +2.47042589621010895e-02  +1.03733844172330513e-02  +1.95060608579941987e-02  
3789 +2.46256704880734208e-02  +1.04283737203175308e-02  +1.87660169440654993e-02  
3790 +2.04182427208361751e-02  +1.04111188255102995e-02  +1.91303817199073405e-02  
3791 +2.07095773438287258e-02  +1.02814144055025491e-02  +1.85760271652776789e-02  
3792 +2.11988757620602021e-02  +1.60074652426514322e-02  +1.80459418024619678e-02  
3793 +2.15689072804253409e-02  +1.55707613693288564e-02  +1.79619869388907664e-02  
3794 +2.34849999999999989e-02  +1.21799999999999999e-02  +2.11750000000000028e-02  
3795 +2.38869852514357363e-02  +1.21483106890062885e-02  +2.08820802210472022e-02  
3796 +2.44334914798486867e-02  +1.86623035831540267e-02  +2.09684030840709204e-02  
3797 +2.50646477506370792e-02  +1.86403173014372849e-02  +2.06834143676166773e-02  
3798 +1.69977613499334192e-02  +1.02330504273353672e-02  +2.14460068424605910e-02  
3799 +1.75432317246920697e-02  +1.04832015291585635e-02  +2.11363672469323700e-02  
3800 +1.59704908283446745e-02  +8.70335260962422190e-03  +1.92331371080017056e-02  
3801 +1.58896923076398272e-02  +8.37439210321220921e-03  +1.95117535195350987e-02  
3802 +1.85551871459101077e-02  +1.05486806053422498e-02  +2.46330156260951665e-02  
3803 +1.79450533541887294e-02  +1.04721612670393722e-02  +2.51507306519036453e-02  
3804 +1.79497016073106586e-02  +1.50205861884730053e-02  +2.25269967501250008e-02  
3805 +1.75478281789623013e-02  +1.45498830574749445e-02  +2.24594555423791933e-02  
3806 +2.16328026289256785e-02  +1.41435548392182028e-02  +2.07524984557783329e-02  
3807 +2.18188497058386457e-02  +1.46976598914162690e-02  +2.04504514216247851e-02  
3808 +9.08723587311501164e-03  +1.57198271041789905e-02  +1.84424359985883614e-02  
3809 +9.03388011058548282e-03  +1.54792577427956286e-02  +1.81253732658308159e-02  
3810 +2.64785555698695517e-02  +1.76751027041994815e-02  +2.08986869078903043e-02  
3811 +2.57535604966351930e-02  +1.80546080157031955e-02  +2.07245623587197676e-02  
3812 +2.38650453211642598e-02  +8.35141773182105328e-03  +1.40541733568986908e-02  
3813 +2.41873500374583314e-02  +8.20686009312611084e-03  +1.35883505467944681e-02  
3814 +1.43446394767899645e-02  +1.50298165740467230e-02  +2.47093348010893644e-02  
3815 +1.49528922752956046e-02  +1.45859715993666914e-02  +2.50170548551512106e-02  
3816 +1.21709067846145214e-02  +1.54157760833402834e-02  +2.44952912844022298e-02  
3817 +1.28589179896160810e-02  +1.55268006023201906e-02  +2.47303892949222240e-02  
3818 +2.38611054166251828e-02  +9.17328488938524284e-03  +1.94732484862726700e-02  
3819 +2.36048109703750723e-02  +8.62717422109968331e-03  +1.97361075005836918e-02  
3820 +2.01446989824536002e-02  +8.88604619201397751e-03  +1.67600359148595661e-02  
3821 +2.01764638363270445e-02  +9.21803566306309170e-03  +1.56576046049386984e-02  
3822 +1.54278880307411950e-02  +1.04758865931555752e-02  +1.96729828645002026e-02  
3823 +1.54099465933453632e-02  +1.09125966348006722e-02  +1.97558642599357064e-02  
3824 +2.38847684702536804e-02  +1.08714624474661303e-02  +2.31605545570464817e-02  
3825 +2.36203563819724592e-02  +1.05016901859980409e-02  +2.32728316428475433e-02  
3826 +1.27665652020297980e-02  +9.98651252893821388e-03  +2.09211568243063452e-02  
3827 +1.26227811357151332e-02  +1.09774691805251557e-02  +2.06706337278796670e-02  
3828 +2.80755103956983922e-02  +1.29148341740842644e-02  +2.09315520042889051e-02  
3829 +2.87201147398170251e-02  +1.35405580514708287e-02  +2.15414663646933437e-02  
3830 +1.57593354119748737e-02  +1.35337283766477183e-02  +2.46787059766170047e-02  
3831 +1.54542196182132305e-02  +1.39448606248557243e-02  +2.54545707034410061e-02  
3832 +1.38445105235798106e-02  +1.43448638408723832e-02  +2.05780002173045450e-02  
3833 +1.41723676213535623e-02  +1.44861697955434715e-02  +2.05340300424727805e-02  
3834 +1.26922613212402356e-02  +1.00155018076088509e-02  +2.09283791493936368e-02  
3835 +1.24309250065532569e-02  +1.00344011641106800e-02  +2.08113637896554654e-02  
3836 +2.10927295248495086e-02  +1.19852138920619085e-02  +2.56400937935502941e-02  
3837 +2.10945690723132705e-02  +1.19332451129893057e-02  +2.60341815585274916e-02  
3838 +2.32535331077358756e-02  +1.61891514458444713e-02  +1.58427385504830154e-02  
3839 +2.31663252251527764e-02  +1.62484787573157451e-02  +1.56819972319615711e-02  
3840 +2.59755975564326634e-02  +9.08630312097300635e-03  +1.61592622096660629e-02  
3841 +2.53060714413564473e-02  +8.81141719644183870e-03  +1.59460071944644600e-02  
3842 +2.22726345791206641e-02  +1.78147318872211996e-02  +1.87167495675316584e-02  
3843 +8.61785543461167716e-03  +1.54813325521320419e-02  +1.51613917135887937e-02  
3844 +8.34589088731197033e-03  +1.55844227942275888e-02  +1.49005930806555085e-02  
3845 +2.04571953709253608e-02  +9.33159352566978115e-03  +2.03317028651214815e-02  
3846 +2.02503316298269752e-02  +8.73555828235258146e-03  +2.02580353548583343e-02  
3847 +1.28998512416194869e-02  +1.18426568951927116e-02  +2.38755448192360976e-02  
3848 +1.27005437388367677e-02  +1.19034018004494264e-02  +2.38110032501302055e-02  
3849 +1.24553990146860274e-02  +1.16800843136609048e-02  +2.20192129822139766e-02  
3850 +1.19208145155316990e-02  +1.16158212840015845e-02  +2.24978967113118010e-02  
3851 +1.68017966341207567e-02  +9.81222429215342258e-03  +2.24638524939335393e-02  
3852 +1.68956327384094489e-02  +1.00244232204942992e-02  +2.23371115625718708e-02  
3853 +2.02590633773954594e-02  +1.47220557770651305e-02  +1.71371748784885716e-02  
3854 +2.00546049178834430e-02  +1.51149600729190894e-02  +1.68156271708577373e-02  
3855 +2.85719142635600179e-02  +9.68439742754100344e-03  +1.75101669429735610e-02  
3856 +2.96062736111638129e-02  +1.02831110372776317e-02  +1.75383631421768132e-02  
3857 +2.36635162706790164e-02  +1.43879394779117525e-02  +2.56375179114207326e-02  
3858 +2.34432845928074056e-02  +1.48623247310021578e-02  +2.62595399797339937e-02  
3859 +2.71289540743633595e-02  +1.23430786289593520e-02  +2.05707987438511729e-02  
3860 +2.69363769967447819e-02  +1.05698620599111032e-02  +2.13318892850949474e-02  
3861 +2.60846705968934001e-02  +1.26882420443673628e-02  +2.28049808030001307e-02  
3862 +2.64781516280557620e-02  +1.22657390068193709e-02  +2.32302852078893896e-02  
3863 +2.31702282715224618e-02  +1.28711218604865511e-02  +2.53098357749617156e-02  
3864 +2.32918697502996937e-02  +1.24646035405398450e-02  +2.61227689318702418e-02  
3865 +2.81550139034692781e-02  +1.04413541419205204e-02  +1.94844089723243442e-02  
3866 +2.81983747768433657e-02  +9.88189060829131570e-03  +1.92186377341763727e-02  
3867 +2.62156733486255435e-02  +1.67685864414258735e-02  +2.22791757022022703e-02  
3868 +2.63002062281494330e-02  +1.72611573421134999e-02  +2.23766165062895504e-02  
3869 +1.53804993779548451e-02  +1.13450158114987536e-02  +2.29911653297896722e-02  
3870 +1.54174606461160765e-02  +1.16366193875151389e-02  +2.31641503132567761e-02  
3871 +2.43987907140733908e-02  +8.66925884238740375e-03  +1.54996489010952639e-02  
3872 +2.40744534970771355e-02  +7.94026529184573178e-03  +1.56018478094056504e-02  
3873 +2.16351858238706812e-02  +1.42617647674739539e-02  +2.59988400357978565e-02  
3874 +2.13834411946416947e-02  +1.42068551586774922e-02  +2.58890362822639872e-02  
3875 +2.23245046756036965e-02  +1.21217528296124113e-02  +2.10760431237517164e-02  
3876 +2.23103260357013604e-02  +1.17711584400787325e-02  +2.12397757028400108e-02  
3877 +2.55027397119346882e-02  +1.05332739691467586e-02  +2.24717412403020317e-02  
3878 +2.58990698810643398e-02  +1.07125769221731275e-02  +2.29396034782865001e-02  
3879 +2.61446757964806098e-02  +1.53354729427448745e-02  +2.31033711833948351e-02  
3880 +2.64805148004915898e-02  +1.48372033362750098e-02  +2.23428600790489471e-02  
3881 +2.24150536532075235e-02  +1.56725483975519060e-02  +1.61490166664998193e-02  
3882 +2.20721155109726772e-02  +1.53848422603501088e-02  +1.61444605606644344e-02  
3883 +1.72115056879729687e-02  +1.00128432194785764e-02  +1.93884393247405577e-02  
3884 +1.67739939128381914e-02  +1.02830704874954798e-02  +1.86762688785602239e-02  
3885 +1.21872220363061501e-02  +1.27693799331232254e-02  +2.28701637348535693e-02  
3886 +1.23701026368608219e-02  +1.25197891385308603e-02  +2.26898339181592738e-02  
3887 +1.11830103516958167e-02  +1.36294058162400485e-02  +1.87174157738115958e-02  
3888 +1.14498635578896973e-02  +1.35198736453272551e-02  +1.85636790092103890e-02  
3889 +1.44126233703683014e-02  +1.35757030727416250e-02  +2.15057722858155963e-02  
3890 +1.43126214303319794e-02  +1.36752141423724678e-02  +2.18735452572310154e-02  
3891 +1.82315722274982404e-02  +9.70402329448483494e-03  +2.20387960194382247e-02  
3892 +1.84134098525751133e-02  +9.75938333700958512e-03  +2.23223375206675519e-02  
3893 +1.39650000000000000e-02  +1.46475000000000008e-02  +2.21025000000000006e-02  
3894 +1.37908015714034715e-02  +1.48571687387633530e-02  +2.16895578145515806e-02  
3895 +1.27574999999999997e-02  +1.51725000000000002e-02  +2.18224999999999981e-02  
3896 +1.25745524686291330e-02  +1.49949973856230295e-02  +2.13369789475845485e-02  
3897 +2.62429212388255936e-02  +1.28458119803229812e-02  +2.31725130653704058e-02  
3898 +2.62190339552775854e-02  +1.31153547197827725e-02  +2.37962872770412365e-02  
3899 +1.42005627289842271e-02  +1.03685409130698306e-02  +2.27110483557288814e-02  
3900 +1.38868497559124504e-02  +1.07914096542373900e-02  +2.25161696340792986e-02  
3901 +2.51125539248988547e-02  +1.03065608372508218e-02  +2.21747503551480013e-02  
3902 +2.50193302767495532e-02  +9.39579414224523367e-03  +2.19570954993817541e-02  
3903 +2.31090105975571385e-02  +1.01631965916238395e-02  +2.41044369759505182e-02  
3904 +2.33067578839467257e-02  +1.04991213845713818e-02  +2.44207687144828885e-02  
3905 +1.79263531402364985e-02  +1.50283739972792013e-02  +2.25628249798671410e-02  
3906 +1.76101365400285724e-02  +1.52140156269290009e-02  +2.31846584640127244e-02  
3907 +1.92816984404010870e-02  +1.47799966537433651e-02  +1.97539825129494674e-02  
3908 +1.91174783994088604e-02  +1.47891809973829998e-02  +1.97478069455016940e-02  
3909 +1.19861499861114908e-02  +1.49465556323366017e-02  +2.42997223401250940e-02  
3910 +1.18182147138372329e-02  +1.51528252546564036e-02  +2.41612592670985595e-02  
3911 +2.24153930136175572e-02  +1.00668388711671591e-02  +2.50299454488907280e-02  
3912 +2.19979098627871086e-02  +9.93102220747733334e-03  +2.57171665956392494e-02  
3913 +2.18400068080337080e-02  +1.09781268876786228e-02  +2.33508278430265455e-02  
3914 +2.20774849611745511e-02  +1.13521581208735293e-02  +2.35358665180109526e-02  
3915 +2.14604284337202265e-02  +1.21451499610511181e-02  +2.05909403939534587e-02  
3916 +2.16637242401361702e-02  +1.15998612742301641e-02  +2.06456044290321342e-02  
3917 +2.17094583539080913e-02  +8.62616291894142441e-03  +1.47493741051244551e-02  
3918 +2.18361838760592272e-02  +8.74473052103420107e-03  +1.48296969358599779e-02  
3919 +1.44359705907958144e-02  +1.70446535399378617e-02  +2.08086067294865097e-02  
3920 +1.40774839869496661e-02  +1.81995690315884008e-02  +2.10264887323204294e-02  
3921 +1.32794547759240746e-02  +1.62776243186892530e-02  +2.04135154441691911e-02  
3922 +1.27013007552840666e-02  +1.62612077199497697e-02  +2.05893323626883951e-02  
3923 +2.46924803566661126e-02  +1.22850236178313529e-02  +2.16124971412168486e-02  
3924 +2.48427759360749997e-02  +1.17001938634706711e-02  +2.16167977222473801e-02  
3925 +2.05031850989333235e-02  +1.19612445124507687e-02  +1.92918841479839780e-02  
3926 +1.99964196138899611e-02  +1.21995476399899445e-02  +1.89740641705521094e-02  
3927 +1.90613490155774508e-02  +1.43646066126258010e-02  +1.86260884674917318e-02  
3928 +1.89759576279598906e-02  +1.36188660497463480e-02  +1.84192821275475614e-02  
3929 +1.90517459618602010e-02  +1.13215218565088042e-02  +2.50893133151720259e-02  
3930 +1.89208443082858335e-02  +9.89510632250788918e-03  +2.62707002251140916e-02  
3931 +1.49892727122356850e-02  +1.30832137932905320e-02  +2.55521329652939819e-02  
3932 +1.50094562572086199e-02  +1.29758770929883863e-02  +2.57043728565536540e-02  
3933 +1.53499995223791361e-02  +1.22431560441652806e-02  +2.43699750533314594e-02  
3934 +1.52793633668429334e-02  +1.21932708983698863e-02  +2.40832878760788884e-02  
3935 +1.22858172847605546e-02  +1.00398411307363773e-02  +2.09904285949034999e-02  
3936 +1.20563527831185641e-02  +1.02510701583982851e-02  +2.16566159100189774e-02  
3937 +2.41007819227336897e-02  +1.37843354314810280e-02  +2.15092734121861452e-02  
3938 +2.45673574008264256e-02  +1.47096878639626713e-02  +2.12967478696454993e-02  
3939 +1.02262502260551877e-02  +1.49520239374893570e-02  +1.77633162281453892e-02  
3940 +1.06613366854619550e-02  +1.54743906583209891e-02  +1.75240274971780186e-02  
3941 +1.19221188053689597e-02  +1.13572981412321181e-02  +2.19283496275697876e-02  
3942 +1.15108381782683278e-02  +1.11549971272445758e-02  +2.16760722949956575e-02  
3943 +2.01161330896975805e-02  +1.46099979575462606e-02  +2.59409632148391647e-02  
3944 +1.97866849632411697e-02  +1.52659646079806744e-02  +2.62025855763502249e-02  
3945 +2.36641627904495798e-02  +1.44566136390206768e-02  +2.34872920965411153e-02  
3946 +2.42554351711573267e-02  +1.39345912007906390e-02  +2.28181529461431443e-02  
3947 +2.33907516060648975e-02  +8.57859983500522394e-03  +1.68721322083010411e-02  
3948 +2.35440343021231027e-02  +8.64617763300905805e-03  +1.66753022995618019e-02  
3949 +2.41003526188786621e-02  +1.51367693326389958e-02  +2.37144997031419023e-02  
3950 +2.43486405123093767e-02  +1.48016396335697523e-02  +2.44881581489712896e-02  
3951 +2.79042400187498492e-02  +1.28999581359950759e-02  +2.07043521559694341e-02  
3952 +2.81775122716634366e-02  +1.35651959408308650e-02  +2.07218418404543983e-02  
3953 +1.44688287441892063e-02  +1.06614834499488727e-02  +2.21030193678165808e-02  
3954 +1.45499633392098988e-02  +1.14110480974326366e-02  +2.14595389010394100e-02  
3955 +2.26706788379207949e-02  +1.70762190906970333e-02  +1.79228812110241859e-02  
3956 +2.31897231323442803e-02  +1.72132771613545052e-02  +1.70154120813870401e-02  
3957 +2.18422979627977791e-02  +1.47542435060467724e-02  +2.26838930754315084e-02  
3958 +2.23656859451200445e-02  +1.50356120681204609e-02  +2.24040782473334810e-02  
3959 +1.40292782129401820e-02  +1.05340693274013145e-02  +2.26341857437976218e-02  
3960 +1.39990290464361133e-02  +1.02997040234880759e-02  +2.27461187119993406e-02  
3961 +1.11456891014272540e-02  +1.44939055112183086e-02  +1.83594553775696979e-02  
3962 +1.10972058688408488e-02  +1.44237175936211461e-02  +1.78551699941524034e-02  
3963 +1.34283953641837882e-02  +1.44146552216689126e-02  +1.96824308675109597e-02  
3964 +1.33667774217526899e-02  +1.48683779973865001e-02  +1.92168707299909883e-02  
3965 +1.18747421773385022e-02  +1.68697175322175437e-02  +1.90033822824423049e-02  
3966 +1.09561916483010904e-02  +1.70628280869850046e-02  +1.88691154865873179e-02  
3967 +1.96974603254085855e-02  +1.57471816101135142e-02  +2.44281412241075038e-02  
3968 +1.97826749761901913e-02  +1.57817582563492403e-02  +2.51477695736771235e-02  
3969 +2.05941388009401628e-02  +8.69832524149196165e-03  +1.77738753548722199e-02  
3970 +2.04458882515555773e-02  +8.32206254285339925e-03  +1.84336372466269369e-02  
3971 +2.40088743098090668e-02  +1.08502631799873225e-02  +1.87083275409409173e-02  
3972 +2.39251407945410312e-02  +1.11581707527815127e-02  +1.87478666813749792e-02  
3973 +1.72578572255442063e-02  +9.69261642080727903e-03  +1.99668030006889576e-02  
3974 +1.94198785360292260e-02  +9.21125267975284913e-03  +2.03819028838430200e-02  
3975 +1.91636988049045977e-02  +1.47594326866290083e-02  +1.91101460245362738e-02  
3976 +1.85748958418153094e-02  +1.54009927598669806e-02  +1.90996622031699495e-02  
3977 +2.62971835390615610e-02  +9.34756751543837708e-03  +1.70565859965957876e-02  
3978 +2.65847530553037989e-02  +9.31547056711405121e-03  +1.69743933384587722e-02  
3979 +7.89510088590106643e-03  +1.52580902337749007e-02  +1.64511032964105644e-02  
3980 +7.79646175206751522e-03  +1.56101059206197636e-02  +1.61944225420658748e-02  
3981 +1.34463933686457208e-02  +1.70894455083192322e-02  +2.28014044152296813e-02  
3982 +1.26166300081007390e-02  +1.75841078244462178e-02  +2.31507318446343008e-02  
3983 +2.16714405527707633e-02  +1.24169385199853159e-02  +2.07704203863352047e-02  
3984 +2.18771623702967606e-02  +1.27491821692347438e-02  +2.08129381285236982e-02  
3985 +1.23296106981941149e-02  +1.38802932602491227e-02  +1.94517869373560179e-02  
3986 +1.20362962495552134e-02  +1.42535856799558790e-02  +1.97017576626095509e-02  
3987 +2.19532073296606171e-02  +1.64596047647578916e-02  +2.46070444352196917e-02  
3988 +2.13840408354827247e-02  +1.71461524535562009e-02  +2.54294693807452267e-02  
3989 +1.15793933174456534e-02  +1.35946128400331878e-02  +2.45619277033946835e-02  
3990 +1.18192093775671241e-02  +1.35442888129911135e-02  +2.47152449489790142e-02  
3991 +1.07065495483419041e-02  +1.33022727621120874e-02  +2.13017382491315667e-02  
3992 +1.05740862608022009e-02  +1.32562749598482132e-02  +2.05123244066324241e-02  
3993 +2.09381588441721334e-02  +1.58248207995598279e-02  +1.81021067429450594e-02  
3994 +2.13401806517777015e-02  +1.54753325899059501e-02  +1.70284032554295015e-02  
3995 +2.56776969961046431e-02  +1.28799072101539198e-02  +2.11570214522981102e-02  
3996 +2.59341319320673287e-02  +1.30912487589335842e-02  +2.11929294028934366e-02  
3997 +2.56775027466718576e-02  +1.27497135813435959e-02  +2.10705761123162402e-02  
3998 +2.55735819318854349e-02  +1.32485300480129284e-02  +2.04894629458760441e-02  
3999 +2.60398318582481143e-02  +1.46111998047590216e-02  +2.36658715960386158e-02  
4000 +2.57116711865903284e-02  +1.41744095054336799e-02  +2.40826520153616802e-02  
4001 +2.46474593353018905e-02  +1.08779877027151521e-02  +1.98728676785613206e-02  
4002 +2.57326846308016076e-02  +1.11051205086941194e-02  +2.01676439130431158e-02  
4003 +2.14654142379495060e-02  +1.45080202391599418e-02  +2.44727540559535918e-02  
4004 +2.18332122413644573e-02  +1.43546745880839734e-02  +2.45522657027509444e-02  
4005 +1.62552961392719401e-02  +1.09384935214853311e-02  +2.24602490352731020e-02  
4006 +1.65940286585858424e-02  +1.04056037337167742e-02  +2.26060607811217860e-02  
4007 +9.46881634764945752e-03  +1.25602153558901572e-02  +2.08111923313516745e-02  
4008 +9.56805009059712511e-03  +1.25533344982123353e-02  +2.05283376191057153e-02  
4009 +1.46868868937282560e-02  +1.06993002586638526e-02  +2.30087869841093598e-02  
4010 +1.45296752772529521e-02  +1.12447760110279162e-02  +2.26367102305019413e-02  
4011 +1.57679589126923855e-02  +8.45858401449990638e-03  +1.74623971464358471e-02  
4012 +1.54479511801315431e-02  +8.45343827999783630e-03  +1.73275046418484915e-02  
4013 +2.03496561736788671e-02  +1.39543772576758533e-02  +1.99132698938887867e-02  
4014 +2.05840575662853340e-02  +1.34186965148272684e-02  +2.01587051541920366e-02  
4015 +2.01144173522850717e-02  +9.90985766328275619e-03  +1.89691046447161941e-02  
4016 +2.02197050614311286e-02  +9.76440787431677795e-03  +1.84801895630081620e-02  
4017 +9.43238471543069064e-03  +1.53750704364095988e-02  +2.04793075054793654e-02  
4018 +9.21751969358376028e-03  +1.52065889242988962e-02  +2.03963211613031568e-02  
4019 +1.41089131137377422e-02  +1.72065503080596413e-02  +2.24229019950129421e-02  
4020 +1.37318829015967633e-02  +1.73126592824674810e-02  +2.23434461883533116e-02  
4021 +2.79719729590327849e-02  +1.60987163008076764e-02  +2.13827926925686355e-02  
4022 +2.84997651363582474e-02  +1.60753757665998351e-02  +2.09291590514480534e-02  
4023 +2.24769782256863393e-02  +8.98558583877865150e-03  +1.59614374504883708e-02  
4024 +2.27993561610027595e-02  +9.14013288233934441e-03  +1.56924127420712649e-02  
4025 +2.69621851180331697e-02  +1.73217402960471542e-02  +2.08169318445046471e-02  
4026 +2.68845196828248860e-02  +1.72000572750284353e-02  +2.07888016894824494e-02  
4027 +2.30676042700028831e-02  +1.30902550315841904e-02  +2.52333423886010287e-02  
4028 +2.28933759214195245e-02  +1.26785228063984960e-02  +2.48753178427413464e-02  
4029 +2.21633067986346140e-02  +1.63536696688692459e-02  +2.46511490595461326e-02  
4030 +2.11272097997151770e-02  +1.67236059232080646e-02  +2.56276662180321101e-02  
4031 +1.27568322925279577e-02  +1.60989053355970191e-02  +2.30059186746410342e-02  
4032 +1.26630536510197872e-02  +1.66513866799097472e-02  +2.30106554296856634e-02  
4033 +2.24177790562930350e-02  +1.35852393021151131e-02  +2.21089804889952370e-02  
4034 +2.22144807554882778e-02  +1.40665285687559712e-02  +2.21997914692893747e-02  
4035 +2.75961010251895636e-02  +1.27782453523290415e-02  +2.05401304710617627e-02  
4036 +2.75139590018681976e-02  +1.40116695441827484e-02  +2.04925046743768512e-02  
4037 +2.61069849913753912e-02  +9.33683735475276423e-03  +1.64129678421705387e-02  
4038 +2.65695894840236174e-02  +9.93817733776915409e-03  +1.64161517508151708e-02  
4039 +1.48888473506619181e-02  +1.38355309639273168e-02  +2.11103725671987763e-02  
4040 +1.47442220904170571e-02  +1.42046820152688415e-02  +2.10112043114287772e-02  
4041 +2.08006439858948351e-02  +8.29231238499637639e-03  +1.48212441098151786e-02  
4042 +2.08698377204844659e-02  +8.59370408124041432e-03  +1.43519978810437519e-02  
4043 +1.83481814641348641e-02  +1.40163583162745600e-02  +2.46815308883762581e-02  
4044 +1.84360244635751770e-02  +1.42941206942142074e-02  +2.48655493624057936e-02  
4045 +2.09703008824132266e-02  +9.91564749672798652e-03  +2.33247712422003581e-02  
4046 +2.06861708744571111e-02  +9.66392021968108528e-03  +2.32471306131330734e-02  
4047 +2.49468392060841135e-02  +1.71763177169958516e-02  +2.30023588894709419e-02  
4048 +2.40984948851433456e-02  +1.70824443507412230e-02  +2.31595190538864508e-02  
4049 +1.58436156068021902e-02  +1.64419754901906495e-02  +1.83505988858547291e-02  
4050 +1.57958086521997020e-02  +1.68062586027497539e-02  +1.83591628541149368e-02  
4051 +1.73499425139432006e-02  +9.90151119004110090e-03  +1.99424919062230789e-02  
4052 +1.81830552838794166e-02  +9.97337005217984254e-03  +2.02606312423009964e-02  
4053 +2.02109312028377168e-02  +8.88727348089160193e-03  +1.68069944582987171e-02  
4054 +1.95648649392659267e-02  +8.80947752575739033e-03  +1.75106002800730562e-02  
4055 +2.40905975691575944e-02  +1.00422051230919934e-02  +1.78790187897923947e-02  
4056 +2.34551465749633439e-02  +1.05142035284194156e-02  +1.73442037863020607e-02  
4057 +2.12846658082960598e-02  +1.41719527605368018e-02  +2.38474702760989206e-02  
4058 +2.14321171701851027e-02  +1.35827143621928097e-02  +2.43082953064207852e-02  
4059 +2.01432667375704699e-02  +1.40621869391041234e-02  +1.65904603128286254e-02  
4060 +1.96712053757004748e-02  +1.30081441787895831e-02  +1.65227802085383367e-02  
4061 +2.73955043163785078e-02  +1.15715152496912825e-02  +1.94091592762244414e-02  
4062 +2.76528304089279330e-02  +1.12829995207437139e-02  +1.92938639693273975e-02  
4063 +2.14539332297284356e-02  +1.40446288253410784e-02  +2.16006569578021425e-02  
4064 +2.13684162701734889e-02  +1.38953634221702389e-02  +2.11821463168485671e-02  
4065 +2.00122067184112483e-02  +7.94931778725329122e-03  +1.54973970953244406e-02  
4066 +1.97735497566631155e-02  +8.20492854112583186e-03  +1.54467080820095953e-02  
4067 +2.93660950560521022e-02  +1.15894868730519081e-02  +1.93335508465270929e-02  
4068 +2.96018396044593173e-02  +1.17359253770090606e-02  +2.01696292689957334e-02  
4069 +2.23661639873610589e-02  +1.38348202443488080e-02  +2.21261348731826707e-02  
4070 +2.24291549446599368e-02  +1.44959465456828279e-02  +2.19278931657010227e-02  
4071 +2.76237389678454688e-02  +1.12782035598651964e-02  +1.90139997675859880e-02  
4072 +2.81173165230950879e-02  +1.12161966509883686e-02  +1.86314309617034018e-02  
4073 +1.66147860135587820e-02  +9.34716589724560003e-03  +1.81779424038468161e-02  
4074 +1.69643730600905415e-02  +9.62711514938575583e-03  +1.80567674431937192e-02  
4075 +1.24047832151040170e-02  +1.55230029920446610e-02  +2.46715358104465064e-02  
4076 +1.23459953422070251e-02  +1.57276023196818368e-02  +2.49457698614647533e-02  
4077 +2.18927169476219041e-02  +1.39913396251178171e-02  +1.99066335374520273e-02  
4078 +2.18092964618901430e-02  +1.38430723253381346e-02  +1.91289236411203538e-02  
4079 +2.47717719175119602e-02  +9.73819277906902252e-03  +1.72078311729430763e-02  
4080 +2.51559953705796993e-02  +1.01405391038288367e-02  +1.75481836733587630e-02  
4081 +8.02383859955103917e-03  +1.43600920085459258e-02  +1.85680463042471669e-02  
4082 +7.88132811852823405e-03  +1.46624784653668176e-02  +1.86724610906643905e-02  
4083 +1.87003839490769118e-02  +1.47972488543581839e-02  +2.16274227438746740e-02  
4084 +1.73074763233881969e-02  +1.01251401246963049e-02  +1.98836093508358049e-02  
4085 +1.71489577668059168e-02  +1.07804429320195131e-02  +1.96715440073571210e-02  
4086 +1.39017352705465176e-02  +1.43974657402546335e-02  +2.06114167560555936e-02  
4087 +1.37127610387532718e-02  +1.44669300204207617e-02  +2.08447902151816973e-02  
4088 +2.42207184528376931e-02  +1.14109023204419253e-02  +2.20515651086667548e-02  
4089 +2.41464571326994240e-02  +1.18165491805756057e-02  +2.28506157125245718e-02  
4090 +2.15889391329229172e-02  +1.22692014243811209e-02  +2.37719942320806753e-02  
4091 +2.21055967785967790e-02  +1.20993844789023478e-02  +2.40624096561461304e-02  
4092 +1.20649185205564426e-02  +1.39250842287217680e-02  +1.94346993715476569e-02  
4093 +1.20335760169152269e-02  +1.50845778704644506e-02  +1.97685546566514457e-02  
4094 +2.43847194794657718e-02  +8.60683851408291720e-03  +1.67058243891693818e-02  
4095 +2.40989721051823973e-02  +8.56185636780639088e-03  +1.68309664332254652e-02  
4096 +1.29666299618357000e-02  +1.37101015916891184e-02  +2.19656660070943685e-02  
4097 +1.28952150800130429e-02  +1.42745807479881994e-02  +2.13525697831820072e-02  
4098 +1.70900449334210371e-02  +1.27525438680996910e-02  +2.55857410547451966e-02  
4099 +1.63715871517224922e-02  +1.33097599396410048e-02  +2.63996984913811468e-02  
4100 +2.39036992663759114e-02  +1.36959515316356951e-02  +2.54049174289744766e-02  
4101 +2.43529939777908551e-02  +1.34652550299859397e-02  +2.61000053425350445e-02  
4102 +1.88251967036271173e-02  +9.13666394334657593e-03  +1.68905477092132425e-02  
4103 +1.83079462969226933e-02  +9.21533446462800832e-03  +1.68269051265673673e-02  
4104 +1.57967626987103385e-02  +1.62858216284062773e-02  +1.84362803501443399e-02  
4105 +1.65807131117775113e-02  +1.62748693264139696e-02  +1.82830191239106501e-02  
4106 +2.47260002756756400e-02  +9.71822037279197054e-03  +1.93897783148795251e-02  
4107 +2.47274992315717132e-02  +9.70430480298619010e-03  +1.86693039842715860e-02  
4108 +2.16685096681437303e-02  +8.48937305407644789e-03  +1.49138906282078234e-02  
4109 +2.12312410819380099e-02  +7.38704659727658884e-03  +1.37819737852907485e-02  
4110 +1.70208413295452575e-02  +1.13451952001091035e-02  +2.26467359494121161e-02  
4111 +1.70944481308819944e-02  +1.11182635726989488e-02  +2.27627509541076523e-02  
4112 +2.39386791254673180e-02  +9.13188078815083820e-03  +2.09174944766129904e-02  
4113 +2.42909352856602936e-02  +9.28848604584284199e-03  +2.09167456559279756e-02  
4114 +1.21056133600937060e-02  +1.23001421856299524e-02  +2.29880619480473565e-02  
4115 +1.18959638102091071e-02  +1.16668624168442259e-02  +2.36203960585714516e-02  
4116 +2.53090816108827131e-02  +1.16401080655238343e-02  +2.37721218192670607e-02  
4117 +2.54606822925214533e-02  +1.08312328853395531e-02  +2.39326138669958242e-02  
4118 +2.58794849251643526e-02  +8.13718602808360947e-03  +1.38789837027889166e-02  
4119 +2.60993427733119260e-02  +7.96765543507372935e-03  +1.36600610024131871e-02  
4120 +1.59459711446271919e-02  +9.74839562557096133e-03  +2.24799872200614967e-02  
4121 +1.54621791446470733e-02  +9.43115436855821755e-03  +2.26466323958035877e-02  
4122 +1.28370296526776687e-02  +1.39419664965049709e-02  +2.00687304717037107e-02  
4123 +1.25274857263415352e-02  +1.52740523728729944e-02  +2.03345522841278867e-02  
4124 +2.16713789692800640e-02  +8.68293400751399269e-03  +1.92819416847118674e-02  
4125 +2.13205625042520441e-02  +8.67653141493233103e-03  +1.95362928170379098e-02  
4126 +1.62056686180189584e-02  +9.24270725373503577e-03  +1.92375396581162990e-02  
4127 +1.56214088489723124e-02  +9.66561391991267206e-03  +1.88014044385872922e-02  
4128 +1.62547504400204455e-02  +1.07227918975358622e-02  +2.45544388058220597e-02  
4129 +1.59959916068898207e-02  +9.87394737756899961e-03  +2.43685536343666610e-02  
4130 +1.25342637183258158e-02  +1.45169762216385313e-02  +2.45972490465325225e-02  
4131 +1.25297515192784956e-02  +1.50093961024638251e-02  +2.50833254020691142e-02  
4132 +1.27126325957525130e-02  +1.15687780158137549e-02  +2.15585140005793291e-02  
4133 +1.28904196019468346e-02  +1.13343066622142667e-02  +2.14805243871699914e-02  
4134 +1.25168152876717533e-02  +1.37460717188698026e-02  +1.88193828751794384e-02  
4135 +1.31919992003119331e-02  +1.37774966805276310e-02  +1.87735644575045650e-02  
4136 +2.38432729465129813e-02  +1.37999966097870699e-02  +2.52001636364389235e-02  
4137 +2.41172877621469474e-02  +1.39286344475606470e-02  +2.54081189961440253e-02  
4138 +2.36931868968007532e-02  +9.64352741424799598e-03  +2.06168038586366544e-02  
4139 +2.37719129688565081e-02  +9.82103762290271153e-03  +2.11623505302426552e-02  
4140 +2.56755033978241162e-02  +1.21434426934324876e-02  +2.20106801669807048e-02  
4141 +2.58305677718045565e-02  +1.22769209246168243e-02  +2.16127232555113798e-02  
4142 +1.56198103726223909e-02  +1.38092774717443901e-02  +2.50759283132800728e-02  
4143 +1.52778452047738749e-02  +1.43866951879775412e-02  +2.57724529771873635e-02  
4144 +1.13363521326616170e-02  +1.67631222255108341e-02  +2.12381723932996876e-02  
4145 +1.16255196812865766e-02  +1.69834482700232346e-02  +2.13155644466795115e-02  
4146 +1.18145479077681175e-02  +1.76688401531169791e-02  +1.72716127594319500e-02  
4147 +1.19988603835070907e-02  +1.78265718246844382e-02  +1.70014830035203519e-02  
4148 +1.04607852649610533e-02  +1.48231285071034023e-02  +1.85799024184792570e-02  
4149 +1.05933653195517587e-02  +1.51611685676080223e-02  +1.89773886345057513e-02  
4150 +9.08965353057323774e-03  +1.46445064818886018e-02  +2.09786911530766181e-02  
4151 +8.95013680926868421e-03  +1.41281479029843563e-02  +2.05953922649695677e-02  
4152 +2.31569832408216186e-02  +1.33521539103602926e-02  +2.58114712739335415e-02  
4153 +2.33155532939045354e-02  +1.34972597295574277e-02  +2.58816512242215635e-02  
4154 +2.45121183392396566e-02  +1.32702688178509588e-02  +2.43446919041043174e-02  
4155 +2.57612576059601632e-02  +1.29964381501093528e-02  +2.43769376394990696e-02  
4156 +2.17334368569118315e-02  +1.65450648713887094e-02  +2.45388617292459921e-02  
4157 +2.17585440894498446e-02  +1.67100353333860495e-02  +2.39657033801168214e-02  
4158 +2.26707564360411722e-02  +1.48649696830676810e-02  +2.50616868301702794e-02  
4159 +2.28925379033449485e-02  +1.52203465968168850e-02  +2.51459119672631098e-02  
4160 +2.79211446275930732e-02  +9.02061885966227127e-03  +1.66628137922539797e-02  
4161 +2.78495227308685964e-02  +8.75211959304832664e-03  +1.63715249060833526e-02  
4162 +2.35453115511235975e-02  +1.58320044189149134e-02  +2.25508673720832796e-02  
4163 +2.37570814883444337e-02  +1.56902665912448634e-02  +2.20138074637283229e-02  
4164 +1.85926348752952844e-02  +1.48278071928214066e-02  +2.03910603619335967e-02  
4165 +1.87010353510073078e-02  +1.51986749758905981e-02  +2.00904541411626690e-02  
4166 +1.80840926315590025e-02  +1.52186286611251526e-02  +2.01866187917407909e-02  
4167 +1.82338741270776372e-02  +1.57383315966473473e-02  +1.99140194957755402e-02  
4168 +1.37584696133826352e-02  +1.02360097937592449e-02  +2.29081518600589805e-02  
4169 +1.35154792111563463e-02  +9.91661678365124595e-03  +2.28403122043172001e-02  
4170 +1.27719879301524206e-02  +1.45411961656042935e-02  +2.49124576203739213e-02  
4171 +1.29360132109655381e-02  +1.52373873387719704e-02  +2.56729120946687060e-02  
4172 +1.73359922375021340e-02  +1.01761119551155958e-02  +2.53604374435664401e-02  
4173 +1.72389494014747631e-02  +1.05103022818505924e-02  +2.55518599960314757e-02  
4174 +1.41508464694721139e-02  +1.36356736848554753e-02  +1.95910683608744342e-02  
4175 +1.49458125932659808e-02  +1.35919416510072548e-02  +1.90767459919282192e-02  
4176 +1.29652848577727769e-02  +1.64263618612423487e-02  +2.37708177228631579e-02  
4177 +1.29140600791260128e-02  +1.63459559057878463e-02  +2.40093111608443918e-02  
4178 +1.22414039642523391e-02  +1.41002836450070303e-02  +2.34746000074284415e-02  
4179 +1.14470549173703931e-02  +1.38534902035368640e-02  +2.28732716846097826e-02  
4180 +2.59817305827501829e-02  +1.50405236583036287e-02  +2.35346723902296155e-02  
4181 +2.62139259834893480e-02  +1.49977826131493797e-02  +2.43034621337493012e-02  
4182 +2.13180170571884743e-02  +1.60981772532684669e-02  +1.80123251377630848e-02  
4183 +2.11124820033085844e-02  +1.64114180677632435e-02  +1.76438309457204595e-02  
4184 +2.18804424746660633e-02  +1.55431264929995518e-02  +2.57097393742204312e-02  
4185 +2.17183141022589052e-02  +1.52721281999984061e-02  +2.58138826873949082e-02  
4186 +2.01063863583446079e-02  +1.09553666221553804e-02  +2.49659734295747116e-02  
4187 +2.08713097166475132e-02  +1.11574268398666049e-02  +2.48805888184182519e-02  
4188 +1.50303398193119483e-02  +1.78264645038484770e-02  +2.16661773747180049e-02  
4189 +1.24041346386346285e-02  +1.72434400578703427e-02  +2.05185468783625827e-02  
4190 +1.23114602382562496e-02  +1.76869822525762589e-02  +2.04243825142640702e-02  
4191 +2.27596192224306729e-02  +1.73651497007202456e-02  +2.51569704387078520e-02  
4192 +1.00531634473043831e-02  +1.36054980216118136e-02  +1.62781364523217516e-02  
4193 +1.01336440125972815e-02  +1.30746837288209621e-02  +1.64411466813874085e-02  
4194 +1.62049999999999972e-02  +1.24950000000000009e-02  +2.41849999999999982e-02  
4195 +1.58426881827553566e-02  +1.23282362723815681e-02  +2.37905337869947914e-02  
4196 +2.95014049941871546e-02  +1.05079397254713644e-02  +1.87490903492318860e-02  
4197 +2.97531707295855680e-02  +9.79063567975105645e-03  +1.84233299722145367e-02  
4198 +1.38037654702802687e-02  +1.24024144395069383e-02  +2.37884871113399551e-02  
4199 +1.39621174423603875e-02  +1.26654728762857788e-02  +2.31084637279612669e-02  
4200 +1.79092320667160465e-02  +1.51885291698975050e-02  +2.24236821197997156e-02  
4201 +1.77434182436867378e-02  +1.56932946592514243e-02  +2.17496769692747324e-02  
4202 +2.33388909394700722e-02  +8.29575419665651813e-03  +1.40046543782322026e-02  
4203 +2.31425779008353483e-02  +7.97324697352371284e-03  +1.35858167522057306e-02  
4204 +2.26850074900410426e-02  +1.27815964682506319e-02  +2.54762509368268684e-02  
4205 +2.23843115278947111e-02  +1.22016065150990453e-02  +2.55019690450531862e-02  
4206 +2.23730857964265020e-02  +1.34190519871390645e-02  +2.20652065465217727e-02  
4207 +2.27013941650964571e-02  +1.33511757821469634e-02  +2.24867052024094981e-02  
4208 +2.46351329685589489e-02  +9.76555683504519260e-03  +1.72499257231784019e-02  
4209 +2.45462221128895618e-02  +8.02383304297715066e-03  +1.76479135939913261e-02  
4210 +1.21457837147280878e-02  +1.32983391023025095e-02  +2.16945922265425369e-02  
4211 +1.25197404159179595e-02  +1.31112871224120450e-02  +2.16293501848843529e-02  
4212 +1.71498296086574943e-02  +8.32145416294253863e-03  +1.68399467457797693e-02  
4213 +1.71120856304138452e-02  +8.13128033728061431e-03  +1.66139373459374962e-02  
4214 +1.44932306452432158e-02  +1.57682566852539938e-02  +2.15212908767072608e-02  
4215 +1.40283006772812056e-02  +1.56618282597655971e-02  +2.19262801697146827e-02  
4216 +2.28472549292958252e-02  +1.48121208752067229e-02  +2.51928715443296702e-02  
4217 +2.30057543882680356e-02  +1.49347231392555988e-02  +2.58571865690676722e-02  
4218 +1.94864782530411798e-02  +9.78931720729928762e-03  +1.83204982148479530e-02  
4219 +1.91948201623281661e-02  +9.96705723157440861e-03  +1.73752743129028039e-02  
4220 +2.01988211123991374e-02  +1.42539379038185993e-02  +2.00681935558044491e-02  
4221 +2.11277364510172004e-02  +1.41525982771771135e-02  +1.89487413630925958e-02  
4222 +1.95241316789372607e-02  +1.27415012130743903e-02  +2.51495650923836411e-02  
4223 +1.94840015286911854e-02  +1.29169454258533881e-02  +2.54608092517844622e-02  
4224 +1.55653223336412322e-02  +8.92809148796687782e-03  +1.92695134748458036e-02  
4225 +1.52337338596642054e-02  +8.68990283282136330e-03  +1.90737256816360459e-02  
4226 +2.21390210181497127e-02  +8.69805024818741737e-03  +1.86183739842704678e-02  
4227 +2.24627416417200881e-02  +8.26548788355909239e-03  +1.89861596790241484e-02  
4228 +1.99988246223146184e-02  +1.39996974255074194e-02  +2.57397861884686649e-02  
4229 +2.06160215572847895e-02  +1.39659653437329903e-02  +2.63489063543158944e-02  
4230 +1.68345823429970377e-02  +1.03483621854808736e-02  +2.16819454253916605e-02  
4231 +1.74855548598052413e-02  +1.01613319220640770e-02  +2.26109886209965305e-02  
4232 +2.21381881711677220e-02  +1.35088834457079178e-02  +2.51571387921407860e-02  
4233 +2.21597164398869527e-02  +1.37460832138298281e-02  +2.57017680843466614e-02  
4234 +2.07961201091401669e-02  +1.49723787870205197e-02  +2.48125759278103944e-02  
4235 +2.08558792189000239e-02  +1.55658160268774392e-02  +2.48417062718236901e-02  
4236 +2.20485090365612341e-02  +1.43170783933592918e-02  +2.05754751101420268e-02  
4237 +2.23587244264987529e-02  +1.42062208291164442e-02  +2.03162962349217012e-02  
4238 +1.63444605901199511e-02  +1.00096820680465673e-02  +2.36663761735506385e-02  
4239 +1.64449058714784269e-02  +9.72053255313392976e-03  +2.32363098501849365e-02  
4240 +7.70529651908591264e-03  +1.45933198347064415e-02  +1.83563949689715053e-02  
4241 +7.51068635343184621e-03  +1.45107925864191821e-02  +1.81728289057342986e-02  
4242 +2.34815296878294298e-02  +1.48486849532099823e-02  +2.41577098900250392e-02  
4243 +2.36498375076939771e-02  +1.46104599330076548e-02  +2.39370365002312957e-02  
4244 +1.98155767145534942e-02  +1.28839792579810066e-02  +2.34759506016016736e-02  
4245 +1.98044962260767558e-02  +1.29987280125393595e-02  +2.30463814508215722e-02  
4246 +2.23893503933469233e-02  +1.00871861721552152e-02  +1.80741863072363118e-02  
4247 +2.20558535419013366e-02  +1.04308557174456022e-02  +1.85256219612631202e-02  
4248 +1.41750000000000018e-02  +1.43850000000000002e-02  +2.22950000000000023e-02  
4249 +1.44706437667203123e-02  +1.39576616249086644e-02  +2.26443217834491443e-02  
4250 +9.03939761437691155e-03  +1.37576436429561744e-02  +2.19366769384817875e-02  
4251 +8.31948305896779844e-03  +1.38299616761923087e-02  +2.18034760726927603e-02  
4252 +1.41086388278257608e-02  +1.72418578215231197e-02  +2.24242452771187227e-02  
4253 +1.41994036580160750e-02  +1.75037418152746219e-02  +2.26762137693966651e-02  
4254 +8.42250104417590142e-03  +1.48544957130957982e-02  +1.67030075392026085e-02  
4255 +8.16227750445956690e-03  +1.48316221805422400e-02  +1.62398995244429425e-02  
4256 +2.28727263677149621e-02  +9.62312687337987631e-03  +1.76591421668405475e-02  
4257 +2.25992077100377262e-02  +9.30221271641645288e-03  +1.75558485117827505e-02  
4258 +1.98021477283779508e-02  +1.26669409851165940e-02  +2.58449782628620318e-02  
4259 +2.00832131498040849e-02  +1.24479596863019612e-02  +2.62719774875569238e-02  
4260 +2.37825839787251074e-02  +1.19563552082183975e-02  +2.20554510770835550e-02  
4261 +2.35236781573935697e-02  +1.21795217736189159e-02  +2.20280940963635333e-02  
4262 +2.42838538514320926e-02  +1.83131727643919204e-02  +2.26557386423847998e-02  
4263 +2.10621838300055278e-02  +1.68614234830216717e-02  +2.38991830642119041e-02  
4264 +2.06480811575586905e-02  +1.71351515955539997e-02  +2.37422360344534643e-02  
4265 +2.44471207941991051e-02  +1.11451987646563003e-02  +2.12376893340648146e-02  
4266 +2.44510673576861307e-02  +1.10669903218814352e-02  +2.08885393844810696e-02  
4267 +2.05017135999724862e-02  +1.57090474279855986e-02  +2.36037875353396279e-02  
4268 +2.02716980517582794e-02  +1.60000771155381152e-02  +2.36074658167430666e-02  
4269 +2.32169097246126659e-02  +1.24814874845995023e-02  +1.98126228724550477e-02  
4270 +2.28716889567625661e-02  +1.21926734269575052e-02  +1.94171611886950479e-02  
4271 +2.75837588403969047e-02  +1.17412815414690008e-02  +1.95939791433835560e-02  
4272 +2.81088024343229687e-02  +1.20780119371150050e-02  +1.90502236042401386e-02  
4273 +2.44860869036102428e-02  +8.77642204595030333e-03  +1.66920531002693745e-02  
4274 +2.45877734305970999e-02  +8.68287243087765594e-03  +1.69562682246919734e-02  
4275 +2.72414848988929495e-02  +1.21434218767564953e-02  +2.04651927827589619e-02  
4276 +2.67381651985106814e-02  +1.17518163602685945e-02  +2.03619811275947693e-02  
4277 +1.28563672904875494e-02  +1.77845106385099185e-02  +2.04924196147479656e-02  
4278 +1.27230481277830921e-02  +1.79828087330749092e-02  +2.00004739654632939e-02  
4279 +2.56255423392786445e-02  +1.29991218146782612e-02  +2.07800195290961422e-02  
4280 +2.56012925897891978e-02  +1.28416675629796345e-02  +2.08322915939212136e-02  
4281 +1.07564161750926379e-02  +1.64117496388499762e-02  +2.05920332683119899e-02  
4282 +1.12501545055253404e-02  +1.65724657768549465e-02  +2.01681851681965590e-02  
4283 +8.55778379477553294e-03  +1.33404389309345131e-02  +2.05449912124399219e-02  
4284 +8.32543127355741056e-03  +1.29221787091092256e-02  +2.04162949463841774e-02  
4285 +2.00997287020507308e-02  +1.44773172682583703e-02  +1.72280136538325752e-02  
4286 +2.02677502850715403e-02  +1.44691040673436116e-02  +1.69712610479938360e-02  
4287 +2.22247221201322086e-02  +1.72762303296354440e-02  +1.79757104752676297e-02  
4288 +2.31120116202067800e-02  +1.74035637360704723e-02  +1.86855534225111343e-02  
4289 +2.48833183910717459e-02  +1.58012192767896832e-02  +2.49953844242717070e-02  
4290 +2.52830934751077478e-02  +1.62537105725897718e-02  +2.55435289629393075e-02  
4291 +2.58156158104017354e-02  +9.25065859991886473e-03  +1.74491020516484574e-02  
4292 +2.60580655956442475e-02  +9.35436845684461428e-03  +1.78266638017994840e-02  
4293 +2.01782008913771981e-02  +8.88405525859099592e-03  +1.67827608278602915e-02  
4294 +2.01571743111100925e-02  +8.03508793098932882e-03  +1.63840636340216103e-02  
4295 +1.07691766356399592e-02  +1.65440678821911873e-02  +2.12081478808536679e-02  
4296 +1.03991497742241465e-02  +1.68396114085931012e-02  +2.16871621639849708e-02  
4297 +1.59774946742880612e-02  +9.09422239898483725e-03  +2.06634775790958403e-02  
4298 +1.55079417664755366e-02  +9.08334524562698364e-03  +2.04688774412659404e-02  
4299 +2.10390794220860697e-02  +1.58924103997799167e-02  +1.80810533714725295e-02  
4300 +2.10181882109496364e-02  +1.62331824413741131e-02  +1.82708568488325930e-02  
4301 +8.66753189022070186e-03  +1.57444773060559547e-02  +1.59883382151389947e-02  
4302 +8.59070815710048959e-03  +1.57334525387427607e-02  +1.60537659924952954e-02  
4303 +2.05499435627974347e-02  +1.36958035713787181e-02  +1.96172688920352514e-02  
4304 +2.07934586177807509e-02  +1.32003769514867746e-02  +1.96362874581694491e-02  
4305 +9.12293179005539689e-03  +1.56758201079836637e-02  +1.86341433452886229e-02  
4306 +8.72593778807644743e-03  +1.59039035761238609e-02  +1.87747259122607243e-02  
4307 +1.26798810159589256e-02  +1.38921739717764794e-02  +1.95916151776837702e-02  
4308 +1.30731006154498931e-02  +1.43734794851381915e-02  +1.91424779779582749e-02  
4309 +1.41149204709622045e-02  +1.04513051202355725e-02  +2.26726170497632551e-02  
4310 +1.36579874973006988e-02  +1.10641144363718743e-02  +2.28846660233253951e-02  
4311 +1.06240741347122612e-02  +1.17651831112787139e-02  +2.09708496227781066e-02  
4312 +1.01983915384628292e-02  +1.13627163983821642e-02  +2.13593659862622333e-02  
4313 +2.18305313338522690e-02  +1.57187586610815673e-02  +2.55603762699808702e-02  
4314 +2.15422849124680994e-02  +1.56942759012405827e-02  +2.61544337125688871e-02  
4315 +9.60919048204587380e-03  +1.24999363007928174e-02  +2.06477578211189915e-02  
4316 +1.00491867436027244e-02  +1.20112596835459870e-02  +2.05382453557638803e-02  
4317 +2.83467727760591676e-02  +1.33441282904422261e-02  +2.11567164077969272e-02  
4318 +2.84805019355221407e-02  +1.39194613995219287e-02  +2.11885935326214594e-02  
4319 +2.71194594984298758e-02  +8.88807928204285794e-03  +1.72853984586001652e-02  
4320 +2.72747084936150533e-02  +8.15781745377801466e-03  +1.72888329627897790e-02  
4321 +1.70796132426208995e-02  +1.12635959829376388e-02  +2.26706619899780387e-02  
4322 +1.81607504370054351e-02  +1.14581841120444897e-02  +2.31538477247113031e-02  
4323 +2.50720169947026700e-02  +1.74424882197427022e-02  +2.39644110389793871e-02  
4324 +2.54335838175970760e-02  +1.79508889202739073e-02  +2.34910972418636115e-02  
4325 +1.74767912176938059e-02  +1.15910179396503943e-02  +2.57832938657082365e-02  
4326 +1.80462477573170264e-02  +1.10505676998446638e-02  +2.65504245736029182e-02  
4327 +1.84315568529055465e-02  +1.41716790854272759e-02  +1.76089341467590074e-02  
4328 +1.85198299665764871e-02  +1.32961419230455923e-02  +1.74558030893766127e-02  
4329 +1.99284937471185600e-02  +1.09704142754415528e-02  +2.49570747471509688e-02  
4330 +2.00971349983224759e-02  +1.09528201758982251e-02  +2.48193541519827650e-02  
4331 +2.32021849423658735e-02  +1.59282914357135388e-02  +2.52818930274168810e-02  
4332 +2.29872768756334486e-02  +1.59432438604901368e-02  +2.60400522343378731e-02  
4333 +2.37548389429892322e-02  +1.04029772929834091e-02  +2.21763730946535585e-02  
4334 +2.37913501722294453e-02  +1.02594071255235099e-02  +2.18755891427063684e-02  
4335 +1.34651653273085495e-02  +1.64238328601826952e-02  +2.01780559325753193e-02  
4336 +1.35483710457490469e-02  +1.72604588434465030e-02  +2.03643962257137948e-02  
4337 +1.37060395274083285e-02  +1.54135585368267922e-02  +2.31931495019832151e-02  
4338 +1.39118449680061401e-02  +1.54063432942091339e-02  +2.32668074487132961e-02  
4339 +2.60602331309287283e-02  +1.26061131024818290e-02  +2.09034388664002153e-02  
4340 +2.63403057515233137e-02  +1.16059254258887388e-02  +2.11734789154110550e-02  
4341 +2.97782654221703420e-02  +1.29000184153362906e-02  +1.93740066477945984e-02  
4342 +3.02759922679136893e-02  +1.26788376798081335e-02  +1.96234619637239913e-02  
4343 +1.73668841873143819e-02  +1.00012188788870544e-02  +2.15354251568210878e-02  
4344 +1.84244191178470074e-02  +1.01865687491114760e-02  +2.11565460246319025e-02  
4345 +1.37305474596615320e-02  +1.44118182534516848e-02  +1.75513616336008121e-02  
4346 +1.37787534007741356e-02  +1.49094301505583015e-02  +1.76224386336808064e-02  
4347 +2.19398068189086276e-02  +8.97916352938376260e-03  +1.86110333465108121e-02  
4348 +2.16977236243025909e-02  +8.99492781519026230e-03  +1.85803651281926108e-02  
4349 +1.13540306166338319e-02  +1.34296438099262977e-02  +2.10176649860784361e-02  
4350 +1.11666181823848448e-02  +1.37227826594570456e-02  +2.11073521358402239e-02  
4351 +2.02614110319822432e-02  +1.47565676232601917e-02  +2.60194717084164841e-02  
4352 +2.09029753372131921e-02  +1.50918654361893168e-02  +2.63041369073687067e-02  
4353 +1.27631290003684117e-02  +1.48832289255448735e-02  +1.83291818875235303e-02  
4354 +1.31508096076227224e-02  +1.51757554924880651e-02  +1.85649283337827667e-02  
4355 +2.00825018296097134e-02  +1.43698086210367823e-02  +2.01919304658783778e-02  
4356 +2.02767548766605334e-02  +1.46642731971209812e-02  +1.93975465434917983e-02  
4357 +2.24334876924610557e-02  +9.43723265724164852e-03  +1.74430581861666420e-02  
4358 +2.21559596470503710e-02  +1.01911180541096359e-02  +1.68965024576364260e-02  
4359 +1.00036891253812259e-02  +1.62829768253204311e-02  +1.67057953610339725e-02  
4360 +9.08214551524165990e-03  +1.68659892513577346e-02  +1.65746435239536895e-02  
4361 +1.63474594722855839e-02  +9.09994129226482026e-03  +1.87319347508210221e-02  
4362 +1.61623826829947227e-02  +9.35247192655228043e-03  +1.83582817589234837e-02  
4363 +1.91497832346527938e-02  +1.32157716973238699e-02  +2.39965207350696305e-02  
4364 +1.84979261610739229e-02  +1.30514200040550647e-02  +2.39349543603572489e-02  
4365 +8.46511000334095737e-03  +1.54474812888093314e-02  +1.51580304836544510e-02  
4366 +8.21983814038730956e-03  +1.51205369620241326e-02  +1.54442655233185226e-02  
4367 +2.96456960907852153e-02  +1.14363106258839262e-02  +1.85726744128766504e-02  
4368 +3.07649075318836215e-02  +1.29597510617971666e-02  +1.93291854542413134e-02  
4369 +1.33349348151193363e-02  +1.31349792425195632e-02  +1.80454279821051881e-02  
4370 +1.33299605351899896e-02  +1.31848419706635869e-02  +1.79262864720714232e-02  
4371 +9.93644813840287647e-03  +1.60402403602068408e-02  +2.22018003850583158e-02  
4372 +9.85544624579063819e-03  +1.59937101048720567e-02  +2.25466758139803748e-02  
4373 +1.50326920417908107e-02  +1.34144096010651633e-02  +2.23368208236884927e-02  
4374 +1.52924902029249847e-02  +1.33328741458511868e-02  +2.21838450335025764e-02  
4375 +2.06934105491679218e-02  +1.39264116036751703e-02  +1.60118985799731287e-02  
4376 +2.06736288937773953e-02  +1.42097129264076374e-02  +1.56560038199899526e-02  
4377 +1.77671093228330378e-02  +1.49562459865125487e-02  +2.12485208923331795e-02  
4378 +1.75456918424275569e-02  +1.54807782857555587e-02  +2.12399257733672901e-02  
4379 +1.65347390869196378e-02  +1.04206688166505624e-02  +2.46849140011240684e-02  
4380 +1.61801958622118380e-02  +1.03641738982554275e-02  +2.54430072480596285e-02  
4381 +2.19357926145072810e-02  +1.63148700188176024e-02  +1.76160246686663767e-02  
4382 +2.24668586630044700e-02  +1.60014856610644039e-02  +1.76452600510615537e-02  
4383 +2.17943593383566614e-02  +1.64845909453349392e-02  +1.79176296253899525e-02  
4384 +2.12350697477648731e-02  +1.70950622327096999e-02  +1.76100812432571814e-02  
4385 +2.10346032553086898e-02  +1.50091759216989841e-02  +1.63087723774978099e-02  
4386 +2.08532719632116316e-02  +1.52198325159379911e-02  +1.61258440656189272e-02  
4387 +2.27990694126127165e-02  +1.00549538157897952e-02  +2.38769012791714592e-02  
4388 +2.32142969047972915e-02  +9.17156117970830374e-03  +2.39252995301802128e-02  
4389 +2.45983223943057293e-02  +9.95336180605972329e-03  +1.80340108639363839e-02  
4390 +2.46732658439875845e-02  +9.63509195409179182e-03  +1.79486986712985921e-02  
4391 +1.75505609138482781e-02  +1.02086646141440439e-02  +1.97978479499594517e-02  
4392 +1.80067854196805620e-02  +1.04092850020424069e-02  +1.93032948086447990e-02  
4393 +2.30018552516451855e-02  +1.25645259385120250e-02  +2.15327582185180742e-02  
4394 +2.32105038049713677e-02  +1.26513945137378212e-02  +2.12795866466217592e-02  
4395 +2.44793030085604796e-02  +1.26701439005906698e-02  +2.25205625778819793e-02  
4396 +2.42247320054510794e-02  +1.25863520188909915e-02  +2.23930742231062962e-02  
4397 +2.07455569153732720e-02  +1.43008151078040414e-02  +2.06758564664908245e-02  
4398 +2.08902232268351959e-02  +1.35355034705567472e-02  +2.09308560034604831e-02  
4399 +2.18942691956304294e-02  +1.37211763584143276e-02  +2.03664466906130284e-02  
4400 +2.17289291664927997e-02  +1.35141578541081026e-02  +2.02960137130553872e-02  
4401 +2.14621384517069552e-02  +8.63928452691447440e-03  +1.93717825647005057e-02  
4402 +2.09027375415827658e-02  +8.37348196673209921e-03  +1.94694617097820703e-02  
4403 +1.48589054565678499e-02  +1.57804861984626107e-02  +2.40110751816668827e-02  
4404 +1.53210998265131595e-02  +1.61241479077254488e-02  +2.45939592309012481e-02  
4405 +2.41727378464342210e-02  +1.51873188762547285e-02  +2.37240663756204118e-02  
4406 +2.41519951552676936e-02  +1.55967591874911493e-02  +2.29301866952544495e-02  
4407 +1.26589806503838147e-02  +1.23296889644873044e-02  +2.16293939767873804e-02  
4408 +1.21931600823399714e-02  +1.20151739426022103e-02  +2.09677833744846762e-02  
4409 +9.30146260253662469e-03  +1.34216469800004946e-02  +2.20026832480601578e-02  
4410 +9.02816554286107499e-03  +1.33508666797516086e-02  +2.22840975460952342e-02  
4411 +1.98014136156900479e-02  +1.37685551017340830e-02  +2.56007152020839325e-02  
4412 +1.98022971891625536e-02  +1.44026990612279495e-02  +2.50746306026838998e-02  
4413 +2.33615409975200528e-02  +1.37842638556169451e-02  +2.45216456093596651e-02  
4414 +2.37726921754693385e-02  +1.37285498558251690e-02  +2.43619587431794654e-02  
4415 +1.87170536989762493e-02  +1.38519240033417937e-02  +2.43009511074519305e-02  
4416 +1.91519189931305053e-02  +1.45050556432363576e-02  +2.51109929984703988e-02  
4417 +2.18474829347972618e-02  +1.69358575726278673e-02  +1.79682090277104543e-02  
4418 +2.19420890188302166e-02  +1.73803516589970536e-02  +1.79508406514687219e-02  
4419 +2.30115734961458922e-02  +1.31767526413585061e-02  +2.52350878260857274e-02  
4420 +2.28319770657481186e-02  +1.26750562773954752e-02  +2.62746928642855204e-02  
4421 +2.21759527663407952e-02  +1.37602386053386361e-02  +2.09323998537009302e-02  
4422 +2.28582076223417426e-02  +1.18879290082365141e-02  +2.14306890727381828e-02  
4423 +2.28494043653827035e-02  +1.15972763016488293e-02  +2.21657020964187365e-02  
4424 +2.46353633486254969e-02  +1.58136408643648058e-02  +2.52550656617930164e-02  
4425 +2.47584401330870271e-02  +1.59471715168740223e-02  +2.52287460812602345e-02  
4426 +2.04999096111730082e-02  +8.94131240208520528e-03  +1.69266468793075678e-02  
4427 +2.04457708934374094e-02  +8.90849219936550377e-03  +1.65286376815491354e-02  
4428 +1.91718494024522984e-02  +1.47647163433145042e-02  +1.90400730122681390e-02  
4429 +1.97036960257686543e-02  +1.47941948980625324e-02  +1.88306632927458320e-02  
4430 +1.49005495546609516e-02  +1.00534622980504185e-02  +2.36704750606553521e-02  
4431 +1.48680763800451386e-02  +9.61089267906204726e-03  +2.32035415181803678e-02  
4432 +2.40963267466908111e-02  +1.38582384014656976e-02  +2.16249512105577829e-02  
4433 +2.39032538388897313e-02  +1.39802498179693018e-02  +2.18123262000811391e-02  
4434 +2.29362729567095525e-02  +9.80741018802409187e-03  +1.79279375748730985e-02  
4435 +2.25423469420247234e-02  +1.02726473772117577e-02  +1.74991334621183367e-02  
4436 +2.01220679359333868e-02  +1.03319227292036683e-02  +2.53672684434371777e-02  
4437 +1.98911964913546409e-02  +9.74757776618880023e-03  +2.55776409230187504e-02  
4438 +1.55979696854150595e-02  +1.11933417430505923e-02  +2.55279290548868082e-02  
4439 +1.57966965369479746e-02  +1.10864646897774859e-02  +2.55432789695512127e-02  
4440 +2.93335000756777646e-02  +1.47532578633936193e-02  +1.99424003576706629e-02  
4441 +2.94677886065630792e-02  +1.50400598932322362e-02  +1.95740382490019876e-02  
4442 +1.35914753970404253e-02  +1.42174840091511701e-02  +1.96566541968558363e-02  
4443 +1.40353714866387567e-02  +1.46496501920199869e-02  +1.97080539996265479e-02  
4444 +1.82807703954861907e-02  +1.38447329234870058e-02  +2.00051885046051564e-02  
4445 +1.78869783952243649e-02  +1.33393601429434103e-02  +1.95161357003313420e-02  
4446 +1.09152674307504000e-02  +1.48017666814033583e-02  +2.23405758037956113e-02  
4447 +1.04427714493753685e-02  +1.45533757235881221e-02  +2.24219607233886002e-02  
4448 +1.33651279734468102e-02  +1.72522994836829188e-02  +1.78738687937578418e-02  
4449 +1.37122339891055951e-02  +1.73154883600176099e-02  +1.77797674980906296e-02  
4450 +1.66454319517722882e-02  +1.10417239080479977e-02  +2.14991844984576651e-02  
4451 +1.68275639380644389e-02  +1.09166406526297732e-02  +2.17147040542086597e-02  
4452 +1.56976274176012370e-02  +1.37208931921977209e-02  +2.48364480372166296e-02  
4453 +1.56471311289358705e-02  +1.47634925496586394e-02  +2.46996654525606200e-02  
4454 +2.56524448078290224e-02  +1.51381171552752453e-02  +2.25566815279991638e-02  
4455 +2.55463712851705452e-02  +1.47505971131594721e-02  +2.24494839079831567e-02  
4456 +1.95074728402663093e-02  +1.53008226321407759e-02  +2.38146500564830887e-02  
4457 +1.96329508536254201e-02  +1.50602236606124304e-02  +2.39004223202466982e-02  
4458 +2.15827576709313219e-02  +1.16467992899353581e-02  +2.56625253269839315e-02  
4459 +2.16793547508361238e-02  +1.13502194925344455e-02  +2.53504910535958528e-02  
4460 +1.08017380511509272e-02  +1.63560149390303729e-02  +2.07132981241821799e-02  
4461 +1.08665655406995857e-02  +1.57886560300388862e-02  +2.01073627232144503e-02  
4462 +2.19633028625426351e-02  +1.13717187910934957e-02  +2.10707502241107743e-02  
4463 +2.18009360917053065e-02  +1.08938850757325165e-02  +2.13836115487940591e-02  
4464 +2.21194220419402322e-02  +1.43689761568166884e-02  +2.10234671493372341e-02  
4465 +2.25308480074751689e-02  +1.51659493633749913e-02  +2.06875998372552973e-02  
4466 +1.43868388034822225e-02  +1.50386952496060385e-02  +2.39607200882204323e-02  
4467 +1.54235690916334611e-02  +1.56517254565371154e-02  +2.44358617444161361e-02  
4468 +1.20314044399743234e-02  +1.34807710259038042e-02  +2.17166055840397956e-02  
4469 +1.14144580533720261e-02  +1.39710500403761387e-02  +2.22595536499522809e-02  
4470 +2.01274583368713303e-02  +1.41186412931887471e-02  +1.66404017191914104e-02  
4471 +1.94374583976292155e-02  +1.39274234963332761e-02  +1.61910265148741822e-02  
4472 +2.01958447472718808e-02  +1.64594322706218613e-02  +2.36690291346350404e-02  
4473 +2.04380269100104643e-02  +1.70134270267863312e-02  +2.32297614471336199e-02  
4474 +2.10257698156493776e-02  +1.39590529524801603e-02  +2.47101775250413436e-02  
4475 +2.14411827132039434e-02  +1.39654898617077982e-02  +2.50009430086596193e-02  
4476 +1.47432140676744990e-02  +1.43884720272217694e-02  +2.16995638069167780e-02  
4477 +1.55062917029118279e-02  +1.44444413194587725e-02  +2.11052690183731566e-02  
4478 +1.44304545801500622e-02  +1.41293685752092411e-02  +2.09622518568155121e-02  
4479 +1.51235694172874250e-02  +1.35984795803742817e-02  +2.02014000496026185e-02  
4480 +1.22318573188184686e-02  +1.56503467596409741e-02  +2.16844669019712645e-02  
4481 +1.24671264859858733e-02  +1.64873435050988983e-02  +2.15971801152154592e-02  
4482 +1.47864921137614118e-02  +9.89772945251122908e-03  +2.34672556622902602e-02  
4483 +1.44584791347420489e-02  +9.90015716041323275e-03  +2.33501825864463157e-02  
4484 +1.87617063234089484e-02  +1.38564711679347759e-02  +2.41847640819966812e-02  
4485 +1.85367463590062828e-02  +1.51648749739527917e-02  +2.48092049517740949e-02  
4486 +1.40107293185646967e-02  +1.16871047308526894e-02  +2.10467303609663849e-02  
4487 +2.11169885369463378e-02  +1.45445835740753374e-02  +2.32496432306353758e-02  
4488 +2.10965506442330440e-02  +1.49091099303460244e-02  +2.33416370921425975e-02  
4489 +2.47554865259074566e-02  +8.79138040526317339e-03  +1.66136501201554314e-02  
4490 +2.51135831003483079e-02  +8.17768770572444882e-03  +1.67128244745742630e-02  
4491 +2.52361149557484114e-02  +1.55514483469438788e-02  +2.32719807291847970e-02  
4492 +2.52192674372390367e-02  +1.57530212228102103e-02  +2.29924941120304011e-02  
4493 +1.77500082564567355e-02  +9.57569707666138838e-03  +1.88704939291563928e-02  
4494 +1.81659636260316677e-02  +9.07604596864507521e-03  +1.87657127231729733e-02  
4495 +2.22530938978479711e-02  +9.23042172644395267e-03  +1.86836011683024009e-02  
4496 +2.25187651719883433e-02  +9.26825741281909338e-03  +1.91333384185999149e-02  
4497 +1.54347075518475058e-02  +1.69418257626408088e-02  +1.98293933827526116e-02  
4498 +1.51623321520246539e-02  +1.75174490313086649e-02  +1.97388621313460549e-02  
4499 +1.66335538667230290e-02  +1.26801713291811273e-02  +2.62053614454486085e-02  
4500 +1.58599267262536092e-02  +1.25203232350445913e-02  +2.63641565336997855e-02  
4501 +1.80256957324714424e-02  +9.80839263207916243e-03  +2.18599685336941588e-02  
4502 +1.81978968697697509e-02  +9.63318329957060272e-03  +2.16024220321899586e-02  
4503 +2.32558174094735434e-02  +1.48156793590072163e-02  +2.16909420053875319e-02  
4504 +2.34020733754347135e-02  +1.45988371553785468e-02  +2.18928230438912991e-02  
4505 +1.21611289207669768e-02  +1.77539699782559152e-02  +1.90051300273518659e-02  
4506 +1.13636504362600310e-02  +1.79476933312046165e-02  +1.88101771522497137e-02  
4507 +8.21286266574079368e-03  +1.42977316414519186e-02  +1.86358460921786755e-02  
4508 +7.90145561999471002e-03  +1.44639873992546669e-02  +1.94696104394359061e-02  
4509 +1.23931245433367594e-02  +1.26289693264811063e-02  +1.74835385504660858e-02  
4510 +1.21207354819813495e-02  +1.22721853830731510e-02  +1.76910315982456053e-02  
4511 +1.84480075405652547e-02  +8.89962643665610786e-03  +2.09560435908848278e-02  
4512 +1.90421337473160764e-02  +9.52402679751556194e-03  +2.06829168455177174e-02  
4513 +1.12878225852520650e-02  +1.52742262674951355e-02  +2.46079842622150755e-02  
4514 +1.12557282748392759e-02  +1.55892315607757438e-02  +2.49652831338237347e-02  
4515 +2.31303328831401513e-02  +1.54448138869961015e-02  +2.25118679359858978e-02  
4516 +2.32357431991577004e-02  +1.56659989388278111e-02  +2.19889086154962630e-02  
4517 +2.45278597768683881e-02  +1.65998979774061792e-02  +2.49201254023733790e-02  
4518 +2.46231519487912290e-02  +1.72529801508701751e-02  +2.55475950937612099e-02  
4519 +2.45583390157797857e-02  +1.79022724700611847e-02  +2.21779777667510669e-02  
4520 +2.46969265538716301e-02  +1.80045902656344840e-02  +2.16673838100350062e-02  
4521 +1.86148248496808416e-02  +1.40964327209904070e-02  +2.41252984074245003e-02  
4522 +1.79892120199873183e-02  +1.39850304466814963e-02  +2.42511419968603655e-02  
4523 +1.14474804751220766e-02  +1.23704104866767146e-02  +2.27833524323793890e-02  
4524 +1.13777517161631724e-02  +1.21335530565147669e-02  +2.22994952418312624e-02  
4525 +2.44866297053822901e-02  +9.43568703163607733e-03  +1.92921400759275136e-02  
4526 +2.45735636336135745e-02  +9.20170400827011875e-03  +1.95516833332059978e-02  
4527 +1.52545221090173745e-02  +9.20766354731739067e-03  +1.89490446456735892e-02  
4528 +1.45803102780091686e-02  +9.82425883468152593e-03  +1.88823223528616982e-02  
4529 +1.25827473762674356e-02  +1.59027027837718438e-02  +2.28704396256531502e-02  
4530 +1.19013587501001581e-02  +1.57545986513204783e-02  +2.34030620428545937e-02  
4531 +1.44251932356605113e-02  +1.64835964057440526e-02  +2.23200508482801763e-02  
4532 +1.07164093585932815e-02  +1.61359090113525130e-02  +2.04288541590252545e-02  
4533 +1.04228781530091331e-02  +1.60925145489907648e-02  +2.02813366156803301e-02  
4534 +1.58737975129940000e-02  +1.34045588243192071e-02  +2.46178080943911977e-02  
4535 +1.54299423944481186e-02  +1.32774146440159373e-02  +2.41055383387023883e-02  
4536 +1.51720710475918858e-02  +1.14980030535909161e-02  +2.56526138332111575e-02  
4537 +1.61062076050832205e-02  +9.94427959373393733e-03  +2.23320383757879409e-02  
4538 +1.59971016640333349e-02  +9.98176284025295915e-03  +2.28319850962493062e-02  
4539 +1.49749477949159635e-02  +1.28483507430729969e-02  +2.43823252219785187e-02  
4540 +1.48667635528616140e-02  +1.35542705696019110e-02  +2.42920068272380989e-02  
4541 +2.16075886028052055e-02  +9.84562712052097604e-03  +2.13300769300242901e-02  
4542 +2.12372030658700660e-02  +9.76584418698560677e-03  +2.14514607878354586e-02  
4543 +2.14571056876431514e-02  +1.52925153503790656e-02  +2.25641096379756365e-02  
4544 +2.16397232407061942e-02  +1.52116803820827370e-02  +2.23798274358267199e-02  
4545 +1.60886687310268749e-02  +1.03270165235704817e-02  +2.46216372098388633e-02  
4546 +1.56518046933399810e-02  +9.79938673049984138e-03  +2.49940149217490193e-02  
4547 +2.52267668421275390e-02  +1.68273847494106905e-02  +2.37718656633998070e-02  
4548 +2.53758867241920261e-02  +1.70334872263199384e-02  +2.38666520205736456e-02  
4549 +1.69147003679207472e-02  +1.03114614736363273e-02  +2.16209456269827738e-02  
4550 +1.77206723793044106e-02  +1.12062180059647049e-02  +2.14714364728689974e-02  
4551 +2.19546644979036268e-02  +1.22380454171777987e-02  +2.19724622351720258e-02  
4552 +2.16792124525686976e-02  +1.19270322907329210e-02  +2.15025160123611600e-02  
4553 +1.65467120542246576e-02  +9.90684588318187752e-03  +2.22891253987849564e-02  
4554 +1.65758664875595429e-02  +9.92756399733234207e-03  +2.19564284641353205e-02  
4555 +1.30637138791307918e-02  +1.03199097593539863e-02  +2.19892964894917338e-02  
4556 +1.30603023400915116e-02  +1.05225096731350557e-02  +2.21658878309299104e-02  
4557 +9.00275343179292829e-03  +1.29098872069371793e-02  +2.10800802294131770e-02  
4558 +8.64043723160453150e-03  +1.27241974091867899e-02  +2.13697883262207629e-02  
4559 +2.28077012366728095e-02  +1.26991599132166722e-02  +2.06544720724653637e-02  
4560 +2.28562062195409380e-02  +1.31221800055195854e-02  +2.09800314039368350e-02  
4561 +1.98672502664140743e-02  +1.07935647190768782e-02  +2.50604758528466219e-02  
4562 +2.00997969115482324e-02  +1.03593061335356951e-02  +2.46788711816174518e-02  
4563 +1.12551807162842264e-02  +1.54270777197149794e-02  +2.47427986310056469e-02  
4564 +1.09688580081889302e-02  +1.56112481750779221e-02  +2.44463658035276900e-02  
4565 +1.94764621062538945e-02  +1.44847683496557491e-02  +1.79229764938186910e-02  
4566 +2.79536480477565637e-02  +8.96353565929764590e-03  +1.60129641221875840e-02  
4567 +2.80065853617378312e-02  +9.03437020622283732e-03  +1.59177912976278570e-02  
4568 +2.40079050311573401e-02  +1.02527424143333545e-02  +2.05679539629814931e-02  
4569 +2.45046412759525462e-02  +1.02180964440798470e-02  +2.03608712296857140e-02  
4570 +1.23103867151489587e-02  +1.35096152678124415e-02  +1.75635510228883199e-02  
4571 +1.20837550242373238e-02  +1.41493410510170510e-02  +1.72740899337305437e-02  
4572 +2.31977805099279621e-02  +1.57644154970264933e-02  +2.28810766378796313e-02  
4573 +2.34733145710542684e-02  +1.63784424275862442e-02  +2.33215701254991664e-02  
4574 +2.15051557001951534e-02  +1.17694714663006926e-02  +2.57237486990349942e-02  
4575 +2.23427708814377159e-02  +1.11087760017952071e-02  +2.57910746808548107e-02  
4576 +1.84828153552269413e-02  +1.45185323116884604e-02  +2.11851689431729398e-02  
4577 +1.91467285015536337e-02  +1.41653472873622018e-02  +2.16835233955664786e-02  
4578 +2.03549581475873029e-02  +1.43822437309360750e-02  +2.05108445535037154e-02  
4579 +2.05147235174467125e-02  +1.39722241290911094e-02  +2.05221925772401774e-02  
4580 +8.95997723627323453e-03  +1.46198903260639085e-02  +1.67115102658729649e-02  
4581 +9.16338706312049868e-03  +1.43370012200770783e-02  +1.64269593746158710e-02  
4582 +1.56850842650670327e-02  +1.37799999859668596e-02  +2.49623057984883663e-02  
4583 +1.61918711061713565e-02  +1.43865497820898271e-02  +2.56661569792355354e-02  
4584 +8.89724513548195185e-03  +1.58737714206127721e-02  +1.46617094103615557e-02  
4585 +8.21501906080221618e-03  +1.62071530291721562e-02  +1.46382561499963735e-02  
4586 +1.09457968298303284e-02  +1.52374463205246485e-02  +1.94165388781097105e-02  
4587 +1.09932558896703014e-02  +1.59972805572262296e-02  +1.96571078259237669e-02  
4588 +1.28007200152258447e-02  +1.66852646832834489e-02  +1.89287539659086200e-02  
4589 +1.25495026713191900e-02  +1.66410868557919540e-02  +1.90361526973614401e-02  
4590 +1.76557114416506684e-02  +9.67729368135690667e-03  +1.98023320747101467e-02  
4591 +1.85198941814415860e-02  +9.46550283458205341e-03  +1.95341907911688976e-02  
4592 +2.63088623690819895e-02  +1.51782401487259039e-02  +2.26879329190181923e-02  
4593 +2.63550206284866341e-02  +1.53256186656201485e-02  +2.24257457978606148e-02  
4594 +2.29950881451908042e-02  +1.84934254877652630e-02  +2.24688298530545984e-02  
4595 +2.21236294640148080e-02  +1.92631844742592769e-02  +2.03969766494398914e-02  
4596 +2.22740079085382119e-02  +1.64729852857130182e-02  +2.38070794524420024e-02  
4597 +2.16896325463109343e-02  +1.68347466962295751e-02  +2.33710462533848126e-02  
4598 +1.11621776973236282e-02  +1.00617164707996875e-02  +2.07943979249446895e-02  
4599 +1.11072629787661251e-02  +9.52146982963143242e-03  +2.06603786812343954e-02  
4600 +2.73642330440268880e-02  +1.18570722909546698e-02  +2.03888483321590791e-02  
4601 +2.69273320696813041e-02  +1.13776879453531352e-02  +2.08045171205027447e-02  
4602 +1.64456990628934659e-02  +9.88191111286596501e-03  +1.99119009909491662e-02  
4603 +1.62665294878356244e-02  +1.02654341045509915e-02  +2.00162384984831632e-02  
4604 +2.16197946915065338e-02  +9.12040023908277687e-03  +1.72233198157131784e-02  
4605 +2.17845173638704127e-02  +8.77589195779659124e-03  +1.68540374883152967e-02  
4606 +1.35773464007203099e-02  +1.24389919270633913e-02  +2.17068665807654999e-02  
4607 +1.41444384852927527e-02  +1.23060897041684571e-02  +2.16643777727622312e-02  
4608 +1.14249689901988298e-02  +1.22392239386599072e-02  +2.28124498534593469e-02  
4609 +1.11411222965952603e-02  +1.14729371698327979e-02  +2.27024773947175212e-02  
4610 +1.62493809811874897e-02  +1.36338062372462904e-02  +2.35885661887598359e-02  
4611 +1.63597629909116686e-02  +1.34257160527353828e-02  +2.37418431744693750e-02  
4612 +1.45744826830965513e-02  +1.43938025524502564e-02  +2.13808843175174804e-02  
4613 +1.44360477781299359e-02  +1.43991363007081249e-02  +2.17236464045041933e-02  
4614 +1.25131010953439883e-02  +1.30050085175297484e-02  +1.75682603336446558e-02  
4615 +1.23729175283251863e-02  +1.29135751856296853e-02  +1.71146509707887674e-02  
4616 +9.24091146624369912e-03  +1.34727457197150978e-02  +2.20021613579780215e-02  
4617 +8.97799132623793017e-03  +1.34115279262965008e-02  +2.17509865443303099e-02  
4618 +2.51656668356557076e-02  +1.10674415602551365e-02  +2.01293130589891532e-02  
4619 +2.52705162266600482e-02  +1.12959643055885947e-02  +2.04473292916748615e-02  
4620 +8.58239831349271072e-03  +1.50988312440446179e-02  +1.68893542978545974e-02  
4621 +8.20484298659294141e-03  +1.49700345960287647e-02  +1.73344344322725503e-02  
4622 +2.81509839816656976e-02  +1.05763286072114715e-02  +1.97073011170258300e-02  
4623 +2.84101706103538285e-02  +1.07977732991085765e-02  +1.97466497122835358e-02  
4624 +2.12270933066995467e-02  +1.65387194787947021e-02  +1.82239845859820775e-02  
4625 +2.11838471618967586e-02  +1.66799990739268170e-02  +1.86133526978856413e-02  
4626 +1.30512525636753800e-02  +1.71963597643017448e-02  +1.81763691664390686e-02  
4627 +1.30479351819383430e-02  +1.77590288435911826e-02  +1.80574149530419656e-02  
4628 +1.00741167594762052e-02  +1.32131099890426956e-02  +2.15844096207978217e-02  
4629 +1.01302570232952895e-02  +1.28111087943779886e-02  +2.19187495314965494e-02  
4630 +2.16517948077939518e-02  +8.86665224936646068e-03  +1.58646941680609214e-02  
4631 +2.13166845645171021e-02  +9.55329511167780573e-03  +1.55645473118461875e-02  
4632 +1.58967709911913349e-02  +1.09272557076835388e-02  +2.18569698952886214e-02  
4633 +1.57381572177211528e-02  +1.13992851012232194e-02  +2.18654642217607845e-02  
4634 +2.31980744100373781e-02  +8.55467155351776788e-03  +1.49269409065184103e-02  
4635 +2.33339789201190279e-02  +8.60318572418037816e-03  +1.51040450550358040e-02  
4636 +2.13080458089447040e-02  +1.00485885910737548e-02  +2.05573118351778140e-02  
4637 +2.21854875275150631e-02  +9.31949235706827118e-03  +2.00866208201643352e-02  
4638 +1.78547234632503507e-02  +9.25647250341170812e-03  +1.87341447869216540e-02  
4639 +1.78171972012955392e-02  +8.76099165055634586e-03  +1.85076245891462460e-02  
4640 +1.82202723635509420e-02  +9.29570158283112187e-03  +2.10478111617889256e-02  
4641 +1.82696882021899168e-02  +9.57668196905989491e-03  +2.05762054867481038e-02  
4642 +2.22631613240803911e-02  +9.91312277453916882e-03  +2.12549341153960777e-02  
4643 +2.28594332785801331e-02  +9.81876773457335435e-03  +2.16953048431622504e-02  
4644 +1.77240535026037746e-02  +1.11658189695528071e-02  +2.61179486412952341e-02  
4645 +1.78325054879650766e-02  +1.03853783266019128e-02  +2.64791864285387410e-02  
4646 +2.36387686839399820e-02  +9.37279008656812310e-03  +2.14020911929191024e-02  
4647 +2.38777831672679110e-02  +9.38341345852418927e-03  +2.18048330936723503e-02  
4648 +2.73905679032847502e-02  +1.17818924626635312e-02  +2.03845934913616002e-02  
4649 +2.71295450087538220e-02  +1.15425851709969572e-02  +2.01095999331469683e-02  
4650 +1.44714735687309567e-02  +1.33403785089420985e-02  +2.02675280251244129e-02  
4651 +1.42843122241204917e-02  +1.34164100547030651e-02  +2.04360311015756302e-02  
4652 +1.42106082197481741e-02  +1.45500242307833958e-02  +2.30623683732175330e-02  
4653 +1.39925182561428628e-02  +1.46449172050546750e-02  +2.26307179924113630e-02  
4654 +1.99424856901000806e-02  +9.79133150373460298e-03  +1.88031614754711925e-02  
4655 +1.96915541486332828e-02  +1.00649974976324066e-02  +1.85889875753243450e-02  
4656 +1.77314040239347007e-02  +1.59406488441621273e-02  +2.27530744505762134e-02  
4657 +1.80882360175877339e-02  +1.44568141212537849e-02  +2.29450396916211705e-02  
4658 +9.98978611413164734e-03  +1.65844885074239688e-02  +1.62914149470085902e-02  
4659 +1.02422618200088550e-02  +1.68583190674142930e-02  +1.61003666238652178e-02  
4660 +1.28600631395647518e-02  +1.59113673505273008e-02  +2.22078133964579046e-02  
4661 +1.27096880181478307e-02  +1.57532028143778854e-02  +2.20823499953445995e-02  
4662 +2.29333780150331595e-02  +1.85061107428975274e-02  +1.87466626772186569e-02  
4663 +2.37322117203157060e-02  +1.86031651279792536e-02  +1.97924956128145910e-02  
4664 +1.29597476406000684e-02  +1.76986240971785079e-02  +1.89166967996460579e-02  
4665 +1.32811098295435859e-02  +1.82082701098346469e-02  +1.92011035331690130e-02  
4666 +1.25926886151556377e-02  +1.26893103601738583e-02  +2.03984241002886403e-02  
4667 +1.27319935452486592e-02  +1.22118173964233280e-02  +2.03251238504851064e-02  
4668 +2.23448848482970773e-02  +9.05835587760278962e-03  +1.61320481090757237e-02  
4669 +2.15350709075675141e-02  +9.47188917028632914e-03  +1.63615162913771442e-02  
4670 +1.45760398260271675e-02  +1.63723831210390303e-02  +1.98717883615450730e-02  
4671 +1.41966454428656061e-02  +1.64340993339632188e-02  +1.97575480276874632e-02  
4672 +3.01286996107572834e-02  +1.11422895893116373e-02  +1.82651149874882499e-02  
4673 +3.07585092202464390e-02  +1.09957207634967628e-02  +1.79773042295394460e-02  
4674 +1.84272553929377449e-02  +1.45766435626423184e-02  +2.19946479958929644e-02  
4675 +1.79998774411388000e-02  +1.35609570201790861e-02  +2.20163132633857291e-02  
4676 +1.49869112430390111e-02  +1.62237223645890390e-02  +2.27966292786947120e-02  
4677 +1.47979423638114511e-02  +1.64204841831890533e-02  +2.28521181366060921e-02  
4678 +1.99817047877468811e-02  +1.26972831775462609e-02  +2.52883805038070821e-02  
4679 +2.04826036530099294e-02  +1.18035347494576566e-02  +2.64186939183265260e-02  
4680 +2.25353394189603991e-02  +1.70081095453485168e-02  +1.79214406055120956e-02  
4681 +2.27730249376333002e-02  +1.70610981965521810e-02  +1.82284218578476417e-02  
4682 +1.88311633775486674e-02  +8.84421037213503972e-03  +2.05718914655920980e-02  
4683 +1.88762423408018500e-02  +8.53725063219164422e-03  +2.02951922899586995e-02  
4684 +1.07872289916028166e-02  +1.49702168577199642e-02  +1.82802236626675267e-02  
4685 +1.15384795053569307e-02  +1.53087768915760210e-02  +1.76897951563643324e-02  
4686 +1.39983046901235308e-02  +9.57789155102773890e-03  +1.95144645653506088e-02  
4687 +1.38550044791112548e-02  +9.49243318721305213e-03  +1.90665357490532733e-02  
4688 +1.52368111828538114e-02  +1.62675293423438540e-02  +1.99448408940495585e-02  
4689 +1.55279324230744829e-02  +1.64040062388643992e-02  +2.03652782269943614e-02  
4690 +1.30121669575549749e-02  +1.32616116205423826e-02  +2.29833454677446057e-02  
4691 +1.30344256008948500e-02  +1.31933335086199255e-02  +2.35996903042999424e-02  
4692 +1.09159747024943649e-02  +1.64118207310283565e-02  +2.11324174228791281e-02  
4693 +1.08739329339812198e-02  +1.65809517515773039e-02  +2.10673497509760652e-02  
4694 +2.86936087171545985e-02  +1.19767324874076354e-02  +1.98970478100944405e-02  
4695 +2.85315335196350862e-02  +1.14781307094143029e-02  +1.99026113833396315e-02  
4696 +1.96252924545463753e-02  +9.79936629220859272e-03  +1.85312045446374037e-02  
4697 +1.90267239067710217e-02  +1.02577642653902661e-02  +1.87743614851897007e-02  
4698 +9.03590564840498107e-03  +1.61768372597188154e-02  +1.46764522337867968e-02  
4699 +9.03124794913870606e-03  +1.67437845256546598e-02  +1.52215628820835686e-02  
4700 +1.40173729342933685e-02  +1.25814068907269191e-02  +2.41336851817151345e-02  
4701 +1.37264063555358577e-02  +1.21131484476726722e-02  +2.49023357359940967e-02  
4702 +2.17476396005529538e-02  +1.00015139029534499e-02  +2.12008622406446821e-02  
4703 +2.17218676606279609e-02  +9.62555097841880265e-03  +2.11466466881157604e-02  
4704 +1.92212082961482830e-02  +1.16902648973307086e-02  +2.47812768324556440e-02  
4705 +1.97434242467809419e-02  +1.13808549677807819e-02  +2.40117304516214852e-02  
4706 +1.72822103211760156e-02  +1.26369646475677968e-02  +2.40003171095520412e-02  
4707 +1.74603058328293460e-02  +1.25010244063100840e-02  +2.33837535805770658e-02  
4708 +2.99691340688723884e-02  +9.46937462313009008e-03  +1.71301154312668950e-02  
4709 +3.01005539124808326e-02  +9.35315298021221521e-03  +1.76817233382335383e-02  
4710 +1.09394178954539643e-02  +1.51404172011281504e-02  +2.40191859163744297e-02  
4711 +1.02859294694487985e-02  +1.47939868667561827e-02  +2.36470889820603290e-02  
4712 +1.98056740254305350e-02  +1.25871237504505979e-02  +2.56688893500475954e-02  
4713 +1.91731767298102748e-02  +1.24761145704622503e-02  +2.56877778863542523e-02  
4714 +2.14177542595100252e-02  +1.51920470705529560e-02  +2.28078332043284496e-02  
4715 +2.17186767536067908e-02  +1.54014502267463375e-02  +2.31369575797683129e-02  
4716 +2.23731423078232725e-02  +9.63511633497591939e-03  +2.46715326807246949e-02  
4717 +2.19338281951007227e-02  +9.25600745322257591e-03  +2.49406903229682023e-02  
4718 +2.61950862642107048e-02  +1.00708578682286928e-02  +1.76168090538363215e-02  
4719 +2.66902922758841150e-02  +1.07154220451342076e-02  +1.76366383036869849e-02  
4720 +1.42205374677299278e-02  +1.01683843728222374e-02  +2.04458078753442969e-02  
4721 +1.43519221244290517e-02  +1.06821075940610639e-02  +1.99904068614622059e-02  
4722 +2.07107786077553521e-02  +1.36181346602852246e-02  +1.93985784796408302e-02  
4723 +2.13271220312589715e-02  +1.33110539742326856e-02  +1.88222113272819118e-02  
4724 +2.40281001633690441e-02  +1.47806887621974841e-02  +2.33106750583540259e-02  
4725 +2.41381750389233068e-02  +1.45727643905289635e-02  +2.29580892707481957e-02  
4726 +1.44842199197491289e-02  +1.09550367940847073e-02  +2.17316227848483798e-02  
4727 +1.42917438228307280e-02  +1.09321871127563142e-02  +2.15082511093860375e-02  
4728 +2.57985294885865121e-02  +9.40335525246184349e-03  +1.66615570730492372e-02  
4729 +2.54120890728862583e-02  +9.08566792211303216e-03  +1.63868638514797597e-02  
4730 +2.00210976768020119e-02  +1.05498609498360790e-02  +2.51986070937822645e-02  
4731 +1.96180825603363349e-02  +9.86205256844085651e-03  +2.51685709329003172e-02  
4732 +2.82338607329494194e-02  +1.24109902092966479e-02  +2.02922213377204237e-02  
4733 +2.86806006471209442e-02  +1.16190300274911958e-02  +2.08726414773839943e-02  
4734 +1.33776971315786569e-02  +1.31067743906904798e-02  +2.45587399722315414e-02  
4735 +1.31432845009834733e-02  +1.25148460660827691e-02  +2.56461239350450482e-02  
4736 +2.01212693428324575e-02  +7.95093584262131052e-03  +1.50380514049187255e-02  
4737 +2.00555074964415027e-02  +7.55865064387588066e-03  +1.49975550999341071e-02  
4738 +2.30876285595864178e-02  +1.59799036765984163e-02  +2.55844433238594723e-02  
4739 +2.29214504933604631e-02  +1.60687248316579018e-02  +2.55515341369674347e-02  
4740 +2.12099999999999997e-02  +1.42100000000000004e-02  +2.07199999999999988e-02  
4741 +2.14916849948720776e-02  +1.43454952897038596e-02  +2.02647473273387980e-02  
4742 +2.46962908970485145e-02  +1.62770995445321934e-02  +2.34889179782164052e-02  
4743 +2.47296563319579846e-02  +1.61498927932374643e-02  +2.35728226898210963e-02  
4744 +1.98154475293333375e-02  +1.35825241730841359e-02  +2.14429852355731941e-02  
4745 +1.99442496654802931e-02  +1.34582187518406220e-02  +2.10859031059439130e-02  
4746 +2.16623909711329728e-02  +9.52047708322179692e-03  +2.03004118126859680e-02  
4747 +2.17887455242247487e-02  +8.87123410937184012e-03  +2.00432707199419378e-02  
4748 +9.94293142553152529e-03  +1.66906345847223254e-02  +1.76768652829036241e-02  
4749 +9.77919420350966372e-03  +1.71833133163747341e-02  +1.75342037247169548e-02  
4750 +1.29101109711856586e-02  +1.31083430006698823e-02  +2.03499143572359320e-02  
4751 +1.28019688004801513e-02  +1.34352494617880833e-02  +2.01746082809237080e-02  
4752 +2.20169047769241885e-02  +9.91142127315993576e-03  +2.26909100780374913e-02  
4753 +2.21520079190618453e-02  +9.61447763715652867e-03  +2.24193127557432668e-02  
4754 +1.44651052880024472e-02  +1.31019978067799924e-02  +2.55473633250591602e-02  
4755 +1.43812159401134673e-02  +1.36379954070882971e-02  +2.52510731180316285e-02  
4756 +1.39368827351401339e-02  +1.24662072197534671e-02  +2.39342435556699762e-02  
4757 +1.34491092312337846e-02  +1.25271862618067994e-02  +2.39987485137881304e-02  
4758 +2.33515675943129254e-02  +9.49997685303486522e-03  +2.30441415403970680e-02  
4759 +2.34856254813732533e-02  +9.44476811758276219e-03  +2.32764629750227964e-02
[truncated: 2,481,250 more chars]
