# Supplementary material for: Spatio-Temporal Simulation of First Pass Drug Perfusion in the Liver
Source: PLoS Comput Biol. 2014 Mar 13;10(3):e1003499. doi: 10.1371/journal.pcbi.1003499 (PMC3952820; doi:10.1371/journal.pcbi.1003499)
Supplement: Data S1 — Datasets for the organ and vascular geometries used in the simulations including a basic 3D viewer using python and vtk. (ZIP) [file pcbi.1003499.s001.zip › treeData/OrganMask.txt]

size: 424x264x250
binary data type: unsigned short int (16 bit)
resolution: 70µm (isotropic)
offset: 4.165 mm, 5.005 mm, 10.185 mm
values: 0 (voxel outside), 4095 (voxel inside)
